# Supplementary material for: Phosphoproteomics identifies microglial Siglec‐F inflammatory response during neurodegeneration
Source: Mol Syst Biol. 2020 Dec 8;16(12):e9819. doi: 10.15252/msb.20209819 (PMC7722784; doi:10.15252/msb.20209819)
Supplement: Supplementary file 3 — Dataset EV1 [file MSB-16-e9819-s002.xlsx]

## Sheet: Description
Dataset EV1 Full table of tissues analyzed, MS runs, peptide quantification values across each mouse model analyzed. Table includes separate tabs for CK-p25, 5XFAD, and Tau P301S data sets. Each tab includes peptide sequence, protein ID, PTMs, # of samples measured, cell type prediction, and # of matching residues to CAMKII / MAPK motifs. Rows also include fold change and p-values for comparisons…

## Sheet: Mouse Tissue Samples
Animal ID#	Sex	Category	Age / Time point	Tissues
3130	M	CK	3-4 month, 2 wk dox off	Cortex, Hippocampus, Cerebellum
3148	M	CK	3-4 month, 2 wk dox off	Cortex, Hippocampus, Cerebellum
3157	M	CK	3-4 month, 2 wk dox off	Cortex, Hippocampus, Cerebellum
3146	M	CK-p25	3-4 month, 2 wk dox off	Cortex, Hippocampus, Cerebellum
3131	M	CK-p25	3-4 month, 2 wk dox off	Cortex, Hippocampus, Cerebellum
3145	M	CK-p25	3-4 month, 2 wk dox off	Cortex, Hippocampus, Cerebellum
27142	F	CK-p25	3-4 month, 7 wk dox off	Hippocampus
27150	M	CK-p25	3-4 month, 7 wk dox off	Hippocampus
27518	F	CK-p25	3-4 month, 7 wk dox off	Hippocampus
27537	M	CK-p25	3-4 month, 7 wk dox off	Hippocampus
27547	M	CK	3-4 month, 7 wk dox off	Hippocampus
27151	M	CK	3-4 month, 7 wk dox off	Hippocampus
27526	M	CK	3-4 month, 7 wk dox off	Hippocampus
27536	M	CK	3-4 month, 7 wk dox off	Hippocampus
27549	M	CK	3-4 month, 7 wk dox off	Hippocampus
27144	F	CK	3-4 month, 7 wk dox off	Hippocampus
2044	M	WT	10.5 month	Cortex, Hippocampus
2055	M	WT	10.5 month	Cortex, Hippocampus
2184	M	WT	10 month	Cortex, Hippocampus
7385	M	WT	9 month	Cortex, Hippocampus
2048	M	5XFAD	10.5 month	Cortex, Hippocampus
2056	M	5XFAD	10.5 month	Cortex, Hippocampus
2185	M	5XFAD	10 month	Cortex, Hippocampus
7364	M	5XFAD	9 month	Cortex, Hippocampus
7365	M	5XFAD	9 month	Cortex, Hippocampus
7367	M	WT p35KI Homo	9 month	Cortex, Hippocampus
7389	M	WT p35KI Homo	9 month	Cortex, Hippocampus
7390	M	WT p35KI Homo	9 month	Cortex, Hippocampus
7366	M	5XFAD	9 month	Cortex, Hippocampus
7375	M	5XFAD	9 month	Cortex, Hippocampus
7395	M	5XFAD	9 month	Cortex, Hippocampus
7386	M	5XFAD Δp35KI	9 month	Cortex, Hippocampus
7387	M	5XFAD Δp35KI	9 month	Cortex, Hippocampus
7388	M	5XFAD Δp35KI	9 month	Cortex, Hippocampus
Tau WT 1	M	WT	4 month	Hippocampus
Tau WT 2	M	WT	4 month	Hippocampus
Tau WT 3	M	WT	4 month	Hippocampus
Tau WT 4	M	WT	4 month	Hippocampus
Tau WT 5	M	WT	4 month	Hippocampus
Tau Tg 1	M	Tau P301S	4 month	Hippocampus
Tau Tg 2	M	Tau P301S	4 month	Hippocampus
Tau Tg 3	M	Tau P301S	4 month	Hippocampus
Tau Tg 4	M	Tau P301S	4 month	Hippocampus
Tau Tg 5	M	Tau P301S	4 month	Hippocampus
3052	M	WT	6 month	Hippocampus
3069	M	WT	6 month	Hippocampus
4015	M	WT	9 month	Hippocampus
5279	M	WT	6 month	Hippocampus
5284	M	WT	6 month	Hippocampus
3053	M	Tau P301S	6 month	Hippocampus
3060	M	Tau P301S	6 month	Hippocampus
5282	M	Tau P301S	6 month	Hippocampus
5283	M	Tau P301S	6 month	Hippocampus

## Sheet: TMT Multiplexing
Name	Sample	TMT Channel
CK-7wk-H1	27142 CK-p25 7wk Hip	126
CK-7wk-H1	27150 CK-p25 7wk Hip	127N
CK-7wk-H1	27518 CK-p25 7wk Hip	127C
CK-7wk-H1	27547 CK 7wk Hip	128N
CK-7wk-H1	27151 CK 7wk Hip	128C
CK-7wk-H1	27526 CK 7wk Hip	129N
CK-7wk-H1	27537 CK-p25 7wk Hip	129C
CK-7wk-H1	27536 CK 7wk Hip	130N
CK-7wk-H1	27549 CK 7wk Hip	130C
CK-7wk-H1	27144 CK 7wk Hip	131
CK-7wk-H2	27142 CK-p25 7wk Hip	126
CK-7wk-H2	27150 CK-p25 7wk Hip	127N
CK-7wk-H2	27518 CK-p25 7wk Hip	127C
CK-7wk-H2	27547 CK 7wk Hip	128N
CK-7wk-H2	27151 CK 7wk Hip	128C
CK-7wk-H2	27526 CK 7wk Hip	129N
CK-7wk-H2	27537 CK-p25 7wk Hip	129C
CK-7wk-H2	27536 CK 7wk Hip	130N
CK-7wk-H2	27549 CK 7wk Hip	130C
CK-7wk-H2	27144 CK 7wk Hip	131
CK-C1	3130 CK 2wk Cere	126
CK-C1	3131 CK-p25 2wk Cere	127
CK-C1	3145 CK-p25 2wk Cere	128
CK-C1	3146 CK-p25 2wk Cere	129
CK-C1	3148 CK 2wk Cere	130
CK-C1	3157 CK 2wk Cere	131
CK-H1	3130 CK 2wk Hip	126
CK-H1	3131 CK-p25 2wk Hip	127
CK-H1	3145 CK-p25 2wk Hip	128
CK-H1	3146 CK-p25 2wk Hip	129
CK-H1	3148 CK 2wk Hip	130
CK-H1	3157 CK 2wk Hip	131
CK-H2	3130 CK 2wk Hip	126
CK-H2	3131 CK-p25 2wk Hip	127
CK-H2	3145 CK-p25 2wk Hip	128
CK-H2	3146 CK-p25 2wk Hip	129
CK-H2	3148 CK 2wk Hip	130
CK-H2	3157 CK 2wk Hip	131
CK-X1	3130 CK 2wk Cortex	126
CK-X1	3131 CK-p25 2wk Cortex	127
CK-X1	3145 CK-p25 2wk Cortex	128
CK-X1	3146 CK-p25 2wk Cortex	129
CK-X1	3148 CK 2wk Cortex	130
CK-X1	3157 CK 2wk Cortex	131
CK-X11	3130 CK 2wk Cortex	126
CK-X11	3131 CK-p25 2wk Cortex	127
CK-X11	3145 CK-p25 2wk Cortex	128
CK-X11	3146 CK-p25 2wk Cortex	129
CK-X11	3148 CK 2wk Cortex	130
CK-X11	3157 CK 2wk Cortex	131
CK-X13	3130 CK 2wk Cortex	126
CK-X13	3131 CK-p25 2wk Cortex	127
CK-X13	3145 CK-p25 2wk Cortex	128
CK-X13	3146 CK-p25 2wk Cortex	129
CK-X13	3148 CK 2wk Cortex	130
CK-X13	3157 CK 2wk Cortex	131
CK-X2	3130 CK 2wk Cortex	126
CK-X2	3131 CK-p25 2wk Cortex	127
CK-X2	3145 CK-p25 2wk Cortex	128
CK-X2	3146 CK-p25 2wk Cortex	129
CK-X2	3148 CK 2wk Cortex	130
CK-X2	3157 CK 2wk Cortex	131
CK-X3	3130 CK 2wk Cortex	126
CK-X3	3131 CK-p25 2wk Cortex	127
CK-X3	3145 CK-p25 2wk Cortex	128
CK-X3	3146 CK-p25 2wk Cortex	129
CK-X3	3148 CK 2wk Cortex	130
CK-X3	3157 CK 2wk Cortex	131
FAD-H1	2044 WT 9mo Hip	126
FAD-H1	2055 WT 9mo Hip	127N
FAD-H1	2184 WT 9mo Hip	127C
FAD-H1	7385 WT 9mo Hip	128N
FAD-H1	2048 5XFAD 9mo Hip	128C
FAD-H1	2056 5XFAD 9mo Hip	129N
FAD-H1	2185 5XFAD 9mo Hip	129C
FAD-H1	7364 5XFAD 9mo Hip	130N
FAD-H1	7365 5XFAD 9mo Hip	130C
FAD-H1	FADp35 mix Hip	131
FAD-H2	2044 WT 9mo Hip	126
FAD-H2	2055 WT 9mo Hip	127N
FAD-H2	2184 WT 9mo Hip	127C
FAD-H2	7385 WT 9mo Hip	128N
FAD-H2	2048 5XFAD 9mo Hip	128C
FAD-H2	2056 5XFAD 9mo Hip	129N
FAD-H2	2185 5XFAD 9mo Hip	129C
FAD-H2	7364 5XFAD 9mo Hip	130N
FAD-H2	7365 5XFAD 9mo Hip	130C
FAD-H2	FADp35 mix Hip	131
FAD-H3	2044 WT 9mo Hip	126
FAD-H3	2055 WT 9mo Hip	127N
FAD-H3	2184 WT 9mo Hip	127C
FAD-H3	7385 WT 9mo Hip	128N
FAD-H3	2048 5XFAD 9mo Hip	128C
FAD-H3	2056 5XFAD 9mo Hip	129N
FAD-H3	2185 5XFAD 9mo Hip	129C
FAD-H3	7364 5XFAD 9mo Hip	130N
FAD-H3	7365 5XFAD 9mo Hip	130C
FAD-H3	FADp35 mix Hip	131
FAD-H4	2044 WT 9mo Hip	126
FAD-H4	2055 WT 9mo Hip	127N
FAD-H4	2184 WT 9mo Hip	127C
FAD-H4	7385 WT 9mo Hip	128N
FAD-H4	2048 5XFAD 9mo Hip	128C
FAD-H4	2056 5XFAD 9mo Hip	129N
FAD-H4	2185 5XFAD 9mo Hip	129C
FAD-H4	7364 5XFAD 9mo Hip	130N
FAD-H4	7365 5XFAD 9mo Hip	130C
FAD-H4	FADp35 mix Hip	131
FAD-X1	2044 WT 9mo Cortex	126
FAD-X1	2048 5XFAD 9mo Cortex	127C
FAD-X1	2184 WT 9mo Cortex	127N
FAD-X1	2185 5XFAD 9mo Cortex	128C
FAD-X1	2055 WT 9mo Cortex	128N
FAD-X1	2056 5XFAD 9mo Cortex	129C
FAD-X1	7364 5XFAD 9mo Cortex	129N
FAD-X1	7365 5XFAD 9mo Cortex	130C
FAD-X1	7386 5XFAD Δp35KI 9mo Cortex	130N
FAD-X1	FADp35 mix Cortex	131
FAD-X2	2044 WT 9mo Cortex	126
FAD-X2	2055 WT 9mo Cortex	127N
FAD-X2	2184 WT 9mo Cortex	127C
FAD-X2	2056 5XFAD 9mo Cortex	129N
FAD-X2	2185 5XFAD 9mo Cortex	129C
FAD-X2	7364 5XFAD 9mo Cortex	130N
FAD-X2	7365 5XFAD 9mo Cortex	130C
FAD-X2	FADp35 mix Cortex	131
FAD-X3	2044 WT 9mo Cortex	126
FAD-X3	2055 WT 9mo Cortex	127N
FAD-X3	2184 WT 9mo Cortex	127C
FAD-X3	7385 WT 9mo Cortex	128N
FAD-X3	2048 5XFAD 9mo Cortex	128C
FAD-X3	2056 5XFAD 9mo Cortex	129N
FAD-X3	2185 5XFAD 9mo Cortex	129C
FAD-X3	7364 5XFAD 9mo Cortex	130N
FAD-X3	7365 5XFAD 9mo Cortex	130C
FAD-X3	FADp35 mix Cortex	131
FAD-X4	2044 WT 9mo Cortex	126
FAD-X4	2055 WT 9mo Cortex	127N
FAD-X4	2184 WT 9mo Cortex	127C
FAD-X4	7385 WT 9mo Cortex	128N
FAD-X4	2048 5XFAD 9mo Cortex	128C
FAD-X4	2056 5XFAD 9mo Cortex	129N
FAD-X4	2185 5XFAD 9mo Cortex	129C
FAD-X4	7364 5XFAD 9mo Cortex	130N
FAD-X4	7365 5XFAD 9mo Cortex	130C
FAD-X4	FADp35 mix Cortex	131
Tau-4moHL1	1 P301S 4mo Hip	126
Tau-4moHL1	2 P301S 4mo Hip	127N
Tau-4moHL1	3 P301S 4mo Hip	127C
Tau-4moHL1	4 P301S 4mo Hip	128N
Tau-4moHL1	5 P301S 4mo Hip	128C
Tau-4moHL1	1 WT 4mo Hip	129N
Tau-4moHL1	2 WT 4mo Hip	129C
Tau-4moHL1	3 WT 4mo Hip	130N
Tau-4moHL1	4 WT 4mo Hip	130C
Tau-4moHL1	5 WT 4mo Hip	131
Tau-4moHL2	1 P301S 4mo Hip	126
Tau-4moHL2	2 P301S 4mo Hip	127N
Tau-4moHL2	3 P301S 4mo Hip	127C
Tau-4moHL2	4 P301S 4mo Hip	128N
Tau-4moHL2	5 P301S 4mo Hip	128C
Tau-4moHL2	1 WT 4mo Hip	129N
Tau-4moHL2	2 WT 4mo Hip	129C
Tau-4moHL2	3 WT 4mo Hip	130N
Tau-4moHL2	4 WT 4mo Hip	130C
Tau-4moHL2	5 WT 4mo Hip	131
Tau-6moHR1	3052 WT 6mo Hip	126
Tau-6moHR1	3069 WT 6mo Hip	127N
Tau-6moHR1	4015 WT 9mo Hip	127C
Tau-6moHR1	5279 WT 6mo Hip	128N
Tau-6moHR1	5284 WT 6mo Hip	128C
Tau-6moHR1	3053 P301S 6mo Hip	129N
Tau-6moHR1	3060 P301S 6mo Hip	129C
Tau-6moHR1	5282 P301S 6mo Hip	130N
Tau-6moHR1	5283 P301S 6mo Hip	130C
Tau-6moHR2	3052 WT 6mo Hip	126
Tau-6moHR2	3069 WT 6mo Hip	127N
Tau-6moHR2	4015 WT 9mo Hip	127C
Tau-6moHR2	5279 WT 6mo Hip	128N
Tau-6moHR2	5284 WT 6mo Hip	128C
Tau-6moHR2	3053 P301S 6mo Hip	129N
Tau-6moHR2	3060 P301S 6mo Hip	129C
Tau-6moHR2	5282 P301S 6mo Hip	130N
Tau-6moHR2	5283 P301S 6mo Hip	130C
Tau-6moHR3	3052 WT 6mo Hip	126
Tau-6moHR3	3069 WT 6mo Hip	127N
Tau-6moHR3	4015 WT 9mo Hip	127C
Tau-6moHR3	5279 WT 6mo Hip	128N
Tau-6moHR3	5284 WT 6mo Hip	128C
Tau-6moHR3	3053 P301S 6mo Hip	129N
Tau-6moHR3	3060 P301S 6mo Hip	129C
Tau-6moHR3	5282 P301S 6mo Hip	130N
Tau-6moHR3	5283 P301S 6mo Hip	130C
Tau-6moHR4	3052 WT 6mo Hip	126
Tau-6moHR4	3069 WT 6mo Hip	127N
Tau-6moHR4	4015 WT 9mo Hip	127C
Tau-6moHR4	5279 WT 6mo Hip	128C
Tau-6moHR4	5284 WT 6mo Hip	129N
Tau-6moHR4	3053 P301S 6mo Hip	129C
Tau-6moHR4	3060 P301S 6mo Hip	130N
Tau-6moHR4	5282 P301S 6mo Hip	130C
Tau-6moHR4	5283 P301S 6mo Hip	131
p35-H1	7367 WT Δp35KI 9mo Hip	126
p35-H1	7389 WT Δp35KI 9mo Hip	127N
p35-H1	7390 WT Δp35KI 9mo Hip	127C
p35-H1	7366 5XFAD 9mo Hip	128N
p35-H1	7375 5XFAD 9mo Hip	128C
p35-H1	7395 5XFAD 9mo Hip	129N
p35-H1	7386 5XFAD Δp35KI 9mo Hip	129C
p35-H1	7387 5XFAD Δp35KI 9mo Hip	130N
p35-H1	7388 5XFAD Δp35KI 9mo Hip	130C
p35-H1	FADp35 mix Hip	131
p35-H2	7367 WT Δp35KI 9mo Hip	126
p35-H2	7389 WT Δp35KI 9mo Hip	127N
p35-H2	7390 WT Δp35KI 9mo Hip	127C
p35-H2	7366 5XFAD 9mo Hip	128N
p35-H2	7375 5XFAD 9mo Hip	128C
p35-H2	7395 5XFAD 9mo Hip	129N
p35-H2	7386 5XFAD Δp35KI 9mo Hip	129C
p35-H2	7387 5XFAD Δp35KI 9mo Hip	130N
p35-H2	7388 5XFAD Δp35KI 9mo Hip	130C
p35-H2	FADp35 mix Hip	131
p35-H3	7367 WT Δp35KI 9mo Hip	126
p35-H3	7389 WT Δp35KI 9mo Hip	127N
p35-H3	7390 WT Δp35KI 9mo Hip	127C
p35-H3	7366 5XFAD 9mo Hip	128N
p35-H3	7375 5XFAD 9mo Hip	128C
p35-H3	7395 5XFAD 9mo Hip	129N
p35-H3	7386 5XFAD Δp35KI 9mo Hip	129C
p35-H3	7387 5XFAD Δp35KI 9mo Hip	130N
p35-H3	7388 5XFAD Δp35KI 9mo Hip	130C
p35-H3	FADp35 mix Hip	131
p35-X1	7366 5XFAD 9mo Cortex	126
p35-X1	7367 WT Δp35KI 9mo Cortex	127C
p35-X1	7375 5XFAD 9mo Cortex	127N
p35-X1	7385 WT 9mo Cortex	128C
p35-X1	7387 5XFAD Δp35KI 9mo Cortex	128N
p35-X1	7388 5XFAD Δp35KI 9mo Cortex	129C
p35-X1	7389 WT Δp35KI 9mo Cortex	129N
p35-X1	7390 WT Δp35KI 9mo Cortex	130C
p35-X1	7395 5XFAD 9mo Cortex	130N
p35-X1	FADp35 mix Cortex	131
p35-X2	7367 WT Δp35KI 9mo Cortex	126
p35-X2	7389 WT Δp35KI 9mo Cortex	127N
p35-X2	7390 WT Δp35KI 9mo Cortex	127C
p35-X2	7375 5XFAD 9mo Cortex	128C
p35-X2	7395 5XFAD 9mo Cortex	129N
p35-X2	7387 5XFAD Δp35KI 9mo Cortex	130N
p35-X2	7388 5XFAD Δp35KI 9mo Cortex	130C
p35-X2	FADp35 mix Cortex	131
p35-X3	7367 WT Δp35KI 9mo Cortex	126
p35-X3	7389 WT Δp35KI 9mo Cortex	127N
p35-X3	7390 WT Δp35KI 9mo Cortex	127C
p35-X3	7366 5XFAD 9mo Cortex	128N
p35-X3	7375 5XFAD 9mo Cortex	128C
p35-X3	7395 5XFAD 9mo Cortex	129N
p35-X3	7386 5XFAD Δp35KI 9mo Cortex	129C
p35-X3	7387 5XFAD Δp35KI 9mo Cortex	130N
p35-X3	7388 5XFAD Δp35KI 9mo Cortex	130C
p35-X3	FADp35 mix Cortex	131
p35-X4	7367 WT Δp35KI 9mo Cortex	126
p35-X4	7389 WT Δp35KI 9mo Cortex	127N
p35-X4	7390 WT Δp35KI 9mo Cortex	127C
p35-X4	7366 5XFAD 9mo Cortex	128N
p35-X4	7375 5XFAD 9mo Cortex	128C
p35-X4	7395 5XFAD 9mo Cortex	129N
p35-X4	7386 5XFAD Δp35KI 9mo Cortex	129C
p35-X4	7387 5XFAD Δp35KI 9mo Cortex	130N
p35-X4	7388 5XFAD Δp35KI 9mo Cortex	130C
p35-X4	FADp35 mix Cortex	131

## Sheet: MS Runs
Name	Tissue / Cells	Genotype	Age	Quantification	Enrichment
CK-H1-pY	Hippocampus	CK, CK-p25	3-4 mo, 2 wk dox	TMT6plex	pTyr IP
CK-H1-pST	Hippocampus	CK, CK-p25	3-4 mo, 2 wk dox	TMT6plex	NTA
CK-H1-Global	Hippocampus	CK, CK-p25	3-4 mo, 2 wk dox	TMT6plex	N/A
CK-H2-pY	Hippocampus	CK, CK-p25	3-4 mo, 2 wk dox	TMT6plex	pTyr IP
CK-H1-MPM2	Hippocampus	CK, CK-p25	3-4 mo, 2 wk dox	TMT6plex	MAPK/CDK IP (MPM2)
CK-H2-MPM2	Hippocampus	CK, CK-p25	3-4 mo, 2 wk dox	TMT6plex	MAPK/CDK IP (MPM2)
CK-H2-Global	Hippocampus	CK, CK-p25	3-4 mo, 2 wk dox	TMT6plex	N/A
CK-X1-MAPKCDK	Cortex	CK, CK-p25	3-4 mo, 2 wk dox	TMT6plex	MAPK/CDK IP (34B2)
CK-X1-Global	Cortex	CK, CK-p25	3-4 mo, 2 wk dox	TMT6plex	N/A
CK-X2-pY	Cortex	CK, CK-p25	3-4 mo, 2 wk dox	TMT6plex	pTyr IP
CK-X2-MPM2	Cortex	CK, CK-p25	3-4 mo, 2 wk dox	TMT6plex	MAPK/CDK IP (MPM2)
CK-X2-Global	Cortex	CK, CK-p25	3-4 mo, 2 wk dox	TMT6plex	N/A
CK-X3-pY	Cortex	CK, CK-p25	3-4 mo, 2 wk dox	TMT6plex	pTyr IP
CK-X3-MPM2	Cortex	CK, CK-p25	3-4 mo, 2 wk dox	TMT6plex	MAPK/CDK IP (MPM2)
CK-X3-Global	Cortex	CK, CK-p25	3-4 mo, 2 wk dox	TMT6plex	N/A
CK-X11-pY	Cortex	CK, CK-p25	3-4 mo, 2 wk dox	TMT6plex	pTyr IP
CK-X11-pST	Cortex	CK, CK-p25	3-4 mo, 2 wk dox	TMT6plex	20x Fractions, Fe-NTA
CK-X11-MPM2	Cortex	CK, CK-p25	3-4 mo, 2 wk dox	TMT6plex	MAPK/CDK IP (MPM2)
CK-X11-Global	Cortex	CK, CK-p25	3-4 mo, 2 wk dox	TMT6plex	N/A
CK-X13-pY	Cortex	CK, CK-p25	3-4 mo, 2 wk dox	TMT6plex	pTyr IP
CK-X13-MPM2	Cortex	CK, CK-p25	3-4 mo, 2 wk dox	TMT6plex	MAPK/CDK IP (MPM2)
CK-X13-Global	Cortex	CK, CK-p25	3-4 mo, 2 wk dox	TMT6plex	N/A
CK-C1-pY	Cerebellum	CK, CK-p25	3-4 mo, 2 wk dox	TMT6plex	pTyr IP
CK-C1-MPM2	Cerebellum	CK, CK-p25	3-4 mo, 2 wk dox	TMT6plex	MAPK/CDK IP (MPM2)
CK-C1-Global	Cerebellum	CK, CK-p25	3-4 mo, 2 wk dox	TMT6plex	N/A
CK-7wk-H1-pY	Hippocampus	CK, CK-p25	3-4 mo, 7 wk dox	TMT10plex	pTyr IP
CK-7wk-H2-pY	Hippocampus	CK, CK-p25	3-4 mo, 7 wk dox	TMT10plex	pTyr IP
FAD-H1-pY	Hippocampus	WT, 5XFAD	9-11 mo	TMT10plex	pTyr IP
FAD-H1-MPM2	Hippocampus	WT, 5XFAD	9-11 mo	TMT10plex	MAPK/CDK IP (MPM2)
FAD-H1-Global	Hippocampus	WT, 5XFAD	9-11 mo	TMT10plex	N/A
FAD-H2-pY	Hippocampus	WT, 5XFAD	9-11 mo	TMT10plex	pTyr IP
FAD-H2-MPM2	Hippocampus	WT, 5XFAD	9-11 mo	TMT10plex	MAPK/CDK IP (MPM2)
FAD-H2-pST	Hippocampus	WT, 5XFAD	9-11 mo	TMT10plex	20x Fractions, Fe-NTA
FAD-H2-Global	Hippocampus	WT, 5XFAD	9-11 mo	TMT10plex	N/A
FAD-H3-Global	Hippocampus	WT, 5XFAD	9-11 mo	TMT10plex	N/A
FAD-H4-pY	Hippocampus	WT, 5XFAD	9-11 mo	TMT10plex	pTyr IP
FAD-H4-Global	Hippocampus	WT, 5XFAD	9-11 mo	TMT10plex	N/A
FAD-X1-pST	Cortex	WT, 5XFAD	9-11 mo	TMT10plex	Fe-NTA
FAD-X1-MPM2	Cortex	WT, 5XFAD	9-11 mo	TMT10plex	MAPK/CDK IP (MPM2)
FAD-X2-pY	Cortex	WT, 5XFAD	9-11 mo	TMT10plex	pTyr IP
FAD-X2-MPM2	Cortex	WT, 5XFAD	9-11 mo	TMT10plex	MAPK/CDK IP (MPM2)
FAD-X2-pST	Cortex	WT, 5XFAD	9-11 mo	TMT10plex	20x Fractions, Fe-NTA
FAD-X2-Global	Cortex	WT, 5XFAD	9-11 mo	TMT10plex	N/A
FAD-X3-pY	Cortex	WT, 5XFAD	9-11 mo	TMT10plex	pTyr IP
FAD-X4-pY	Cortex	WT, 5XFAD	9-11 mo	TMT10plex	pTyr IP
FAD-X3-MPM2	Cortex	WT, 5XFAD	9-11 mo	TMT10plex	MAPK/CDK IP (MPM2)
FAD-X4-MPM2	Cortex	WT, 5XFAD	9-11 mo	TMT10plex	MAPK/CDK IP (MPM2)
FAD-X3-Global	Cortex	WT, 5XFAD	9-11 mo	TMT10plex	N/A
FAD-X4-pY	Cortex	WT, 5XFAD	9-11 mo	TMT10plex	pTyr IP
FAD-X4-MPM2	Cortex	WT, 5XFAD	9-11 mo	TMT10plex	MAPK/CDK IP (MPM2)
FAD-X4-Global	Cortex	WT, 5XFAD	9-11 mo	TMT10plex	N/A
p35-H1-pY	Hippocampus	WT Δp35KI, 5XFAD, 5XFAD Δp35KI	9-11 mo	TMT10plex	pTyr IP
p35-H1-MPM2	Hippocampus	WT Δp35KI, 5XFAD, 5XFAD Δp35KI	9-11 mo	TMT10plex	MAPK/CDK IP (MPM2)
p35-H1-Global	Hippocampus	WT Δp35KI, 5XFAD, 5XFAD Δp35KI	9-11 mo	TMT10plex	N/A
p35-H2-pY	Hippocampus	WT Δp35KI, 5XFAD, 5XFAD Δp35KI	9-11 mo	TMT10plex	pTyr IP
p35-H2-pST	Hippocampus	WT Δp35KI, 5XFAD, 5XFAD Δp35KI	9-11 mo	TMT10plex	20x Fractions, Fe-NTA
p35-H2-Global	Hippocampus	WT Δp35KI, 5XFAD, 5XFAD Δp35KI	9-11 mo	TMT10plex	N/A
p35-H3-pY	Hippocampus	WT Δp35KI, 5XFAD, 5XFAD Δp35KI	9-11 mo	TMT10plex	pTyr IP
p35-X1-pY	Cortex	WT Δp35KI, 5XFAD, 5XFAD Δp35KI	9-11 mo	TMT10plex	pTyr IP
p35-X1-MPM2	Cortex	WT Δp35KI, 5XFAD, 5XFAD Δp35KI	9-11 mo	TMT10plex	MAPK/CDK IP (MPM2)
p35-X2-pY	Cortex	WT Δp35KI, 5XFAD, 5XFAD Δp35KI	9-11 mo	TMT10plex	pTyr IP
p35-X2-Global	Cortex	WT Δp35KI, 5XFAD, 5XFAD Δp35KI	9-11 mo	TMT10plex	N/A
p35-X3-pY	Cortex	WT Δp35KI, 5XFAD, 5XFAD Δp35KI	9-11 mo	TMT10plex	pTyr IP
p35-X3-Global	Cortex	WT Δp35KI, 5XFAD, 5XFAD Δp35KI	9-11 mo	TMT10plex	N/A
p35-X4-pY	Cortex	WT Δp35KI, 5XFAD, 5XFAD Δp35KI	9-11 mo	TMT10plex	pTyr IP
p35-X4-MPM2	Cortex	WT Δp35KI, 5XFAD, 5XFAD Δp35KI	9-11 mo	TMT10plex	MAPK/CDK IP (MPM2)
p35-X4-Global	Cortex	WT Δp35KI, 5XFAD, 5XFAD Δp35KI	9-11 mo	TMT10plex	N/A
Tau-4moHL1-pY	Hippocampus	WT, Tau P301S	4 mo	TMT10plex	pTyr IP
Tau-4moHL2-pY	Hippocampus	WT, Tau P301S	4 mo	TMT10plex	pTyr IP
Tau-4moHL1-pST	Hippocampus	WT, Tau P301S	4 mo	TMT10plex	20x Fractions, Fe-NTA
Tau-4moHL1-Global	Hippocampus	WT, Tau P301S	4 mo	TMT10plex	N/A
Tau-4moHL2-Global	Hippocampus	WT, Tau P301S	4 mo	TMT10plex	N/A
Tau-6moHR1-pY	Hippocampus	WT, Tau P301S	6 mo	TMT10plex	pTyr IP
Tau-6moHR1-pST	Hippocampus	WT, Tau P301S	6 mo	TMT10plex	Fe-NTA
Tau-6moHR2-pY	Hippocampus	WT, Tau P301S	6 mo	TMT10plex	pTyr IP
Tau-6moHR3-pY	Hippocampus	WT, Tau P301S	6 mo	TMT10plex	pTyr IP
Tau-6moHR4-pY	Hippocampus	WT, Tau P301S	6 mo	TMT10plex	pTyr IP

## Sheet: CK-p25
Proteins	Genes	Uniprot Accessions	Modifications	Sequence	# Samples Measured	Cell Type Prediction	# PSMs	CaMKII Motif (# residues)	CDK Motif (# residues)	CK-p25 vs CK 2wk + 7wk Hip + Cortex-FC	CK-p25 vs CK 2wk + 7wk Hip + Cortex-p	CK-p25 vs CK 2wk Hip-FC	CK-p25 vs CK 2wk Hip-p	CK-p25 vs CK 2wk Cortex-FC	CK-p25 vs CK 2wk Cortex-p	CK-p25 vs CK 2wk Cere-FC	CK-p25 vs CK 2wk Cere-p	CK-p25 vs CK 7wk Hip-FC	CK-p25 vs CK 7wk Hip-p	3130 CK 2wk Cere	3148 CK 2wk Cere	3157 CK 2wk Cere	3131 CK-p25 2wk Cere	3145 CK-p25 2wk Cere	3146 CK-p25 2wk Cere	3130 CK 2wk Hip	3148 CK 2wk Hip	3157 CK 2wk Hip	3131 CK-p25 2wk Hip	3145 CK-p25 2wk Hip	3146 CK-p25 2wk Hip	3130 CK 2wk Cortex	3148 CK 2wk Cortex	3157 CK 2wk Cortex	3131 CK-p25 2wk Cortex	3145 CK-p25 2wk Cortex	3146 CK-p25 2wk Cortex	27526 CK 7wk Hip	27547 CK 7wk Hip	27549 CK 7wk Hip	27144 CK 7wk Hip	27151 CK 7wk Hip	27536 CK 7wk Hip	27537 CK-p25 7wk Hip	27142 CK-p25 7wk Hip	27150 CK-p25 7wk Hip	27518 CK-p25 7wk Hip
Ubiquitin-like modifier-activating enzyme 1 (Uba1)	Uba1	Q02053	pT800	AAVASLLQSVQVPEFtPK	18		38	0	2	2.75544	9.03051e-11	2.6891	8.27827e-05	2.82402	4.00133e-05	1.00876	0.872269			1.03603	0.910252	1	0.944812	0.971346	1.05594	1	0.984512	1.13289	2.62075	2.80691	2.95535	0.946151	1	1.06993	2.98182	2.68319	2.85245
N-acetylgalactosamine kinase (Galk2)	Galk2	Q68FH4	pS208	LIEFsPLR	12		15	0	1	2.45067	1.35447e-10	2.38274	2.67351e-06	2.51661	8.38007e-06											0.986804	1	1.0184	2.3178	2.42594	2.41688	0.990448	1	1.10589	2.67423	2.57288	2.54517
Brevican core protein (Bcan)	Bcan	Q61361	pS587	ELETPsEEKSGR	12		24	0	1	0.241629	6.87791e-09	0.214706	8.3185e-05	0.268238	0.00068506											0.878292	1	1.0034	0.164809	0.23528	0.218625	1	0.852	1.06383	0.179572	0.309458	0.293106
Lamin-B2 (Lmnb2)	Lmnb2	P21619	pT494	QVLEGEDIAYKFtPK	18		141	1	2	2.46631	5.04723e-08	2.2614	0.000103966	2.67163	1.10328e-05	1.03548	0.743595			0.994789	1	1.26711	1.00025	1.20392	1.17346	0.884408	1	1.13164	2.19257	2.30167	2.32625	1.01947	1	0.990445	2.65747	2.58765	2.79626
Beta-arrestin-1 (Arrb1)	Arrb1	Q8BWG8	pY47	DFVDHIDLVDPVDGVVLVDPEyLKER	12		18	0	0	1.54247	6.74631e-08	1.53069	0.000810992	1.55429	0.000942138											0.989261	1.03559	1	1.43231	1.57545	1.62234	1.1114	1	0.901427	1.52451	1.5903	1.56799
Serine/threonine-protein phosphatase 2B catalytic subunit alpha isoform (Ppp3ca)	Ppp3ca	P63328	pS462	GFsPQHK	12		27	1	1	2.62921	1.48759e-07	2.89491	0.000688306	2.37952	0.000158551											1.04724	1	0.780181	3.05992	2.50334	2.62188	1	0.88212	1.12656	2.25748	2.39965	2.50207
V-type proton ATPase subunit H (Atp6v1h)	Atp6v1h	Q8BVE3	pS367	LEWsPVHK	12		5	0	1	5.25344	2.49207e-07	4.56912	6.69582e-05	5.93552	7.22938e-05											0.804771	1	1.03397	4.66806	4.25734	4.04513	1.03249	0.815573	1	5.7775	5.11378	6.01347
Endoribonuclease LACTB2 (Lactb2)	Lactb2	Q99KR3	pT277	IFYtTTPVKK	12		5	0	0	1.72308	5.50898e-07	1.69566	0.0031134	1.75065	0.00118951											0.87147	1	1.25863	1.76364	1.76611	1.77784	1	0.940269	1.17222	1.89215	1.68861	1.86813
26S proteasome non-ATPase regulatory subunit 8 (Psmd8)	Psmd8	Q9CX56	pT298	ILFFStPK	6		9	1	3	1.98796	6.89829e-07			1.98796	6.89829e-07																	1	0.980576	1.02304	1.97897	2.0172	1.9749
Lamin-B2 (Lmnb2)	Lmnb2	P21619	pT494	RQVLEGEDIAYKFtPK	12		15	1	2	2.30852	9.18718e-07	1.99738	0.000395878	2.64296	6.93879e-05											1	0.968252	1.18933	2.00655	2.2304	2.06993	1.0109	1	0.926768	2.68987	2.40737	2.66689
Dihydropyrimidinase-related protein 2 (Dpysl2)	Dpysl2	O08553	cmC504, pT509, pT512, pS517, pS518, pS522	GLYDGPVcEVSVtPKtVTPAssAKTsPAK	6		1	1	2	1.5624	9.73912e-07			1.5624	9.73912e-07																	1	1.00739	0.983188	1.54117	1.56048	1.57083
Endoribonuclease LACTB2 (Lactb2)	Lactb2	Q99KR3	pT279	IFYTTtPVKK	12		10	1	2	1.70415	1.2681e-06	1.71066	0.00277285	1.69797	0.00217091											1	0.8472	1.08023	1.54418	1.64442	1.81925	1	0.88631	1.19679	1.70515	1.69095	1.83892
Platelet-activating factor acetylhydrolase IB subunit beta (Pafah1b2)	Pafah1b2	Q61206	pS64	ELFsPLHALNFGIGGDTTR	18		104	0	1	1.3706	1.27752e-06	1.31543	0.000188384	1.42548	0.00105735	1.01724	0.822198			1	0.981173	1.17749	1.15393	1.01241	1.04678	1.0094	0.988278	1	1.32529	1.34772	1.27023	1	1.04381	0.970098	1.36925	1.52074	1.40626
Thyroid hormone receptor-associated protein 3 (Thrap3)	Thrap3	Q569Z6	pT870	SREEEWDPEYtPK	18		36	0	2	2.00235	1.30729e-06	2.0483	0.00286026	1.95797	0.00295614	1.02708	0.690762			0.905602	1	1.08154	0.986814	0.984103	1.09711	0.844972	1	1.11496	1.74991	2.20214	2.11079	0.952194	1	1.11324	1.7435	2.0178	2.24073
Phosphatidylinositol 3-kinase regulatory subunit alpha (Pik3r1) / Phosphatidylinositol 3-kinase regulatory subunit gamma (Pik3r3)	Pik3r1 / Pik3r3	P26450 / Q64143	pY467 / pY199	EYDRLyEEYTR	18		26	0	0	1.33369	2.02832e-06	1.3617	0.00320283	1.30653	0.00317437	0.945658	0.39602			1.08821	1	0.982725	1.02373	0.87115	1.00917	1	0.921082	1.03104	1.38922	1.24844	1.38223	1.09995	1	0.944679	1.34625	1.28886	1.3428
DNA replication licensing factor MCM2 (Mcm2)	Mcm2	P97310	pS27	ISDPLTSsPGR	6		5	0	1	5.04689	3.27902e-06			5.04689	3.27902e-06																	1	0.920112	1.02801	4.75671	5.02715	5.09499
Anaphase-promoting complex subunit 1 (Anapc1)	Anapc1	P53995	pS688	SFDFEGSLsPVIAPK	18		43	1	1	1.25901	4.13437e-06	1.20281	0.00103719	1.31637	0.00132813	0.904192	0.193575			1.01815	0.96425	1	0.782444	0.941309	0.972905	1	0.982992	1.04928	1.19232	1.23913	1.21581	0.96882	1.00185	1	1.37586	1.24895	1.28571
DNA ligase 1 (Lig1)	Lig1	P37913	pS51	NQVVPESDsPVKR	6		1	1	2	2.50174	4.29207e-06			2.50174	4.29207e-06																	0.971429	1.05475	1	2.451	2.56966	2.55006
DNA replication licensing factor MCM2 (Mcm2)	Mcm2	P97310	pS139	GLLYDsSEEDEERPAR	6		2	0	0	3.52506	4.76049e-06			3.52506	4.76049e-06																	1	0.915144	1.11465	3.46391	3.58641	3.62986
Dihydropyrimidinase-related protein 2 (Dpysl2)	Dpysl2	O08553	cmC504, pT512, pT514, pS517, pS518, pT521	GLYDGPVcEVSVTPKtVtPAssAKtSPAK	6		5	1	1	1.83385	7.45757e-06			1.83385	7.45757e-06																	1.00005	0.992581	1	1.78132	1.82942	1.87732
Proto-oncogene vav (Vav1)	Vav1	P27870	pY844, cmC845	IGWFPSNYVEEDYSEyc	22	Microglia	24	0	0	1.44765	7.83237e-06	1.47255	0.0115523	1.42415	0.000841407			1.60049	0.00466956							1.03898	0.81703	1	1.44685	1.25455	1.50421	1.04978	1	0.974564	1.47981	1.35169	1.47561	0.997524	0.982531	1.15436	1.04339	0.843691	1.00248	1.97186	1.87112	1.36983	1.21472
Plectin (Plec)	Plec	Q9QXS1	pS728	ARNDESQLsPATR	12		19	1	1	1.62696	7.95179e-06	1.73897	0.00554714	1.51941	0.00114398											1	0.859604	1.09084	1.76265	1.48927	1.8788	1.11248	0.959928	1	1.48415	1.54569	1.63841
CTD nuclear envelope phosphatase 1 (Ctdnep1)	Ctdnep1	Q3TP92	pS49	YDILPLsPLSR	6		11	0	1	1.45277	9.4435e-06			1.45277	9.4435e-06																	1	1.00506	0.976558	1.45384	1.41745	1.46032
Microtubule-associated protein 1B (Map1b)	Map1b	P14873	pT2301	TTTtPEVK	12		6	0	1	3.00643	9.47353e-06	2.69765	0.00674783	3.30416	0.000799551											1	0.944879	1.09377	3.31594	2.16956	2.7117	0.919185	1	1.23234	3.07597	3.40876	3.9284
Serine/threonine-protein kinase BRSK2 (Brsk2)	Brsk2	Q69Z98	pS456, pT460, pS468	GTPVHTPKEsPAGtPNPTPPSsPSVGGVPWR	6		3	0	1	1.62013	1.73392e-05			1.62013	1.73392e-05																	1.03362	0.976075	1	1.66449	1.60707	1.60455
Calcium/calmodulin-dependent protein kinase type II subunit alpha (Camk2a)	Camk2a	P11798	pS331	NDGVKESsESTNTTIEDEDTK	12		14	1	0	0.764985	1.96225e-05	0.81356	0.0153568	0.718535	0.00156624											0.889462	1	1.03053	0.772385	0.787377	0.815825	1	1.05974	0.993852	0.669482	0.759755	0.764876
Calcium/calmodulin-dependent protein kinase type II subunit alpha (Camk2a)	Camk2a	P11798	pT336	KNDGVKESSESTNtTIEDEDTK	12		8	0	0	0.712655	2.62263e-05	0.764684	0.0114652	0.661389	0.0029211											0.925506	1.03952	1	0.675729	0.784392	0.80719	0.986299	1.02287	1	0.563857	0.734732	0.691641
Potassium voltage-gated channel subfamily A member 2 (Kcna2)	Kcna2	P63141	pY429, cmC435	ETEGEEQAQyLQVTScPK	28	Astrocyte	90	0	0	0.671416	2.9191e-05	0.695115	0.000156792	0.648682	0.0209518	1.00627	0.940423	0.984314	0.860229	1.13522	1	0.892425	1.07431	0.945879	1.02645	1.04975	1	0.990236	0.680531	0.722934	0.709674	1	0.918861	1.25015	0.663193	0.706355	0.686128	0.937609	0.927088	0.855108	1.06239	1.30556	1.11599	1.05231	1.01575	0.909216	1.09369
Transcriptional regulator ATRX (Atrx)	Atrx	Q61687	cmC308, pS315	VcDQTSKFsPK	6		5	0	3	2.05608	3.11639e-05	2.05608	3.11639e-05													1	0.969435	1.07683	2.00956	2.11042	2.14338
Alpha-enolase (Eno1) / Gamma-enolase (Eno2) / Beta-enolase (Eno3)	Eno1 / Eno2 / Eno3	P17182 / P17183 / P21550	pY44 / pY44 / pY44	AAVPSGASTGIyEALELR	28		205	0	0	0.813586	3.17762e-05	0.799172	0.00456659	0.827774	0.0138554	1.05441	0.269447	0.847095	0.0321969	1.07164	1	0.954303	1.01372	1.10058	1.07628	1	0.964403	1.04197	0.747883	0.836065	0.818662	1	0.956486	1.09778	0.836658	0.846118	0.845469	0.940075	1.06589	1.02077	0.979228	1.12169	0.846625	0.802116	0.9184	0.90258	0.750762
[F-actin]-monooxygenase MICAL3 (Mical3)	Mical3	Q8CJ19	pS1695	SSLFsPR	6		9	0	1	1.91297	4.0193e-05			1.91297	4.0193e-05																	1.04768	1	0.960971	1.9156	1.9883	1.85157
Interferon-induced helicase C domain-containing protein 1 (Ifih1)	Ifih1	Q8R5F7	cmC1019, pS1022	FPDLDYSEYcLYsDED	6		1	0	0	1.37727	4.02504e-05			1.37727	4.02504e-05																	1.01063	1	0.949588	1.35463	1.36411	1.35827
DNA replication licensing factor MCM2 (Mcm2)	Mcm2	P97310	pS26	ISDPLTsSPGR	6		1	0	0	2.37029	5.39741e-05			2.37029	5.39741e-05																	1	0.926253	1.16701	2.38467	2.45661	2.49064
Dihydropyrimidinase-related protein 2 (Dpysl2)	Dpysl2	O08553	cmC504, pT509, pT512, pT514, pS518, pS522	GLYDGPVcEVSVtPKtVtPASsAKTsPAK	6		6	1	2	1.67574	5.80318e-05			1.67574	5.80318e-05																	1.00574	1	0.990895	1.64337	1.62959	1.74862
Transcription factor AP-1 (Jun) / Transcription factor jun-D (Jund)	Jun / Jund	P05627 / P15066	pS73 / pS100	LAsPELER	6		2	2	1	1.79993	6.23176e-05			1.79993	6.23176e-05																	0.934941	1	1.0622	1.76012	1.78404	1.85048
Signal transducer and activator of transcription 3 (Stat3)	Stat3	P42227	cmC687, pY705	YcRPESQEHPEADPGSAAPyLKTK	12		9	0	0	3.81664	7.02048e-05	4.49121	0.000223748	3.11288	0.0164874											1	0.891423	1.01685	4.24277	4.85701	3.9619	0.452479	1	1.33515	3.72475	2.35667	2.59615
Nuclear ubiquitous casein and cyclin-dependent kinase substrate 1 (Nucks1)	Nucks1	Q80XU3	pS181	LKATVTPsPVKGK	6		2	0	2	2.37461	7.09059e-05			2.37461	7.09059e-05																	1	0.926258	1.11631	2.33306	2.52868	2.36316
Elongation factor 2 (Eef2)	Eef2	P58252	pS502	FSVsPVVR	18		20	1	1	2.87139	7.77479e-05	2.26798	9.75863e-06	3.45002	5.54889e-08	1.12791	0.00339829			1	0.969003	1.03931	1.12465	1.13246	1.13599	1	0.923852	1.00298	2.19413	2.28202	2.16184	0.987905	1.06423	1	3.50453	3.52208	3.50331
Beta-arrestin-1 (Arrb1)	Arrb1	Q8BWG8	pY47	DFVDHIDLVDPVDGVVLVDPEyLK	6		1	0	0	1.98254	8.05504e-05			1.98254	8.05504e-05																	0.95853	1.13973	1	1.99205	2.06333	2.08704
Ensconsin (Map7)	Map7	O88735	pT277	LFVtPPEGSAR	6		5	0	1	2.8789	8.14147e-05			2.8789	8.14147e-05																	0.907249	1	1.03683	2.69198	2.74954	3.03421
Sorbin and SH3 domain-containing protein 2 (Sorbs2)	Sorbs2	Q3UTJ2	pT1001	VGIFPISYVEKLtPPEK	6		1	0	1	2.88504	8.29572e-05			2.88504	8.29572e-05																	0.932606	1	1.20397	3.14975	3.05249	2.8469
DnaJ homolog subfamily C member 2 (Dnajc2)	Dnajc2	P54103	pS183	DNFFQVFsPVFER	12		19	1	1	1.2357	8.43745e-05	1.16447	0.0156418	1.30868	0.0019801											1	1.03707	0.955333	1.21347	1.10012	1.17096	1.02858	1	0.89208	1.28192	1.2672	1.2731
Phosphatidylinositol 3,4,5-trisphosphate 5-phosphatase 1 (Inpp5d)	Inpp5d	Q9ES52	pY868	LyDFVK	22	Microglia	42	0	0	2.3037	8.60956e-05	2.7053	0.000780793	1.90297	0.00278494			2.5218	6.12437e-05							1	0.902636	1.08225	2.7095	2.37603	2.98948	0.839141	1	1.15213	2.09771	1.75439	1.8402	0.770527	0.94012	1.00517	1.14554	0.994827	1.40206	2.3375	3.2796	2.57842	2.32585
Doublecortin domain-containing protein 2 (Dcdc2)	Dcdc2	Q5DU00	pT67	NIYtPR	18		8	1	1	1.40133	9.11541e-05	1.4918	0.00349752	1.31039	0.0123444	1.03631	0.848856			0.865678	1	1.14778	0.800076	0.979305	1.34349	1.0706	1	0.885144	1.56877	1.37158	1.46902	1.0374	0.902869	1	1.39651	1.25143	1.20497
Ankyrin-2 (Ank2)	Ank2	Q8C8R3	cmC3737, pT3739, pT3745, cmC3753	ATAVPDSLcKtPEDIStPPEGTKPcLQTPVTSER	18		59	0	1	0.817044	9.93161e-05	0.796498	0.0110966	0.837437	0.0167874	0.995265	0.939292			1	0.995835	1.00474	0.901086	0.983113	1.10217	1.04564	1	0.895805	0.77024	0.786806	0.785806	1.04674	0.916738	1	0.855633	0.816541	0.809549
PHD finger protein 24 (Phf24)	Phf24	Q80TL4	pT100	FtPPAFIRPTR	12		45	0	1	0.724319	0.000101232	0.720202	0.0126264	0.728692	0.0151217											1.13235	0.905581	1	0.724272	0.727449	0.736199	0.838742	1	1.02074	0.641342	0.724721	0.717618
Dual adapter for phosphotyrosine and 3-phosphotyrosine and 3-phosphoinositide (Dapp1)	Dapp1	Q9QXT1	cmC137, pS141	EVEEPcIYEsVR	6		1	1	0	2.76153	0.00010887	2.76153	0.00010887													1	0.958282	1.00671	2.87125	2.81161	2.50507
General transcription factor 3C polypeptide 1 (Gtf3c1)	Gtf3c1	Q8K284	oxM771, pT774	mGItPLK	6		2	0	2	8.50923	0.000110168			8.50923	0.000110168																	0.717423	1	2.03286	10.6149	9.83046	11.4667
14-3-3 protein zeta/delta (Ywhaz)	Ywhaz	P63101	cmC94	DIcNDVLSLLEK	18		32	0	0	0.81225	0.000117943	0.778646	0.0121522	0.845532	0.0050972	0.90318	0.18225			1	0.899481	1.08224	0.952035	0.880322	0.860672	1.0824	0.932754	1	0.825667	0.789931	0.732137	0.981813	1.06251	1	0.883473	0.835276	0.855319
Acyl-CoA-binding protein (Dbi)	Dbi	P31786	pY29	TQPTDEEMLFIySHFK	28	Astrocyte	116	0	0	1.15421	0.000129963	1.17285	0.0145921	1.13576	0.0210465	0.823575	0.145219	1.05589	0.717619	0.809524	1	1.03502	0.735249	0.706515	0.900932	1.04953	0.964074	1	1.12758	1.16392	1.24301	1	1.08058	0.965988	1.14001	1.13572	1.18445	0.90823	1.35098	1.17421	0.694983	1.09177	0.804831	1.11513	0.870454	0.926301	1.32928
Dihydropyrimidinase-related protein 2 (Dpysl2)	Dpysl2	O08553	cmC504, pS507, pT509, pT512, pT514, pS517	GLYDGPVcEVsVtPKtVtPAsSAKTSPAK	12		2	1	2	1.937	0.000131378			1.937	0.000131378	1.02565	0.507679			1	1.06074	0.939761	1.02481	1.03528	1.01738							1	1.09332	0.938353	1.86777	1.97649	2.02811
Calcium/calmodulin-dependent protein kinase type II subunit alpha (Camk2a)	Camk2a	P11798		VLAGQEYAAK	12		4	0	0	0.854218	0.000141456	0.869	0.0128163	0.839813	0.020638											0.975484	1.02619	1	0.820745	0.913474	0.874235	1	0.98101	1.09919	0.874039	0.814409	0.898344
Synapsin-1 (Syn1) / Synapsin-2 (Syn2) / Synapsin-3 (Syn3)	Syn1 / Syn2 / Syn3	O88935 / Q64332 / Q8JZP2	pS705 / pS585 / pS578	KSFASLFsD	18		27	1	0	0.902646	0.000145217	0.911971	0.0444835	0.893427	0.00539341	1.01044	0.683849			0.999339	1	1.02556	1.0132	0.983119	1.06018	0.963155	1	1.00589	0.949025	0.85551	0.903147	1	0.990344	1.01263	0.911525	0.913799	0.857614
Septin-2 (Septin2)	Septin2	P42208	pS218	IYHLPDAEsDEDEDFKEQTR	12		140	1	0	1.27294	0.000150986	1.25784	0.0248558	1.28931	0.00314643											0.947129	1	1.18478	1.28712	1.28555	1.36677	1	0.883468	1.0048	1.23416	1.2131	1.27662
40S ribosomal protein S3 (Rps3)	Rps3	P62908	pT221	DEILPTtPISEQK	18		177	0	1	1.79134	0.00015345	1.59023	0.000161943	1.97429	0.00052612	0.979211	0.872115			0.988	1	1.02694	0.920105	0.813535	1.21862	1.01224	0.913533	1	1.50663	1.54317	1.60287	1	0.986359	1.22979	2.01237	2.09943	2.2378
Serine/threonine-protein kinase BRSK2 (Brsk2)	Brsk2	Q69Z98	pS456, pT460, pT464	GTPVHTPKEsPAGtPNPtPPSSPSVGGVPWR	6		2	0	1	1.4321	0.00015587			1.4321	0.00015587																	1	0.980683	1.08133	1.46726	1.47115	1.4467
Wiskott-Aldrich syndrome protein homolog (Was)	Was	P70315	pY293	LIyDFIEDQGGLEAVR	12	Microglia	4	0	0	1.57245	0.000164856	1.80278	7.69188e-05	1.34986	0.00939788											1.00901	0.917653	1	1.71676	1.72665	1.83272	1.07046	1	0.957988	1.4515	1.22945	1.40704
Uridine-cytidine kinase-like 1 (Uckl1)	Uckl1	Q91YL3	pS56	LLPPVGTGRsPR	6		7	1	2	2.32968	0.000167675			2.32968	0.000167675																	1.22871	1	0.973195	2.57642	2.5235	2.35948
Retinoblastoma-like protein 2 (Rbl2)	Rbl2	Q64700	pS1108	GILLDDGSEsPAKR	6		2	0	2	1.52734	0.000174282			1.52734	0.000174282																	1.00607	1	0.945409	1.47939	1.56821	1.46032
Retinoblastoma-associated protein (Rb1)	Rb1	P13405	cmC583, pS601, pS605	DGEGPDNLEPAcPLSLPLQGNHTAADMYLsPLRsPK	6		1	1	3	1.68314	0.000181661	1.68314	0.000181661													1	0.948239	1.05491	1.65867	1.76512	1.63092
G-protein coupled receptor 84 (Gpr84)	Gpr84	Q8CIM5	pS221	ALDQYGLHQAsIR	6	Microglia	16	2	0	1.98384	0.000185725			1.98384	0.000185725																	1.19245	0.958023	1	2.1414	2.05463	2.05402
Arf-GAP with GTPase, ANK repeat and PH domain-containing protein 2 (Agap2)	Agap2	Q3UHD9	pS632	AEAAAVAGLSTPGsLHR	6		22	2	0	1.39202	0.000192488			1.39202	0.000192488																	1.00799	1	0.973598	1.32807	1.4097	1.41267
Cyclin-dependent-like kinase 5 (Cdk5)	Cdk5	P49615		NRETHEIVALKR	6		2	0	0	1.286	0.000194503			1.286	0.000194503																	1.01719	1	0.956136	1.29556	1.27284	1.25529
Nucleoporin NUP35 (Nup35)	Nup35	Q8R4R6	pS257, pS258	GVLssPSLAFTTPIR	6		4	0	1	1.35198	0.000194838			1.35198	0.000194838																	0.943891	1	1.00058	1.2905	1.34992	1.34044
Dihydropyrimidinase-related protein 2 (Dpysl2)	Dpysl2	O08553	cmC504, pS507, pT512, pT514, pS517, pS518	GLYDGPVcEVsVTPKtVtPAssAKTSPAK	12		6	1	1	1.44512	0.000195024			1.44512	0.000195024	1.01794	0.79063			1	1.15819	0.980124	1.03848	1.13349	1.02263							1.04226	1	0.998889	1.44424	1.42413	1.52645
Huntingtin (Htt)	Htt	P42859	pT1836	WWAEVQQtPK	6		2	1	2	2.40344	0.000198299			2.40344	0.000198299																	1	1.00226	0.957297	2.1637	2.44605	2.50336
Sodium/potassium-transporting ATPase subunit alpha-3 (Atp1a3)	Atp1a3	Q6PIC6	pY532	EQPLDEEMKEAFQNAyLELGGLGER	12	Neuron	9	0	0	1.20581	0.000204397	1.17162	0.0214281	1.24137	0.018332											1	1.03543	0.993865	1.16127	1.11756	1.27036	1	1.03719	0.874792	1.23978	1.13302	1.24204
Telomeric repeat-binding factor 2-interacting protein 1 (Terf2ip)	Terf2ip	Q91VL8	pS200	YLLGNAPVsPSSQK	6		9	0	1	1.67329	0.000221085			1.67329	0.000221085																	1.05364	1	0.948785	1.62071	1.64237	1.76084
Serine/threonine-protein kinase BRSK1 (Brsk1)	Brsk1	Q5RJI5	pS508	STPLPGPPGsPR	6		34	0	1	1.5622	0.000239776			1.5622	0.000239776																	0.973999	1.00291	1	1.51731	1.63708	1.49614
Tyrosine-protein kinase Fgr (Fgr)	Fgr	P14234	pY511	LDPEERPTFEYLQSFLEDYFTSTEPQyQPGDQT	6	Microglia	1	0	0	4.546	0.000242334	4.546	0.000242334													1.09774	0.836263	1	4.97921	4.1197	4.23906
Diacylglycerol kinase beta (Dgkb)	Dgkb	Q6NS52	pT117	GAItPPR	12	Astrocyte	116	0	1	0.796157	0.00024669	0.79211	0.00326914	0.800146	0.053898											0.977729	1.0867	1	0.800833	0.82077	0.805762	1	0.945203	1.16288	0.861635	0.749575	0.87571
Alpha-internexin (Ina) / Tau-tubulin kinase 1 (Ttbk1)	Ina / Ttbk1	P46660 / Q6PCN3	pS42 / pS1241	SQsLSR	6		2	2	0	0.684394	0.000259485			0.684394	0.000259485																	0.962894	1	1.04375	0.667486	0.706325	0.683916
Dihydropyrimidinase-related protein 2 (Dpysl2) / Dihydropyrimidinase-related protein 3 (Dpysl3)	Dpysl2 / Dpysl3	O08553 / Q62188	pS30 / pS30	IVNDDQsFYADIYMEDGLIK	18		51	2	0	1.16251	0.000260157	1.17827	0.0134251	1.14697	0.041471	1.00948	0.943233			0.943456	1.05421	1	0.805452	1.22373	0.996909	1	0.983349	1.00949	1.1412	1.1273	1.25785	1	1.09389	0.939289	1.14342	1.13192	1.20364
Microtubule-associated protein 4 (Map4)	Map4	P27546	pS798	sPATTLPK	6		5	0	1	1.92558	0.000265026			1.92558	0.000265026																	1.18904	0.98402	1	2.09474	2.07091	1.94432
Calcium/calmodulin-dependent protein kinase type II subunit alpha (Camk2a)	Camk2a	P11798	pT337	ESSESTNTtIEDEDTKVR	12		108	1	0	0.745342	0.000268481	0.814237	0.0176594	0.675928	0.00493941											0.987324	1	1.13291	0.814356	0.853281	0.872968	0.949278	1	1.14767	0.697295	0.702594	0.693425
Cyclic AMP-dependent transcription factor ATF-2 (Atf2)	Atf2	P16951	pS94	KMPLDLsPLATPIIR	18		23	1	1	1.28114	0.000272942	1.28969	0.0444311	1.27294	0.00625091	1.05767	0.531129			0.858819	1	1.0937	0.951345	1.06094	1.11051	1	1.06774	0.84551	1.38602	1.23034	1.14083	0.93173	1.10695	1	1.2975	1.26443	1.30614
Protein disulfide-isomerase A6 (Pdia6)	Pdia6	Q922R8	pS428	EPWDGKDGELPVEDDIDLsDVELDDLEKDEL	18		51	0	0	1.58248	0.000278874	1.52123	0.0196297	1.64188	0.0209004	1.0634	0.625728			0.935855	1.06157	1	0.895141	1.28145	1.01087	1	1.00697	0.849745	1.68606	1.37282	1.28684	1.15587	1	0.789561	1.85872	1.40057	1.57676
40S ribosomal protein S3 (Rps3)	Rps3	P62908	pT220	DEILPtTPISEQK	6		10	0	0	1.94933	0.000291329			1.94933	0.000291329																	1	0.988526	1.13296	1.96029	1.95753	2.16699
Brefeldin A-inhibited guanine nucleotide-exchange protein 3 (Arfgef3)	Arfgef3	Q3UGY8	pS372	EILGsPQR	6		3	0	1	2.03713	0.000292507			2.03713	0.000292507																	1.08254	0.83861	1	1.91721	2.0731	1.96043
Eukaryotic translation initiation factor 5B (Eif5b)	Eif5b	Q05D44	pS1164	IEPIPGEsPK	6		3	0	2	2.4667	0.000302429			2.4667	0.000302429																	1	0.900136	1.18747	2.35508	2.57458	2.68652
Tuftelin-interacting protein 11 (Tfip11)	Tfip11	Q9ERA6	pS569	LEPLYsPVR	6		2	1	1	1.69515	0.000314674			1.69515	0.000314674																	1.0587	0.930892	1	1.68104	1.61252	1.77426
Vesicle-fusing ATPase (Nsf)	Nsf	P46460	pY294	yVGESEANIR	22		7	0	0	0.850865	0.000327024	0.850865	0.000327024			1.13659	0.657849	0.9215	0.717866	1.73912	1	0.650788	1.3367	1.30734	1.20889	1.02043	0.987069	1	0.866739	0.837012	0.855221							1.76889	1.01061	0.88056	0.699913	1.07587	0.989389	0.532111	1.06317	1.09646	1.2555
Bcl-2-associated transcription factor 1 (Bclaf1) / Thyroid hormone receptor-associated protein 3 (Thrap3)	Bclaf1 / Thrap3	Q8K019 / Q569Z6	pT839 / pT870	EEEWDPEYtPK	12		11	0	2	1.75861	0.000329227			1.75861	0.000329227	0.952771	0.614991			0.871485	1	1.03977	0.953558	0.796588	1.02361							1.01959	1	0.963131	1.62613	1.77945	1.83986
Dihydropyrimidinase-related protein 2 (Dpysl2)	Dpysl2	O08553	cmC504, pT509	GLYDGPVcEVSVtPK	18		1284	0	2	1.18646	0.000334024	1.16768	0.0246621	1.20543	0.0274578	1.08562	0.355505			0.977058	1	1.01302	0.958488	1.05284	1.23476	0.927545	1	1.08599	1.14442	1.18933	1.18511	1.08671	1	0.896263	1.22693	1.15008	1.21875
Histone H1.2 (Hist1h1c) / Histone H1.3 (Hist1h1d)	Hist1h1c / Hist1h1d	P15864 / P43277	pT146 / pT147	ATGAAtPK	6		2	0	3	5.11793	0.000338134			5.11793	0.000338134																	1.29889	0.710481	1	5.62494	4.5324	5.24442
Cytoplasmic dynein 1 light intermediate chain 2 (Dync1li2)	Dync1li2	Q6PDL0	pT376	QPAtPTR	6		2	0	1	1.85482	0.000338864			1.85482	0.000338864																	0.964168	1	1.16974	1.84648	1.99549	1.97086
Heterogeneous nuclear ribonucleoproteins C1/C2 (Hnrnpc)	Hnrnpc	Q9Z204	pS232, oxM236	QADLSFSsPVEmKNEK	6		2	0	1	2.86103	0.000363129			2.86103	0.000363129																	1	0.889381	1.06314	2.83407	3.07565	2.53756
Sialic acid-binding Ig-like lectin 5 (Siglec5)	Siglec5	Q920G3	pY561	SVyTEIK	22	Microglia	11	0	0	3.80518	0.000369678	5.11405	0.000936591	2.61667	0.00512175			3.51303	0.000486338							0.995207	1	1.18238	5.11927	4.75021	6.38088	0.840076	1	1.65934	3.50898	2.81734	2.83052	1.2591	0.853625	0.569581	0.971197	1.0288	1.07558	2.0811	3.56053	4.60405	3.23942
Reticulon-4 (Rtn4)	Rtn4	Q99P72	cmC319, pS329	SKDKEDLVcSAALHNPQEsPATLTK	6		4	1	1	1.76049	0.000373504			1.76049	0.000373504																	1	0.889034	1.00852	1.80785	1.64933	1.64394
Nuclear pore complex protein Nup133 (Nup133)	Nup133	Q8R0G9	pT28	RGPLVGIGPTStPR	6		1	1	1	1.52931	0.000378731			1.52931	0.000378731																	1.02312	1	0.970685	1.49646	1.46697	1.61501
Nuclear envelope pore membrane protein POM 121 (Pom121)	Pom121	Q8K3Z9	pT202	FVItPR	6		3	0	1	2.91972	0.000384802			2.91972	0.000384802																	0.7482	1	1.00779	2.42712	2.88818	2.73145
Actin-related protein 2/3 complex subunit 5-like protein (Arpc5l)	Arpc5l	Q9D898	pS64	AFHAALRNsPINTK	6		63	0	1	2.05994	0.00040093			2.05994	0.00040093																	1	0.941724	1.27153	2.22107	2.23571	2.16232
Serine/threonine-protein kinase MARK1 (Mark1)	Mark1	Q8VHJ5	pS414	SIsANQK	6		1	2	0	0.723198	0.000402332			0.723198	0.000402332																	0.992936	1	1.07296	0.747678	0.736449	0.733121
Protein bassoon (Bsn)	Bsn	O88737	pS3382	ISKFsPIEEAK	18	Neuron	204	0	1	0.643929	0.000405369	0.630993	0.00450704	0.656011	0.0539399	0.878168	0.433459			1	1.00562	0.995841	0.971268	0.60326	1.06126	1.1338	0.924125	1	0.686269	0.610262	0.632999	0.913758	1	1.36039	0.732674	0.74685	0.668351
Serine/arginine-rich splicing factor 2 (Srsf2)	Srsf2	Q62093	pS26	VDNLTYRTsPDTLR	6		8	1	1	1.44427	0.000451238			1.44427	0.000451238																	1.10148	1	0.957759	1.47941	1.47256	1.46639
Thyroid hormone receptor-associated protein 3 (Thrap3)	Thrap3	Q569Z6	pS860, pT870	sREEEWDPEYtPK	6		7	0	2	1.34285	0.000453392			1.34285	0.000453392																	1	0.965655	1.03252	1.29113	1.35787	1.37708
Protein bassoon (Bsn)	Bsn	O88737	pS121	AQGPSGQEAEsPR	6	Neuron	3	0	1	3.52925	0.000456244			3.52925	0.000456244																	1.12994	0.72469	1	3.68268	3.38116	3.01085
Deoxynucleoside triphosphate triphosphohydrolase SAMHD1 (Samhd1)	Samhd1	Q60710	pT310	EQIMGPPItPVKDSLWPYK	6		2	1	2	2.54349	0.00045756			2.54349	0.00045756																	1.04852	1	0.954882	2.73367	2.26319	2.64227
Phosphatidylinositol 3-kinase regulatory subunit alpha (Pik3r1)	Pik3r1	P26450	pY580	DQyLMWLTQK	12		16	0	0	1.35267	0.000459515	1.42191	0.00478018	1.27937	0.0191667											0.93833	1	1.06679	1.36684	1.3527	1.55346	1.01875	1	0.819616	1.1821	1.18159	1.26763
Glycerophosphocholine phosphodiesterase GPCPD1 (Gpcpd1)	Gpcpd1	Q8C0L9	pY611	EFGVNGLIyDR	12	Endothelia	14	0	0	0.810072	0.000476414	0.807644	0.0273642	0.812376	0.0208983											1.06108	0.883384	1	0.827605	0.760962	0.789512	1	0.975912	1.12605	0.793917	0.876022	0.850024
Septin-7 (Septin7)	Septin7	O55131	pS333	sPLAQMEEERR	6		19	0	1	1.84528	0.000485158			1.84528	0.000485158																	1.06558	0.996886	1	1.87955	1.74727	2.02431
DNA replication licensing factor MCM2 (Mcm2)	Mcm2	P97310	pS21, pS27	RIsDPLTSsPGR	6		3	1	1	2.57417	0.000501198			2.57417	0.000501198																	1	0.845438	1.121	2.8021	2.4197	2.41432
Ankyrin-2 (Ank2)	Ank2	Q8C8R3	pS1819	LSPVsPSAK	6		21	0	1	1.36111	0.00050469			1.36111	0.00050469																	1.07081	0.959705	1	1.36313	1.40341	1.35834
Microtubule-associated protein 2 (Map2)	Map2	P20357	pS594, pS599, pS608	STELGSDYYELsDSRGsAQESLDTIsPK	6		2	0	2	1.85414	0.000513651			1.85414	0.000513651																	0.969249	1.08633	1	1.78026	1.84667	2.03855
PiggyBac transposable element-derived protein 5 (Pgbd5)	Pgbd5	D3YZI9	cmC372, pT385	KSDcTGLPPSMLTNPAtPLAR	6		4	1	1	1.12005	0.000554754			1.12005	0.000554754																	1	0.975195	1.01609	1.11848	1.11657	1.11534
T-complex protein 1 subunit theta (Cct8)	Cct8	P42932	pY505	yWAIK	6		1	0	0	0.902093	0.000563772			0.902093	0.000563772																	1	0.982156	1.00334	0.883961	0.908262	0.900975
Proline-rich transmembrane protein 2 (Prrt2)	Prrt2	E9PUL5	pS208, pT214	QENGAVVPLQAGDGEEGPAPQPHsPPSTKtPPANGAPPR	6	Neuron	3	0	1	0.737505	0.000570052			0.737505	0.000570052																	1	0.972051	1.03846	0.718315	0.725879	0.776071
Sodium/potassium-transporting ATPase subunit alpha-1 (Atp1a1) / Sodium/potassium-transporting ATPase subunit alpha-2 (Atp1a2) / Sodium/potassium-transporting ATPase subunit alpha-3 (Atp1a3)	Atp1a1 / Atp1a2 / Atp1a3	Q8VDN2 / Q6PIE5 / Q6PIC6		GVGIISEGNETVEDIAAR	12		55	0	0	0.862005	0.000573921			0.862005	0.000573921	1.00216	0.981601			1	1.11567	0.873531	0.947852	1.10469	0.943122							0.995895	1	1.0067	0.886284	0.839434	0.862534
La-related protein 1 (Larp1)	Larp1	Q6ZQ58	pS604, pS608	NTFTAWsEEDsDYEIDDR	6		5	0	0	0.914401	0.000599805			0.914401	0.000599805																	1.00229	1	0.999282	0.926087	0.897836	0.92072
Pyruvate kinase PKM (Pkm)	Pkm	P52480	pY370	GDyPLEAVR	18		20	0	0	0.845728	0.000603396	0.857889	0.0430804	0.833526	0.026647	0.926847	0.657412			1.08763	1	0.879737	0.979781	0.651186	1.11933	1	0.960988	1.12349	0.862566	0.888446	0.895126	0.956479	1	1.11753	0.841072	0.879878	0.841315
Protein SOGA3 (Soga3)	Soga3	Q6NZL0	pT791	SLtPTR	12		5	1	1	1.52209	0.000605217	1.56748	0.0587815	1.47753	0.00738812											1	1.05838	0.766375	1.84266	1.29124	1.29385	1.0617	1	0.815268	1.43056	1.5017	1.31853
14-3-3 protein gamma (Ywhag)	Ywhag	P61982	cmC112	NcSETQYESK	6		3	0	0	0.744309	0.000607268			0.744309	0.000607268																	0.956017	1.01824	1	0.743545	0.704129	0.76609
Calcium/calmodulin-dependent protein kinase kinase 2 (Camkk2)	Camkk2	Q8C078	pS495	sFGNPFEGSR	6		6	3	0	0.804371	0.0006079			0.804371	0.0006079																	1	0.984639	1.01259	0.767903	0.827834	0.81515
Nuclear pore membrane glycoprotein 210 (Nup210)	Nup210	Q9QY81	pS1839, pT1844	ELAsPLALtPR	12		31	0	1	1.35406	0.000608483			1.35406	0.000608483	1.02245	0.612759			1.05094	1	0.933235	0.972525	1.04234	1.03631							1	0.987099	1.05614	1.37157	1.3228	1.42637
Receptor-type tyrosine-protein phosphatase zeta (Ptprz1)	Ptprz1	B9EKR1	cmC2155, pY2176	cLSNEEKLIVQDFILEATQDDyVLEVR	6	Astrocyte	4	0	0	2.24818	0.00061007	2.24818	0.00061007													1	1.20517	0.965787	2.25318	2.27552	2.60018
Microtubule-associated protein 1A (Map1a)	Map1a	Q9QYR6	pT633	EAELtPENIAAAR	6		49	0	1	2.70767	0.000615894			2.70767	0.000615894																	1	0.985821	1.50046	2.93907	3.17506	3.32555
Nuclear ubiquitous casein and cyclin-dependent kinase substrate 1 (Nucks1)	Nucks1	Q80XU3	pS181	LKATVTPsPVK	6		7	0	2	2.05278	0.000664922			2.05278	0.000664922																	0.978532	1	1.25631	2.08796	2.19577	2.35668
CREB-regulated transcription coactivator 2 (Crtc2)	Crtc2	Q3U182	pS136	HIDSSPYSPAYLsPPPESGWR	6		1	0	1	1.24222	0.000666257			1.24222	0.000666257																	1	0.942453	1.01178	1.21056	1.24877	1.21048
Protein bassoon (Bsn)	Bsn	O88737	pT645	AEPVPKPPPETTVPPGtPK	6	Neuron	37	0	2	3.43274	0.000680234			3.43274	0.000680234																	1.00314	0.947189	1	3.56206	3.68604	2.87964
CAP-Gly domain-containing linker protein 2 (Clip2)	Clip2	Q9Z0H8	pS295	IGFPSTsPAK	6		27	0	2	1.69247	0.00069042			1.69247	0.00069042																	1.20816	0.974138	1	1.75107	1.8087	1.82618
Dihydropyrimidinase-related protein 2 (Dpysl2)	Dpysl2	O08553	cmC504, pT512, pT514, pS517, pS518, pT521, pS522	GLYDGPVcEVSVTPKtVtPAssAKtsPAK	6		9	1	2	1.43178	0.000691199			1.43178	0.000691199																	0.971041	1	1.10265	1.46532	1.42593	1.5096
DNA replication licensing factor MCM2 (Mcm2)	Mcm2	P97310	pS21, pT25	RIsDPLtSSPGR	6		2	1	0	2.99014	0.000693988			2.99014	0.000693988																	0.790837	1	1.18905	3.3064	2.88103	2.72287
Microtubule-associated protein 6 (Map6)	Map6	Q7TSJ2	pS832	NQsPVVLGPIK	6		2	1	1	2.02194	0.000710249			2.02194	0.000710249																	1.23767	0.89872	1	2.05503	2.0672	2.21937
Neurofilament heavy polypeptide (Nefh)	Nefh	P19246	pS61	TSVSSVSAsPSR	6		6	0	1	1.67276	0.000719767			1.67276	0.000719767																	0.984452	1	1.04867	1.66466	1.58567	1.82336
Serine/threonine-protein kinase BRSK2 (Brsk2)	Brsk2	Q69Z98	pT448, pT452, pT460, pT464	GtPVHtPKESPAGtPNPtPPSSPSVGGVPWR	6		5	0	2	1.2828	0.000779772			1.2828	0.000779772																	0.963462	1.04736	1	1.24957	1.31072	1.302
RAC-beta serine/threonine-protein kinase (Akt2)	Akt2	Q60823	pT451	YFDDEFTAQSITItPPDRYDSLDPLELDQR	18		45	0	1	1.18883	0.00078084	1.23235	0.00304209	1.14452	0.0728227	1.05429	0.467404			0.888498	1	1.01682	0.953722	0.986636	1.1227	0.989692	1.02545	1	1.27847	1.16914	1.26809	1.06099	1	0.900433	1.13594	1.06481	1.18867
Chromosome alignment-maintaining phosphoprotein 1 (Champ1)	Champ1	Q8K327	pS416, pS421, pS425	RPGPPLsPEIRsPAGsPELK	6		2	0	1	1.579	0.000784233			1.579	0.000784233																	1.07189	1	0.890598	1.52393	1.62576	1.52807
Serine/threonine-protein kinase BRSK2 (Brsk2)	Brsk2	Q69Z98	pT448, pT452, pS456, pT464	GtPVHtPKEsPAGTPNPtPPSSPSVGGVPWR	6		1	0	2	1.28366	0.000791268			1.28366	0.000791268																	1	1.05593	0.993924	1.28454	1.27653	1.3539
Glycylpeptide N-tetradecanoyltransferase 1 (Nmt1)	Nmt1	O70310	pS47	SGLsPANDTGAK	6		26	0	1	1.28643	0.000821802			1.28643	0.000821802																	1.02461	0.933043	1	1.24545	1.29632	1.26303
Synapsin-2 (Syn2)	Syn2	Q64332	pS426	TPALsPQRPLTTQQPQSGTLK	6	Neuron	28	0	1	1.48092	0.000862135			1.48092	0.000862135																	1	0.99828	1.11587	1.59484	1.46046	1.5565
Myc box-dependent-interacting protein 1 (Bin1)	Bin1	O08539	pS324	VNHEPEPASGAsPGATIPK	12		20	0	1	1.35292	0.000876438	1.33099	0.0166156	1.3732	0.034152											0.929641	1.10235	1	1.46492	1.34068	1.22995	0.981658	1	1.29771	1.48735	1.64341	1.37248
IQ motif and SEC7 domain-containing protein 1 (Iqsec1)	Iqsec1	Q8R0S2	pS415	SLGGQQGsPK	12		31	1	2	1.2429	0.000877274	1.27524	0.0299578	1.20864	0.00093888											0.974939	1.1758	1	1.30171	1.45809	1.25817	0.968548	1	1.00557	1.18195	1.23919	1.17351
Kinesin-like protein KIF21B (Kif21b)	Kif21b	Q9QXL1	oxM1236, pT1239, pS1243	STDmGFtPPSsPPTRPR	6		24	1	1	1.40221	0.000887461			1.40221	0.000887461																	1	0.914819	1.00826	1.30315	1.38453	1.4111
Protein bassoon (Bsn)	Bsn	O88737	pS121	AQGPSGQEAEsPRR	12	Neuron	18	0	1	2.82147	0.00090053	3.11904	0.0694705	2.53666	1.72332e-05											1.03255	1	0.783583	4.52639	1.98005	2.2772	1	1.03663	0.905602	2.4392	2.58472	2.43953
DNA replication licensing factor MCM3 (Mcm3)	Mcm3	P25206	pT719	DGESYDPYDFSEAETQMPQVHtPK	6		2	1	2	3.08735	0.000919487			3.08735	0.000919487																	1	0.936959	1.06533	2.62477	3.37475	3.26959
Caskin-1 (Caskin1)	Caskin1	Q6P9K8	pS1259	VPLPGPGsPEVKR	6		11	1	1	1.15406	0.000920193			1.15406	0.000920193																	1.03375	0.983296	1	1.14196	1.16703	1.17286
FYN-binding protein 1 (Fyb1)	Fyb1	O35601	pY559	TTAVEIDyDSLKR	12	Microglia	9	0	0	1.22697	0.000945507	1.28219	0.0358126	1.17267	0.016332											0.948956	1.01873	1	1.16665	1.44203	1.19644	0.938699	1.07879	1	1.17035	1.21061	1.15756
Dihydropyrimidinase-related protein 2 (Dpysl2)	Dpysl2	O08553	cmC504, pS507, pT512, pT514, pS517, pS518, pS522	GLYDGPVcEVsVTPKtVtPAssAKTsPAK	6		2	1	2	1.5584	0.00095381			1.5584	0.00095381																	1	0.9991	1.16924	1.68407	1.57163	1.68185
Calcium/calmodulin-dependent protein kinase type II subunit alpha (Camk2a)	Camk2a	P11798	pT337	KNDGVKESSESTNTtIEDEDTK	6		9	1	0	0.692539	0.000967119			0.692539	0.000967119																	1.04097	1	0.966459	0.637916	0.720225	0.72462
Microtubule-associated protein tau (Mapt)	Mapt	P10637	pT504, pS506	SRtPsLPTPPTREPK	6	Neuron	2	2	1	1.35405	0.000974695			1.35405	0.000974695																	1	0.943023	1.04499	1.37324	1.37992	1.29275
Sorbin and SH3 domain-containing protein 2 (Sorbs2)	Sorbs2	Q3UTJ2	pS358	TsPGRADLPGSSSTFTK	6		8	0	1	1.7746	0.00102881			1.7746	0.00102881																	1	0.975768	1.10182	1.68492	1.97589	1.80069
Secretogranin-2 (Scg2)	Scg2	Q03517	pS556	EHLGPGSsQEMER	6	Neuron	7	1	0	1.41261	0.00104755			1.41261	0.00104755																	1.03549	1	0.995528	1.44361	1.49979	1.33825
Transcriptional regulator ATRX (Atrx)	Atrx	Q61687	pS1512, cmC1516	EVIEIEDAsPTKcPITTK	6		2	0	2	2.06195	0.00106143			2.06195	0.00106143																	1.38953	1	0.969239	2.25008	2.29825	2.37729
F-actin-capping protein subunit beta (Capzb)	Capzb	P47757	pS263	ELsQVLTQR	12		9	2	0	1.5139	0.00106515	1.6272	0.00238172	1.39477	0.0930491											1	1.12721	0.978923	1.74738	1.52075	1.78617	1.25797	1	0.696265	1.49553	1.37396	1.251
Microtubule-associated protein 1A (Map1a)	Map1a	Q9QYR6	pS1606	ALGLEEsPEEEGKAR	12		254	1	1	1.43164	0.00106693	1.34686	0.133863	1.5223	0.00277406											0.745035	1	1.28763	1.1801	1.37224	1.53225	1	0.821086	1.01462	1.46424	1.49581	1.35674
Sorbin and SH3 domain-containing protein 2 (Sorbs2)	Sorbs2	Q3UTJ2	pS382	SFISSSPSsPSR	6		15	0	1	1.37567	0.0010699			1.37567	0.0010699																	1	0.938879	1.05927	1.35023	1.42991	1.34432
MAP6 domain-containing protein 1 (Map6d1)	Map6d1	Q14BB9	pS82	AGsRDAAQERPSGPGGR	6	Myelinating Oligodendrocytes	4	1	0	0.633825	0.00107165			0.633825	0.00107165																	0.964275	1.05938	1	0.571429	0.672908	0.672132
Elongation factor 1-delta (Eef1d)	Eef1d	P57776	pS162	GATPAEDDEDKDIDLFGsDEEEEDKEAAR	12		28	1	0	1.36567	0.00108341	1.5147	0.0185901	1.22434	0.0126491											0.732262	1	1.08318	1.29956	1.5363	1.42869	1.06665	0.902406	1	1.23257	1.17214	1.23044
Serine/arginine-rich splicing factor 2 (Srsf2)	Srsf2	Q62093	pT25	VDNLTYRtSPDTLR	6		8	0	0	1.39083	0.00108992			1.39083	0.00108992																	1.12411	1	0.9952	1.41836	1.42731	1.49275
Dihydropyrimidinase-related protein 2 (Dpysl2)	Dpysl2	O08553	cmC504, pT509, pT512, pT514, pS517, pS518, pT521	GLYDGPVcEVSVtPKtVtPAssAKtSPAK	6		7	1	2	1.47447	0.00109109			1.47447	0.00109109																	0.936776	1	1.11939	1.51501	1.46141	1.52981
Band 4.1-like protein 1 (Epb41l1)	Epb41l1	Q9Z2H5	pT33	KAQEETPQQPEAAAAVTTPVtPAGHSHPETNSNEK	6		5	1	1	0.627706	0.0011034			0.627706	0.0011034																	1.02313	1	0.885623	0.596301	0.618805	0.610739
SH3-containing GRB2-like protein 3-interacting protein 1 (Sgip1)	Sgip1	Q8VD37	pS156	ASIGNIALSPSPVRKsPR	6	Neuron	7	0	1	1.82669	0.00113086			1.82669	0.00113086																	1.26293	1	0.92726	1.9906	1.93923	1.89768
Zinc finger CCCH domain-containing protein 13 (Zc3h13)	Zc3h13	E9Q784	pS1069	GNLETHEDSQVFsPK	18		65	0	3	1.60829	0.00114035	1.51489	0.000127399	1.6866	0.0134109	1.10464	0.271064			1	0.975161	1.24843	1.18898	1.16444	1.20749	1	0.941792	1.00385	1.43162	1.50884	1.52186	0.970187	1	1.54299	1.97636	1.90653	2.04245
Brain-enriched guanylate kinase-associated protein (Begain)	Begain	Q68EF6	pY476	ASPLyATYK	22		15	0	0	0.771507	0.00115785	0.828193	0.0779085	0.713288	0.00559012			0.537142	0.0149462							0.960566	1	1.16673	0.798435	0.942521	0.849049	0.943911	1	1.10103	0.722812	0.772351	0.676753	1.10961	1.49645	0.986075	0.634527	0.905195	1.01392	0.410916	0.60807	0.470921	0.710864
MAP7 domain-containing protein 1 (Map7d1)	Map7d1	A2AJI0	pS282	SSATLWNsPSR	6		3	0	1	1.53219	0.00117325			1.53219	0.00117325																	0.98811	1	1.05697	1.52414	1.67448	1.46703
MAP/microtubule affinity-regulating kinase 4 (Mark4)	Mark4	Q8CIP4	pS438	RsPTSTGDTELKEER	6		8	1	1	0.760465	0.00118391			0.760465	0.00118391																	0.970118	1	1.06747	0.764306	0.782257	0.763418
Serine/threonine-protein kinase BRSK2 (Brsk2)	Brsk2	Q69Z98	pT452, pT460, pT464	GTPVHtPKESPAGtPNPtPPSSPSVGGVPWR	6		5	0	2	1.39172	0.00119005			1.39172	0.00119005																	0.954603	1	1.09404	1.46373	1.37805	1.40108
Dihydropyrimidinase-related protein 2 (Dpysl2)	Dpysl2	O08553	cmC504, pT509, pT512, pT514, pS517, pS518, pS522	GLYDGPVcEVSVtPKtVtPAssAKTsPAK	6		3	1	2	1.53699	0.00121493			1.53699	0.00121493																	0.962088	1	1.17657	1.63304	1.57165	1.61939
E3 ubiquitin-protein ligase HUWE1 (Huwe1)	Huwe1	Q7TMY8	cmC1074, pS1077	LcVGsPVR	6		3	0	1	2.18144	0.00121554			2.18144	0.00121554																	1	0.975791	1.27598	2.24726	2.23505	2.61123
Ras-related protein Rab-1A (Rab1A)	Rab1A	P62821	pT195	IQStPVK	6		4	2	2	2.36834	0.00121702			2.36834	0.00121702																	0.85306	1	1.17391	2.23622	2.2613	2.67137
Tetratricopeptide repeat protein 7B (Ttc7b)	Ttc7b	E9Q6P5	pS202	sPKPGPAPHDQELGFFLETGLQR	6		20	0	2	1.44077	0.00121837			1.44077	0.00121837																	1	0.980143	1.00771	1.34448	1.4321	1.52821
Glycerol-3-phosphate dehydrogenase, mitochondrial (Gpd2)	Gpd2	Q64521	pY601	FLYyEMGYK	6		9	0	0	1.36438	0.00122573			1.36438	0.00122573																	1.0305	1	0.924453	1.30379	1.32379	1.40409
Kalirin (Kalrn)	Kalrn	A2CG49	pS469	ALLDVLQRPLsPGNSESLTATANYSK	6		11	2	1	0.829601	0.00123053			0.829601	0.00123053																	1.03886	0.970273	1	0.819029	0.841114	0.836239
Dihydropyrimidinase-related protein 2 (Dpysl2)	Dpysl2	O08553	cmC504, pS507, pT514, pS517, pS518, pT521, pS522	GLYDGPVcEVsVTPKTVtPAssAKtsPAK	6		4	1	2	1.34381	0.00124175			1.34381	0.00124175																	0.938476	1	1.07993	1.3462	1.33582	1.37415
Splicing factor U2AF 65 kDa subunit (U2af2)	U2af2	P26369	pS79	GAKEEHGGLIRsPR	12		30	0	1	1.43235	0.00125518	1.38545	0.108111	1.48001	0.00983802											0.898005	1	1.24552	1.21333	1.77213	1.36974	1	0.947562	1.14558	1.37892	1.68664	1.51231
Calcium/calmodulin-dependent protein kinase type II subunit alpha (Camk2a)	Camk2a	P11798	pT336, pT337	ESSESTNttIEDEDTKVR	6		14	1	0	0.788962	0.00129245	0.788962	0.00129245													1	0.998345	1.0197	0.798523	0.747393	0.835207
Cytoplasmic protein NCK2 (Nck2)	Nck2	O55033	pY110	DASPTPSTDAEYPANGSGADRIyDLNIPAFVK	12		6	0	0	0.820635	0.00131949	0.831528	0.0679453	0.810272	0.0261653											1	1.03734	0.865954	0.768321	0.884663	0.761188	1.10728	1	0.944665	0.858412	0.848559	0.765936
Transcription intermediary factor 1-beta (Trim28)	Trim28	Q62318	pS697	LsPANQR	6		1	1	1	5.04473	0.00132557			5.04473	0.00132557																	1.23949	0.837029	1	4.1881	5.47131	5.8608
Adenylyl cyclase-associated protein 2 (Cap2)	Cap2	Q9CYT6	pS316	SNsPQKHTPVLELEGK	6	Astrocyte	17	1	2	1.87575	0.00133352			1.87575	0.00133352																	1.17628	1	0.874965	1.8435	2.0463	1.83356
Dihydropyrimidinase-related protein 2 (Dpysl2)	Dpysl2	O08553	cmC504, pS507, pT509, pT512, pT514, pS517, pS518	GLYDGPVcEVsVtPKtVtPAssAKTSPAK	6		1	1	2	1.58318	0.00134213			1.58318	0.00134213																	0.901601	1	1.1563	1.62398	1.59823	1.61899
Wiskott-Aldrich syndrome protein homolog (Was)	Was	P70315	pY293	AGISEAQLTDAETSKLIyDFIEDQGGLEAVR	6	Microglia	1	0	0	3.01805	0.00136077	3.01805	0.00136077													0.947407	1	1.17018	2.65605	3.2262	3.52678
Tyrosine-protein kinase Lyn (Lyn)	Lyn	P25911	pY316	EEPIyIITEFMAK	6	Microglia	2	0	0	1.70715	0.00136195			1.70715	0.00136195																	1	1.10766	0.966914	1.90113	1.62533	1.72232
Microtubule-associated protein RP/EB family member 3 (Mapre3)	Mapre3	Q6PER3	pS162	LIGTAVPQRTsPTGPK	6		58	1	1	1.41959	0.00146427			1.41959	0.00146427																	1.13147	1	0.954668	1.46721	1.48413	1.42969
General transcription factor II-I (Gtf2i)	Gtf2i	Q9ESZ8	pS668	ALQsPK	6		2	0	2	2.10249	0.0014828			2.10249	0.0014828																	0.695027	1.07687	1	1.90505	2.06035	1.86249
Phosphatidylinositol 3,4,5-trisphosphate 5-phosphatase 2 (Inppl1)	Inppl1	Q6P549	pY887	LyEWISIDKDDTGAK	6		4	0	0	1.6621	0.00151515	1.6621	0.00151515													1	1.09953	0.94948	1.59886	1.63036	1.83852
ADP/ATP translocase 4 (Slc25a31) / ADP/ATP translocase 1 (Slc25a4) / ADP/ATP translocase 2 (Slc25a5)	Slc25a31 / Slc25a4 / Slc25a5	Q3V132 / P48962 / P51881		YFPTQALNFAFK	12		19	0	0	0.862745	0.0015175			0.862745	0.0015175	0.894179	0.0376881			1	1.03857	0.945556	0.912152	0.846775	0.90942							0.993222	1	1.0386	0.890418	0.852016	0.873253
Akirin-2 (Akirin2)	Akirin2	B1AXD8	pS21	TLDFDPLLSPAsPK	6		14	1	2	1.45877	0.00154832			1.45877	0.00154832																	1	1.00508	0.981517	1.33422	1.51517	1.50739
Protein kinase C delta type (Prkcd)	Prkcd	P28867	pY311	KLDTTESVGIyQGFEK	12	Microglia	9	0	0	1.79275	0.00155083	2.1255	0.00166027	1.4595	0.0713682											0.944459	1	1.06147	2.08372	1.90336	2.40201	0.999163	1.00222	1	1.76679	1.49702	1.11671
Septin-7 (Septin7)	Septin7	O55131	pY29	NLEGyVGFANLPNQVYR	12		5	0	0	0.914054	0.00155133	0.90974	0.0699698	0.918347	0.0291059											1	0.953559	1.07135	0.935395	0.927011	0.88948	1	1.0471	0.991454	0.896183	0.956472	0.93779
Dihydropyrimidinase-related protein 1 (Crmp1)	Crmp1	P97427	pT509	GMYDGPVYEVPAtPK	12	Neuron	141	0	2	1.51532	0.00157152	1.45786	0.0156004	1.56896	0.0536522											0.869412	1.22256	1	1.57375	1.53935	1.39457	1	1.374	0.937916	1.42867	1.69218	2.07541
Elongation factor 1-delta (Eef1d)	Eef1d	P57776	pS133	ATAPQTQHVsPMR	12		30	0	1	1.40413	0.00160798	1.37936	0.0950164	1.43032	0.0175827											1.16655	0.977231	1	1.78782	1.31196	1.23665	1.05964	0.913867	1	1.45559	1.22703	1.57044
N-terminal kinase-like protein (Scyl1)	Scyl1	Q9EQC5	pT332	VLPQLLTAFEFGNAGAVVLtPLFK	6		2	0	1	1.48545	0.00165537			1.48545	0.00165537																	1.09927	1	0.95017	1.56478	1.41305	1.55197
Sodium/potassium-transporting ATPase subunit alpha-3 (Atp1a3)	Atp1a3	Q6PIC6		MQVNAEEVVVGDLVEIK	12	Neuron	89	0	0	1.10032	0.00167636			1.10032	0.00167636	0.914766	0.316882			0.929204	1	1.10746	0.834845	0.918406	1.02459							1.00162	1	0.977347	1.08347	1.08044	1.11392
RAC-beta serine/threonine-protein kinase (Akt2)	Akt2	Q60823	pS447	YFDDEFTAQsITITPPDRYDSLDPLELDQR	18		47	1	0	1.14941	0.00168863	1.19801	0.00623003	1.10078	0.106789	1.01416	0.856256			0.849878	1.02622	1	0.8944	0.976202	1.04624	1	0.945284	1.00402	1.21303	1.11441	1.20587	1.04065	1	0.906576	1.10834	1.02834	1.10755
Neuron navigator 1 (Nav1)	Nav1	Q8CH77	pS477	SLAESGLNWFsESEEK	6		1	0	0	0.832211	0.00169955			0.832211	0.00169955																	1.05491	0.982053	1	0.831532	0.844447	0.851419
Sodium/potassium-transporting ATPase subunit alpha-3 (Atp1a3)	Atp1a3	Q6PIC6	pS218, cmC221	VDNSSLTGESEPQTRsPDcTHDNPLETR	6	Neuron	23	0	1	1.30728	0.00171			1.30728	0.00171																	1	0.93319	1.00847	1.25412	1.34665	1.2448
Metal transporter CNNM1 (Cnnm1)	Cnnm1	Q0GA42	pT821, pT824	GtPQtPKDDPVLTLLSNR	6	Neuron	8	0	2	0.782308	0.00171199			0.782308	0.00171199																	1	1.06348	0.980523	0.76334	0.815539	0.802465
Dihydropyrimidinase-related protein 2 (Dpysl2)	Dpysl2	O08553	cmC504, pS507, pT512, pT514	GLYDGPVcEVsVTPKtVtPASSAK	6		10	1	1	1.34273	0.00171494			1.34273	0.00171494																	0.976395	1	1.09475	1.42482	1.37769	1.32121
Rab5 GDP/GTP exchange factor (Rabgef1)	Rabgef1	Q9JM13	pS132	QTsIETDR	6		6	4	0	0.74172	0.00172257			0.74172	0.00172257																	1	1.08682	0.987635	0.731185	0.789554	0.759649
PC4 and SFRS1-interacting protein (Psip1)	Psip1	Q99JF8	oxM164, pS176	QVDTEEAGmVTAATASNVKAsPK	6		173	0	2	1.4916	0.00172483			1.4916	0.00172483																	1.09296	0.869019	1	1.46703	1.47944	1.47162
SWI/SNF-related matrix-associated actin-dependent regulator of chromatin subfamily A member 5 (Smarca5)	Smarca5	Q91ZW3	pS115	TPTsPLK	6		4	0	2	1.55448	0.00179102			1.55448	0.00179102																	1.09476	0.907681	1	1.58834	1.45351	1.62539
Mitogen-activated protein kinase 3 (Mapk3)	Mapk3	Q63844	pT203, pY205	IADPEHDHTGFLtEyVATR	28		252	0	0	1.37819	0.00179374	1.41087	0.0735995	1.34436	0.0141869	1.01155	0.857028	1.22316	0.192597	1.00495	1	0.954209	1.06364	1.04552	0.884173	0.978424	1.23413	1	1.83622	1.32549	1.37077	0.920604	1	1.18197	1.45421	1.3266	1.39017	1.17427	1.22482	0.717602	0.800376	1.099	0.901002	0.982584	1.07243	1.61796	1.15202
40S ribosomal protein S10 (Rps10)	Rps10	P63325	pY12	IAIyELLFK	22		5	0	0	1.26309	0.0017944	1.3469	0.00393583	1.17582	0.0394387			0.952449	0.70691							1	0.949773	1.11249	1.33434	1.34659	1.44363	1	0.918546	1.02244	1.24041	1.07628	1.14139	0.982446	1.12154	0.832472	1.01755	1.17881	0.980222	1.0121	1.01723	1.25412	0.598133
Heterogeneous nuclear ribonucleoproteins C1/C2 (Hnrnpc)	Hnrnpc	Q9Z204	pS229	QADLsFSSPVEMKNEK	6		1	1	0	1.72295	0.0018342	1.72295	0.0018342													1.03401	1	0.852123	1.7926	1.65255	1.52753
Galectin-related protein (Lgalsl)	Lgalsl	Q8VED9	pS22, pS25	LDDGHLNNsLGsPVQADVYFPR	6		3	1	1	0.793523	0.00184209			0.793523	0.00184209																	1.02026	1	0.933773	0.764191	0.783643	0.796259
Brain-enriched guanylate kinase-associated protein (Begain)	Begain	Q68EF6	pT478	ASPLYAtYK	6		2	0	1	0.714431	0.00188319			0.714431	0.00188319																	1.09001	0.966379	1	0.713897	0.758233	0.711453
Crk-like protein (Crkl)	Crkl	P47941	pY132	TLyDFPGNDAEDLPFKK	6		2	0	0	0.797176	0.00189446	0.797176	0.00189446													1	0.947672	1.01708	0.752	0.808188	0.803245
Band 4.1-like protein 3 (Epb41l3)	Epb41l3	Q9WV92	pS601	RLSTsPVR	12		6	0	1	1.62546	0.00191503	1.66006	0.0423697	1.58926	0.0683101											0.901429	1.10867	1	2.02581	1.69569	1.27544	1.14596	1	0.730245	1.65083	1.77514	1.14508
Syntaxin-binding protein 5 (Stxbp5)	Stxbp5	Q8K400	pS783	SSsVTSIDKESR	6		8	2	0	0.701912	0.00193115			0.701912	0.00193115																	1.08372	0.991575	1	0.759282	0.739188	0.660118
Superoxide dismutase [Cu-Zn] (Sod1)	Sod1	P08228	pS99	DGVANVsIEDR	6		5	1	0	1.09789	0.00197149			1.09789	0.00197149																	1	1.00087	0.996171	1.11492	1.0704	1.10511
Calmodulin-1 (Calm1) / Calmodulin-1 (Calm1) / Calmodulin-1 (Calm1)	Calm1 / Calm1 / Calm1	P0DP26 / P0DP27 / P0DP28		EAFSLFDKDGDGTITTK	18		22	0	0	0.772672	0.0019763	0.803483	0.035195	0.743914	0.0579979	0.998883	0.980081			1.02399	1	0.99801	0.980238	0.9509	1.08749	1.13495	1	0.965925	0.770377	0.90455	0.816577	1.32221	0.999977	1	0.812192	0.839026	0.820205
Uncharacterized protein KIAA1671 (Kiaa1671)	Kiaa1671	Q8BRV5	pS205	RDEsDEEPPRVER	12		48	1	0	0.809672	0.00197934	0.813358	0.0385716	0.805984	0.0771137											0.85863	1	1.0508	0.779493	0.767251	0.81966	0.823869	1	1.08426	0.743835	0.815567	0.784502
Transmembrane protein 245 (Tmem245)	Tmem245	B1AZA5	pS12, pS16	GGPAEAPsPRGsPRPESR	6		2	0	1	1.60677	0.00199737	1.60677	0.00199737													1.01591	0.831885	1	1.50931	1.43973	1.62673
Microtubule-associated protein 1B (Map1b)	Map1b	P14873	pS1373, pS1382, pS1384	ASLsPMDEPVPDsEsPVEK	6		3	1	1	1.53925	0.00206365			1.53925	0.00206365																	0.993639	1	1.12267	1.48548	1.59517	1.71614
Serine/threonine-protein kinase BRSK2 (Brsk2)	Brsk2	Q69Z98	pT452, pS456, pT464, pS468	GTPVHtPKEsPAGTPNPtPPSsPSVGGVPWR	6		2	0	2	1.43263	0.00211457			1.43263	0.00211457																	0.974293	1	1.11706	1.54296	1.38991	1.49591
Protein bassoon (Bsn)	Bsn	O88737	pS3382	ISKFsPIEEAKDVESDLASYPPPTVSSSLTSR	18	Neuron	147	0	1	0.862709	0.00211475	0.851694	0.0043343	0.873731	0.14312	1.0496	0.455705			0.977503	1.0205	1	0.938059	1.13823	1.0704	0.959903	1.00848	1	0.823348	0.883245	0.821559	1.09336	1	0.873053	0.903437	0.871482	0.816927
Protein kinase C beta type (Prkcb)	Prkcb	P68404	pT642	QPVELtPTDK	18		115	0	1	0.692319	0.00212855	0.71348	0.00950899	0.673191	0.0813193	0.8149	0.343584			1	0.971232	1.15047	0.856187	0.548376	1.13931	1.12796	0.958032	1	0.807663	0.691596	0.702539	1	0.956911	1.45709	0.743965	0.771224	0.783086
Microtubule-associated protein 2 (Map2)	Map2	P20357	pT1650, pT1657	VAIIRtPPKSPAtPK	6		5	1	2	2.78358	0.00213688			2.78358	0.00213688																	1.58727	1	0.827168	2.84901	3.21037	3.44497
Microtubule-associated protein 1A (Map1a)	Map1a	Q9QYR6	pT1633, pS1648	EtSPTRGEPVPAWEGKsPEQEVR	6		2	0	1	1.49795	0.00214888	1.49795	0.00214888													0.953975	1.12308	1	1.49265	1.64029	1.47633
L-lactate dehydrogenase B chain (Ldhb)	Ldhb	P16125	cmC132	YSPDcTIIVVSNPVDILTYVTWK	6		5	0	0	1.27591	0.00215867			1.27591	0.00215867																	1	1.03163	0.952152	1.27835	1.21044	1.31826
Rho GTPase-activating protein 23 (Arhgap23)	Arhgap23	Q69ZH9	pS1388	RPLsPETR	6		5	2	1	0.73271	0.00216043			0.73271	0.00216043																	1.03901	0.921371	1	0.752026	0.706227	0.710849
Adenomatous polyposis coli protein (Apc)	Apc	Q61315	pS2146, pT2151	SGISLGsPFHLtPDQEEKPFTSNK	12		22	0	1	0.828047	0.00216539			0.828047	0.00216539	1.09914	0.243259			1.0349	0.962088	1	1.129	0.965551	1.19956							1	1.0033	0.974784	0.837649	0.777496	0.85085
Dihydropyrimidinase-related protein 1 (Crmp1)	Crmp1	P97427	oxM498, pT509	GmYDGPVYEVPAtPK	12	Neuron	316	0	2	1.44688	0.00217507	1.27396	0.0458887	1.6134	0.00442689											0.839111	1.07596	1	1.31347	1.28415	1.11605	1.13069	1	0.896728	1.54401	1.54671	1.79371
Synaptopodin (Synpo)	Synpo	Q8CC35	pS765	VASLsPAR	12		21	0	1	1.40676	0.00218471	1.31251	0.0962448	1.49885	0.0180633											1	1.00491	0.815566	1.47311	1.14011	1.08868	1.0645	1	0.822022	1.35951	1.64274	1.32423
C-Jun-amino-terminal kinase-interacting protein 4 (Spag9)	Spag9	Q58A65	pT292	ATTPASTANSDVSAIPPDtPSKEDNEGFVK	6		2	0	2	1.32721	0.00230242			1.32721	0.00230242																	1	0.922239	1.04487	1.30803	1.26284	1.36709
Protein spire homolog 1 (Spire1)	Spire1	Q52KF3	pS229	LRPVsPEEIR	6		11	1	1	0.800654	0.00232106			0.800654	0.00232106																	0.989451	1.04479	1	0.82297	0.842857	0.763547
Methyl-CpG-binding protein 2 (Mecp2)	Mecp2	Q9Z2D6	pS229	MPFQAsPGGK	12		9	2	1	1.78431	0.0023506			1.78431	0.0023506	0.818778	0.424391			0.909574	1	1.26537	0.935179	0.512829	1.15157							0.738443	1	1.0759	1.61111	1.69501	1.71556
Membrane-associated progesterone receptor component 2 (Pgrmc2)	Pgrmc2	Q80UU9	pT205	LLKPGEEPSEYtDEEDTKDHSKQD	18		115	0	0	1.17229	0.00237819	1.1534	0.137118	1.19165	0.0126313	1.07053	0.547517			0.878419	1	1.00539	0.883945	1.20686	0.996404	1	1.12781	0.870351	1.08095	1.19555	1.18158	1.01102	0.914467	1	1.1573	1.11102	1.21785
Inactive serine/threonine-protein kinase VRK3 (Vrk3)	Vrk3	Q8K3G5	pS59	DLNSSFETsPK	12		9	0	3	1.39723	0.00238695			1.39723	0.00238695	1.20435	0.0605662			1	0.905689	1.02834	1.25663	1.04329	1.23367							1.06706	0.938346	1	1.47799	1.32306	1.39822
Dihydropyrimidinase-related protein 2 (Dpysl2)	Dpysl2	O08553	cmC504, pS507, pT512, pT514, pS518, pS522	GLYDGPVcEVsVTPKtVtPASsAKTsPAK	18		9	1	2	1.46991	0.00238881	1.21969	0.0245906	1.7201	3.86546e-05	0.967212	0.711114			1	1.10471	0.949558	0.932478	1.12404	0.89761	1.14762	1	0.948987	1.22427	1.30715	1.24548	1	0.999748	1.09727	1.79174	1.73789	1.79755
Epidermal growth factor receptor substrate 15-like 1 (Eps15l1)	Eps15l1	Q60902	pS229	TVFAGAVPVLPAsPPPK	6		18	0	1	0.833856	0.00258546			0.833856	0.00258546																	0.953026	1	1.03841	0.828668	0.833924	0.831833
Histone-lysine N-methyltransferase 2D (Kmt2d)	Kmt2d	Q6PDK2	pS2299	ASQVEPQsPGLGLR	6		1	0	1	0.791781	0.0025977			0.791781	0.0025977																	0.985306	1	1.07381	0.800455	0.783705	0.837994
Myelin basic protein (Mbp)	Mbp	P04370	pT152	YLATAStMDHAR	6	Myelinating Oligodendrocytes	9	2	0	1.21835	0.00261152			1.21835	0.00261152																	0.982288	1	1.00028	1.20886	1.26777	1.15717
Heterogeneous nuclear ribonucleoproteins C1/C2 (Hnrnpc)	Hnrnpc	Q9Z204	pS232	QADLSFSsPVEMK	18		22	0	1	1.4181	0.00262032	1.20396	0.0375232	1.65235	0.0145534	0.902575	0.426904			0.886196	1	1.21168	0.88025	0.859867	1.05595	0.958493	1.14052	1	1.30023	1.16356	1.2673	0.786157	1.04668	1	1.31105	1.65299	1.71681
Soluble lamin-associated protein of 75 kDa (Fam169a)	Fam169a	Q5XG69	pT320	DAFASTSEGPEKtPVSTR	6	Neuron	2	0	1	1.97462	0.00264262			1.97462	0.00264262																	0.706231	1	1.14304	1.77668	1.95757	1.89198
Cyclin-dependent kinase 1 (Cdk1) / Cyclin-dependent kinase 2 (Cdk2) / Cyclin-dependent kinase 3 (Cdk3)	Cdk1 / Cdk2 / Cdk3	P11440 / P97377 / Q80YP0	pT14 / pT14 / pT14	IGEGtYGVVYK	12		13	0	0	6.17888	0.00265146	3.40781	7.38548e-05	8.89981	0.000577127											1	0.841388	1.05056	3.16844	3.53117	3.15561	1.00705	0.938181	1	10.2753	7.73585	8.20092
Microtubule-associated protein 1B (Map1b)	Map1b	P14873	pS614	EVSSKEEQsPVKAEVAEK	6		19	0	2	2.20265	0.0026591			2.20265	0.0026591																	0.981372	1	1.40454	2.20327	2.5381	2.7166
Protein kinase C gamma type (Prkcg)	Prkcg	P63318	cmC337, pS342	cFFGAsPGR	6		12	0	1	1.59742	0.00267122			1.59742	0.00267122																	1	1.01953	0.915535	1.43501	1.71587	1.53765
Sodium-dependent neutral amino acid transporter SLC6A17 (Slc6a17)	Slc6a17	Q8BJI1	pS682, oxM688	VPsEAPSPmPTHR	6	Neuron	20	2	0	0.758208	0.00268779			0.758208	0.00268779																	0.945844	1	1.0178	0.736342	0.804052	0.706665
Dihydropyrimidinase-related protein 5 (Dpysl5)	Dpysl5	Q9EQF6	oxM507, pT509	EmGtPLADTPTRPVTR	12	Neuron	22	0	1	1.66229	0.002713			1.66229	0.002713	0.878067	0.178469			1	0.940523	1.03812	0.777948	0.832	1.0055							1.29817	1	0.95633	1.77643	1.80015	1.83333
Paralemmin-1 (Palm)	Palm	Q9Z0P4	pT141, pT145	SETLVNAQQtPLGtPK	6		66	2	2	0.783519	0.00274992			0.783519	0.00274992																	0.958321	1.05273	1	0.749597	0.807838	0.801781
Band 4.1-like protein 2 (Epb41l2)	Epb41l2	O70318	pS86	QRsYNLVVAK	6		12	3	0	1.35656	0.00280507			1.35656	0.00280507																	1	0.903259	1.0182	1.29993	1.39696	1.26623
Proline-rich transmembrane protein 2 (Prrt2)	Prrt2	E9PUL5	pS244, pS248	AHGGHPGsPRGsLSR	6	Neuron	20	1	1	0.828225	0.00281254			0.828225	0.00281254																	1.01882	0.996955	1	0.82945	0.878177	0.79011
DNA replication licensing factor MCM2 (Mcm2)	Mcm2	P97310	pS27	RISDPLTSsPGR	6		3	0	1	1.90383	0.00281963			1.90383	0.00281963																	1	0.959807	1.13955	1.73233	1.97959	2.18872
Docking protein 1 (Dok1)	Dok1	P97465	pY376	GLyDLPQEPR	6	Microglia	1	0	0	1.74376	0.00283187	1.74376	0.00283187													0.85637	1	1.11133	1.56988	1.86286	1.74222
Traf2 and NCK-interacting protein kinase (Tnik)	Tnik	P83510	pS659	KNsPGNGSALGPR	6		6	2	1	0.783447	0.00283388			0.783447	0.00283388																	0.992264	1	1.05178	0.84983	0.776795	0.758225
Potassium voltage-gated channel subfamily A member 2 (Kcna2)	Kcna2	P63141	pY23, cmC31, cmC32	TVATGDPVDEAAALPGHPQDTyDPEADHEccER	18	Astrocyte	16	0	0	0.796641	0.00283871	0.846327	0.142201	0.749258	0.0236743	1.1084	0.436157			0.920528	1.20374	1	1.25284	1.25525	0.954855	1.05315	1	0.80433	0.793028	0.767743	0.857592	0.970645	1	1.02572	0.616202	0.782408	0.846436
Sorbin and SH3 domain-containing protein 2 (Sorbs2)	Sorbs2	Q3UTJ2	pS449, pT451	QNAEIWsStEETVSPK	6		1	0	0	0.831719	0.00286821			0.831719	0.00286821																	1.03828	1	0.956354	0.820739	0.819245	0.85071
Chromosome alignment-maintaining phosphoprotein 1 (Champ1)	Champ1	Q8K327	cmC582, pT593	cDSLAQEGLLAtPK	6		1	0	3	2.68979	0.00290846			2.68979	0.00290846																	0.932959	1	1.1816	2.2833	2.95618	3.13802
Synaptopodin (Synpo)	Synpo	Q8CC35	pS805	QQPYQMRPSLYALsPVKEPAK	12		36	0	2	1.75313	0.00290861	1.88833	0.0142609	1.64865	0.104956											1.21391	1	0.874207	2.07461	2.19983	1.55694	2.11503	1	0.881317	2.20826	2.41364	1.96666
Focal adhesion kinase 1 (Ptk2)	Ptk2	P34152	pS910	LQPQEIsPPPTANLDR	6		55	0	1	0.873722	0.00300696			0.873722	0.00300696																	1.01423	0.959794	1	0.853275	0.887269	0.857928
Lamin-B1 (Lmnb1)	Lmnb1	P14733	pS24	ASAPATPLsPTR	6		13	0	1	1.75429	0.00305047			1.75429	0.00305047																	1.00043	0.971906	1	1.83259	1.50684	1.87492
Excitatory amino acid transporter 1 (Slc1a3)	Slc1a3	P56564	pS512, oxM519	DVEMGNsVIEENEmK	12	Astrocyte	15	2	0	1.1133	0.00305262			1.1133	0.00305262	0.768783	0.409124			0.75156	1	1.61853	0.892249	0.6528	1.04582							1.03296	1	0.977362	1.10943	1.1319	1.11005
Cyclin-dependent kinase 1 (Cdk1) / Cyclin-dependent kinase 2 (Cdk2) / Cyclin-dependent kinase 3 (Cdk3)	Cdk1 / Cdk2 / Cdk3	P11440 / P97377 / Q80YP0	pY15 / pY15 / pY15	IGEGTyGVVYK	6		6	0	0	3.746	0.00305291			3.746	0.00305291																	0.849746	1	2.29941	5.91604	4.93241	4.69426
Potassium voltage-gated channel subfamily A member 2 (Kcna2)	Kcna2	P63141	pT22, cmC31, cmC32	TVATGDPVDEAAALPGHPQDtYDPEADHEccER	28	Astrocyte	47	1	0	0.737452	0.00306553	0.801317	0.203321	0.676415	0.00628828	1.26771	0.308241	0.623756	0.125729	1	1.21188	0.589602	1.22792	1.35216	0.971373	1	1.15834	0.734303	0.772712	0.814898	0.730315	0.93342	1.09323	1	0.701227	0.742891	0.603155	1.03602	2.01187	0.914486	0.622885	1.0872	0.963982	0.693193	0.637849	0.808619	0.62002
Sodium/potassium-transporting ATPase subunit alpha-1 (Atp1a1) / Sodium/potassium-transporting ATPase subunit alpha-2 (Atp1a2) / Sodium/potassium-transporting ATPase subunit alpha-3 (Atp1a3)	Atp1a1 / Atp1a2 / Atp1a3	Q8VDN2 / Q6PIE5 / Q6PIC6	pS722 / pS719 / pS712	QGAIVAVTGDGVNDsPALKK	6		30	0	1	1.23686	0.0030756			1.23686	0.0030756																	0.93099	1	1.04842	1.22485	1.25404	1.20623
Prelamin-A/C (Lmna)	Lmna	P48678	pS22	SGAQASSTPLsPTR	6		11	0	1	1.5129	0.003102			1.5129	0.003102																	0.871491	1	1.03365	1.47515	1.3561	1.56394
Retinoblastoma-associated protein (Rb1)	Rb1	P13405	pT367	KNNPDEEANVVTPHtPVR	6		12	1	1	2.586	0.00311589			2.586	0.00311589																	1.04145	0.463286	1	2.12531	2.01848	2.33345
Lysosomal-associated transmembrane protein 4A (Laptm4a)	Laptm4a	Q60961	pY230	IPEKEPPPPyLPA	12		4	0	0	1.17539	0.00314735	1.17539	0.00314735			1.20371	0.0794161			0.993541	1	1.09598	1.37628	1.25394	1.08868	1.01766	0.946721	1	1.14482	1.14401	1.19549
Glutamine amidotransferase-like class 1 domain-containing protein 3A, mitochondrial (Gatd3a)	Gatd3a	Q9D172		NVLAESAR	6		1	0	0	0.822636	0.00321541			0.822636	0.00321541																	1	0.987016	1.07279	0.836533	0.822406	0.858164
Plectin (Plec)	Plec	Q9QXS1	pS1729	RAsFAEK	6		3	2	0	0.771569	0.00322802			0.771569	0.00322802																	0.941764	1	1.00781	0.751034	0.811949	0.712816
Heterogeneous nuclear ribonucleoproteins C1/C2 (Hnrnpc)	Hnrnpc	Q9Z204	pS232, oxM236	QADLSFSsPVEmK	6		40	0	1	1.95114	0.00324236			1.95114	0.00324236																	1.17042	1	0.943674	1.96558	1.81641	2.29405
Microtubule-associated protein tau (Mapt)	Mapt	P10637	pS506, pT509	TPsLPtPPTREPK	6	Neuron	2	2	1	1.33004	0.00324668			1.33004	0.00324668																	1.07355	1	0.95939	1.38582	1.26243	1.38569
GMP synthase [glutamine-hydrolyzing] (Gmps)	Gmps	Q3THK7	pT318	VINAAHSFYNGTTTLPISDEDRtPR	6		4	0	2	1.20661	0.0033193			1.20661	0.0033193																	1.0422	1	0.93514	1.20302	1.21167	1.17782
Transcriptional activator protein Pur-beta (Purb)	Purb	O35295	pS113	DSLGDFIEHYAQLGPSsPEQLAAGAEEGGGPR	6		26	0	1	1.29697	0.00335433			1.29697	0.00335433																	0.969363	1	1.0795	1.25719	1.38011	1.31698
Adhesion G protein-coupled receptor L3 (Adgrl3)	Adgrl3	Q80TS3	pS1485	sMPNLGSR	6		1	1	0	1.49806	0.00342477			1.49806	0.00342477																	1.08212	0.932851	1	1.43098	1.44411	1.64152
Cytoplasmic protein NCK2 (Nck2)	Nck2	O55033	pY110	IyDLNIPAFVK	12		2	0	0	0.782158	0.00344536	0.815444	0.0627646	0.748107	0.059436											1.09382	0.925102	1	0.744329	0.924328	0.793106	1	1.11961	0.831416	0.714732	0.822264	0.670683
Ankyrin-2 (Ank2)	Ank2	Q8C8R3	pS1925	HLPVsPGKTEK	6		37	0	2	1.79019	0.00345438			1.79019	0.00345438																	1.06169	1	0.880573	1.93193	1.79094	1.54433
Bcl-2-associated transcription factor 1 (Bclaf1)	Bclaf1	Q8K019	pS383	ADGDWDDQEVLDYFsDKESAK	18		54	1	1	1.07185	0.00351278	1.04305	0.0460886	1.10053	0.0140187	0.946958	0.392874			0.89847	1	1.02909	0.894947	0.880009	0.997325	1.01009	0.999407	1	1.0213	1.04549	1.07225	1.02522	0.998458	1	1.07509	1.10036	1.15218
Microtubule-associated protein 2 (Map2)	Map2	P20357	pS726, pT734	GHDLsPLASDILtNTSGSMDEGDDYLPPTTPAVEK	12		22	0	1	1.38579	0.00352991	1.33908	0.13415	1.43194	0.0273828											1	1.07018	0.789087	1.32472	1.50897	0.995095	1	1.13164	0.76228	1.41089	1.46382	1.26923
Hepatocyte cell adhesion molecule (Hepacam)	Hepacam	Q640R3	pS280, oxM284	QNsLEYmDQNDDRLK	6		77	4	0	1.70522	0.00355155			1.70522	0.00355155																	1.33771	0.956054	1	1.81356	1.864	1.93902
General receptor for phosphoinositides 1-associated scaffold protein (Grasp)	Grasp	Q9JJA9	pS93	NFTQsPEQQR	6		4	0	1	0.769222	0.0035573			0.769222	0.0035573																	0.895304	1.00609	1	0.742334	0.753539	0.735946
Phosphatidylinositol 4-phosphate 5-kinase type-1 gamma (Pip5k1c)	Pip5k1c	O70161	pS645, pS655	SWVYsPLHYSARPAsDGESDT	6		1	1	1	1.42755	0.00356301			1.42755	0.00356301																	1.02406	1	0.860781	1.43189	1.3984	1.28796
Leucine zipper protein 1 (Luzp1)	Luzp1	Q8R4U7	pS746	NQRPFsPR	6		3	1	1	0.620122	0.00356743			0.620122	0.00356743																	1.04475	0.909292	1	0.533284	0.60587	0.692713
Centromere protein K (Cenpk)	Cenpk	Q9ESN5	pT197	LLLTLGAFLDNHFPLPEAStPK	6		1	1	3	2.76891	0.0035676			2.76891	0.0035676																	1.1932	0.861325	1	2.80604	2.34602	3.30567
Chondroitin sulfate proteoglycan 5 (Cspg5)	Cspg5	Q71M36	cmC560, pT566	LEGGKGDQDDLGVNcLQNNLt	6		1	1	0	0.842132	0.00363143			0.842132	0.00363143																	1.04176	0.967474	1	0.816271	0.854386	0.863518
DNA topoisomerase 1 (Top1)	Top1	Q04750	pS114	EKENGFSsPPR	6		6	0	1	0.746962	0.00368517			0.746962	0.00368517																	1	0.985192	1.08293	0.749044	0.821198	0.721527
RNA-binding protein 14 (Rbm14)	Rbm14	Q8C2Q3	pS618	RLsESQLSFR	6		5	1	0	1.14068	0.00370226			1.14068	0.00370226																	1.02839	0.981429	1	1.16789	1.15806	1.10728
Serine/threonine-protein kinase BRSK2 (Brsk2)	Brsk2	Q69Z98	pS456, pT464, pS468	GTPVHTPKEsPAGTPNPtPPSsPSVGGVPWR	6		2	0	1	1.32247	0.00371993			1.32247	0.00371993																	1.09072	0.91024	1	1.3414	1.32207	1.30522
Protein kinase C and casein kinase substrate in neurons protein 1 (Pacsin1)	Pacsin1	Q61644	pS76	GPQYGsLER	6		7	1	0	0.674655	0.00372325			0.674655	0.00372325																	0.926328	1	1.10833	0.659825	0.701314	0.686207
Ankyrin-2 (Ank2)	Ank2	Q8C8R3	pS1428	ESEsDQEPEEEIGMTSEKNDETESTETSVLK	6		4	0	0	1.41728	0.00372687			1.41728	0.00372687																	1.1815	1	0.987136	1.42821	1.50961	1.55304
PC4 and SFRS1-interacting protein (Psip1)	Psip1	Q99JF8	pT141	AVDITtPK	12		9	0	2	5.20618	0.0037304	2.75216	0.000286523	7.61205	2.07105e-05											1.02825	0.990329	1	2.80237	3.00707	2.49818	1.09239	0.986607	1	8.39464	7.49318	7.54969
Nuclear pore glycoprotein p62 (Nup62)	Nup62	Q63850	pS412	ELEDLLsPLEESVKEQSGTIYLQHADEEREK	12		7	1	1	1.25894	0.00379815	1.25894	0.00379815			1.17137	0.417481			0.881062	1	1.10009	0.873427	1.48617	1.13242	1	1.06402	0.956495	1.21968	1.26062	1.32235
PHD finger protein 24 (Phf24)	Phf24	Q80TL4	cmC316	GSTISEAEcHHAR	6		1	0	0	0.316046	0.00381856			0.316046	0.00381856																	1	0.910677	1.24454	0.450233	0.322915	0.224044
Protein shisa-7 (Shisa7)	Shisa7	Q8C3Q5	pY354	LAEKDLDEAyLK	12	Neuron	5	0	0	1.29061	0.00383086	1.27214	0.0429307	1.30986	0.10238											1	1.12106	0.825283	1.22173	1.31142	1.215	1.13	1	0.698175	1.33876	1.16649	1.19926
[F-actin]-monooxygenase MICAL3 (Mical3)	Mical3	Q8CJ19	pT1545, cmC1549	FFtPPScWSR	6		5	1	1	0.868408	0.00390142			0.868408	0.00390142																	1.03682	1	0.96126	0.871724	0.863399	0.868429
Charged multivesicular body protein 6 (Chmp6)	Chmp6	P0C0A3	oxM114, oxM118, pS119	mHQVmsIEEVER	6		16	2	0	1.13138	0.00391987			1.13138	0.00391987																	0.965141	1.00966	1	1.10161	1.15578	1.10823
Tensin-3 (Tns3)	Tns3	Q5SSZ5	pS332, pY354	WDsYENMSADGEVLHTQGPVDGSLyAK	6		1	2	0	1.16972	0.00398622			1.16972	0.00398622																	1	0.986541	1.04582	1.15719	1.16255	1.22729
Microtubule-associated protein 1A (Map1a)	Map1a	Q9QYR6	pS1062, cmC1079	sPQAQDTLGSLAGGQTGcTIQLLPEQDK	6		62	1	1	1.207	0.00399181			1.207	0.00399181																	1.01675	1	0.961743	1.16741	1.16842	1.2592
Cyclin-dependent kinase 1 (Cdk1) / Cyclin-dependent kinase 2 (Cdk2) / Cyclin-dependent kinase 3 (Cdk3)	Cdk1 / Cdk2 / Cdk3	P11440 / P97377 / Q80YP0	pT14, pY15 / pT14, pY15 / pT14, pY15	IGEGtyGVVYK	6		8	0	0	3.14443	0.00401634	3.14443	0.00401634													1	0.961508	1.11964	3.95661	2.77411	2.95771
Rho GTPase-activating protein 32 (Arhgap32)	Arhgap32	Q811P8	pS871	LSPFFTLDLsPTDDK	6		12	1	1	0.834052	0.00402638			0.834052	0.00402638																	1	0.922764	1.00053	0.804027	0.80427	0.829877
Tubulin alpha-1A chain (Tuba1a) / Tubulin alpha-1B chain (Tuba1b) / Tubulin alpha-3 chain (Tuba3a) / Tubulin alpha-4A chain (Tuba4a)	Tuba1a / Tuba1b / Tuba3a / Tuba4a	P68369 / P05213 / P05214 / P68368	cmC295 / cmC295 / cmC295 / cmC295	AYHEQLSVAEITNAcFEPANQMVK	18		51	0	0	1.26973	0.00402979	1.269	0.0683717	1.27046	0.0887979	1.08707	0.140707			1.01724	1	0.950468	1.07484	1.00201	1.14927	1	1.13631	0.867762	1.37528	1.31448	1.12241	1.19357	1	0.819167	1.38084	1.25254	1.19418
WD repeat-containing protein 7 (Wdr7)	Wdr7	Q920I9	pS1455	TYQVPPVQPAsPGSHNALK	6		182	0	1	1.12892	0.00403342			1.12892	0.00403342																	1	0.994485	1.04901	1.12608	1.17156	1.13822
Breast cancer anti-estrogen resistance protein 3 (Bcar3)	Bcar3	Q9QZK2	pS312, cmC316	SGsQPAcLDHVQDR	6		1	1	0	0.751701	0.0040515			0.751701	0.0040515																	0.987277	1	1.0543	0.699234	0.75932	0.827803
EH domain-containing protein 4 (Ehd4)	Ehd4	Q9EQP2	pS459	DKPVYDELFYTLsPINGK	18		55	1	1	1.13279	0.00411189	1.10766	0.0967896	1.15911	0.0541241	0.95906	0.529359			0.933648	1	1.02001	0.848428	0.955119	1.02919	1	0.975126	1.13386	1.11721	1.16454	1.16196	1.05155	0.917721	1	1.19107	1.06042	1.19022
Apical junction component 1 homolog (Ajm1)	Ajm1	A2AJA9	pS507, pS509, pS512	RYAALsLsETsLTEK	6		1	1	0	1.32696	0.00412144			1.32696	0.00412144																	0.939174	1	1.07809	1.28243	1.40987	1.31149
Stathmin (Stmn1)	Stmn1	P54227	pS38	SKESVPDFPLsPPKK	6		8	0	2	1.53627	0.00416255			1.53627	0.00416255																	1.03497	1	0.808361	1.44078	1.37821	1.54915
Dihydropyrimidinase-related protein 2 (Dpysl2)	Dpysl2	O08553	cmC504, pS507, pT509, pT512, pT521, pS522	GLYDGPVcEVsVtPKtVTPASSAKtsPAK	18		9	1	2	1.51056	0.00416522	1.19237	0.15842	1.84816	3.49494e-05	1.01872	0.759628			1	1.03829	0.897	0.961085	1.0701	0.959061	1.27381	1	0.94707	1.16297	1.29835	1.37917	1.04223	1	0.993413	1.79949	1.87486	1.93599
Phospholipid transfer protein C2CD2L (C2cd2l)	C2cd2l	Q80X80	cmC359, pS374, oxM379	SSScGDAELLGQATLPVGsPSRPmSR	6		15	0	1	0.880763	0.00426263			0.880763	0.00426263																	1	0.952399	1.00286	0.847559	0.887886	0.867437
Ras-related protein Rab-3A (Rab3a)	Rab3a	P63011	oxM187, pS190	mSEsLDTADPAVTGAK	6		36	1	0	1.2717	0.00427468			1.2717	0.00427468																	1	0.918027	1.01681	1.20944	1.31152	1.21127
Kinesin-like protein KIF1A (Kif1a) / Kinesin-like protein KIF1B (Kif1b)	Kif1a / Kif1b	P33173 / Q60575	pS487 / pS527	EDGGTLGVFsPK	18		37	0	3	2.09677	0.00429697	1.46996	0.00481825	2.71478	0.000682659	0.979049	0.713784			0.994636	1	1.09347	0.977044	0.951095	1.09527	1	0.848699	1.11242	1.40875	1.50857	1.43539	0.989467	1	1.0138	2.35705	2.90477	2.89139
Sodium/potassium-transporting ATPase subunit alpha-1 (Atp1a1)	Atp1a1	Q8VDN2		IVEIPFNSTNK	6		4	0	0	0.875116	0.00431289			0.875116	0.00431289																	1.0128	1	0.973586	0.872703	0.901389	0.839345
IQ motif and SEC7 domain-containing protein 3 (Iqsec3)	Iqsec3	Q3TES0	pS132	VQTPQsPHQHPVAPGAIADKEK	6	Neuron	11	1	1	1.5382	0.00437631			1.5382	0.00437631																	1.09048	1	0.936691	1.67345	1.58753	1.39541
Disks large-associated protein 3 (Dlgap3)	Dlgap3	Q6PFD5	pS930	ERsLDSVDR	12		14	2	0	0.769931	0.00437974	0.832755	0.249942	0.712308	0.00537832											1.10052	1	0.723848	0.75922	0.745053	0.847737	1	0.973649	1.10564	0.696563	0.802432	0.694409
Sodium/potassium-transporting ATPase subunit alpha-1 (Atp1a1)	Atp1a1	Q8VDN2	pY542	EQPLDEELKDAFQNAyLELGGLGER	12		10	0	0	1.20185	0.00438715	1.13536	0.157367	1.27068	0.029431											0.970024	1	1.1471	1.12224	1.11781	1.299	0.978799	1	1.03241	1.43228	1.16648	1.22751
Striated muscle-specific serine/threonine-protein kinase (Speg)	Speg	Q62407	pS2020	RGSsAESALPR	12		13	2	0	0.812204	0.00438937	0.816988	0.0207742	0.807409	0.136204											1.04171	1	0.99376	0.8792	0.869286	0.731451	0.837936	1	1.19053	0.769225	0.840975	0.83501
Microtubule-associated protein tau (Mapt)	Mapt	P10637	pS506	TPsLPTPPTREPK	6	Neuron	15	2	0	1.23884	0.00445403			1.23884	0.00445403																	0.981523	1	1.09719	1.31597	1.25558	1.24249
Guanine nucleotide-binding protein G(I)/G(S)/G(T) subunit beta-1 (Gnb1)	Gnb1	P62874	cmC25	KAcADATLSQITNNIDPVGR	6		9	0	0	1.13025	0.00450519			1.13025	0.00450519																	0.964894	1.00007	1	1.14477	1.12579	1.0806
Signal transducer and activator of transcription 3 (Stat3)	Stat3	P42227	cmC687, pY705	YcRPESQEHPEADPGSAAPyLK	6		1	0	0	3.90459	0.00452869			3.90459	0.00452869																	1.83637	1	0.706909	5.52813	3.84753	4.45939
Protein bassoon (Bsn)	Bsn	O88737	pT3254	DStPTASESQR	6	Neuron	2	2	1	0.441741	0.00453449			0.441741	0.00453449																	0.907275	1.22394	1	0.524134	0.465799	0.393252
Microtubule-associated protein 1A (Map1a)	Map1a	Q9QYR6	pS2057, cmC2058, pT2064	APISLSQDPSPPLNGSTTscGPDRRtPSPK	6		6	0	1	0.819871	0.00455955			0.819871	0.00455955																	0.941975	1	1.04959	0.81719	0.811865	0.823645
Microtubule-associated protein 1A (Map1a)	Map1a	Q9QYR6	oxM989, pS991, pS999, pS1008	mAsPPPSGPPsAAHTPFHQsPVEEK	6		5	1	1	1.79587	0.00457728			1.79587	0.00457728																	1.0846	0.982406	1	1.78669	1.62491	2.09637
Talin-2 (Tln2)	Tln2	Q71LX4		GAAANPENEDQQQR	6		2	0	0	0.614862	0.00457734			0.614862	0.00457734																	0.96717	1	1.18384	0.610591	0.644566	0.682284
Dynamin-1 (Dnm1)	Dnm1	P39053	pT77, cmC86	RPLVLQLVNStTEYAEFLHcK	6	Neuron	1	0	0	0.805642	0.00459865			0.805642	0.00459865																	1	1.01732	0.988315	0.786177	0.763575	0.871717
2',3'-cyclic-nucleotide 3'-phosphodiesterase (Cnp)	Cnp	P16330	pY140	LDQLFEMADQyQYQVVLVEPK	12	Myelinating Oligodendrocytes	5	0	0	1.29195	0.00464916	1.47716	0.0163133	1.13082	0.201199											0.7731	1.02224	1	1.25923	1.34545	1.52448	1	1.2457	0.967516	1.17601	1.19474	1.26282
Microtubule-actin cross-linking factor 1 (Macf1)	Macf1	Q9QXZ0	oxM4453, pS4458	AmDATLsPTKTETVK	6		18	1	2	1.58887	0.00472523			1.58887	0.00472523																	1.16472	0.831647	1	1.55149	1.54612	1.66321
Eukaryotic translation initiation factor 3 subunit F (Eif3f)	Eif3f	Q9DCH4	cmC260, pS262	TcFsPNR	6		3	1	1	1.7156	0.00475063			1.7156	0.00475063																	0.954881	1.12816	1	1.5859	1.71488	1.98848
Serine/threonine-protein phosphatase 2B catalytic subunit beta isoform (Ppp3cb)	Ppp3cb	P48453	pS472	GFsPPHR	6		27	1	1	1.44498	0.00475293	1.44498	0.00475293													1.02069	1	0.874241	1.27392	1.45652	1.45269
Phosphatidylinositol 4-phosphate 5-kinase type-1 gamma (Pip5k1c)	Pip5k1c	O70161	pT552	tQSSGQDGRPQEEPHAEDLQK	6		14	1	0	0.859898	0.00501383			0.859898	0.00501383																	0.985055	1	1.04741	0.844127	0.901536	0.861944
Plakophilin-4 (Pkp4)	Pkp4	Q68FH0	pS1015, pT1016	DGWNQNHFITPVstLER	18		7	2	0	0.89127	0.00504953	0.872275	0.0595257	0.909528	0.020335	1.02293	0.79742			1	0.877107	1.04125	1.11423	0.891913	0.979136	1.00347	0.919216	1	0.897801	0.772626	0.878956	1	0.986926	1.05384	0.895823	0.927979	0.941857
GDP-mannose 4,6 dehydratase (Gmds)	Gmds	Q8K0C9	pT327, cmC336	YYRPtEVDFLQGDcSK	6		2	0	0	1.07271	0.0050923			1.07271	0.0050923																	1	0.998871	1.02139	1.06803	1.07008	1.10175
Myristoylated alanine-rich C-kinase substrate (Marcks)	Marcks	P26645	pS138, pT143	AEDGAAPsPSSEtPK	6		3	0	3	0.73581	0.00509827			0.73581	0.00509827																	1	0.88335	1.03429	0.722323	0.721974	0.702528
Proline-rich transmembrane protein 2 (Prrt2)	Prrt2	E9PUL5	pS244	AHGGHPGsPR	6	Neuron	21	0	1	0.484506	0.00510582			0.484506	0.00510582																	0.986434	1	1.29563	0.516415	0.548586	0.525178
SHC-transforming protein 1 (Shc1)	Shc1	P98083	pS422	ELFDDPsYVNIQNLDK	6		3	1	0	1.75235	0.0051378	1.75235	0.0051378													0.927356	1	1.06901	1.49443	1.90628	1.84996
Chromosome alignment-maintaining phosphoprotein 1 (Champ1)	Champ1	Q8K327	pS532	AVLPAsPEPR	6		5	0	1	1.94255	0.00517845			1.94255	0.00517845																	1.15891	1	0.672284	1.92616	1.88266	1.69093
Glial fibrillary acidic protein (Gfap)	Gfap	P03995	pS12	RsYASETVVR	6		8	0	0	1.43617	0.00518211	1.43617	0.00518211													0.841851	1.02619	1	1.28085	1.44487	1.39328
Beta-adducin (Add2)	Add2	Q9QYB8	pT490	IENPNQFVPLYtDPQEVLDMR	6	Neuron	1	1	0	1.21164	0.00518368			1.21164	0.00518368																	1.06867	1	0.958496	1.18023	1.24042	1.24719
2',3'-cyclic-nucleotide 3'-phosphodiesterase (Cnp)	Cnp	P16330	pY110, cmC111	LDEDLAGycR	12	Myelinating Oligodendrocytes	8	0	0	0.71291	0.00520447			0.71291	0.00520447	0.767499	0.121377			1.1469	0.997803	1	0.962914	0.583173	0.867465							1.13408	1	0.982969	0.743548	0.696259	0.782369
DNA-binding protein SATB1 (Satb1)	Satb1	Q60611	pS38	LEQNGsPLGR	6		1	1	1	1.67082	0.00520714			1.67082	0.00520714																	0.977793	1	1.05451	1.49332	1.66493	1.9082
Glutathione S-transferase P 1 (Gstp1) / Glutathione S-transferase P 2 (Gstp2)	Gstp1 / Gstp2	P19157 / P46425	pS196 / pS196	AFLSsPEHVNRPINGNGK	6		1	0	1	1.46116	0.00523578			1.46116	0.00523578																	1	0.886994	1.15928	1.48893	1.42814	1.53402
TOM1-like protein 2 (Tom1l2)	Tom1l2	Q5SRX1	pS160, pT164	GIEFPMADLDALsPIHtPQR	18		20	1	1	1.13494	0.00533931	1.09518	0.0921233	1.17443	0.0415494	0.95189	0.175348			1	1.00963	0.960782	0.93334	0.989317	0.904851	0.918632	1	1.05255	1.04949	1.10357	1.10092	1	1.09531	0.896629	1.17139	1.19328	1.14914
Neuronal proto-oncogene tyrosine-protein kinase Src (Src)	Src	P05480	pY535	KEPEERPTFEYLQAFLEDYFTSTEPQyQPGENL	12		11	0	0	1.45108	0.00539923	1.57536	0.0523313	1.3457	0.124614											1	1.01841	0.547271	1.27612	1.53222	1.23353	1.29581	1	0.729766	1.49901	1.32879	1.24371
Calcium/calmodulin-dependent protein kinase type II subunit alpha (Camk2a)	Camk2a	P11798	pT334	KNDGVKESSEStNTTIEDEDTK	6		4	0	0	0.618233	0.00543944			0.618233	0.00543944																	0.82257	1	1.00172	0.526092	0.606043	0.613935
Adapter molecule crk (Crk)	Crk	Q64010	pS125	QGsGVILR	6		6	2	0	1.11904	0.00547175			1.11904	0.00547175																	1.02198	0.983016	1	1.14374	1.13513	1.08383
Rho guanine nucleotide exchange factor 2 (Arhgef2)	Arhgef2	Q60875	pT795	AAVASVtPEKQATELALLQR	12		10	0	2	2.52286	0.00547689	1.6029	0.0501552	3.43811	0.000159842											0.8009	1	1.43498	2.00212	1.65412	1.53056	1.44564	1	0.806866	3.73508	3.77583	3.67157
Protein S100-A13 (S100a13)	S100a13	P97352	pS32	KGsLNINEFK	6		5	2	0	0.884184	0.00548657			0.884184	0.00548657																	1	1.00029	0.993716	0.872074	0.922981	0.852196
High mobility group protein HMG-I/HMG-Y (Hmga1)	Hmga1	P17095	pT53	EPSEVPtPK	6	Microglia	3	0	2	2.10836	0.00553713			2.10836	0.00553713																	1.13816	0.863656	1	1.74923	2.19844	2.38124
Protein piccolo (Pclo)	Pclo	Q9QYX7	pS212	SEGITKPSLQQPsPK	6		13	1	2	1.46428	0.00556594			1.46428	0.00556594																	0.904216	1	1.14954	1.42258	1.5873	1.46167
Glyceraldehyde-3-phosphate dehydrogenase (Gapdh)	Gapdh	P16858		VIHDNFGIVEGLMTTVHAITATQK	18		54	0	0	1.16888	0.00558116	1.18246	0.129253	1.15558	0.0338795	0.96025	0.573881			0.884699	1	1.05112	0.859353	0.974657	0.985114	1.15105	1	0.826624	1.16459	1.15268	1.20371	1.09348	1	0.947044	1.12933	1.16736	1.21688
FERM, ARHGEF and pleckstrin domain-containing protein 1 (Farp1)	Farp1	F8VPU2	pT24	LGAPENSGIStLER	6		32	1	0	1.3792	0.00562704			1.3792	0.00562704																	0.954886	1	1.18572	1.47898	1.4409	1.41164
Peptidyl-prolyl cis-trans isomerase FKBP1A (Fkbp1a)	Fkbp1a	P26883	pY81	LIISSDyAYGATGHPGIIPPHATLVFDVELLKLE	6		1	0	0	1.38314	0.0056347	1.38314	0.0056347													1.04358	1	0.942795	1.24896	1.43309	1.44851
Fructose-bisphosphate aldolase A (Aldoa)	Aldoa	P05064		AAQEEYIK	12		6	0	0	0.886883	0.00564476	0.926767	0.086771	0.846147	0.0179465											1.02542	0.977618	1	0.974194	0.935544	0.873376	1	0.915194	1.02506	0.828012	0.865022	0.794856
X-linked retinitis pigmentosa GTPase regulator (Rpgr)	Rpgr	Q9R0X5	pS518	LLDFsPIQK	18		37	0	1	1.27238	0.00569474	1.22851	0.0724166	1.32268	0.0627449	1.02733	0.777709			1.22149	1	0.940882	1.0741	1.1606	1.01411	0.980612	1.13211	1	1.22109	1.44196	1.16095	1	1.00389	0.710621	1.21389	1.29103	1.08551
Heterogeneous nuclear ribonucleoproteins C1/C2 (Hnrnpc)	Hnrnpc	Q9Z204	pS229, oxM236	QADLsFSSPVEmK	6		2	1	0	2.4024	0.00573165			2.4024	0.00573165																	1.23215	0.87797	1	2.38527	2.12181	2.96469
Microtubule-associated protein 2 (Map2)	Map2	P20357	pS938	VKDEFTAEKEAsPPTSADK	6		49	1	1	2.24525	0.0057462	2.24525	0.0057462													0.964435	1	1.30631	1.99284	2.67401	2.67679
26S proteasome non-ATPase regulatory subunit 8 (Psmd8)	Psmd8	Q9CX56	pS297	ILFFsTPK	6		1	0	1	1.8569	0.00578098			1.8569	0.00578098																	1	0.94579	1.3505	1.85476	2.2669	1.99923
Histone acetyltransferase KAT7 (Kat7)	Kat7	Q5SVQ0	pT90	SQQQPTPVtPK	6		6	0	3	1.40688	0.00589806			1.40688	0.00589806																	1.20518	1	0.98627	1.55668	1.51052	1.42278
ATP-binding cassette sub-family D member 2 (Abcd2)	Abcd2	Q61285	pS58	AEAYsPAENR	6	Astrocyte	2	0	1	0.703061	0.00590746			0.703061	0.00590746																	0.874989	1.00718	1	0.724618	0.685625	0.616099
Tubulin beta-2A chain (Tubb2a) / Tubulin beta-2B chain (Tubb2b) / Tubulin beta-4B chain (Tubb4b) / Tubulin beta-5 chain (Tubb5)	Tubb2a / Tubb2b / Tubb4b / Tubb5	Q7TMM9 / Q9CWF2 / P68372 / P99024		EVDEQMLNVQNK	12		29	0	0	1.25345	0.00595305			1.25345	0.00595305	0.973667	0.81004			0.81757	1	1.04242	0.844814	1.06579	0.87407							1.10119	0.978219	1	1.22765	1.30113	1.3311
Cyclic AMP-dependent transcription factor ATF-2 (Atf2)	Atf2	P16951	pS94, pT98	MPLDLsPLAtPIIR	12		3	1	1	1.56779	0.0059607			1.56779	0.0059607	1.0695	0.583483			1.22368	0.966934	1	1.13488	1.30213	0.975367							1.13089	1	0.903335	1.74271	1.56438	1.44995
ADP-ribosylation factor GTPase-activating protein 1 (Arfgap1)	Arfgap1	Q9EPJ9	pT135	EWSLESSPAQNWtPPQPK	18		195	0	1	0.876613	0.00596109	0.847543	0.038867	0.904753	0.0814782	0.990057	0.908747			0.893731	1.01078	1	0.859958	0.923043	1.09263	1	0.919197	1.0847	0.817037	0.859186	0.869711	1	0.990844	1.11232	0.937952	0.905688	0.963957
Methyltransferase N6AMT1 (N6amt1)	N6amt1	Q6SKR2	pT128	VDLLVFNPPYVVtPPEEVGSR	6		21	0	1	0.943404	0.00596781			0.943404	0.00596781																	0.982442	1.00817	1	0.942742	0.926681	0.951934
Liprin-alpha-3 (Ppfia3)	Ppfia3	P60469	pS683	LAPPsPAR	12		27	0	1	1.30007	0.00596867	1.14125	0.169569	1.46983	0.0184169											1.16972	1	0.953316	1.14536	1.30338	1.11545	1.03751	1	0.884117	1.4814	1.59156	1.22133
Rho GTPase-activating protein 32 (Arhgap32)	Arhgap32	Q811P8	pS1588, oxM1596	VQsLHAPPPSmIR	6		4	3	0	0.87856	0.00603409			0.87856	0.00603409																	1.03564	0.964736	1	0.858349	0.889987	0.887672
Neuromodulin (Gap43)	Gap43	P06837	pS96	EGDGSATTDAAPATsPKAEEPSK	12	Neuron	166	0	2	0.777463	0.00606999	0.827666	0.0214146	0.729334	0.101307											1.01386	0.921315	1	0.738277	0.842256	0.848809	0.821347	1	1.24027	0.652893	0.768634	0.811413
Voltage-gated potassium channel subunit beta-2 (Kcnab2)	Kcnab2	P62482	pS20, oxM23	QTGsPGmIYSTR	6		34	1	1	2.24413	0.00613434			2.24413	0.00613434																	1.55572	1	0.758494	2.54971	2.62217	2.26566
Cytospin-A (Specc1l)	Specc1l	Q2KN98	pS385, cmC396	KGsSGNASEVSVAcLTER	6		7	1	0	1.3658	0.0061365			1.3658	0.0061365																	0.933211	1	1.15123	1.45375	1.4088	1.35018
FACT complex subunit SSRP1 (Ssrp1)	Ssrp1	Q08943	pS657	QLsDSFK	6		2	2	0	1.36697	0.00621163			1.36697	0.00621163																	1	0.931314	1.1663	1.44446	1.38539	1.4045
Rab-like protein 6 (Rabl6)	Rabl6	Q5U3K5	pS480, pS482	NIsLsSEEEAEGLAGHPR	6		2	2	0	1.24677	0.00621227			1.24677	0.00621227																	1	0.970409	1.03322	1.16811	1.26033	1.31639
Soluble lamin-associated protein of 75 kDa (Fam169a)	Fam169a	Q5XG69	pS630, pS631	AVDssSEEIEVEVPVVDRR	6	Neuron	10	0	0	0.789582	0.00624773			0.789582	0.00624773																	0.93726	1	1.05438	0.782928	0.825958	0.753256
Membrane-associated phosphatidylinositol transfer protein 1 (Pitpnm1)	Pitpnm1	O35954	cmC888, pS895	ERPQLTEcEEPSIYsPAFPR	18		61	0	1	1.10261	0.00629107	1.07906	0.140265	1.12732	0.0465041	0.951511	0.449925			1.11559	0.928204	1	1.00152	0.925903	0.968782	1	0.98901	1.10677	1.14226	1.06638	1.1319	1	0.901531	1.04821	1.12224	1.09341	1.10966
Neurochondrin (Ncdn)	Ncdn	Q9Z0E0	pS583	LLSTsPALQGTPASR	6		4	0	1	1.47101	0.00629208			1.47101	0.00629208																	0.950694	1	1.08582	1.35261	1.47885	1.63528
Sorting nexin-2 (Snx2)	Snx2	Q9CWK8	pS93, pS94, pT101, pT104	ELILssEPSPAVtPVtPTTLIAPR	6		1	0	1	1.19014	0.00634784			1.19014	0.00634784																	1.0964	0.982459	1	1.2308	1.235	1.19849
BRISC and BRCA1-A complex member 2 (Babam2)	Babam2	Q8K3W0	pS350	NYPYsPR	6		1	0	1	1.43986	0.00636286	1.43986	0.00636286													1	0.985799	1.05848	1.57488	1.30117	1.50727
Cortactin-binding protein 2 (Cttnbp2)	Cttnbp2	B9EJA2	pT474	DVSPtSR	6		1	0	0	0.639943	0.00636328			0.639943	0.00636328																	0.885603	1.11114	1	0.596151	0.653594	0.668
Heterogeneous nuclear ribonucleoprotein K (Hnrnpk)	Hnrnpk	P61979		VVLIGGKPDR	6		2	0	0	1.12724	0.00636436			1.12724	0.00636436																	1	0.994529	1.04858	1.11931	1.1331	1.17792
Band 4.1-like protein 3 (Epb41l3)	Epb41l3	Q9WV92	pS599	RLsTSPVR	12		5	1	0	1.5152	0.00641462	1.49506	0.0625692	1.53575	0.123748											1	1.15819	0.64191	1.54185	1.43	1.21447	1.11189	1	0.633634	1.50115	1.70593	1.00934
Protein mono-ADP-ribosyltransferase PARP10 (Parp10)	Parp10	Q8CIE4	pT959	NILPGtP	6		4	0	1	3.22227	0.00646889			3.22227	0.00646889																	1	1.28136	0.963099	3.87501	2.58707	3.99241
Coatomer subunit alpha (Copa)	Copa	Q8CIE6	pS173	NLsPGAVESDVR	6		6	1	1	1.34867	0.00646906			1.34867	0.00646906																	1	0.888387	1.10242	1.29487	1.37579	1.36296
E1A-binding protein p400 (Ep400)	Ep400	Q8CHI8	pS735	ALsPITSR	6		3	1	1	1.38916	0.00647419			1.38916	0.00647419																	1.02133	1	0.947197	1.3144	1.29413	1.51521
Ran GTPase-activating protein 1 (Rangap1)	Rangap1	P46061	pT411	GSGEEPAtPSR	6		1	0	1	1.6062	0.0065374			1.6062	0.0065374																	1.1794	0.83582	1	1.56939	1.73789	1.53577
Septin-7 (Septin7)	Septin7	O55131	pS333, oxM338	sPLAQmEEERR	6		29	0	1	1.63999	0.00657141			1.63999	0.00657141																	1	0.755847	1.00418	1.58624	1.35205	1.58812
Cytoplasmic protein NCK1 (Nck1)	Nck1	Q99M51	pY105, oxM109	LyDLNmPAFVK	6		1	0	0	1.47951	0.00658821			1.47951	0.00658821																	1.19685	1	0.96016	1.54202	1.45396	1.67484
Signal transducer and activator of transcription 1 (Stat1)	Stat1	P42225	pS727	LQTTDNLLPMsPEEFDEMSR	6		6	0	1	1.68369	0.00662161			1.68369	0.00662161																	0.82604	1	1.03884	1.51966	1.48153	1.82238
Bcl-2-associated transcription factor 1 (Bclaf1)	Bclaf1	Q8K019	pT839	RPKEEEWDPEYtPK	6		1	0	2	1.47138	0.00664389			1.47138	0.00664389																	1.05968	0.951831	1	1.4985	1.31847	1.6141
Docking protein 1 (Dok1)	Dok1	P97465	pY361	LTDSKEDPIyDEPEGLAPAPPR	6	Microglia	1	0	0	1.78212	0.00666524	1.78212	0.00666524													0.911079	1.07989	1	1.85738	1.49913	1.97374
Glutamate receptor ionotropic, NMDA 2A (Grin2a)	Grin2a	P35436	pY1292	QHSyDNILDKPR	16		15	0	0	0.731551	0.00668409			0.731551	0.00668409			0.524042	0.000346454													1	0.961584	1.09044	0.745328	0.807069	0.680313	0.826238	1.217	0.915468	1.08453	0.898699	1.10309	0.624041	0.504193	0.473588	0.510075
Voltage-dependent P/Q-type calcium channel subunit alpha-1A (Cacna1a)	Cacna1a	P97445	pS867	AWPGsPER	6	Neuron	15	0	1	0.798759	0.00669322			0.798759	0.00669322																	1	0.957626	1.06987	0.778397	0.790628	0.849213
Rab GTPase-activating protein 1 (Rabgap1)	Rabgap1	A2AWA9	pS42	QGDETPSTNNGsDDEKTGLK	6		4	0	0	0.769516	0.00674194			0.769516	0.00674194																	0.980068	1	1.12239	0.807354	0.770361	0.809673
Sodium/potassium-transporting ATPase subunit alpha-2 (Atp1a2)	Atp1a2	Q6PIE5	pY539	EIPLDKEMQDAFQNAyMELGGLGER	12	Astrocyte	9	0	0	1.35697	0.00675657	1.50268	0.0250728	1.20899	0.0966991											1	1.03239	0.889104	1.72172	1.27728	1.39107	1.01991	1	0.85651	1.05583	1.11178	1.30994
Ankyrin repeat domain-containing protein 34C (Ankrd34c)	Ankrd34c	Q8BLB8	pS231	VLNEPGsPTR	6		2	1	1	0.800583	0.00691605			0.800583	0.00691605																	1.00051	0.967061	1	0.740151	0.772146	0.86349
Phosphatidylinositol 3-kinase regulatory subunit alpha (Pik3r1)	Pik3r1	P26450	pY467	SREYDRLyEEYTR	16		26	0	0	1.44347	0.00691654	1.44347	0.00691654					1.33989	0.00296943							0.960111	1	1.14103	1.61641	1.37092	1.48907							0.916213	1.07801	1.04403	1.09694	0.955968	0.876695	1.20509	1.55481	1.36461	1.20636
DNA topoisomerase 1 (Top1)	Top1	Q04750	pS114	ENGFSsPPR	6		4	0	1	0.771584	0.00698281			0.771584	0.00698281																	1.04053	1	0.910499	0.730289	0.801237	0.745442
Docking protein 1 (Dok1)	Dok1	P97465	pY361	TKLTDSKEDPIyDEPEGLAPAPPR	12	Microglia	6	0	0	1.39632	0.00698284	1.56622	0.00785685	1.21428	0.0220116											0.960557	1.15151	1	1.62253	1.44592	1.80575	0.880577	1.02391	1	1.20111	1.22095	1.10478
Biliverdin reductase A (Blvra)	Blvra	Q9CY64	pS236	SGsLEEVPNVGVNK	6		10	2	0	1.2856	0.00698378			1.2856	0.00698378																	0.988773	1	1.16827	1.36586	1.33286	1.35996
1-phosphatidylinositol 4,5-bisphosphate phosphodiesterase gamma-1 (Plcg1)	Plcg1	Q62077	pY783	NPGFyVEANPMPTFK	6		1	0	0	1.12013	0.00700754			1.12013	0.00700754																	1.01962	1	0.977207	1.15162	1.08229	1.12292
Microtubule-associated protein 1A (Map1a)	Map1a	Q9QYR6	oxM989, pS991, pS995, pS1008	mAsPPPsGPPSAAHTPFHQsPVEEK	6		17	1	1	1.45698	0.00701023			1.45698	0.00701023																	0.901994	1	1.03901	1.34344	1.35757	1.58396
Rho GTPase-activating protein 5 (Arhgap5)	Arhgap5	P97393	pS1201	GSEEDPLLsPVETWK	12	Astrocyte	15	0	1	1.13727	0.0070185			1.13727	0.0070185	0.946455	0.468241			1	0.973171	1.10223	0.988935	0.864964	1.05684							0.990102	1.01999	1	1.18066	1.09323	1.14939
Tripartite motif-containing protein 3 (Trim3)	Trim3	Q9R1R2	pS427	ALRPGDLPPsPDDVKR	6		34	0	1	1.25187	0.00702852			1.25187	0.00702852																	1.04184	0.890776	1	1.19604	1.21867	1.25653
Ankyrin-2 (Ank2)	Ank2	Q8C8R3	pT3717, pT3718	TQDQQEYYVttPGAEVEDPQK	6		2	0	1	0.808283	0.00709713	0.808283	0.00709713													1	0.90825	1.00925	0.820018	0.777054	0.761095
Plectin (Plec)	Plec	Q9QXS1	pS728	NDESQLsPATR	12		10	1	1	1.42972	0.00709926	1.27483	0.164115	1.57687	0.0145813											1	0.851125	1.01092	1.44297	0.945596	1.26005	1.07989	1	0.932703	1.39157	1.51765	1.84125
GRAM domain-containing protein 2B (Gramd2b)	Gramd2b	Q6PEM6	pS265	ADRPSSLPLDFNDEFsDLDGVVR	18		27	1	0	1.08992	0.00712175	1.13358	0.00223921	1.04599	0.211021	1.00541	0.90007			0.922459	1	1.06106	1.00561	1.0006	0.993463	1	1.01587	0.978422	1.15076	1.10014	1.14335	1.01707	1	0.958445	1.07716	0.990616	1.04457
Dihydropyrimidinase-related protein 2 (Dpysl2)	Dpysl2	O08553	cmC504, pT512, pT514, pS517, pS518	GLYDGPVcEVSVTPKtVtPAssAK	6		4	1	1	1.15399	0.00717467			1.15399	0.00717467																	1	0.97801	1.00178	1.1216	1.11258	1.20446
MICOS complex subunit Mic60 (Immt)	Immt	Q8CAQ8		SEIQAEQDR	6		1	0	0	0.726748	0.00725939			0.726748	0.00725939																	1.00599	1	0.937445	0.679867	0.650849	0.80842
Putative tyrosine-protein phosphatase auxilin (Dnajc6)	Dnajc6	Q80TZ3	pT400, cmC407	VIDLtPPWEHYcTK	18		164	0	1	0.868378	0.00726264	0.875207	0.166572	0.86163	0.0424845	1.01317	0.827404			0.968262	1	1.03744	0.975721	0.949428	1.12014	1.15066	1	0.892254	0.884053	0.890711	0.888413	1	0.965781	1.11424	0.896005	0.849343	0.908488
Sphingomyelin phosphodiesterase 4 (Smpd4)	Smpd4	Q6ZPR5	pS749	HLLsPVGR	6		2	0	1	1.96125	0.00728218			1.96125	0.00728218																	1	1.30674	0.929753	1.82021	2.4095	2.11786
Myelin basic protein (Mbp)	Mbp	P04370	pS172	DTGILDsIGR	6	Myelinating Oligodendrocytes	5	1	0	1.23976	0.00728509			1.23976	0.00728509																	1	0.933214	1.05441	1.17112	1.26166	1.27116
Zinc finger protein 462 (Znf462)	Znf462	B1AWL2	pS681	LASDFPLDLsPVK	6		2	1	2	1.31171	0.00733632			1.31171	0.00733632																	0.87386	1	1.01611	1.2005	1.25467	1.33564
Ribosomal protein S6 kinase delta-1 (Rps6kc1)	Rps6kc1	Q8BLK9	pS779	SsPDQFLFSSLR	6	Microglia	5	1	1	0.871458	0.0073575			0.871458	0.0073575																	1.03228	0.966276	1	0.848615	0.860021	0.904485
[F-actin]-monooxygenase MICAL3 (Mical3)	Mical3	Q8CJ19	pS1695	SSLFsPRR	6		2	0	1	1.69881	0.00745026			1.69881	0.00745026																	1.2319	1	0.825883	1.72316	1.8741	1.59733
Glial fibrillary acidic protein (Gfap)	Gfap	P03995	pY321	ESASyQEALAR	16		2	0	0	1.66876	0.00750707	1.66876	0.00750707					5.84504	0.00325711							1.03406	1	0.743519	1.50516	1.70514	1.42482							1.85473	1.53278	0.645869	0.936439	0.914403	1.06356	3.96385	5.96457	11.6747	5.47023
Calcium/calmodulin-dependent protein kinase type II subunit alpha (Camk2a)	Camk2a	P11798	pS331	ESsESTNTTIEDEDTK	6		13	1	0	0.642152	0.00751473			0.642152	0.00751473																	0.851488	1	1.07604	0.58661	0.626298	0.667011
Lamin-B1 (Lmnb1)	Lmnb1	P14733	pT21	ASAPAtPLSPTR	6		8	0	1	1.3651	0.00753402			1.3651	0.00753402																	0.993959	1	1.04164	1.4128	1.24302	1.48807
DNA replication factor Cdt1 (Cdt1)	Cdt1	Q8R4E9	pS392	ALsNLALR	6	Microglia	1	2	0	2.61712	0.00753706			2.61712	0.00753706																	1.54224	0.872422	1	3.05771	3.46558	2.41329
Excitatory amino acid transporter 2 (Slc1a2)	Slc1a2	P43006	pS520	TQsIYDDK	6	Astrocyte	2	3	0	0.725017	0.00758921			0.725017	0.00758921																	0.989833	1	1.16444	0.74474	0.787475	0.754691
Regulating synaptic membrane exocytosis protein 1 (Rims1)	Rims1	Q99NE5	pS1448, pS1451, cmC1460	RAsQSsLESSSGPPcIR	12		7	2	0	0.831007	0.00762139	0.848648	0.0900117	0.813127	0.100332											0.944205	1	1.14292	0.799266	0.901787	0.918825	0.933698	1	1.11199	0.73066	0.967574	0.778297
UHRF1-binding protein 1-like (Uhrf1bp1l)	Uhrf1bp1l	A2RSJ4	pS414, pS418, pT420	NLGsPPKsPtHASPQHTQTEK	6		3	1	2	1.56252	0.00764052			1.56252	0.00764052																	1	1.06487	0.796971	1.36065	1.60799	1.50306
Girdin (Ccdc88a)	Ccdc88a	Q5SNZ0	pT1421	SLTLtPTR	6		1	0	1	1.22696	0.007772			1.22696	0.007772																	1.06597	0.968378	1	1.17214	1.29596	1.25492
Methyl-CpG-binding protein 2 (Mecp2)	Mecp2	Q9Z2D6	oxM224, pS229	mPFQAsPGGK	6		6	2	1	1.41186	0.00787371			1.41186	0.00787371																	0.938574	1	1.21701	1.4571	1.46471	1.53344
Microtubule-associated protein 1B (Map1b)	Map1b	P14873		TTTTPEVK	6		1	0	0	0.840098	0.00792537			0.840098	0.00792537																	1.05064	0.944127	1	0.838403	0.856588	0.820905
Gamma-soluble NSF attachment protein (Napg)	Napg	Q9CWZ7	pT287, cmC312	SPAtPQAKPDGAAGMAAEEEEDEYSGGLc	6		5	0	1	1.46075	0.00799541			1.46075	0.00799541																	1.04013	1	0.810877	1.28136	1.42365	1.45961
Electrogenic sodium bicarbonate cotransporter 1 (Slc4a4)	Slc4a4	O88343	pS257	NLTSSsLNDISDKPEKDQLK	6	Astrocyte	17	1	0	1.19229	0.00803327			1.19229	0.00803327																	1.00437	0.900229	1	1.18128	1.12318	1.15865
UHRF1-binding protein 1-like (Uhrf1bp1l)	Uhrf1bp1l	A2RSJ4	pS414, pS418, pS423	NLGsPPKsPTHAsPQHTQTEK	6		4	0	2	1.46637	0.00804519			1.46637	0.00804519																	1	1.11411	0.921974	1.32696	1.56217	1.56289
Synapse differentiation-inducing gene protein 1 (Syndig1)	Syndig1	A2ANU3	pS137	FIDLsGDDIK	18		32	0	0	0.808881	0.00807607	0.831196	0.117904	0.787288	0.0906485	0.993459	0.956969			0.957474	1.0271	1	1.0028	0.788373	1.17388	1.11812	1	0.83345	0.827879	0.791869	0.833583	1.18632	1	0.863859	0.816851	0.837803	0.746713
Neurofilament medium polypeptide (Nefm)	Nefm	P08553	pS30	VSGsPSSGFR	12		22	0	1	2.24477	0.00810401	1.41076	0.0230665	3.07848	8.57583e-06											1.05995	0.946759	1	1.57124	1.20187	1.46865	1.0445	0.96325	1	3.15219	3.15718	2.94993
Neuronal acetylcholine receptor subunit alpha-4 (Chrna4)	Chrna4	O70174	pS563	APPQHLPLsPALTR	6	Neuron	5	0	1	0.897297	0.00816256			0.897297	0.00816256																	1	0.99288	1.04328	0.904761	0.885113	0.934461
Protein piccolo (Pclo)	Pclo	Q9QYX7	pS1789, cmC1791, pY1794, pS1800, pS1808	sScSEySPSIEsDPEGFEIsPEKIIEVQK	6		1	0	2	0.822807	0.00817899			0.822807	0.00817899																	0.984151	1	1.09878	0.831773	0.838973	0.865915
Potassium-transporting ATPase alpha chain 2 (Atp12a) / Sodium/potassium-transporting ATPase subunit alpha-1 (Atp1a1) / Sodium/potassium-transporting ATPase subunit alpha-2 (Atp1a2) / Sodium/potassium-transporting ATPase subunit alpha-3 (Atp1a3) / Sodium/potassium-transporting ATPase subunit alpha-4 (Atp1a4) / Potassium-transporting ATPase alpha chain 1 (Atp4a)	Atp12a / Atp1a1 / Atp1a2 / Atp1a3 / Atp1a4 / Atp4a	Q9Z1W8 / Q8VDN2 / Q6PIE5 / Q6PIC6 / Q9WV27 / Q64436		VIMVTGDHPITAK	6		15	0	0	1.23433	0.00820314			1.23433	0.00820314																	0.922369	1	1.03209	1.27648	1.15747	1.21284
Transmembrane protein 184B (Tmem184b)	Tmem184b	Q8BG09	pS402, pS403	TLLLssDDEF	6		1	0	0	1.09737	0.00826814			1.09737	0.00826814																	0.999408	1.02426	1	1.10349	1.13918	1.07542
Dihydropyrimidinase-related protein 2 (Dpysl2)	Dpysl2	O08553	cmC504, pT509, pT512, pT514, pS517, pS518	GLYDGPVcEVSVtPKtVtPAssAKTSPAK	18		54	1	2	1.45463	0.00829381	1.15535	0.0257376	1.75052	4.65704e-06	1.01836	0.82031			1	1.16409	0.960614	1.01918	1.1571	1.0058	1.04742	1	0.924016	1.0934	1.17979	1.15984	0.985367	1	1.02013	1.72108	1.75019	1.78991
Formin-2 (Fmn2)	Fmn2	Q9JL04	pT723	SIQtSPTEEGR	6		3	0	0	0.791238	0.00829468			0.791238	0.00829468																	0.961701	1	1.10083	0.781522	0.811127	0.830543
SH3 and multiple ankyrin repeat domains protein 3 (Shank3)	Shank3	Q4ACU6	pY122	FMDyVQLHSTDK	22		111	0	0	1.32321	0.00835192	1.24596	0.103543	1.39495	0.0424634			0.78367	0.101717							1.05363	1	0.755796	1.28348	1.08299	1.13398	1.22571	1	0.798972	1.51901	1.34599	1.35428	0.956398	1.0436	0.671473	1.21554	0.94161	1.1944	0.961294	0.622028	0.718255	0.845126
Band 4.1-like protein 1 (Epb41l1)	Epb41l1	Q9Z2H5	pY343	IRPGEyEQFESTIGFK	18		25	0	0	0.833869	0.00838354	0.831561	0.146493	0.836184	0.0626042	0.927316	0.136857			0.994162	1	1.01059	0.856594	0.990021	0.939736	1	1.02717	0.882588	0.758139	0.96149	0.700015	1.03467	1	0.867705	0.817112	0.865567	0.74424
Endophilin-A1 (Sh3gl2)	Sh3gl2	Q62420	pY299	ALyDFEPENEGELGFK	6	Neuron	10	0	0	0.87178	0.00838413			0.87178	0.00838413																	0.960151	1	1.04684	0.864334	0.891306	0.865798
Ras-related protein Rab-3B (Rab3b) / Ras-related protein Rab-3D (Rab3d)	Rab3b / Rab3d	Q9CZT8 / P35276		TYSWDNAQVILVGNK	6		6	0	0	1.55145	0.00840906			1.55145	0.00840906																	0.981153	1	1.33548	1.81563	1.68285	1.64711
Phospholemman (Fxyd1)	Fxyd1	Q9Z239	pS83	TGEPDEEEGTFRSsIR	18	Astrocyte	136	1	0	1.20045	0.00841139	1.21074	0.16089	1.19015	0.0336769	1.19369	0.168203			0.977268	1	1.16562	1.35252	1.35889	1.04024	1	0.958697	1.02784	1.40049	0.985466	1.22997	1.049	1	0.932898	1.18929	1.09496	1.26466
Proline-rich transmembrane protein 2 (Prrt2)	Prrt2	E9PUL5	pT212, pT214	QENGAVVPLQAGDGEEGPAPQPHSPPStKtPPANGAPPR	6	Neuron	3	0	1	0.781545	0.00858662			0.781545	0.00858662																	1.05661	0.966489	1	0.71508	0.807412	0.840199
Centrosomal protein of 170 kDa (Cep170)	Cep170	Q6A065	pS1008, pT1012, oxM1029, cmC1038	IRQPsIDLtDDDQTSSVPHSAISDImSSDQETYScK	6		1	3	0	1.37435	0.00859534			1.37435	0.00859534																	1.24059	1	0.989497	1.50364	1.44593	1.4897
Protein TANC2 (Tanc2)	Tanc2	A2A690	pS1534, pS1538	EYPsPPPsPLRR	18		103	0	1	1.31541	0.00864401	1.3127	0.15649	1.31793	0.0439574	1.0664	0.589996			1.08921	1	0.776987	0.997533	1.12476	0.934205	1.04774	1	0.737515	1.2933	1.40785	0.955042	1.07376	1	0.931265	1.33521	1.48822	1.137
Sickle tail protein (Skt)	Skt	A2AQ25	pY244	NVyYELNDVR	28		53	0	0	0.852192	0.0087375	0.842575	0.0355027	0.861845	0.191794	0.99694	0.926394	0.862721	0.15267	1.01975	1	0.99728	0.947037	1.05212	1.00864	1.13704	0.984937	1	0.90827	0.838692	0.883538	0.904115	1	1.20609	0.879115	0.933023	0.868378	0.9254	1.09044	1.24318	0.968861	1.03114	0.746429	0.828226	0.91009	0.822219	0.893482
Cell cycle and apoptosis regulator protein 2 (Ccar2)	Ccar2	Q8VDP4	pS612	VSKDEVQNEGTAAESDsPLKEDGLLPK	6		10	0	2	1.56261	0.00877533			1.56261	0.00877533																	1.12189	1	0.764215	1.44194	1.48319	1.58472
Cystin-1 (Cys1)	Cys1	Q8R4T1	pS95	LAPAVsPEKK	6		4	1	2	1.28478	0.00880154			1.28478	0.00880154																	1	0.861358	1.02496	1.25337	1.27082	1.18408
Serine/arginine repetitive matrix protein 1 (Srrm1)	Srrm1	Q52KI8	pS412	TRHsPTPQQSNR	6		5	0	1	0.686768	0.0088079			0.686768	0.0088079																	0.857753	1.02488	1	0.642153	0.728375	0.609169
FYN-binding protein 1 (Fyb1)	Fyb1	O35601	pY559, pS561	TTAVEIDyDsLKR	12	Microglia	8	1	1	1.36289	0.00883678	1.41878	0.0509427	1.30128	0.107898											1.10742	1	0.988388	1.37126	1.76125	1.25975	0.727166	1	1.08081	1.31521	1.28998	1.04878
Inactive dipeptidyl peptidase 10 (Dpp10)	Dpp10	Q6NXK7		EGIIFNGIADWLYEEELLHSHIAHWWSPDGER	6	Neuron	2	0	0	0.904016	0.00888206			0.904016	0.00888206																	1	0.992869	1.02446	0.923328	0.873755	0.930631
AMP deaminase 2 (Ampd2)	Ampd2	Q9DBT5	pS12	SGLGAsPLQSAR	6		1	0	1	1.39882	0.00896471			1.39882	0.00896471																	0.953571	1	1.07919	1.38511	1.55874	1.29843
Microtubule-associated protein 1A (Map1a)	Map1a	Q9QYR6		DLWPMVSPEDTQSLSFSEESPSK	6		1	0	0	0.749693	0.00900932			0.749693	0.00900932																	0.886113	1.03385	1	0.745989	0.763037	0.68005
Synapsin-2 (Syn2)	Syn2	Q64332	pS426	TPALsPQRPLTTQQPQSGTLKEPDSSK	6	Neuron	85	0	1	1.54333	0.00910856			1.54333	0.00910856																	1.22234	0.975132	1	1.70465	1.46086	1.76925
F-actin-uncapping protein LRRC16A (Carmil1)	Carmil1	Q6EDY6	cmC917, oxM918, oxM919, pT920	LEDLDTcmmtPK	6		8	0	2	2.65067	0.00910885			2.65067	0.00910885																	1.11733	1	0.920674	2.77656	2.03925	3.23692
Palmitoyltransferase ZDHHC17 (Zdhhc17)	Zdhhc17	Q80TN5	pY70	ATQYGIyER	6		4	0	0	0.790869	0.00912482	0.790869	0.00912482													1	0.917911	1.03855	0.820986	0.78327	0.733914
Sodium/calcium exchanger 1 (Slc8a1)	Slc8a1	P70414	pT284	GMIIEHEGDRPASKtEIEMDGK	6		1	0	0	1.52552	0.00913688			1.52552	0.00913688																	1.22363	1	0.83623	1.58086	1.5256	1.56144
Sorbin and SH3 domain-containing protein 1 (Sorbs1)	Sorbs1	Q62417	pS185	AGEQDPVPTPAELTsPGR	6		18	0	1	1.14992	0.00916815			1.14992	0.00916815																	1.06977	0.965494	1	1.14469	1.17628	1.16934
Transketolase (Tkt)	Tkt	P40142	pY275	NMAEQIIQEIySQVQSK	12		11	0	0	1.15557	0.00918794	1.18453	0.115392	1.12795	0.0764362											0.868066	1.14254	1	1.16994	1.11766	1.27854	1	1.15774	0.999368	1.17726	1.22721	1.15659
A-kinase anchor protein 5 (Akap5)	Akap5	D3YVF0	pS22	DEKGPVAAsPQKER	12		10	0	2	0.793951	0.00925747	0.818829	0.207384	0.769687	0.039452											1.06392	1	0.765843	0.867773	0.63891	0.810412	0.829403	1.07188	1	0.709957	0.762333	0.760794
Protein FAM171A2 (Fam171a2)	Fam171a2	A2A699	cmC738, pS739, pS744	TGLcsPEDNsLTPLLDEVVAPEGR	6		1	1	1	1.07758	0.00929337	1.07758	0.00929337													1.00471	1	0.966061	1.0453	1.07857	1.07738
Potassium voltage-gated channel subfamily S member 2 (Kcns2)	Kcns2	O35174	pS10	QSLWDVsDTDVEDGEIR	12	Neuron	9	0	0	0.916112	0.00931704	0.901064	0.0488635	0.93134	0.203379											1.07554	1	0.990835	0.873077	0.950688	0.939232	1	0.955267	1.07506	0.938711	0.992633	0.890925
Striated muscle-specific serine/threonine-protein kinase (Speg)	Speg	Q62407	pS481	AAsLDER	6		4	2	0	0.763211	0.00932865			0.763211	0.00932865																	0.902745	1	1.07422	0.753205	0.749433	0.769412
EF-hand domain-containing protein D2 (Efhd2)	Efhd2	Q9D8Y0	pS74	RADLNQGIGEPQsPSRR	6	Microglia	65	1	1	1.66685	0.00937488			1.66685	0.00937488																	1.05495	1	0.815429	1.64808	1.76222	1.37419
Dihydropyrimidinase-related protein 2 (Dpysl2)	Dpysl2	O08553	cmC504, pS507, pT512, pT514, pS517, pT521, pS522	GLYDGPVcEVsVTPKtVtPAsSAKtsPAK	6		1	1	2	1.34831	0.00939759			1.34831	0.00939759																	0.993308	1	1.21574	1.38088	1.46204	1.48387
40S ribosomal protein S9 (Rps9)	Rps9	Q6ZWN5		KGQGGAGAGDDEEED	6		2	0	0	0.638135	0.00940425			0.638135	0.00940425																	0.79779	1	1.02282	0.575343	0.608265	0.616324
Serine/threonine-protein kinase PAK 2 (Pak2)	Pak2	Q8CIN4	pS141, pT143	YLsFtPPEKDGFPSGTPALNTK	12		10	2	1	0.827344	0.00940473			0.827344	0.00940473	1.00075	0.985687			0.989417	1.03964	1	0.937937	1.04186	1.05152							1.06494	1	0.960753	0.869394	0.795573	0.838322
60S ribosomal protein L17 (Rpl17)	Rpl17	Q9CPR4	pS142, cmC144	INPYMSsPcHIEMILTEK	6		6	0	1	1.29889	0.0095127			1.29889	0.0095127																	1	1.08785	0.979591	1.21855	1.35977	1.40597
Serine/arginine repetitive matrix protein 2 (Srrm2)	Srrm2	Q8BTI8	oxM951, pT955	mELGtPLR	6		4	0	1	1.30722	0.00951827			1.30722	0.00951827																	1.06014	1	0.964057	1.29278	1.22842	1.43208
Calmodulin-1 (Calm1) / Calmodulin-1 (Calm1) / Calmodulin-1 (Calm1)	Calm1 / Calm1 / Calm1	P0DP26 / P0DP27 / P0DP28		DGNGYISAAELR	6		1	0	0	0.72793	0.00952845			0.72793	0.00952845																	1	0.980403	1.16984	0.786676	0.750234	0.756249
Voltage-gated potassium channel subunit beta-2 (Kcnab2)	Kcnab2	P62482	pS20	QTGsPGMIYSTR	6		9	1	1	1.95762	0.00952868			1.95762	0.00952868																	1.41756	1	0.736165	2.11257	2.16922	1.89201
Calcium/calmodulin-dependent protein kinase type II subunit alpha (Camk2a) / Calcium/calmodulin-dependent protein kinase type II subunit beta (Camk2b) / Calcium/calmodulin-dependent protein kinase type II subunit delta (Camk2d) / Calcium/calmodulin-dependent protein kinase type II subunit gamma (Camk2g)	Camk2a / Camk2b / Camk2d / Camk2g	P11798 / P28652 / Q6PHZ2 / Q923T9		DLKPENLLLASK	6		24	0	0	0.911576	0.00958168			0.911576	0.00958168																	1.00129	0.9593	1	0.915975	0.874676	0.908153
AP2-associated protein kinase 1 (Aak1)	Aak1	Q3UHJ0	pS936	NSsGSSESSLPNLAR	6		10	1	0	1.15583	0.00966453			1.15583	0.00966453																	1.03827	0.976112	1	1.11775	1.15169	1.21468
Stathmin-3 (Stmn3)	Stmn3	O70166	pS50, pS53	AsGQsFEVILK	6	Neuron	3	2	0	0.749136	0.00969432			0.749136	0.00969432																	1.04709	0.899989	1	0.68163	0.738806	0.78733
GDP-mannose 4,6 dehydratase (Gmds)	Gmds	Q8K0C9	pY323, cmC336	yYRPTEVDFLQGDcSK	16		8	0	0	1.23281	0.00969796			1.23281	0.00969796			1.0406	0.598979													1	1.01163	0.869475	1.18234	1.15795	1.21157	0.854384	0.922415	1.02277	1.10343	1.00107	0.998932	1.21614	0.887688	1.05964	0.931628
Janus kinase and microtubule-interacting protein 1 (Jakmip1)	Jakmip1	Q8BVL9	pT470	TPAtPEEDLDETTTR	6	Neuron	2	0	1	0.739227	0.00978185			0.739227	0.00978185																	0.914301	1	1.10666	0.765742	0.736359	0.731071
E3 ubiquitin-protein ligase MGRN1 (Mgrn1)	Mgrn1	Q9D074	pS428	sPDSTLR	6		1	0	1	0.64763	0.00981866			0.64763	0.00981866																	1.04521	0.81341	1	0.598958	0.605149	0.647218
Stathmin (Stmn1)	Stmn1	P54227	pS38	SKESVPDFPLsPPK	6		385	0	2	1.31741	0.00983343			1.31741	0.00983343																	1.16927	0.989928	1	1.35406	1.33557	1.47235
Glutamine synthetase (Glul)	Glul	P15105	pY180	DIVEAHyR	16		9	0	0	1.60894	0.00987035	1.60894	0.00987035					1.21305	0.128881							0.925391	1.1217	1	1.80714	1.40116	1.69429							1.40358	0.963171	1.03683	0.957998	1.27117	0.895971	1.02768	1.57871	1.36721	1.30616
Actin, alpha skeletal muscle (Acta1) / Actin, aortic smooth muscle (Acta2) / Actin, cytoplasmic 1 (Actb) / Beta-actin-like protein 2 (Actbl2) / Actin, alpha cardiac muscle 1 (Actc1) / Actin, cytoplasmic 2 (Actg1) / Actin, gamma-enteric smooth muscle (Actg2)	Acta1 / Acta2 / Actb / Actbl2 / Actc1 / Actg1 / Actg2	P68134 / P62737 / P60710 / Q8BFZ3 / P68033 / P63260 / P63268		HQGVMVGMGQK	18		21	0	0	1.18869	0.00987574	1.11432	0.299834	1.26622	0.0208928	0.892294	0.220848			0.85356	1	1.10137	0.901445	0.854502	0.880716	1	1.13789	0.844249	1.18642	1.03477	1.10188	0.829632	1.03094	1	1.1684	1.19143	1.26228
Staphylococcal nuclease domain-containing protein 1 (Snd1)	Snd1	Q78PY7	pS426	VNVTVDYIRPAsPATETVPAFSER	6		7	1	1	1.22757	0.00989783			1.22757	0.00989783																	1	0.951545	1.08077	1.24198	1.1838	1.29661
RING finger protein 214 (Rnf214)	Rnf214	Q8BFU3	pS36	SDESLPDGLsPK	6		9	1	2	1.4986	0.00992521			1.4986	0.00992521																	1	0.989622	1.34377	1.68875	1.70038	1.60627
Protein ELYS (Ahctf1)	Ahctf1	Q8CJF7	pT1210, pS1218	SGFRTtPLASPSLsPGR	12		12	0	1	1.4432	0.0099306			1.4432	0.0099306	1.07486	0.388594			1.04776	0.943529	1	0.932022	1.11843	1.16476							0.820659	1.06635	1	1.29405	1.48865	1.38384
Anion exchange protein 3 (Slc4a3)	Slc4a3	P16283	pS198	ALPSVGLQSDQsPQR	6	Neuron	14	1	1	1.26037	0.0100355			1.26037	0.0100355																	1	0.897326	1.06027	1.29092	1.2467	1.19004
Traf2 and NCK-interacting protein kinase (Tnik)	Tnik	P83510	pS678	LGSQPIRAsNPDLRR	6		3	0	0	1.1996	0.0100579			1.1996	0.0100579																	1.02606	0.974519	1	1.1287	1.27005	1.20076
Serine/threonine-protein kinase BRSK1 (Brsk1)	Brsk1	Q5RJI5	pS676	FQVDISSSEGPEPsPR	6		3	0	1	1.21711	0.0101291			1.21711	0.0101291																	1	1.0607	0.923721	1.16021	1.23151	1.24065
Sterile alpha motif domain-containing protein 14 (Samd14)	Samd14	Q8K070	pS108	sLDEDEPPPSPLAR	6	Neuron	5	1	0	1.24022	0.0101567			1.24022	0.0101567																	1	0.977135	1.13188	1.30268	1.23602	1.31715
40S ribosomal protein S10 (Rps10)	Rps10	P63325		GEADRDTYRR	6		1	0	0	0.600218	0.0101585			0.600218	0.0101585																	0.796984	1.03756	1	0.522385	0.635588	0.543372
Protein phosphatase 1 regulatory subunit 16A (Ppp1r16a)	Ppp1r16a	Q923M0	pS353	RVsLTHR	6		7	3	0	1.43209	0.0101757	1.43209	0.0101757													1	0.876129	1.11814	1.55555	1.3667	1.36582
Histone H3.3 (H3f3a) / Histone H3.3C (H3f3c) / Histone H3.1 (Hist1h3a) / Histone H3.2 (Hist1h3b)	H3f3a / H3f3c / Hist1h3a / Hist1h3b	P84244 / P02301 / P68433 / P84228		RVTIMPK	6		1	0	0	1.34712	0.0102618			1.34712	0.0102618																	1	0.792738	1.00376	1.26226	1.23187	1.2731
Hepatocyte cell adhesion molecule (Hepacam)	Hepacam	Q640R3	pS280	QNsLEYMDQNDDRLK	12		23	4	0	1.4626	0.0102782	1.24883	0.000530636	1.65245	0.00868202											0.959289	1	1.01511	1.27159	1.21141	1.23152	1.40899	1	0.940032	1.79257	1.82536	1.91617
Sec1 family domain-containing protein 1 (Scfd1)	Scfd1	Q8BRF7	pS300	VNLEESTGVENsPAGARPK	6		20	0	1	1.6068	0.0102808			1.6068	0.0102808																	0.974484	1	1.28524	1.55373	1.91307	1.77094
Heterogeneous nuclear ribonucleoprotein D0 (Hnrnpd)	Hnrnpd	Q60668	pS82	IDASKNEEDEGHSNsSPR	6		1	0	0	1.11031	0.0103608			1.11031	0.0103608																	1	1.04938	0.995075	1.1232	1.15853	1.09857
Microtubule-associated protein 1B (Map1b)	Map1b	P14873	pS989, pS992, oxM1001	REsVVsGDDRAEEDmDDVLEK	6		1	2	0	1.27592	0.010404			1.27592	0.010404																	1	0.915399	1.09476	1.24946	1.24728	1.34397
Calcium/calmodulin-dependent protein kinase type II subunit alpha (Camk2a)	Camk2a	P11798	pS331, pT337	ESsESTNTtIEDEDTKVR	6		1	1	0	0.665094	0.0104064			0.665094	0.0104064																	0.86749	1	1.10493	0.677203	0.689098	0.610638
Zinc finger CCCH domain-containing protein 14 (Zc3h14)	Zc3h14	Q8BJ05	cmC613, pS620, cmC622	NGDEcVYHHPIsPcK	6		2	0	2	1.21288	0.0104941			1.21288	0.0104941																	1	1.06188	0.904176	1.2112	1.19808	1.18821
GMP synthase [glutamine-hydrolyzing] (Gmps)	Gmps	Q3THK7	oxM329, pS332	TLNmTTsPEEK	6		61	1	1	1.5663	0.0104979			1.5663	0.0104979																	1.24669	1	0.894283	1.51716	1.6166	1.78593
Microtubule-associated protein 1A (Map1a)	Map1a	Q9QYR6	pS319, pS322	ADsKEsLKAAPK	6		1	1	1	0.726706	0.0104984			0.726706	0.0104984																	0.85425	1.00361	1	0.646121	0.747093	0.683613
Microtubule-associated protein 2 (Map2)	Map2	P20357	pS608	GSAQESLDTIsPK	12		245	0	2	1.93652	0.0107111	1.29806	0.0190843	2.57082	0.000745845											0.979823	1	1.2366	1.36325	1.42041	1.39144	1	0.903299	1.33425	2.57981	2.7292	3.01412
N-terminal kinase-like protein (Scyl1)	Scyl1	Q9EQC5	pS17	DFPFELsPEPPEGGPPGPWILHR	6		11	1	1	0.907196	0.0107933			0.907196	0.0107933																	1.02002	0.965301	1	0.924884	0.902998	0.880385
Myotubularin-related protein 3 (Mtmr3)	Mtmr3	Q8K296	pS633	RSsDPSLNEK	6		7	1	0	0.726815	0.0108972			0.726815	0.0108972																	0.950881	1	1.14185	0.735498	0.798843	0.713503
Glial fibrillary acidic protein (Gfap)	Gfap	P03995		ESASYQEALAR	6		7	0	0	1.36466	0.011008	1.36466	0.011008													1.14941	1	0.878447	1.4261	1.36093	1.34497
Transmembrane protein KIAA1109 (Kiaa1109)	Kiaa1109	A2AAE1	pS1355	SDENVLDsPK	6		1	0	2	0.88401	0.011164			0.88401	0.011164																	1.04181	0.981378	1	0.854498	0.898401	0.919625
Voltage-gated potassium channel subunit beta-2 (Kcnab2)	Kcnab2	P62482	pS9	MYPESTTGsPAR	6		21	0	1	1.68186	0.0112261			1.68186	0.0112261																	1.3013	1	0.793817	1.6352	1.73766	1.83269
Ubiquitin carboxyl-terminal hydrolase 10 (Usp10)	Usp10	P52479	pS541	LLsPTHEK	6		8	2	1	1.4896	0.0112429			1.4896	0.0112429																	1	0.993279	1.15571	1.36455	1.6201	1.70608
Heterogeneous nuclear ribonucleoprotein K (Hnrnpk)	Hnrnpk	P61979	pS284	DYDDMsPR	12		15	0	1	1.72916	0.0112439	1.42198	0.241861	2.01724	0.0136895											1	1.09424	0.951865	2.05644	1.06213	1.21292	1.54857	1	0.699639	2.07221	2.13262	2.34757
Amyloid beta A4 precursor protein-binding family B member 1-interacting protein (Apbb1ip)	Apbb1ip	Q8R5A3	pS507	QGLGNHsPGATR	12	Microglia	5	0	1	1.606	0.0112939	1.6149	0.160418	1.59614	0.0462044											1.12263	0.922771	1	2.35381	1.23986	1.32436	0.700639	1	1.04858	1.53463	1.16118	1.69232
Alpha-internexin (Ina)	Ina	P46660		VHQLETQNR	6	Neuron	6	0	0	0.842629	0.0114172			0.842629	0.0114172																	0.989655	1.00969	1	0.784959	0.836484	0.905893
Regulation of nuclear pre-mRNA domain-containing protein 2 (Rprd2)	Rprd2	Q6NXI6	pS392	SATPEPVTDNRDVEDMELsDVEDDGSK	6		4	0	0	1.2976	0.0114213			1.2976	0.0114213																	1.07118	1	0.950562	1.23023	1.2703	1.42048
Voltage-dependent anion-selective channel protein 1 (Vdac1)	Vdac1	Q60932	pY80	WTEyGLTFTEK	22		15	0	0	0.881251	0.0114406	0.858169	0.0592233	0.904167	0.191843			0.804528	0.127098							0.979057	1	1.11888	0.81637	0.912052	0.93013	0.990331	1.1301	1	0.876419	0.918191	1.02678	1.07566	0.992798	1.51915	0.94208	1.0072	0.921859	0.993025	0.90452	0.861771	0.704846
Ankyrin-2 (Ank2)	Ank2	Q8C8R3	pS2364	sPQGLELPLPNR	6		28	0	1	0.804983	0.0114541			0.804983	0.0114541																	1	0.95116	1.06771	0.830811	0.753319	0.846008
Acyl-coenzyme A thioesterase 1 (Acot1)	Acot1	O55137	cmC412, pS416	QLGSEcLHVsPK	6		20	0	2	1.43358	0.0114979			1.43358	0.0114979																	1	0.851385	1.15928	1.5166	1.37158	1.42786
Synapsin-2 (Syn2)	Syn2	Q64332	pY140	ILGDyDIKVEQAEFSELNLVAHADGTYAVDMQVLR	12	Neuron	5	0	0	1.28421	0.011681	1.25714	0.161743	1.3121	0.0904022											1.3065	1	0.842754	1.30289	1.19169	1.46447	1	1.27103	0.784769	1.30272	1.31909	1.38772
Synaptosomal-associated protein 25 (Snap25)	Snap25	P60879		IDEANQR	6	Neuron	3	0	0	0.605553	0.0117182			0.605553	0.0117182																	0.773444	1.04426	1	0.556048	0.566674	0.58355
Microtubule-associated protein tau (Mapt)	Mapt	P10637	pS506	SRTPsLPTPPTREPK	6	Neuron	8	2	0	1.27203	0.011773			1.27203	0.011773																	0.959094	1	1.00842	1.33878	1.29354	1.14245
Alanyl-tRNA editing protein Aarsd1 (Aarsd1)	Aarsd1	Q3THG9	pS174	ELsLDDPEVEQVR	6		5	2	0	1.20344	0.0117762			1.20344	0.0117762																	1.13199	1	0.984901	1.27154	1.23149	1.24795
Synaptojanin-1 (Synj1)	Synj1	Q8CHC4		FLDYGFFYFDGSEVQR	6		4	0	0	1.07071	0.0117875			1.07071	0.0117875																	0.984673	1	1.00312	1.09032	1.06998	1.03876
Dynamin-1 (Dnm1)	Dnm1	P39053	pY541	EyWFVLTAENLSWYKDDEEKEK	6	Neuron	1	0	0	1.11666	0.0118103			1.11666	0.0118103																	1	1.00951	0.946751	1.09177	1.07535	1.13402
Cytoplasmic dynein 1 light intermediate chain 1 (Dync1li1)	Dync1li1	Q8R1Q8	pS207	DFQEYVEPGEDFPAsPQRR	12		249	0	1	1.31267	0.0119098	1.15471	0.072298	1.46851	0.0299485											0.944779	1.03984	1	1.26234	1.08077	1.10325	1.22063	1	0.8047	1.47373	1.34969	1.6193
Protein phosphatase 1 regulatory subunit 14A (Ppp1r14a)	Ppp1r14a	Q91VC7	pS26	ARGPGGsPSGLQK	6	Myelinating Oligodendrocytes	10	0	1	0.761475	0.0119882			0.761475	0.0119882																	1	0.927444	1.11189	0.773815	0.793607	0.746958
Voltage-gated potassium channel subunit beta-2 (Kcnab2)	Kcnab2	P62482	pS9, pS14	MYPESTTGsPARLsLR	6		1	1	1	1.33628	0.0119928			1.33628	0.0119928																	1.10993	0.90394	1	1.38613	1.39742	1.24384
Potassium/sodium hyperpolarization-activated cyclic nucleotide-gated channel 2 (Hcn2)	Hcn2	O88703	pS834	TAAPsPDRR	6		8	0	1	0.778288	0.0120473			0.778288	0.0120473																	0.873401	1	1.02487	0.77684	0.752474	0.72638
Serine/threonine-protein phosphatase 2B catalytic subunit alpha isoform (Ppp3ca)	Ppp3ca	P63328		TQEHFTHNTVR	6		4	0	0	0.528414	0.0120782			0.528414	0.0120782																	0.958322	1	1.30911	0.654905	0.521117	0.550533
Rho guanine nucleotide exchange factor 7 (Arhgef7)	Arhgef7	Q9ES28	oxM496, pS497	msGFIYQGK	6		41	0	0	1.48578	0.0122289			1.48578	0.0122289																	1.09061	0.923962	1	1.41139	1.3727	1.6949
Voltage-dependent calcium channel beta subunit-associated regulatory protein (Cbarp)	Cbarp	Q66L44	pS610, cmC613	RGDsVDcPPEGR	6		9	3	0	0.626966	0.0122414			0.626966	0.0122414																	0.889157	1	1.04204	0.624464	0.728318	0.484982
Proline-rich transmembrane protein 2 (Prrt2)	Prrt2	E9PUL5	pS102	ASPSPsPSEAR	6	Neuron	9	0	1	0.60069	0.0122821			0.60069	0.0122821																	0.951802	1	1.17444	0.535256	0.583424	0.759218
Regulator of G-protein signaling 14 (Rgs14)	Rgs14	P97492	pS289	sLGSGESESESRPGK	6	Microglia	12	1	0	0.810962	0.0123613			0.810962	0.0123613																	1	1.06156	0.995452	0.748269	0.866746	0.864109
EF-hand domain-containing protein D2 (Efhd2)	Efhd2	Q9D8Y0	pS76	RADLNQGIGEPQSPsRR	12	Microglia	4	0	0	1.36997	0.0123991	1.13184	0.29352	1.61985	0.00911064											0.987783	1.32195	1	1.34893	1.20451	1.19266	1.17689	1	0.977359	1.72331	1.90455	1.48154
Drebrin-like protein (Dbnl)	Dbnl	Q62418	pT299	QLtQPETSYGR	6		18	3	0	0.773054	0.0124012			0.773054	0.0124012																	1	0.917548	1.05464	0.699395	0.8046	0.793668
Spectrin alpha chain, non-erythrocytic 1 (Sptan1)	Sptan1	P16546		AINVQEEK	12		7	0	0	0.890109	0.0124062	0.880997	0.023111	0.898968	0.212616											0.937078	1.00139	1	0.853174	0.825913	0.909691	0.895628	1	1.12721	0.882856	0.935196	0.89938
Pyruvate kinase PKM (Pkm)	Pkm	P52480	cmC358, pY370	AEGSDVANAVLDGADcIMLSGETAKGDyPLEAVR	22		7	0	0	1.27504	0.0124372	1.3291	0.0313314	1.22933	0.169142			1.00038	0.997974							1	1.05522	0.831046	1.41912	1.20392	1.21309	1.42187	1	0.992023	1.52693	1.33964	1.33023	0.856125	1.56673	1.10568	1.09689	0.903108	0.79482	1.21254	1.06369	1.02966	0.911271
Synapse-associated protein 1 (Syap1)	Syap1	Q9D5V6	pT262	DDNLPLTEAVRPKtPPVVIK	6		2	1	1	0.896147	0.0124461			0.896147	0.0124461																	1	0.988207	1.06531	0.907346	0.907183	0.921872
Nuclear ubiquitous casein and cyclin-dependent kinase substrate 1 (Nucks1)	Nucks1	Q80XU3	pS181	ATVTPsPVK	6		9	0	2	2.04114	0.0124516			2.04114	0.0124516																	0.832655	1	1.57985	2.06172	2.30684	2.59684
Protein TANC2 (Tanc2)	Tanc2	A2A690	pS1726, cmC1733	SQsASYYPVcHSK	6		3	2	0	0.846632	0.0124659			0.846632	0.0124659																	0.939063	1	1.0568	0.826861	0.861645	0.84789
BLOC-1-related complex subunit 5 (Borcs5)	Borcs5	Q9D920	pS75	GLLSGQTsPTNAK	6		11	2	1	1.36022	0.0124784			1.36022	0.0124784																	1	0.868548	1.07866	1.27021	1.29437	1.44427
GMP synthase [glutamine-hydrolyzing] (Gmps)	Gmps	Q3THK7	pS332	TLNMTTsPEEK	6		7	1	1	1.45107	0.0125023			1.45107	0.0125023																	1.32064	0.986377	1	1.56129	1.56431	1.67312
Plasma membrane calcium-transporting ATPase 1 (Atp2b1) / Plasma membrane calcium-transporting ATPase 2 (Atp2b2)	Atp2b1 / Atp2b2	G5E829 / Q9R0K7		GEIEQER	6		1	0	0	0.677136	0.0126617			0.677136	0.0126617																	0.884767	1.08241	1	0.57522	0.715266	0.718698
Glyceraldehyde-3-phosphate dehydrogenase (Gapdh)	Gapdh	P16858		QASEGPLK	12		9	0	0	0.862261	0.0128235	0.845154	0.137858	0.878859	0.0686396											1	0.923657	1.09448	0.716926	0.8925	0.941363	0.973433	1	1.1371	0.910861	0.907291	0.915563
Stathmin (Stmn1) / Stathmin-2 (Stmn2)	Stmn1 / Stmn2	P54227 / P55821		DLSLEEIQK	6		4	0	0	1.25181	0.0128301			1.25181	0.0128301																	0.998226	1.1365	1	1.25197	1.28429	1.38783
Sickle tail protein (Skt)	Skt	A2AQ25	pS1868	FQsPPHAGK	6		4	1	1	1.29142	0.0128556			1.29142	0.0128556																	0.879975	1	1.00196	1.18794	1.19025	1.34359
La-related protein 1 (Larp1)	Larp1	Q6ZQ58	pS498	ETESAPGsPR	6		7	0	1	0.711251	0.0128585			0.711251	0.0128585																	0.868413	1	1.06958	0.665577	0.667933	0.756141
Plexin-A1 (Plxna1)	Plxna1	P70206	pS1630	TASsPDSLR	12		9	1	1	0.855607	0.012905	0.932334	0.486808	0.782718	0.000715422											1	1.01125	0.867135	1.00019	0.759253	0.924172	1	1.03954	0.990417	0.761747	0.823295	0.786565
Brevican core protein (Bcan)	Bcan	Q61361	pS546	EVGGETGsPELSGVPR	6		11	0	1	2.05881	0.0129095			2.05881	0.0129095																	1	0.88598	1.39032	2.69357	1.99376	2.05795
Rho GTPase-activating protein 10 (Arhgap10)	Arhgap10	Q6Y5D8	cmC587, pS591	TSPDTTFAEPTcLSAsPPNAPPR	6		6	0	1	1.16437	0.0129197			1.16437	0.0129197																	1	0.955788	1.04582	1.11155	1.20831	1.17512
F-box only protein 41 (Fbxo41)	Fbxo41	Q6NS60	cmC166, pT168, cmC178	SVASSAcStPPPGPGPGPcSGPSSASPASPSPADVAYEEGLAR	6	Neuron	3	0	1	0.756672	0.013057			0.756672	0.013057																	0.985103	1	1.12635	0.711166	0.800547	0.842636
Transcription factor HIVEP2 (Hivep2)	Hivep2	Q3UHF7	pS2413, pT2416	ELsLStEEGNEPSPEK	6		1	2	0	0.880033	0.0130881	0.880033	0.0130881													0.98975	1	1.05901	0.931967	0.876752	0.874291
G protein-regulated inducer of neurite outgrowth 1 (Gprin1)	Gprin1	Q3UNH4	pS788, pT795	sVATGPMtPQAAAPPAVPPVFPEVR	6	Neuron	1	1	1	0.88935	0.0131195			0.88935	0.0131195																	0.961562	1	1.01146	0.908134	0.895757	0.840166
Fibronectin type III and SPRY domain-containing protein 1 (Fsd1)	Fsd1	Q7TPM6	pS317	TASPVNsPAR	6		2	0	1	1.59476	0.0131508			1.59476	0.0131508																	0.910707	1	1.0609	1.36386	1.55721	1.81791
Synaptosomal-associated protein 25 (Snap25)	Snap25	P60879	pS25	ADQLADEsLESTRR	6	Neuron	6	1	0	0.720008	0.0131574			0.720008	0.0131574																	0.903037	1	1.11253	0.671058	0.759118	0.741058
Ral GTPase-activating protein subunit alpha-1 (Ralgapa1)	Ralgapa1	Q6GYP7	pS739	SATTTGsPGTEK	6		6	0	1	0.673734	0.0132739			0.673734	0.0132739																	0.840538	1	1.08795	0.645807	0.696768	0.630447
Protein bassoon (Bsn)	Bsn	O88737	pS2811	SPQVLYSPVSPLsPHR	6	Neuron	11	0	1	0.787948	0.0133149			0.787948	0.0133149																	1	1.05667	0.98756	0.818466	0.86834	0.711888
Dematin (Dmtn)	Dmtn	Q9WV69	pS289	SSsLPSYGR	12		33	2	0	0.841593	0.0133741	0.918915	0.110339	0.77003	0.0680276											1	0.988118	1.06059	0.951064	0.869197	0.98124	0.99914	1	1.29491	0.795801	0.880805	0.859915
Syntaxin-binding protein 1 (Stxbp1)	Stxbp1	O08599	pS269	YETsGIGEAR	6	Neuron	1	0	0	0.629327	0.0134036			0.629327	0.0134036																	0.921986	1.20415	1	0.725873	0.632474	0.609017
Microtubule-associated protein 2 (Map2)	Map2	P20357	pS726, pY746	GHDLsPLASDILTNTSGSMDEGDDyLPPTTPAVEK	18		16	0	1	1.30613	0.0134605	1.19322	0.294349	1.42727	0.0386	0.959537	0.827365			1	1.1675	0.768829	0.838993	1.18737	0.791148	1	1.10829	0.864662	1.17789	1.43119	0.938302	1	1.03455	0.736616	1.34443	1.45926	1.15151
Voltage-dependent calcium channel gamma-3 subunit (Cacng3)	Cacng3	Q9JJV5	pS248	DLsPISK	12		66	1	1	0.816596	0.0134756	0.842525	0.041481	0.791714	0.163454											1.12048	1	0.955537	0.908187	0.829066	0.85437	0.893452	1	1.31186	0.77427	0.881028	0.882391
Receptor-type tyrosine-protein phosphatase R (Ptprr)	Ptprr	Q62132	pS271	NQEIHLsPIAR	18		79	0	1	1.0961	0.0135939	1.04052	0.37428	1.15398	0.0248867	0.976811	0.845588			1	0.883188	1.08318	1.05074	0.778326	1.06851	1.10846	0.987946	1	1.07709	1.10143	1.04335	1	1.02158	0.951427	1.07404	1.20633	1.15043
PH and SEC7 domain-containing protein 3 (Psd3)	Psd3	Q2PFD7	pS1001, pS1009	SHSsPSLNPDAsPVTAK	6		49	1	1	0.73206	0.0136975			0.73206	0.0136975																	1.04711	0.846248	1	0.702332	0.725585	0.690197
Peroxiredoxin-6 (Prdx6)	Prdx6	O08709	pT44, cmC47	DFtPVcTTELGR	18		44	1	1	1.14576	0.0137172	1.0583	0.16716	1.23458	0.0244657	1.08937	0.15128			1.04244	0.904812	1	1.11956	1.06966	1.02143	1.05926	0.985386	1	1.12604	1.03624	1.05989	0.905151	1.09269	1	1.21794	1.17576	1.30738
Bcl-2-associated transcription factor 1 (Bclaf1)	Bclaf1	Q8K019	pT305	TItPQNAPR	6		5	1	1	1.56113	0.0137348			1.56113	0.0137348																	1	1.18789	0.889902	1.4328	1.57475	1.79729
Focal adhesion kinase 1 (Ptk2)	Ptk2	P34152	pY925	SNDKVyENVTGLVK	16		18	0	0	0.80196	0.0137552			0.80196	0.0137552			0.925614	0.400492													0.991272	1	1.10759	0.793923	0.890866	0.800376	0.885993	0.96594	1.0509	1.03406	1.08248	0.854066	0.791325	1.06343	0.731575	1.03803
Potassium/sodium hyperpolarization-activated cyclic nucleotide-gated channel 2 (Hcn2)	Hcn2	O88703	pS840, pS842	TAAPSPDRRDsAsPGAASGLDPLDSAR	6		1	1	1	1.50571	0.0137708			1.50571	0.0137708																	0.946713	1	1.23899	1.67409	1.41733	1.70533
Protein phosphatase Slingshot homolog 2 (Ssh2)	Ssh2	Q5SW75	pT1422	TTNPFYNtM	28		45	1	0	1.21695	0.0137818	1.12596	0.136749	1.3046	0.0315282	0.925451	0.10807	1.01459	0.856535	0.936406	1	1.01254	0.957247	0.865358	0.9065	1.03946	1	0.917345	1.22134	1.06711	1.0408	1	1.1243	0.945333	1.24147	1.2688	1.49438	0.815171	1.0119	0.991856	1.02372	0.738649	1.00814	0.961408	0.838619	0.91649	1.06416
Junctophilin-1 (Jph1)	Jph1	Q9ET80	pS216, oxM221	RGsLLGSmK	6		11	3	0	1.47754	0.0138353			1.47754	0.0138353																	1.31015	1	0.978509	1.4909	1.68584	1.68237
Gamma-soluble NSF attachment protein (Napg)	Napg	Q9CWZ7		ALFHAAK	6		4	0	0	0.832373	0.0138909			0.832373	0.0138909																	1	0.933971	1.07276	0.831102	0.832048	0.839567
Microtubule-associated protein 1B (Map1b)	Map1b	P14873	pS614	EEQsPVKAEVAEK	6		3	0	2	1.95751	0.0139092			1.95751	0.0139092																	0.789292	1	1.48184	2.04179	1.94703	2.41444
Synaptic vesicle glycoprotein 2B (Sv2b)	Sv2b	Q8BG39	pY417	yFQDEEYK	18	Neuron	59	0	0	0.811057	0.0139621	0.749235	0.110012	0.876897	0.0473541	0.845738	0.300442			1.11211	1	0.875944	0.85349	0.646793	1.02683	1.31852	0.931829	1	0.924622	0.729467	0.781184	1	0.996287	1.0557	0.927745	0.812501	0.93603
Glutamate receptor ionotropic, NMDA 2B (Grin2b)	Grin2b	Q01097	pY949, cmC954	SyNNPPcEENLFSDYISEVER	16		16	0	0	0.929563	0.0140326			0.929563	0.0140326			0.787057	0.0943629													1	0.970057	1.01345	0.946127	0.912683	0.914547	0.756593	1.01367	0.911653	1.28097	0.986331	1.32028	0.858008	0.876845	0.874725	0.680057
Receptor-type tyrosine-protein phosphatase zeta (Ptprz1)	Ptprz1	B9EKR1	pT2172	LIVQDFILEAtQDDYVLEVR	18	Astrocyte	10	1	0	1.58319	0.0140327	1.96207	0.00607239	1.20779	0.243302	1.02722	0.871883			1	1.10315	0.718773	0.856626	0.887016	1.15508	1.25065	1	0.690509	2.05615	1.80276	1.91183	1.1927	1	0.775636	1.36073	1.05167	1.17273
Serine/threonine-protein kinase DCLK1 (Dclk1)	Dclk1	Q9JLM8	pS337	SPSPSPTsPGSLR	6		25	0	1	0.799756	0.0141311			0.799756	0.0141311																	1	0.94727	1.09234	0.762689	0.840343	0.827913
Synaptic vesicle glycoprotein 2A (Sv2a)	Sv2a	Q9JIS5	pS127	GGLsDGEGPPGGR	12		92	1	0	0.792142	0.0141774	0.81148	0.00253849	0.774571	0.179991											1.05633	0.962988	1	0.823124	0.825484	0.801509	0.916199	1	1.40687	0.835089	0.827408	0.911457
Tubulin beta-5 chain (Tubb5)	Tubb5	P99024		MAVTFIGNSTAIQELFK	6		12	0	0	1.1778	0.0142798			1.1778	0.0142798																	1.07546	0.934376	1	1.20905	1.16876	1.16718
Vacuolar protein sorting-associated protein 51 homolog (Vps51)	Vps51	Q3UVL4	pS690	IDVFsPVEFNK	18		48	0	1	0.869877	0.0142839	0.911505	0.209635	0.828497	0.0651527	0.996519	0.944238			1.00727	0.946937	1	1.00883	0.898919	1.03617	1.13718	0.991829	1	0.875207	1.01118	0.96572	1	0.964296	1.18349	0.826516	0.898288	0.883126
Band 4.1-like protein 3 (Epb41l3)	Epb41l3	Q9WV92	pT64	QQPALEQFPEAAAHStPVKR	12		40	0	2	1.31917	0.0142956	1.11503	0.0421355	1.52295	0.012268											0.997811	1.0804	1	1.10659	1.12354	1.20217	1.24106	1	0.842502	1.51852	1.65291	1.52468
AP-2 complex subunit beta (Ap2b1)	Ap2b1	Q9DBG3	pY928	APEVSQYIyQVYDSILKN	16		8	0	0	1.28383	0.0142991			1.28383	0.0142991			1.01171	0.933608													1.15051	0.961499	1	1.38629	1.25048	1.3585	1.17283	0.886385	0.996016	1.02897	1.00398	0.905528	1.34547	0.823221	0.667979	1.20592
Voltage-gated potassium channel subunit beta-2 (Kcnab2)	Kcnab2	P62482	oxM1, pS9, pS14	mYPESTTGsPARLsLR	6		1	1	1	1.50843	0.0143295			1.50843	0.0143295																	1.1257	0.816829	1	1.54323	1.57525	1.3201
Centrosomal protein of 170 kDa (Cep170)	Cep170	Q6A065	pS950	sFTSLYK	6		1	2	0	1.30147	0.0145129			1.30147	0.0145129																	1.12398	1	0.886601	1.35219	1.30342	1.26255
Microtubule-associated protein 1A (Map1a)	Map1a	Q9QYR6	pS1634, pS1648	ETsPTRGEPVPAWEGKsPEQEVR	6		13	1	1	1.50285	0.0145263			1.50285	0.0145263																	1	0.990334	1.2857	1.56049	1.82311	1.53979
Myelin basic protein (Mbp)	Mbp	P04370	pS151	YLATAsTMDHAR	6	Myelinating Oligodendrocytes	13	0	0	1.25392	0.014546			1.25392	0.014546																	0.903168	1	1.07125	1.1766	1.30345	1.24964
Ribonucleoside-diphosphate reductase subunit M2 (Rrm2)	Rrm2	P11157	pS20	TPLATIADQQQLQLsPLKR	6		1	1	2	1.60261	0.0145492	1.60261	0.0145492													1	0.871382	1.02058	1.62319	1.72563	1.28585
Protein bassoon (Bsn)	Bsn	O88737		GEEESEEDSYDPR	6	Neuron	2	0	0	0.743207	0.0146649			0.743207	0.0146649																	0.952375	1	1.14069	0.735007	0.736116	0.827664
Sodium/potassium-transporting ATPase subunit alpha-1 (Atp1a1) / Sodium/potassium-transporting ATPase subunit alpha-2 (Atp1a2) / Sodium/potassium-transporting ATPase subunit alpha-3 (Atp1a3)	Atp1a1 / Atp1a2 / Atp1a3	Q8VDN2 / Q6PIE5 / Q6PIC6		QGAIVAVTGDGVNDSPALKK	6		18	0	0	1.08573	0.0146685			1.08573	0.0146685																	1	1.03273	0.965303	1.08983	1.0947	1.07053
Microtubule-associated protein 1B (Map1b)	Map1b	P14873	pS1373, oxM1375	ASLsPmDEPVPDSESPVEK	6		90	0	1	1.3646	0.0146757			1.3646	0.0146757																	1.11059	0.862415	1	1.29144	1.31279	1.45271
Alpha-adducin (Add1)	Add1	Q9QYC0	pT358	SRSPGtPAGEGSGSPPK	6		21	0	1	0.749646	0.0147176			0.749646	0.0147176																	1.12449	0.933818	1	0.72465	0.815857	0.752143
Band 4.1-like protein 2 (Epb41l2)	Epb41l2	O70318	pS86	sYNLVVAK	6		19	3	0	1.36057	0.0147567			1.36057	0.0147567																	1.14942	1	0.891861	1.47574	1.3382	1.32395
Dihydropyrimidinase-related protein 2 (Dpysl2)	Dpysl2	O08553	cmC504, pS507, pS517, pS518, pT521, pS522	GLYDGPVcEVsVTPKTVTPAssAKtsPAK	18		26	1	2	1.30929	0.0147607	1.09796	0.0178162	1.51392	0.000299659	1.00738	0.92382			1	1.12337	0.9338	0.980315	1.12391	0.975499	1	1.01079	0.965787	1.04971	1.12139	1.09708	0.99341	1	1.08066	1.53462	1.50089	1.6184
Heat shock-related 70 kDa protein 2 (Hspa2) / Heat shock cognate 71 kDa protein (Hspa8)	Hspa2 / Hspa8	P17156 / P63017		IINEPTAAAIAYGLDKK	6		13	0	0	1.37673	0.0147677			1.37673	0.0147677																	1.2168	1	0.995213	1.54827	1.34319	1.53062
Neuromodulin (Gap43)	Gap43	P06837	pS86	EGDGsATTDAAPATSPKAEEPSK	12	Neuron	10	0	0	0.77452	0.0148197	0.85549	0.0572766	0.694151	0.0981115											0.957551	1	1.04087	0.783474	0.94886	0.832781	0.766889	1	1.25395	0.643969	0.723082	0.729867
ADP-sugar pyrophosphatase (Nudt5)	Nudt5	Q9JKX6	pS10	ESTESsPGKHLVTSEELISEGK	6		8	0	2	1.97049	0.0148351			1.97049	0.0148351																	1.38007	0.92732	1	2.6119	1.94011	1.96517
PH and SEC7 domain-containing protein 3 (Psd3)	Psd3	Q2PFD7	pT1029	DHRPEtPGIK	6		8	1	1	0.659948	0.0148493			0.659948	0.0148493																	1.13985	1	0.87975	0.634191	0.736578	0.622006
Corepressor interacting with RBPJ 1 (Cir1)	Cir1	Q9DA19	pS202, cmC204	NLTANDPSQDYVAsDcEEDPEVEFLK	18		69	0	0	1.08263	0.0148619	1.06312	0.0733106	1.10204	0.123883	1.04398	0.492527			0.883445	1	1.07988	1.02263	1.02399	1.04705	1	0.981129	1.04408	1.05169	1.1093	1.05516	1	1.07458	0.966712	1.03887	1.1273	1.18546
Deubiquitinating protein VCIP135 (Vcpip1)	Vcpip1	Q8CDG3	pS993, pS997	sRESsPSHGLLK	6		4	1	1	1.50867	0.014868			1.50867	0.014868																	1.17306	1	0.888338	1.62608	1.64432	1.34822
Catenin beta-1 (Ctnnb1)	Ctnnb1	Q02248	pS552, oxM553	RTsmGGTQQQFVEGVR	6		60	2	0	1.39049	0.0149268			1.39049	0.0149268																	1.10099	0.884231	1	1.28275	1.34676	1.52142
Serine/threonine-protein kinase DCLK1 (Dclk1)	Dclk1	Q9JLM8	pS754	SPNsPF	6		5	1	1	1.18723	0.0149332			1.18723	0.0149332																	1.033	0.900278	1	1.13071	1.15254	1.19923
Microtubule-associated protein 1B (Map1b)	Map1b	P14873	pS1153	DVMSDETNNEETESPsQEFVNITK	6		31	0	0	1.341	0.0149976	1.341	0.0149976													0.942286	1.11728	1	1.27126	1.33339	1.49823
Neuronal proto-oncogene tyrosine-protein kinase Src (Src)	Src	P05480	pY343	LVQLYAVVSEEPIyIVTEYMNK	6		3	0	0	1.4339	0.0150131	1.4339	0.0150131													1.3309	1	0.970736	1.56522	1.55583	1.61316
Triosephosphate isomerase (Tpi1)	Tpi1	P17751		SNVNDGVAQSTR	12		6	0	0	0.731882	0.0150265			0.731882	0.0150265	1.10969	0.570763			1.57496	0.925659	1	1.23266	1.32279	1.32914							0.836574	1	1.01433	0.683359	0.744056	0.659113
Protein shisa-6 (Shisa6)	Shisa6	Q3UH99	pS422	ILSDEQLLsTER	6	Neuron	3	0	0	0.890523	0.0150632			0.890523	0.0150632																	1.07138	1	0.990303	0.928285	0.900648	0.897568
Histone H2A type 1-K (H2ac15) / Histone H2A type 1-B (H2ac4) / Histone H2A type 1-B (H2ac4) / Histone H2A type 1-B (H2ac4) / Histone H2A type 1-B (H2ac4) / Histone H2A type 1-B (H2ac4) / Histone H2A type 1-B (H2ac4) / Histone H2A type 1-B (H2ac4) / Histone H2A type 1-B (H2ac4) / Histone H2A type 1-B (H2ac4) / Histone H2A.J (H2afj) / Histone H2A.V (H2afv) / Histone H2AX (H2afx) / Histone H2A.Z (H2…	H2ac15 / H2ac4 / H2ac4 / H2ac4 / H2ac4 / H2ac4 / H2ac4 / H2ac4 / H2ac4 / H2ac4 / H2afj / H2afv / H2afx / H2az1 / Hist1h2af / Hist1h2ah / Hist2h2aa1 / Hist2h2ab / Hist2h2ac / Hist3h2a	Q8CGP7 / C0HKE1 / C0HKE2 / C0HKE3 / C0HKE4 / C0HKE5 / C0HKE6 / C0HKE7 / C0HKE8 / C0HKE9 / Q8R1M2 / Q3THW5 / P27661 / P0C0S6 / Q8CGP5 / Q8CGP6 / Q6GSS7 / Q64522 / Q64523 / Q8BFU2		AGLQFPVGR	6		7	0	0	1.07309	0.0150703			1.07309	0.0150703																	1.01942	0.963535	1	1.07389	1.07402	1.05306
Voltage-gated potassium channel subunit beta-2 (Kcnab2)	Kcnab2	P62482	oxM1, pS9	mYPESTTGsPAR	6		41	0	1	1.69124	0.0150911			1.69124	0.0150911																	1.22925	1	0.675973	1.61672	1.70422	1.59248
Traf2 and NCK-interacting protein kinase (Tnik)	Tnik	P83510	pT950	VYQTSPtDEDEEDDESSAAALFTSELLR	6		4	0	0	0.896937	0.0151469			0.896937	0.0151469																	1	1.01644	0.984557	0.938081	0.856473	0.897156
Dual specificity mitogen-activated protein kinase kinase 4 (Map2k4)	Map2k4	P47809	pS88	LKIsPEQHWDFTAEDLK	6		15	0	1	0.795505	0.0152803			0.795505	0.0152803																	1	1.09959	0.941595	0.792294	0.849114	0.777867
Drebrin (Dbn1)	Dbn1	Q9QXS6	pS141	LsSPVLHR	6	Neuron	25	0	0	1.29066	0.015309			1.29066	0.015309																	1	0.929635	1.13618	1.27337	1.28306	1.40049
G protein-regulated inducer of neurite outgrowth 1 (Gprin1)	Gprin1	Q3UNH4	pS369	NSELVsPVKPER	6	Neuron	79	0	2	1.27031	0.0154578			1.27031	0.0154578																	1.13251	1	0.935868	1.30706	1.35757	1.23317
10 kDa heat shock protein, mitochondrial (Hspe1)	Hspe1	Q64433		VVLDDKDYFLFR	6		1	0	0	0.899173	0.0154667			0.899173	0.0154667																	1	0.972247	1.04954	0.891746	0.898318	0.92705
Protein phosphatase 1 regulatory subunit 12A (Ppp1r12a)	Ppp1r12a	Q9DBR7	pS870	STGVSFWTQDSDENEQERQsDTEDGSSKR	6		7	0	0	1.11696	0.0154915			1.11696	0.0154915																	1	0.989344	1.00463	1.0741	1.10047	1.1696
Probable G-protein coupled receptor 158 (Gpr158)	Gpr158	Q8C419	pS881	SAsAHNLSSEK	6	Neuron	14	2	0	0.713943	0.0154953			0.713943	0.0154953																	1	1.04775	0.968705	0.735108	0.824709	0.593756
Disks large-associated protein 2 (Dlgap2)	Dlgap2	Q8BJ42	pS248	SHsLEGSSK	6		6	3	0	0.685512	0.0155064			0.685512	0.0155064																	0.890387	1.13698	1	0.628177	0.711476	0.735641
Exocyst complex component 8 (Exoc8)	Exoc8	Q6PGF7	pS390	QLTEVLVFELsPDR	6		5	1	1	1.26485	0.0155742			1.26485	0.0155742																	1.1196	1	0.994577	1.23048	1.29279	1.4157
Sodium/potassium-transporting ATPase subunit alpha-3 (Atp1a3)	Atp1a3	Q6PIC6		EQPLDEEMKEAFQNAYLELGGLGER	18	Neuron	21	0	0	1.15766	0.0156072	1.17564	0.0307091	1.14004	0.26174	1.03961	0.776719			0.982072	1.06973	1	0.839319	1.28938	1.04398	0.929654	1.09958	1	1.16273	1.23205	1.1665	1.22741	1	0.86155	1.21997	1.12116	1.18042
Protein kinase C epsilon type (Prkce)	Prkce	P16054	pS388	ASSATDGQLAsPGENGEVRPGQAK	12		90	0	1	0.779006	0.0156705	0.813825	0.199853	0.743429	0.0801083											0.93462	1	1.3347	0.843363	0.83787	0.979423	0.909408	1	1.29033	0.744997	0.817245	0.816539
Protein piccolo (Pclo)	Pclo	Q9QYX7	pT1760, pS1766	ERPKtPPSNLsPIEDASPTEELR	12		7	1	1	0.90663	0.0156737	0.941464	0.364996	0.872792	0.0234852											0.902439	1	1.06131	0.992793	0.914745	0.882723	0.968794	1.08222	1	0.875868	0.913866	0.873168
14-3-3 protein gamma (Ywhag)	Ywhag	P61982		DNLTLWTSDQQDDDGGEGNN	18		106	0	0	0.826161	0.0156907	0.772418	0.0423413	0.876196	0.126735	1.04548	0.535294			1	0.908922	1.12041	1.08425	1.08524	0.997605	1	0.860563	1.11688	0.738379	0.755659	0.805796	1.20094	0.997084	1	0.920042	0.923252	0.958805
Creatine kinase B-type (Ckb)	Ckb	Q04447	cmC283	NYEFMWNPHLGYILTcPSNLGTGLR	12		5	0	0	1.24909	0.015725			1.24909	0.015725	0.838986	0.0730282			1	0.96672	1.15312	0.822244	0.948871	0.846384							1.07588	0.984287	1	1.23488	1.38524	1.2023
Microtubule-associated protein 1A (Map1a)	Map1a	Q9QYR6	pT2182	ALALVPGtPTR	12		55	0	1	1.60446	0.0158666	1.33563	0.128695	1.87992	0.067469											1	1.09938	0.965405	1.2952	1.6961	1.1021	1.47134	1	0.519767	1.99103	2.18447	1.44754
Myelin proteolipid protein (Plp1)	Plp1	P60202		MYGVLPWNAFPGK	18	Myelinating Oligodendrocytes	16	0	0	1.20344	0.0159887	1.30131	0.02983	1.10544	0.265044	0.979812	0.309025			0.953919	1	1.00038	0.962484	0.978605	0.953564	1	1.15241	0.996841	1.48858	1.2135	1.39606	1.17695	1	0.968021	1.26366	1.13743	1.07549
Hepatocyte cell adhesion molecule (Hepacam)	Hepacam	Q640R3	pS280	QNsLEYMDQNDDR	12		6	4	0	1.23853	0.0160131	1.10135	0.0207789	1.37283	0.0228428											0.979409	1	1.00015	1.13544	1.04518	1.10093	1.11163	0.93175	1	1.2873	1.31648	1.57428
Ankyrin repeat domain-containing protein 13D (Ankrd13d)	Ankrd13d	Q6PD24	pS552, pT556	GPEsPQKtPPSPAPPSFEEQLR	6		11	1	2	0.835815	0.0160194			0.835815	0.0160194																	1.07279	0.960846	1	0.801117	0.845704	0.888741
Ankyrin-2 (Ank2)	Ank2	Q8C8R3	pS1865	HTPGsPSGK	6		2	0	1	1.87536	0.0160278			1.87536	0.0160278																	1.29578	0.84625	1	2.27925	1.98076	1.63244
Microtubule-associated protein 1B (Map1b)	Map1b	P14873	pS1373	ASLsPMDEPVPDSESPVEK	6		21	0	1	1.55413	0.0160377			1.55413	0.0160377																	1.28346	0.889439	1	1.51632	1.60394	1.81086
2-oxoisovalerate dehydrogenase subunit alpha, mitochondrial (Bckdha)	Bckdha	P50136	pS334	IGHHsTSDDSSAYR	6		4	0	0	0.469982	0.0160677			0.469982	0.0160677																	1	0.907803	1.17749	0.530653	0.647074	0.272305
Huntingtin (Htt)	Htt	P42859	pS1179	EPGEQASTPMsPK	6		1	0	3	1.20288	0.0161561			1.20288	0.0161561																	1.01215	1	0.89388	1.19988	1.10189	1.19385
Microtubule-associated protein 1B (Map1b)	Map1b	P14873	pT1784	SDISPLtPR	6		5	0	1	1.25651	0.0161932			1.25651	0.0161932																	1	0.955958	1.00683	1.23882	1.34826	1.1357
Synaptic vesicle glycoprotein 2B (Sv2b)	Sv2b	Q8BG39	pY417	yFQDEEYKSK	6	Neuron	1	0	0	0.918657	0.0162473	0.918657	0.0162473													1.01659	1	0.950254	0.907586	0.914089	0.903839
Brevican core protein (Bcan)	Bcan	Q61361	pT544	EVGGEtGSPELSGVPR	6		2	0	0	3.15184	0.0162762			3.15184	0.0162762																	1	0.702353	1.2003	4.05023	2.49082	2.60765
Histone H2B type 1-B (Hist1h2bb) / Histone H2B type 1-C/E/G (Hist1h2bc) / Histone H2B type 1-F/J/L (Hist1h2bf) / Histone H2B type 1-H (Hist1h2bh) / Histone H2B type 1-K (Hist1h2bk) / Histone H2B type 1-M (Hist1h2bm) / Histone H2B type 1-P (Hist1h2bp) / Histone H2B type 2-B (Hist2h2bb) / Histone H2B type 2-E (Hist2h2be) / Histone H2B type 3-A (Hist3h2ba) / Histone H2B type 3-B (Hist3h2bb)	Hist1h2bb / Hist1h2bc / Hist1h2bf / Hist1h2bh / Hist1h2bk / Hist1h2bm / Hist1h2bp / Hist2h2bb / Hist2h2be / Hist3h2ba / Hist3h2bb	Q64475 / Q6ZWY9 / P10853 / Q64478 / Q8CGP1 / P10854 / Q8CGP2 / Q64525 / Q64524 / Q9D2U9 / Q8CGP0	oxM60 / oxM60 / oxM60 / oxM60 / oxM60 / oxM60 / oxM60 / oxM60 / oxM60 / oxM60 / oxM60	AmGIMNSFVNDIFER	12		4	0	0	1.35459	0.016303			1.35459	0.016303	1.01874	0.907931			0.673516	1	1.10131	1.03311	0.954116	0.839605							1	1.08893	0.853668	1.42349	1.32568	1.23685
Protein piccolo (Pclo)	Pclo	Q9QYX7	pS1439	KEHKENPELVDDLsPR	6		5	1	1	1.12358	0.0163197			1.12358	0.0163197																	0.963989	1	1.05738	1.10375	1.13429	1.15671
Calmodulin-1 (Calm1) / Calmodulin-1 (Calm1) / Calmodulin-1 (Calm1)	Calm1 / Calm1 / Calm1	P0DP26 / P0DP27 / P0DP28		SLGQNPTEAELQDMINEVDADGNGTIDFPEFLTMMAR	12		9	0	0	1.30548	0.0163604	1.24512	0.0470393	1.36413	0.148135											1	0.872223	1.11653	1.27211	1.14367	1.30556	1	1.26934	0.806621	1.3839	1.12948	1.68263
Tubulin beta-3 chain (Tubb3)	Tubb3	Q9ERD7		VREEYPDR	6	Neuron	5	0	0	0.779461	0.0163837			0.779461	0.0163837																	0.968813	1	1.12242	0.745749	0.858494	0.805257
Receptor-type tyrosine-protein phosphatase gamma (Ptprg)	Ptprg	Q05909	cmC1283, pY1304	LcLSNEEQIIIHDFILEATQDDyVLEVR	6	Endothelia	2	0	0	1.27653	0.0163877	1.27653	0.0163877													1.03376	0.881511	1	1.18156	1.20158	1.3383
Heat shock 70 kDa protein 12B (Hspa12b)	Hspa12b	Q9CZJ2	cmC36, pT42, pS46	TQEScGIAPLtPSQsPKPEAR	12	Endothelia	18	1	2	0.86521	0.0164596	0.813041	0.0022226	0.914443	0.22266											1.0192	1	0.937893	0.783742	0.817609	0.802889	1.13957	0.993843	1	0.994199	0.99537	0.87576
Neogenin (Neo1)	Neo1	P97798	pT1229, oxM1235	NSQDItPVDNSmDSNIHQR	6		20	0	1	1.59356	0.0164949			1.59356	0.0164949																	1.36042	1	0.831603	1.75684	1.6649	1.66494
EF-hand domain-containing protein D2 (Efhd2)	Efhd2	Q9D8Y0	pS76	RADLNQGIGEPQSPsR	6	Microglia	2	0	0	1.49413	0.0165051			1.49413	0.0165051																	0.98284	1.10844	1	1.44672	1.78142	1.39063
Synaptojanin-1 (Synj1)	Synj1	Q8CHC4	pS1175	NQPsPQAGLAGPGPAGYGAARPTIPAR	6		10	1	1	1.31665	0.0165555			1.31665	0.0165555																	1.0956	1	0.940873	1.40324	1.19872	1.39602
Calcium/calmodulin-dependent protein kinase type II subunit alpha (Camk2a)	Camk2a	P11798	pT337	ESSESTNTtIEDEDTK	6		13	1	0	0.673996	0.0166057			0.673996	0.0166057																	0.920254	1	1.18255	0.714013	0.746917	0.630347
Putative tyrosine-protein phosphatase auxilin (Dnajc6)	Dnajc6	Q80TZ3	pS137	HLDHYTVYNLsPK	12		42	0	2	1.20368	0.0166064	1.16692	0.00450605	1.23747	0.115427											0.987823	1.02451	1	1.13886	1.15099	1.22531	0.94165	1	1.33537	1.35257	1.28022	1.42241
Serine/threonine-protein kinase SIK3 (Sik3)	Sik3	Q6P4S6	pS856	QLsADSAEAHSLNMNR	6		4	3	0	1.26802	0.0166076			1.26802	0.0166076																	1.02086	0.84944	1	1.16161	1.28146	1.19653
Oxidation resistance protein 1 (Oxr1)	Oxr1	Q4KMM3	pS336, pT341, pS346	STEESLsEDAFtESELsPIREELLSSEPR	18		17	0	1	1.17131	0.0167377	1.07244	0.0622826	1.26789	0.0156915	1.03631	0.687072			0.956541	1.05602	1	0.96258	1.19877	0.960615	0.968529	1.0316	1	1.11431	1.06082	1.04232	1	1.11321	0.95793	1.20591	1.37664	1.31132
Centrosomal protein of 170 kDa (Cep170)	Cep170	Q6A065	pT752	EQAQWtPTKFPSK	6		2	1	2	3.65883	0.0168479	3.65883	0.0168479													1.29243	1	0.719283	2.97831	4.98342	3.05762
Transmembrane protein KIAA1109 (Kiaa1109)	Kiaa1109	A2AAE1	pT3996	ALETIPItPIER	18		109	0	1	0.931306	0.0168493	0.89295	0.0435384	0.970914	0.323985	1.08824	0.0178127			0.979269	1	1.03473	1.12467	1.07117	1.0841	1	0.997529	1.10831	0.928497	0.904317	0.940544	1	0.974444	1.03315	1.01242	0.95069	0.957002
PH and SEC7 domain-containing protein 1 (Psd)	Psd	Q5DTT2	cmC9, cmC14, pS17, cmC21	FcSEGDcAIsPPRcPR	6		16	0	1	1.11357	0.0169483			1.11357	0.0169483																	0.994405	1.0129	1	1.05956	1.1455	1.14378
ERC protein 2 (Erc2)	Erc2	Q6PH08	pS14	TISNLEGsPSR	12	Neuron	11	0	1	1.90761	0.0169553	1.23581	0.0623442	2.56939	0.000864513											0.852936	1	1.03204	1.27162	1.0512	1.24247	1.03843	1	0.890241	2.23906	2.47632	2.80952
Ankyrin-2 (Ank2)	Ank2	Q8C8R3	pS3343	SKsESDASSLDAKTK	6		3	1	0	0.779971	0.0172045			0.779971	0.0172045																	0.971316	1	1.14897	0.781376	0.805096	0.847259
Microtubule-associated protein tau (Mapt)	Mapt	P10637	pS491, pS494	SGYSsPGsPGTPGSR	12	Neuron	20	0	1	1.34743	0.0172256	1.45102	0.158996	1.25373	0.0511283											1	1.09346	0.705612	1.75502	1.2804	1.02609	1	1.12738	0.967502	1.34797	1.39918	1.133
Uncharacterized protein C11orf96 homolog (Ag2)	Ag2	Q3UPL5	pS196	FKTQPVTFDEIQEVEEEGVsPMEEEK	6	Microglia	8	0	1	1.13841	0.0172599	1.13841	0.0172599													0.913065	1.00596	1	1.13939	1.08264	1.10101
Clathrin heavy chain 1 (Cltc)	Cltc	Q68FD5		SVNESLNNLFITEEDYQALR	6		8	0	0	0.866763	0.0173568			0.866763	0.0173568																	1.01025	1	0.99507	0.92597	0.870073	0.808853
E3 ubiquitin-protein ligase HUWE1 (Huwe1)	Huwe1	Q7TMY8	pS1395, cmC1401	AEsPEEVAcR	12		11	1	1	0.762927	0.0174583	0.821339	0.202083	0.702717	0.0774758											1.22374	1	0.977991	1.06369	0.736269	0.829742	0.833214	1	1.27289	0.704407	0.703586	0.77472
Protein TANC2 (Tanc2)	Tanc2	A2A690	pS1534, pS1538	EYPsPPPsPLR	12		29	0	1	1.24627	0.0175891	1.08886	0.30076	1.40684	0.016659											0.999534	1	1.04408	1.13077	1.21866	0.964648	1.01359	1	0.970034	1.43433	1.55441	1.20873
Calcium-binding mitochondrial carrier protein Aralar1 (Slc25a12)	Slc25a12	Q8BH59		RGDPHELR	6		1	0	0	0.660745	0.017615			0.660745	0.017615																	0.846279	1.01503	1	0.530603	0.61261	0.747385
Neurogranin (Nrgn)	Nrgn	P60761		GPGPGGPGGAGGAR	6		4	0	0	0.585703	0.0176159			0.585703	0.0176159																	0.812384	1	1.17556	0.553528	0.602315	0.594202
High affinity cationic amino acid transporter 1 (Slc7a1)	Slc7a1	Q09143	pS475	SILsPK	6	Endothelia	2	1	2	1.32357	0.0176376			1.32357	0.0176376																	1	0.901394	1.17211	1.35268	1.30319	1.41211
Glutamate receptor ionotropic, NMDA 2A (Grin2a)	Grin2a	P35436	pY943	GNLIySDNR	12		17	0	0	0.781866	0.0176778	0.812591	0.259874	0.755407	0.0249488											1	1.02353	0.667551	0.716915	0.832613	0.637219	1	0.992843	1.13197	0.784971	0.886646	0.688887
Ubiquitin carboxyl-terminal hydrolase 5 (Usp5)	Usp5	P56399		EEDTSAGTGDPPR	6		6	0	0	0.671408	0.0176941			0.671408	0.0176941																	0.897955	1	1.19469	0.688677	0.690112	0.697639
DNA-directed RNA polymerase II subunit RPB3 (Polr2c)	Polr2c	P97760	pS124	DLISNsPR	6		2	0	1	1.49152	0.017989			1.49152	0.017989																	1	0.934448	1.26778	1.42644	1.73293	1.61683
5'(3')-deoxyribonucleotidase, cytosolic type (Nt5c)	Nt5c	Q9JM14	cmC100, pT102	EMNDMKDTEVFIcTtPLLK	18		4	1	1	1.16858	0.0180157	1.16917	0.183988	1.16801	0.106405	1.05161	0.730664			0.764889	1	1.14969	0.883991	1.14954	1.03148	1.07053	1	0.8664	1.31254	1.06952	1.05172	1	1.09992	0.897652	1.12931	1.09482	1.27707
C-type lectin domain family 2 member L (Clec2l)	Clec2l	P0C7M9	pS29	sPAEAEAR	6	Neuron	5	1	1	0.606607	0.0181411			0.606607	0.0181411																	0.867768	1	1.21131	0.590832	0.593366	0.683591
Ankyrin-3 (Ank3)	Ank3	G5E8K5	pS958	EFDsDSLR	6		2	0	0	0.705935	0.0182997			0.705935	0.0182997																	1	0.913359	1.16265	0.769535	0.729484	0.672441
Synapsin-1 (Syn1)	Syn1	O88935		ASGAPPGGQQR	12	Neuron	6	0	0	0.600335	0.0185066			0.600335	0.0185066	1.20932	0.195241			1.24117	1	0.87137	1.11024	1.239	1.41481							1.10319	0.773184	1	0.563246	0.545628	0.617917
Dihydropyrimidinase-related protein 5 (Dpysl5)	Dpysl5	Q9EQF6	pT514	EMGTPLADtPTRPVTR	12	Neuron	7	0	1	1.27235	0.0185104	1.11451	0.297138	1.42395	0.00405678											0.77323	1	1.00436	1.11115	0.955956	1.02856	1.0451	0.84669	1	1.30551	1.41408	1.39817
Kelch repeat and BTB domain-containing protein 11 (Kbtbd11)	Kbtbd11	Q8BNW9	pS320	SGSRPQsPSGDAESR	6		21	1	1	0.713392	0.0186328			0.713392	0.0186328																	1	0.809748	1.02442	0.70089	0.635109	0.685873
Voltage-dependent N-type calcium channel subunit alpha-1B (Cacna1b)	Cacna1b	O55017	pS915	RGsPEEATEREPR	6	Neuron	4	1	1	0.662306	0.0186369			0.662306	0.0186369																	0.828964	1	1.11731	0.608045	0.660108	0.683184
Protein phosphatase 1H (Ppm1h)	Ppm1h	Q3UYC0	pT113	AGTITStPNR	12		10	0	1	1.37947	0.018678	1.17249	0.485302	1.591	0.000239351											1.0743	0.960518	1	1.61957	0.86645	1.07228	1.05589	1	0.913763	1.54857	1.61934	1.55682
Plasminogen activator inhibitor 1 RNA-binding protein (Serbp1)	Serbp1	Q9CY58	pS329	SKsEEAHAEDSVMDHHFR	6		77	2	0	1.44409	0.0189527			1.44409	0.0189527																	1.09659	0.738518	1	1.31305	1.40018	1.38092
Leucine-rich repeat-containing protein 7 (Lrrc7)	Lrrc7	Q80TE7	pT864, pS869	LEtTPTTsPLPER	6		1	1	1	0.759096	0.0190838			0.759096	0.0190838																	0.963939	1.02747	1	0.868488	0.741516	0.660765
Pleckstrin homology domain-containing family A member 7 (Plekha7)	Plekha7	Q3UIL6	pS609	SVDISLGGsPR	6	Neuron	5	1	2	1.21977	0.0191004			1.21977	0.0191004																	1.09275	0.914668	1	1.24194	1.16991	1.25651
Serine/threonine-protein kinase 24 (Stk24)	Stk24	Q99KH8	cmC77, pY81	IIDLEEAEDEIEDIQQEITVLSQcDSPyVTK	12		7	0	0	1.33321	0.0191149	1.21062	0.369735	1.46018	0.0225444											1.15906	1	0.801817	0.847603	1.30003	1.43686	1.1194	1	0.739539	1.31114	1.47269	1.39073
Dihydropyrimidinase-related protein 2 (Dpysl2)	Dpysl2	O08553	pY499, cmC504	GLyDGPVcEVSVTPK	12		6	0	0	0.76752	0.0191566	0.672344	0.102867	0.872597	0.0470836											1	0.904823	1.41452	0.622507	0.870465	0.73877	0.939	1	1.06756	0.885847	0.911861	0.825804
Misshapen-like kinase 1 (Mink1)	Mink1	Q9JM52	pS720, pS729	SDSVLPAsHGHLPQAGsLER	6		1	2	0	1.15183	0.0193269			1.15183	0.0193269																	1	0.965388	1.04274	1.12368	1.11946	1.22173
Metastasis-associated protein MTA3 (Mta3)	Mta3	Q924K8	pS516	HAELSGsPLK	6		23	0	2	1.32059	0.0193388			1.32059	0.0193388																	1	0.964644	1.09425	1.21436	1.34346	1.48172
Microtubule-associated protein RP/EB family member 3 (Mapre3)	Mapre3	Q6PER3	pT164	LIGTAVPQRTSPtGPK	6		3	0	1	1.25417	0.0194361			1.25417	0.0194361																	1.13358	1	0.995391	1.20141	1.36924	1.3536
Cyclin-dependent kinase inhibitor 1B (Cdkn1b)	Cdkn1b	P46414	pS10	VSNGsPSLER	6		5	0	1	0.726842	0.0194907			0.726842	0.0194907																	0.869767	1	1.05523	0.704395	0.634412	0.787206
Glyceraldehyde-3-phosphate dehydrogenase (Gapdh)	Gapdh	P16858		WGEAGAEYVVESTGVFTTMEK	12		195	0	0	1.25197	0.0195335	1.30766	0.158165	1.19497	0.0343677											0.934458	1	1.01928	1.61313	1.22555	1.02381	0.868292	1	1.0177	1.1252	1.1026	1.22088
Protein LSM14 homolog A (Lsm14a)	Lsm14a	Q8K2F8	pS183, pS192	SsPQLDPLRKsPTMEQAVQTASAHLPAPAPVGR	6		5	0	1	1.08304	0.0195338			1.08304	0.0195338																	1	1.00584	0.992888	1.0552	1.06718	1.12537
Aladin (Aaas)	Aaas	P58742	pS495	FsPVLGR	12		13	0	1	1.14751	0.0197071			1.14751	0.0197071	1.01739	0.887058			0.980984	1	1.17606	1.11143	0.87399	1.22652							1.07277	1	0.980198	1.1533	1.12769	1.22231
Kinesin light chain 1 (Klc1)	Klc1	O88447	pS520	sRESLNMDVVK	6		15	2	0	1.41835	0.0197662			1.41835	0.0197662																	1.3187	0.982558	1	1.61786	1.45036	1.61412
Glucocorticoid-induced transcript 1 protein (Glcci1)	Glcci1	Q8K3I9	cmC287, pS293	VPcNVEGIsPELEK	6		3	0	1	1.22345	0.0197875			1.22345	0.0197875																	1.13107	0.934405	1	1.2543	1.28013	1.21602
Ras-related protein Rab-10 (Rab10)	Rab10	P61027		AFLTLAEDILR	6		7	0	0	0.933636	0.0197981			0.933636	0.0197981																	1.01222	1	0.960131	0.938247	0.911708	0.925139
Tripartite motif-containing protein 2 (Trim2)	Trim2	Q9ESN6	pS424, pS428	sADVsPTTEGVK	6		4	1	1	0.740464	0.0198504			0.740464	0.0198504																	0.864798	1	1.07646	0.672061	0.763135	0.742701
Gamma-soluble NSF attachment protein (Napg)	Napg	Q9CWZ7	pT287, oxM298, cmC312	SPAtPQAKPDGAAGmAAEEEEDEYSGGLc	6		5	0	1	1.44499	0.0199431			1.44499	0.0199431																	1	0.839898	1.07035	1.21902	1.52061	1.46564
Thyroid hormone receptor-associated protein 3 (Thrap3)	Thrap3	Q569Z6	pS557	SsFSITR	6		4	1	0	1.28194	0.0199485			1.28194	0.0199485																	1.02893	0.926155	1	1.3906	1.23607	1.16157
Target of Myb protein 1 (Tom1)	Tom1	O88746	pS160, pT164	GLEFPMTDLDMLsPIHtPQR	6	Astrocyte	1	1	1	1.15839	0.0200836			1.15839	0.0200836																	0.999582	1.05527	1	1.20803	1.22809	1.10258
1-phosphatidylinositol 4,5-bisphosphate phosphodiesterase beta-1 (Plcb1)	Plcb1	Q9Z1B3	pY798	DyVPDTYADVIEALSNPIR	6		6	0	0	0.882955	0.0200988			0.882955	0.0200988																	1	0.999973	1.04832	0.905916	0.93965	0.845938
Plectin (Plec)	Plec	Q9QXS1		QLAEAHAQAK	6		1	0	0	0.681463	0.0201361			0.681463	0.0201361																	0.904765	1	1.10649	0.593922	0.653811	0.804326
MAP kinase-activating death domain protein (Madd)	Madd	Q80U28	pS1266	EKPAGsPIR	6		6	0	1	0.834507	0.0203012			0.834507	0.0203012																	1	0.988501	1.12588	0.853628	0.8518	0.893546
Dihydropyrimidinase-related protein 2 (Dpysl2)	Dpysl2	O08553	cmC504, pT509, pT512, pT514, pS517	GLYDGPVcEVSVtPKtVtPAsSAKTSPAK	6		3	1	2	1.18109	0.0203327			1.18109	0.0203327																	1	1.02173	0.931714	1.20665	1.08416	1.19747
Reticulon-4 (Rtn4)	Rtn4	Q99P72	pS344	VVKEDGVMsPEK	6		7	0	2	1.39428	0.0203588			1.39428	0.0203588																	1.19232	0.881187	1	1.36678	1.37126	1.54729
G-protein-signaling modulator 1 (Gpsm1)	Gpsm1	Q6IR34	pS567	AsVGSLPGLR	6		1	1	0	1.20033	0.0203794			1.20033	0.0203794																	1	1.00176	0.913824	1.24857	1.1505	1.1006
Protein kinase C epsilon type (Prkce)	Prkce	P16054	pS337	LAAGAESPQPASGNsPSEDDRSK	6		48	0	1	0.741706	0.0204077			0.741706	0.0204077																	0.92438	1	1.07283	0.681029	0.692279	0.849739
1-phosphatidylinositol 4,5-bisphosphate phosphodiesterase beta-1 (Plcb1)	Plcb1	Q9Z1B3		TEDLIQSVLTEVEAQTIEELK	6		2	0	0	0.786123	0.0204822			0.786123	0.0204822																	1.0348	0.901901	1	0.843718	0.707382	0.757507
Neurofilament heavy polypeptide (Nefh)	Nefh	P19246	pS607	SPAEAKsPAEAK	6		4	0	1	0.665405	0.0205392			0.665405	0.0205392																	0.849086	1	1.14853	0.616401	0.679156	0.699071
Protein FAM126B (Fam126b)	Fam126b	Q8C729	pS321	TAITTAsIR	6		3	1	0	1.10051	0.0205393			1.10051	0.0205393																	1.00597	0.928276	1	1.0772	1.06084	1.09113
MAP7 domain-containing protein 2 (Map7d2)	Map7d2	A2AG50	pS255	ALGsPLK	12		11	0	2	1.66835	0.0205573	1.2322	0.418006	2.18414	0.0265362											1.84072	1	0.890565	1.44637	1.75346	1.39784	1.4723	1	0.682923	2.26824	2.79854	1.82468
Protein kinase C gamma type (Prkcg)	Prkcg	P63318	pT655	AAPALtPPDR	18		1256	0	1	0.781863	0.0206085	0.729276	0.00564435	0.829865	0.275016	0.948667	0.540245			1	0.955436	1.11521	0.941787	0.880363	1.09087	1	0.971284	1.13634	0.756177	0.738424	0.771711	1	0.96894	1.43555	0.907296	0.925957	0.992011
Neural cell adhesion molecule 2 (Ncam2)	Ncam2	O35136	pT780, pS786, pT795	TEDERItNHEDGsPVNEPNETtPLTEPEK	6		3	0	1	0.682392	0.0207338			0.682392	0.0207338																	1	1.08946	0.982025	0.550968	0.831083	0.713903
Heterogeneous nuclear ribonucleoprotein K (Hnrnpk)	Hnrnpk	P61979	oxM283, pS284	DYDDmsPR	12		21	0	1	1.53433	0.0209285	1.34938	0.348571	1.70558	0.015422											0.997056	1.06098	1	2.04391	0.999681	1.08288	1.43162	1	0.87097	1.80619	1.77162	2.05504
NMDA receptor synaptonuclear signaling and neuronal migration factor (Nsmf)	Nsmf	Q99NF2	pS72	RLsLVSNGR	6		19	2	0	0.858322	0.0209785			0.858322	0.0209785																	1	0.957949	1.08758	0.886337	0.866989	0.860724
Glutamate receptor ionotropic, NMDA 2B (Grin2b)	Grin2b	Q01097	pY1252	AGNLyDISEDNSLQELDQPAAPVAVSSNASTTK	12		18	0	0	0.86772	0.0209949	0.816057	0.0960159	0.918097	0.0333115											1.06552	1	0.807398	0.75887	0.830443	0.755151	1.00948	1	0.93681	0.887267	0.922824	0.894887
Apical junction component 1 homolog (Ajm1)	Ajm1	A2AJA9	oxM868, pT874	GGEPDmETLILtPPPGTAGLDEEGEAGRR	6		20	0	1	1.11191	0.0210383			1.11191	0.0210383																	1	0.923328	1.01785	1.08599	1.10308	1.08126
FYN-binding protein 1 (Fyb1)	Fyb1	O35601	pS561	TTAVEIDYDsLKR	6	Microglia	2	1	1	1.53064	0.0213486	1.53064	0.0213486													1	1.14693	0.976752	1.42726	1.87348	1.4805
Microtubule-associated protein 1A (Map1a)	Map1a	Q9QYR6	pS1205	QLsPESLGTLQFGELSLGKEEK	6		202	2	1	1.51743	0.0214248			1.51743	0.0214248																	1.15261	1	0.852427	1.34073	1.49443	1.72478
Serine/threonine-protein phosphatase 2A 56 kDa regulatory subunit alpha isoform (Ppp2r5a)	Ppp2r5a	Q6PD03	pS41	SQGsSQFR	6		3	1	0	0.806053	0.0214614			0.806053	0.0214614																	1.04918	0.914025	1	0.856046	0.737559	0.794897
Golgin subfamily A member 7B (GOLGA7B)	GOLGA7B	Q9D428	pS16	SAsLATK	6		3	3	0	0.663127	0.0215012			0.663127	0.0215012																	1	0.931775	1.24072	0.64985	0.732758	0.72116
Disks large-associated protein 4 (Dlgap4)	Dlgap4	B1AZP2	pS405	ATQQsLGEQSNPR	12		13	2	0	0.788769	0.0215765	0.812765	0.206256	0.767708	0.083148											1.0374	0.720395	1	0.763511	0.644548	0.833381	0.908293	1	1.23377	0.775929	0.748301	0.887954
Calcium/calmodulin-dependent protein kinase type II subunit alpha (Camk2a)	Camk2a	P11798	pS333, pT334	ESSEstNTTIEDEDTKVR	6		3	0	0	0.790955	0.0215864	0.790955	0.0215864													0.979071	1	1.02604	0.681628	0.838613	0.856667
Elongation factor 1-delta (Eef1d)	Eef1d	P57776	pS133, oxM135	ATAPQTQHVsPmR	12		98	0	1	1.41213	0.0215968	1.16891	0.268269	1.64073	0.00919296											1	0.956088	1.00839	1.37015	0.924393	1.17067	1.21192	0.941965	1	1.57215	1.64801	1.95453
Receptor-type tyrosine-protein phosphatase gamma (Ptprg)	Ptprg	Q05909	cmC1283, pT1300	LcLSNEEQIIIHDFILEAtQDDYVLEVR	6	Endothelia	1	1	0	1.18	0.0217026	1.18	0.0217026													1.12739	1	0.959428	1.21193	1.2202	1.21031
60S ribosomal protein L18a (Rpl18a)	Rpl18a	P62717	cmC64, pS71	SSGEIVYcGQVFEKsPLR	12		27	0	1	0.926617	0.0217036	0.957642	0.270603	0.896475	0.0825511											1	0.979247	1.00902	0.899009	1.00929	0.953395	0.968258	1	1.10753	0.888315	0.916484	0.952569
Protein piccolo (Pclo)	Pclo	Q9QYX7	oxM3762, pS3763	AYLQGVAEDRDYmsDSEVSSTRPSR	6		6	0	0	1.23204	0.0217676			1.23204	0.0217676																	1.06879	0.936111	1	1.17799	1.33559	1.18859
Serine/threonine-protein phosphatase 2A catalytic subunit alpha isoform (Ppp2ca) / Serine/threonine-protein phosphatase 2A catalytic subunit beta isoform (Ppp2cb)	Ppp2ca / Ppp2cb	P63330 / P62715	cmC269, pY284 / cmC269, pY284	cGNQAAIMELDDTLKySFLQFDPAPR	6		1	0	0	1.1935	0.021771	1.1935	0.021771													1	0.939111	1.11665	1.21048	1.19404	1.24252
Dendrin (Ddn)	Ddn	Q80TS7	pS77	LRPGsPEPPPR	6		27	1	1	0.808806	0.0217763			0.808806	0.0217763																	1.11785	0.950156	1	0.802235	0.812581	0.866602
Serine/threonine-protein kinase OSR1 (Oxsr1)	Oxsr1	Q6P9R2	pS339	LHKTEDGGWEWsDDEFDEESEEGR	18		81	0	0	1.13895	0.0217844	1.07975	0.116985	1.19558	0.0365816	1.07039	0.675404			0.998068	1	1.194	0.934127	1.43786	1.04476	0.948437	1	1.01088	1.04154	1.02083	1.13294	1	1.15379	0.939328	1.24248	1.20575	1.24985
Microtubule-associated protein 2 (Map2)	Map2	P20357	pS1641	SGILVPsEK	6		2	0	2	1.64541	0.0217996			1.64541	0.0217996																	1.49034	1	0.957847	1.90519	2.07464	1.69386
Clathrin coat assembly protein AP180 (Snap91)	Snap91	Q61548	pS296, pS300	KPGNNEGsGAPsPLSK	18	Neuron	18	0	1	0.821599	0.0218568	0.829849	0.166588	0.814087	0.113514	0.952532	0.731339			1.2855	0.943962	1	1.0342	0.865573	1.17639	1.08412	1	0.779742	0.856025	0.760335	0.760219	0.914988	1	1.2301	0.844337	0.822066	0.893971
Kinesin light chain 1 (Klc1)	Klc1	O88447		YESGPDGGEEA	6		1	0	0	0.815044	0.0218911			0.815044	0.0218911																	0.876591	1.01454	1	0.763705	0.763512	0.829183
SH3 and multiple ankyrin repeat domains protein 1 (Shank1)	Shank1	D3YZU1	pS413	EQDVVPFQEsPKYAAR	12	Neuron	50	2	2	1.17163	0.0219158	1.10118	0.400708	1.24532	0.0303107											0.976154	1	1.29731	1.09869	1.2145	1.29147	1.18136	0.948694	1	1.234	1.33923	1.32468
Cytospin-B (Specc1)	Specc1	Q5SXY1	pS847	sPLSGIPVR	6		1	0	1	1.49924	0.0220007			1.49924	0.0220007																	1.30841	1	0.876866	1.67398	1.6467	1.45482
RNA-binding protein 12B-A (Rbm12b1) / RNA-binding protein 12B-B (Rbm12b2)	Rbm12b1 / Rbm12b2	Q80YR9 / Q66JV4	pS683 / pS681	RVsVEDLR	6		5	2	0	1.30715	0.0221766			1.30715	0.0221766																	1	1.13902	0.973511	1.21489	1.41089	1.44277
IQ motif and SEC7 domain-containing protein 3 (Iqsec3)	Iqsec3	Q3TES0	pS132	VQTPQsPHQHPVAPGAIADK	6	Neuron	4	1	1	1.22559	0.0222636			1.22559	0.0222636																	1.02964	1	0.972127	1.18802	1.34398	1.14693
Nucleoporin NUP35 (Nup35)	Nup35	Q8R4R6	pT265	GVLSSPSLAFTtPIR	12		9	0	1	1.16163	0.0223434			1.16163	0.0223434	1.08135	0.374324			1.22684	1	0.970242	1.1936	1.172	1.09155							1	0.993942	1.13147	1.18593	1.22504	1.2196
Nucleosome assembly protein 1-like 4 (Nap1l4)	Nap1l4	Q78ZA7	pS294	QVPNESFFNFFsPLK	6		1	1	2	1.31157	0.0225012			1.31157	0.0225012																	0.801292	1	1.07413	1.25862	1.232	1.2807
Protein kinase C epsilon type (Prkce)	Prkce	P16054	pS337	KLAAGAESPQPASGNsPSEDDR	6		9	0	1	0.637097	0.022527			0.637097	0.022527																	1.06552	0.894869	1	0.595725	0.791013	0.499316
Serine/threonine-protein kinase MAK (Mak)	Mak	Q04859	pS161	SQPPYTDYVsTR	16		3	0	0	0.716346	0.0225392			0.716346	0.0225392			1.77972	0.00716805													1.21063	1	0.966069	0.707053	0.819141	0.749424	0.730357	0.871471	1.39458	0.507256	1.38297	1.12853	1.50429	1.88232	2.15709	1.59316
Talin-1 (Tln1)	Tln1	P26039	pY1116	LLGEIAQGNENyAGIAAR	6		9	0	0	1.24335	0.0226231	1.24335	0.0226231													0.967434	1	1.18992	1.31818	1.32866	1.27885
Rho GTPase-activating protein 1 (Arhgap1)	Arhgap1	Q5FWK3	pS27	LAsIDEK	12		10	2	0	0.875365	0.0226932	0.825789	0.108317	0.926133	0.150948											1.17898	0.883034	1	0.830681	0.848883	0.849014	0.951494	1.03859	1	0.963767	0.94775	0.857697
Receptor-type tyrosine-protein phosphatase zeta (Ptprz1)	Ptprz1	B9EKR1	pS1680, pT1684	VIsTPPtPIFPISDDIGAIPIKHFPK	6	Astrocyte	1	1	1	1.34153	0.0228091	1.34153	0.0228091													0.990202	1.14658	1	1.2838	1.56838	1.3559
DmX-like protein 2 (Dmxl2)	Dmxl2	Q8BPN8	pS2394	RQsESIAAPPVASEDMDK	6		6	1	0	1.4086	0.0228747			1.4086	0.0228747																	1	0.73722	1.05698	1.23606	1.33506	1.3648
Caskin-1 (Caskin1)	Caskin1	Q6P9K8	pS828	SLPQsPTHR	6		18	0	1	1.58735	0.02301			1.58735	0.02301																	1.00484	1	0.78024	1.70842	1.46345	1.24902
Target of Myb protein 1 (Tom1)	Tom1	O88746	pS180	QNsVSSNTSQR	6	Astrocyte	2	3	0	0.683279	0.0230181			0.683279	0.0230181																	1	1.22097	0.935785	0.65743	0.723821	0.775689
Eukaryotic translation initiation factor 4B (Eif4b)	Eif4b	Q8BGD9	pS406	ERHPsWR	6		1	1	0	1.50801	0.0231228	1.50801	0.0231228													1	1.09551	0.830917	1.63654	1.5258	1.25074
Plasminogen activator inhibitor 1 RNA-binding protein (Serbp1)	Serbp1	Q9CY58	pS329, oxM339	SKsEEAHAEDSVmDHHFR	6		129	2	0	1.40511	0.0231487			1.40511	0.0231487																	1.05654	0.72143	1	1.27184	1.32559	1.30594
Kinesin light chain 1 (Klc1)	Klc1	O88447	pS520, oxM526	sRESLNmDVVK	6		14	2	0	1.41215	0.0231653			1.41215	0.0231653																	1.24294	0.923692	1	1.5129	1.35241	1.60643
Growth arrest-specific protein 7 (Gas7)	Gas7	Q60780	pS108	STGDSQNLGSSsPGRK	6		11	0	1	0.760468	0.0231969			0.760468	0.0231969																	1	1.0915	0.906313	0.715253	0.840137	0.724347
Serine/threonine-protein kinase BRSK2 (Brsk2)	Brsk2	Q69Z98	pT448, pT452, pT460, pS468	GtPVHtPKESPAGtPNPTPPSsPSVGGVPWR	6		1	0	2	1.42705	0.0232661			1.42705	0.0232661																	1.06311	1	0.793515	1.46326	1.41033	1.20296
Cytoplasmic dynein 1 heavy chain 1 (Dync1h1)	Dync1h1	Q9JHU4	pS4366	TDsTSDGRPAWMR	6		3	1	0	1.34581	0.0233462			1.34581	0.0233462																	1.1265	1	0.87002	1.23234	1.35304	1.44735
Tumor protein D54 (Tpd52l2)	Tpd52l2	Q9CYZ2	pS168	HSIsMPVMR	6		1	2	0	1.27362	0.0233804			1.27362	0.0233804																	1.05854	0.893754	1	1.19118	1.19967	1.36926
G protein-regulated inducer of neurite outgrowth 1 (Gprin1)	Gprin1	Q3UNH4	pS622	ADSASPsPR	6	Neuron	11	0	2	0.692626	0.0234088			0.692626	0.0234088																	0.958861	1.21351	1	0.711749	0.819456	0.66606
Huntingtin (Htt)	Htt	P42859	pS1179	EKEPGEQASTPMsPK	6		2	0	3	1.67877	0.0234131			1.67877	0.0234131																	1	1.16654	0.693713	1.36674	1.72984	1.70514
Serine/threonine-protein kinase BRSK1 (Brsk1)	Brsk1	Q5RJI5	pS676	FQVDISSSEGPEPsPRR	6		1	0	1	1.19447	0.0234951			1.19447	0.0234951																	0.913179	1	1.05987	1.1841	1.24128	1.12585
Parathymosin (Ptms)	Ptms	Q9D0J8		TAEEEDEADPKR	12		4	0	0	0.759731	0.0235388			0.759731	0.0235388	1.17922	0.447504			1.59891	1	0.833654	1.20724	1.38731	1.45321							0.856834	1.04433	1	0.670125	0.772749	0.761231
Potassium channel subfamily K member 2 (Kcnk2)	Kcnk2	P97438	pS348	RLsVEIYDK	6		7	2	0	1.10501	0.0235701			1.10501	0.0235701																	1.01915	1	0.970456	1.06721	1.08464	1.15168
Drebrin (Dbn1)	Dbn1	Q9QXS6		LREDENAEPVGTTYQK	6	Neuron	5	0	0	0.816822	0.0236365			0.816822	0.0236365																	1	0.94049	1.10232	0.787637	0.864091	0.833708
CaM kinase-like vesicle-associated protein (Camkv)	Camkv	Q3UHL1	cmC502	GEEATGcAQESQR	6		5	0	0	0.736796	0.0236468			0.736796	0.0236468																	0.865705	1	1.11934	0.724884	0.726785	0.747701
Polyadenylate-binding protein 2 (Pabpn1)	Pabpn1	Q8CCS6	pS91	APPGAPGPGPGSGAPGsQEEEEEPGLVEADPGDGAIEDPELEAIK	6		2	0	0	1.51771	0.0236911			1.51771	0.0236911																	1.29664	1	0.94616	1.8671	1.54206	1.51247
Sodium/potassium-transporting ATPase subunit alpha-1 (Atp1a1) / Sodium/potassium-transporting ATPase subunit alpha-2 (Atp1a2) / Sodium/potassium-transporting ATPase subunit alpha-3 (Atp1a3) / Sodium/potassium-transporting ATPase subunit alpha-4 (Atp1a4)	Atp1a1 / Atp1a2 / Atp1a3 / Atp1a4	Q8VDN2 / Q6PIE5 / Q6PIC6 / Q9WV27	cmC374 / cmC372 / cmC364 / cmC384	NLEAVETLGSTSTIcSDK	12		19	0	0	1.05028	0.0237963			1.05028	0.0237963	1.03377	0.337965			0.956309	1.02872	1	1.01097	1.00136	1.07349							0.961203	1.00564	1	1.04024	1.03663	1.03916
Transmembrane protein 106B (Tmem106b)	Tmem106b	Q80X71	pY51	NGDVSQFPyVEFTGR	18		10	0	0	0.932569	0.0238327	0.930862	0.249803	0.93423	0.0124681	1.12537	0.422858			0.830204	1.09429	1	1.26583	0.882068	1.14324	0.893249	1	1.01542	0.847548	0.902473	0.957542	0.975159	1.01476	1	0.927264	0.916277	0.949733
Neurobeachin (Nbea)	Nbea	Q9EPN1	pS1311	QFsPGPR	12		10	2	1	0.912426	0.0238759	0.898944	0.139435	0.92542	0.0998185											0.964135	1	1.00007	0.990228	0.812908	0.861519	1	0.99486	1.08093	0.906783	0.983905	0.955712
Syntaxin-binding protein 1 (Stxbp1)	Stxbp1	O08599	oxM550	LIIFILGGVSLNEmR	6	Neuron	1	0	0	0.870505	0.023931			0.870505	0.023931																	1	1.05742	0.931906	0.861354	0.871851	0.869015
Ran-binding protein 3 (Ranbp3)	Ranbp3	Q9CT10	pS257	VLsPPKLNEANSDTSR	6		8	1	2	0.934289	0.024086			0.934289	0.024086																	1.03185	0.984979	1	0.914383	0.952292	0.95192
Glyceraldehyde-3-phosphate dehydrogenase (Gapdh)	Gapdh	P16858		VVDLMAYMASK	12		9	0	0	1.27819	0.0240989	1.11215	0.258665	1.44129	0.0261666											1.04771	1	0.966741	1.2672	1.10225	0.983069	1.21486	1	0.853952	1.6034	1.33203	1.48763
AP2-associated protein kinase 1 (Aak1)	Aak1	Q3UHJ0	pT389	AGQTQPNPGILPIQPALtPR	6		11	1	2	1.44462	0.0241541			1.44462	0.0241541																	1.19563	1	0.991143	1.57469	1.71205	1.31694
Probable G-protein coupled receptor 158 (Gpr158)	Gpr158	Q8C419	pS819	SHsTYDHVR	6	Neuron	2	2	0	0.536075	0.0241745			0.536075	0.0241745																	0.833835	1.10802	1	0.420243	0.727873	0.428939
Protein bassoon (Bsn)	Bsn	O88737	pS834	HDYVEDSsEGGLSPLPPQPPAR	6	Neuron	1	0	0	0.953815	0.0241853			0.953815	0.0241853																	1.01105	0.979732	1	0.969353	0.942954	0.940344
Regulating synaptic membrane exocytosis protein 1 (Rims1)	Rims1	Q99NE5	pS1082	QTTGSGSsQELDHEQYSK	6		5	0	0	0.805089	0.0242147			0.805089	0.0242147																	1	1.07959	0.908975	0.810228	0.83956	0.756272
OTU domain-containing protein 7A (Otud7a)	Otud7a	Q8R554	pS749	AAGGAAsPGPGGGAR	6		3	0	1	0.682671	0.0242615			0.682671	0.0242615																	1	1.05148	0.798156	0.62281	0.720194	0.602358
Potassium-transporting ATPase alpha chain 2 (Atp12a)	Atp12a	Q9Z1W8	pS733	QDAVVAVTGDGVNDsPALK	6		1	0	1	1.33992	0.0242964			1.33992	0.0242964																	1.19031	1	0.957777	1.51352	1.27061	1.43405
Phospholipid phosphatase-related protein type 4 (Plppr4)	Plppr4	Q7TME0	pS37	TVHTsPGGGLGAR	6		15	0	1	0.750846	0.0243943			0.750846	0.0243943																	1	1.17986	0.972304	0.781107	0.731001	0.854685
Ankyrin-2 (Ank2)	Ank2	Q8C8R3	pS1851	NERHsPVSSLK	6		26	0	1	1.30233	0.0244702			1.30233	0.0244702																	1	0.928366	1.22299	1.35392	1.34912	1.40107
Pyruvate kinase PKM (Pkm)	Pkm	P52480	cmC474	GIFPVLcK	6		5	0	0	1.17128	0.0244978			1.17128	0.0244978																	1.06495	1	0.904002	1.16032	1.17879	1.13837
PC4 and SFRS1-interacting protein (Psip1)	Psip1	Q99JF8	pT166	QVDTEEAGMVtAATASNVKASPK	6		2	0	0	1.11511	0.0245021	1.11511	0.0245021													1.0444	0.953572	1	1.08489	1.15132	1.10687
Tubulin alpha-1A chain (Tuba1a) / Tubulin alpha-1B chain (Tuba1b) / Tubulin alpha-1C chain (Tuba1c) / Tubulin alpha-4A chain (Tuba4a) / Tubulin alpha chain-like 3 (Tubal3)	Tuba1a / Tuba1b / Tuba1c / Tuba4a / Tubal3	P68369 / P05213 / P68373 / P68368 / Q3UX10	cmC315, cmC316 / cmC315, cmC316 / cmC315, cmC316 / cmC315, cmC316 / cmC322, cmC323	YMAccLLYR	6		4	0	0	1.33603	0.0245322			1.33603	0.0245322																	1.08569	1	0.886082	1.29429	1.21069	1.4654
60S ribosomal protein L9 (Rpl9)	Rpl9	P51410		GTVQQADE	6		4	0	0	0.645426	0.0245448			0.645426	0.0245448																	0.813281	1.04561	1	0.496408	0.719099	0.629694
Excitatory amino acid transporter 1 (Slc1a3)	Slc1a3	P56564	pS512	NRDVEMGNsVIEENEMK	12	Astrocyte	12	2	0	1.42119	0.0245649			1.42119	0.0245649	0.905981	0.546483			0.807124	1	1.31301	0.914672	0.978427	0.933681							1.3039	0.937811	1	1.51973	1.43534	1.65202
Septin-4 (Septin4)	Septin4	P28661	pS117, pY124	LDPYDsSEDDKEyVGFATLPNQVHR	6		2	1	0	0.757011	0.0246246			0.757011	0.0246246																	1	0.882816	1.10425	0.732207	0.804724	0.724308
Serine/arginine repetitive matrix protein 2 (Srrm2)	Srrm2	Q8BTI8	pT1390	DGLPRtPSR	6		2	0	1	0.756073	0.0246466			0.756073	0.0246466																	1	0.974667	1.14637	0.727035	0.882838	0.749858
Gap junction alpha-1 protein (Gja1)	Gja1	P23242	pY313	QASEQNWANySAEQNR	22	Astrocyte	27	0	0	1.71142	0.0247026	1.71142	0.0247026			1.17225	0.114906	2.20248	0.000381518	1	1.05328	0.838802	1.14939	1.2084	1.03244	1.07956	0.982485	1	2.1558	1.52312	1.56154							1.07201	0.97079	0.727465	0.957302	1.02921	1.06466	2.03233	1.58357	2.73743	2.19442
Sarcoplasmic/endoplasmic reticulum calcium ATPase 1 (Atp2a1) / Sarcoplasmic/endoplasmic reticulum calcium ATPase 2 (Atp2a2)	Atp2a1 / Atp2a2	Q8R429 / O55143		HTDPVPDPR	6		6	0	0	0.86021	0.0248909			0.86021	0.0248909																	0.943003	1	1.03904	0.798799	0.887769	0.878617
Band 4.1-like protein 3 (Epb41l3)	Epb41l3	Q9WV92		FYPPDPAQLSEDITR	6		9	0	0	0.928273	0.0249105			0.928273	0.0249105																	0.958526	1	1.02271	0.923526	0.90835	0.935525
F-actin-uncapping protein LRRC16A (Carmil1)	Carmil1	Q6EDY6	cmC917, pT920	AILTVEDLTEVERLEDLDTcMMtPK	6		3	0	2	1.48149	0.0249184			1.48149	0.0249184																	1	1.08192	0.735728	1.26353	1.38393	1.52686
Serine/threonine-protein kinase BRSK2 (Brsk2)	Brsk2	Q69Z98	oxM384, pS394	SmEVLSVTDGGsPVPARR	6		13	1	1	0.82293	0.0249488			0.82293	0.0249488																	1.02892	1	0.997166	0.776102	0.930074	0.784078
Protein phosphatase 1E (Ppm1e)	Ppm1e	Q80TL0	oxM294, cmC304	QEmFPHDPAEALcR	6	Neuron	2	0	0	1.15755	0.0249503			1.15755	0.0249503																	0.948171	1.10117	1	1.18698	1.15901	1.18379
Dihydropyrimidinase-related protein 2 (Dpysl2)	Dpysl2	O08553	cmC504, pT514, pS517, pS518, pT521, pS522	GLYDGPVcEVSVTPKTVtPAssAKtsPAK	18		27	1	2	1.37955	0.0249686	1.07388	0.117157	1.67797	1.74586e-05	1.02035	0.760844			1	1.0881	0.920272	0.976882	1.1021	0.990609	1	0.952637	1.00131	0.993188	1.10129	1.07769	0.998186	1	1.02756	1.64963	1.68608	1.74141
Protein FAM131B (Fam131b)	Fam131b	Q3TY60	pS114, pS117	DTDAYsDLsDGEKEAR	18		48	0	0	0.874926	0.02498	0.894113	0.242341	0.856053	0.114335	0.983805	0.802117			0.907924	1	1.00811	0.968033	1.03505	0.86573	1.02958	1	0.822093	0.847759	0.910779	0.791178	1.01996	0.879364	1	0.724459	0.903211	0.854304
Calcium/calmodulin-dependent protein kinase type II subunit alpha (Camk2a)	Camk2a	P11798	pS330	NDGVKEsSESTNTTIEDEDTK	6		8	0	0	0.606234	0.0249897			0.606234	0.0249897																	0.729238	1	1.07385	0.547181	0.581626	0.570519
40S ribosomal protein S25 (Rps25)	Rps25	P62852		GGDAPAAGEDA	6		4	0	0	0.656298	0.0251056			0.656298	0.0251056																	0.85826	1	1.17969	0.725651	0.666926	0.601224
Ankyrin-2 (Ank2)	Ank2	Q8C8R3	pS1428, oxM1438	ESEsDQEPEEEIGmTSEKNDETESTETSVLK	6		20	0	0	1.30458	0.0251323			1.30458	0.0251323																	1	0.785431	1.05079	1.21341	1.22632	1.26036
Biorientation of chromosomes in cell division protein 1 (Bod1)	Bod1	Q5SQY2		EAVPAPPPEPESQDPPAPSQDAS	6		1	0	0	0.734988	0.0252371			0.734988	0.0252371																	0.993913	1	1.19751	0.693509	0.807164	0.844986
Rab GDP dissociation inhibitor alpha (Gdi1)	Gdi1	P50396	pY117	IyKVPSTETEALASNLMGMFEK	12		4	0	0	1.22787	0.0253039	1.22824	0.0617154	1.22752	0.233878											1.20894	0.957418	1	1.394	1.2159	1.27914	0.927724	1.43491	1	1.50909	1.41354	1.20509
Protein kinase C and casein kinase substrate in neurons protein 1 (Pacsin1)	Pacsin1	Q61644	pT181	TEQSVtPEQQK	6		18	0	1	0.73292	0.025311			0.73292	0.025311																	0.838081	1	1.08478	0.683032	0.711642	0.74755
Coatomer subunit gamma-1 (Copg1)	Copg1	Q9QZE5	pT583	SVPLAtTPMAEQRPESTATAAVK	6		1	0	0	1.30714	0.025385			1.30714	0.025385																	0.856627	1.15263	1	1.28413	1.29196	1.35744
STIP1 homology and U box-containing protein 1 (Stub1)	Stub1	Q9WUD1	pS20, pS24	LGTGGGGsPDKsPSAQELK	6		7	0	2	1.58457	0.0254678			1.58457	0.0254678																	0.874106	1	1.37696	1.52052	1.76832	1.8627
Cytoplasmic dynein 1 intermediate chain 1 (Dync1i1)	Dync1i1	O88485	pS80	ETEALLQSIGISPEPPLVPTPMsPSSK	6	Neuron	4	1	1	1.52618	0.0256084			1.52618	0.0256084																	1	1.33827	0.873057	1.51164	1.59424	1.79516
Potassium/sodium hyperpolarization-activated cyclic nucleotide-gated channel 2 (Hcn2)	Hcn2	O88703	pS771	TSPYGVPGsPATR	12		28	0	1	0.949135	0.0256255	0.946461	0.204296	0.951795	0.122324											1.0423	0.924159	1	0.940478	0.941521	0.925645	0.950162	1	1.03126	0.953349	0.95154	0.932816
Nuclear distribution protein nudE-like 1 (Ndel1)	Ndel1	Q9ERR1	pS231	GTENSFPsPK	18		27	0	2	1.11337	0.0256311	1.14808	0.149299	1.0795	0.150784	1.13423	0.168027			1.13181	1	0.955369	1.0553	1.2726	1.17367	0.944404	1	1.09181	1.15097	1.29226	1.04259	0.999739	1	1.11257	1.12365	1.16539	1.07069
Syntaxin-1A (Stx1a)	Stx1a	O35526	pS200	QALSEIETRHsEIIK	6		1	1	0	0.862927	0.0256544			0.862927	0.0256544																	1.0682	1	0.943053	0.86461	0.838716	0.895169
Catenin beta-1 (Ctnnb1)	Ctnnb1	Q02248	pS552	TsMGGTQQQFVEGVR	6		6	2	0	1.4002	0.025661			1.4002	0.025661																	1.14669	0.991508	1	1.35254	1.35738	1.68419
Elongin-A (Eloa)	Eloa	Q8CB77	pS125	SYsPEHR	6		2	1	1	0.820497	0.0257245			0.820497	0.0257245																	0.872302	1	1.01174	0.748657	0.824853	0.792841
RAC-beta serine/threonine-protein kinase (Akt2)	Akt2	Q60823	pT444	YFDDEFtAQSITITPPDRYDSLDPLELDQR	12		8	1	0	1.08875	0.0257374	1.02169	0.18938	1.15678	0.0240165											0.968835	1	1.0114	1.00528	1.01819	1.02139	1.03376	1	0.904377	1.12304	1.1052	1.17055
Kinesin light chain 1 (Klc1)	Klc1	O88447	pS520, pS523	sREsLNMDVVK	6		1	2	0	1.57224	0.0257644			1.57224	0.0257644																	1.42686	1	0.861119	1.77325	1.59997	1.79626
Neuromodulin (Gap43) / Neurogranin (Nrgn)	Gap43 / Nrgn	P06837 / P60761	pS41 / pS36	IQAsFR	6		27	2	0	1.20963	0.0257741			1.20963	0.0257741																	1.09499	0.894308	1	1.21542	1.17255	1.22796
TRAF3-interacting protein 1 (Traf3ip1)	Traf3ip1	Q149C2	pT410	RQEStETLVVDR	6		1	0	0	0.69785	0.0258768			0.69785	0.0258768																	1	0.9277	1.22026	0.758461	0.680576	0.757768
Voltage-dependent R-type calcium channel subunit alpha-1E (Cacna1e)	Cacna1e	Q61290	pS2073	GTQADWEsPERR	12		20	0	1	0.817272	0.0259673	0.795536	0.10038	0.838203	0.23447											0.942293	1	1.19024	0.731309	0.803277	0.957462	0.93491	1	1.31788	0.829986	0.924991	0.971523
Phosphatidylinositol 3,4,5-trisphosphate 5-phosphatase 2 (Inppl1)	Inppl1	Q6P549	pY887	ERLyEWISIDKDDTGAK	6		2	0	0	1.42393	0.0260389	1.42393	0.0260389													0.9865	1.07347	1	1.29982	1.36298	1.69439
Spectrin alpha chain, non-erythrocytic 1 (Sptan1)	Sptan1	P16546	pY2227, cmC2233	TyLLDGScMVEESGTLESQLEATK	6		1	0	0	0.753181	0.0260453			0.753181	0.0260453																	1	1.13719	0.939535	0.860653	0.735634	0.721047
Paired box protein Pax-3 (Pax3)	Pax3	P24610		SRTTFTAEQLEELER	6		1	0	0	0.744461	0.0261004			0.744461	0.0261004																	0.806904	1.00722	1	0.732723	0.654661	0.707617
E3 ubiquitin-protein ligase RNF14 (Rnf14)	Rnf14	Q9JI90	pS349, cmC351	LTYHGLsPcKVTAEK	6		4	0	2	1.42352	0.0261522			1.42352	0.0261522																	1.27567	1	0.948983	1.5108	1.68534	1.3942
Rab GDP dissociation inhibitor alpha (Gdi1)	Gdi1	P50396		KQNDVFGEADQ	18		12	0	0	0.886097	0.0263388	0.89209	0.0694699	0.880372	0.217648	1.01359	0.787364			1.02171	0.978764	1	1.09576	1.00675	0.938734	0.979402	1.06638	1	0.835011	0.930004	0.952094	1	0.959227	1.22907	0.893668	0.9714	0.941819
Integral membrane protein 2C (Itm2c)	Itm2c	Q91VK4	pT39	AAASGPASASAPAAEILLtPAREERPPR	12		100	0	1	0.939352	0.0264169	0.92035	0.018849	0.958977	0.416754											0.9986	1	1.04136	0.903554	0.936236	0.95804	1.03494	0.908577	1	0.983557	0.937385	0.901829
Protein kinase C eta type (Prkch)	Prkch	P23298	pT656	EDVSNFDPDFIKEEPVLtPIDEGHLPMINQDEFR	6	Endothelia	3	0	1	1.21183	0.0264618			1.21183	0.0264618																	1	1.07349	0.905446	1.17058	1.16172	1.27767
Rho GTPase-activating protein 35 (Arhgap35)	Arhgap35	Q91YM2	pS1085	SMSSSPWMPQDGFDPsDYAEPMDAVVKPR	12		2	0	0	1.36143	0.0264786	1.42834	0.035337	1.28696	0.300984											1.05454	1	0.954472	1.68547	1.38513	1.22729	1	1.20195	0.501804	1.03255	1.2446	1.20247
Paralemmin-1 (Palm)	Palm	Q9Z0P4	pT141, pT145	SETLVNAQQtPLGtPKENR	12		49	2	2	0.87799	0.0266952	0.843689	0.0461903	0.911528	0.31496											1.10988	0.933044	1	0.814501	0.879247	0.873531	1	0.93743	1.17467	0.874202	0.996611	0.96595
Ankyrin-2 (Ank2)	Ank2	Q8C8R3	pS1925	HLPVsPGK	6		14	0	2	1.43348	0.0267319			1.43348	0.0267319																	0.964353	1.04241	1	1.44501	1.64885	1.21628
Peptidyl-prolyl cis-trans isomerase FKBP1A (Fkbp1a) / Pre-mRNA-splicing factor 18 (Prpf18) / Zinc transporter 4 (Slc30a4)	Fkbp1a / Prpf18 / Slc30a4	P26883 / Q8BM39 / O35149		QEVIR	6		1	0	0	0.812339	0.0267451			0.812339	0.0267451																	0.949095	1	1.1356	0.825395	0.853425	0.827003
Reticulon-4 (Rtn4)	Rtn4	Q99P72	pS836, pS838	MKESETFsDsSPIEIIDEFPTFVSAK	12		13	0	0	1.33462	0.0268361			1.33462	0.0268361	0.957103	0.708135			0.827518	1.04594	1	0.7902	1.05776	0.902242							1.12955	1	0.803766	1.27893	1.30898	1.32696
Voltage-dependent L-type calcium channel subunit beta-3 (Cacnb3)	Cacnb3	P54285	pS393	VEEHsPLER	12		24	0	1	0.805767	0.0268564	0.85763	0.349345	0.750537	0.00398											1.29759	1	0.841934	0.982496	0.83391	0.876147	0.928765	1	1.01938	0.696644	0.718736	0.797314
Eukaryotic translation initiation factor 4E-binding protein 2 (Eif4ebp2)	Eif4ebp2	P70445	cmC35, pT37, pT46	TVAISDAAQLPQDYcTtPGGTLFSTtPGGTR	18		18	0	1	1.05651	0.0269767	1.07342	0.089643	1.03944	0.235233	0.951641	0.395201			1	1.00494	0.966271	0.956996	0.8516	1.01893	0.967906	1	1.07309	1.06693	1.08864	1.10868	1	1.03266	0.980765	1.05534	0.998057	1.07889
Microtubule-associated protein 1B (Map1b)	Map1b	P14873	pS1384	ASLSPMDEPVPDSEsPVEK	6		32	1	1	1.30443	0.0271088			1.30443	0.0271088																	1.16076	0.897313	1	1.28649	1.27471	1.42784
Dual specificity tyrosine-phosphorylation-regulated kinase 2 (Dyrk2) / Dual specificity tyrosine-phosphorylation-regulated kinase 4 (Dyrk4)	Dyrk2 / Dyrk4	Q5U4C9 / Q8BI55	pY380 / pY379	VYTyIQSR	22		43	0	0	0.863458	0.0271473	0.852868	0.189847	0.874053	0.153556			1.22125	0.171668							1.18239	0.914647	1	0.981662	0.792045	0.867656	0.998634	1.09688	1	0.813257	0.86059	1.0318	1.54811	0.855237	0.956493	0.877898	1.04351	1.17163	0.98443	1.44162	1.38126	1.44641
L-lactate dehydrogenase B chain (Ldhb)	Ldhb	P16125	pY128, cmC132	ySPDcTIIVVSNPVDILTYVTWK	6		8	0	0	1.39251	0.0272485			1.39251	0.0272485																	1	0.764359	1.02981	1.2117	1.24982	1.42939
Dematin (Dmtn)	Dmtn	Q9WV69	pS226	KGAEEEEEEEDDDsEEEIK	12		31	0	0	0.785798	0.0273442	0.859274	0.442343	0.719598	0.0208406											1.05937	1	0.624072	0.865531	0.667658	0.772623	0.866581	1	1.1118	0.66537	0.728513	0.749357
Fructose-bisphosphate aldolase A (Aldoa)	Aldoa	P05064	cmC73	VNPcIGGVILFHETLYQK	6		2	0	0	0.825533	0.0275093			0.825533	0.0275093																	1.04937	0.888763	1	0.80843	0.779389	0.837708
Treacle protein (Tcof1)	Tcof1	O08784	pS1191	KLsGDLEAGAPK	6		5	1	0	1.42721	0.0275162			1.42721	0.0275162																	0.822547	1	1.23661	1.38612	1.43729	1.54265
MAP7 domain-containing protein 2 (Map7d2)	Map7d2	A2AG50	pS346	TYPQsPK	12		7	0	2	1.52043	0.0276025	1.67528	0.161647	1.39404	0.172033											1	1.09622	0.540513	2.06656	1.09354	1.25717	1.4925	1	0.738332	1.50161	1.72289	1.27942
Tight junction protein ZO-1 (Tjp1)	Tjp1	P39447	pS821, pS824, pS828	ADGATSDDLDLHDDRLsYLsAPGsEYSMYSTDSR	12		3	1	0	1.23334	0.0276338			1.23334	0.0276338	1.20332	0.139179			0.829389	1	1.08797	1.32033	1.07653	1.11364							1	1.11809	0.886681	1.25341	1.25189	1.20059
Calmodulin-regulated spectrin-associated protein 2 (Camsap2)	Camsap2	Q8C1B1	pS905, pS910	EQQAWVIsPPQPsPQK	18		36	1	2	1.19209	0.0276892	1.04279	0.31775	1.34292	0.0105362	1.08296	0.312917			1.05145	1	0.826117	1.05422	1.04334	1.01872	1.00191	0.96053	1	0.989839	1.09846	1.00091	1	1.06681	0.86563	1.29946	1.39518	1.2434
MAP kinase-activating death domain protein (Madd)	Madd	Q80U28	pS1058	sPTENVNTPVGKDPGLAGR	6		3	1	1	1.18043	0.0279105			1.18043	0.0279105																	0.889576	1	1.05847	1.18333	1.12565	1.17098
5'(3')-deoxyribonucleotidase, cytosolic type (Nt5c)	Nt5c	Q9JM14		RFPEEPHVPLEQR	6		2	0	0	0.83806	0.0280823			0.83806	0.0280823																	1	0.946944	1.04323	0.76004	0.890636	0.855267
Brain acid soluble protein 1 (Basp1)	Basp1	Q91XV3		AGEASAESTGAADGAAPEEGEAKK	6		1	0	0	0.84358	0.0281099			0.84358	0.0281099																	1	0.968886	1.09255	0.874399	0.804433	0.903736
Glutamate receptor ionotropic, NMDA 2B (Grin2b)	Grin2b	Q01097	pS1477	LSsIESDV	6		18	2	0	0.836649	0.0281252			0.836649	0.0281252																	1.05132	0.897704	1	0.796299	0.849483	0.821514
GTP-binding protein REM 2 (Rem2)	Rem2	Q8VEL9	pS296	GHAGGQRPEPSsPDGPAPPTR	5	Neuron	16	0	1	0.278064	0.0281693			0.278064	0.0281693																	0.886679	1.11332		0.429575	0.372112	0.0325064
Microtubule-associated serine/threonine-protein kinase 3 (Mast3)	Mast3	Q3U214	pS750	SFsEDREDGWGQSLGDR	6		2	1	0	1.07382	0.0281857			1.07382	0.0281857																	1.05084	0.995876	1	1.08548	1.11616	1.06998
DmX-like protein 2 (Dmxl2)	Dmxl2	Q8BPN8	pS2394	RQsESIAAPPVASEDMDKHR	6		8	1	0	1.4218	0.0282475			1.4218	0.0282475																	1.14976	0.756533	1	1.33871	1.45839	1.33507
Disks large-associated protein 3 (Dlgap3)	Dlgap3	Q6PFD5	pS930	sLDSVDR	12		12	2	0	0.843654	0.028326	0.942301	0.544077	0.745526	0.00395983											1.02834	1	0.891816	1.06067	0.814523	0.876476	1.01998	1	0.915615	0.696727	0.782631	0.709205
Serine-threonine kinase receptor-associated protein (Strap)	Strap	Q9Z1Z2	pT345	IGFPETAEEELEEIASENSDSIYSStPEVKA	12		2	0	1	1.178	0.0283275	1.178	0.0283275			1.19173	0.368386			1	1.05361	0.981222	0.94295	1.57532	1.09843	1	1.03248	0.89841	1.10917	1.21466	1.12876
Voltage-dependent calcium channel gamma-2 subunit (Cacng2)	Cacng2	O88602	pS290, pS295, cmC302	AATTPTATYNsDRDNsFLQVHNcIQK	6	Neuron	1	2	0	0.795381	0.0283761			0.795381	0.0283761																	0.880936	1.02682	1	0.846588	0.721028	0.74516
Microtubule-associated protein 1B (Map1b)	Map1b	P14873	pS1373, oxM1375, pS1384	ASLsPmDEPVPDSEsPVEK	18		90	1	1	1.18063	0.0285565	1.03219	0.3317	1.335	0.0182058	0.942933	0.490703			0.850455	1	1.08793	0.877553	0.928871	0.964279	0.966365	1	1.06031	1.04721	1.02092	1.05598	0.85316	1.0573	1	1.19718	1.28915	1.39913
Low-density lipoprotein receptor-related protein 4 (Lrp4)	Lrp4	Q8VI56	pS1900	KLsSESQV	6		3	1	0	0.866199	0.0286986			0.866199	0.0286986																	0.997495	1	1.11035	0.861236	0.910855	0.91992
Stathmin-3 (Stmn3)	Stmn3	O70166	pS50	RAsGQSFEVILK	6	Neuron	5	2	0	0.790126	0.0288198			0.790126	0.0288198																	1.15735	0.956016	1	0.782414	0.816631	0.860902
Sodium channel protein type 2 subunit alpha (Scn2a)	Scn2a	B1AWN6	pS540	FsLEGSR	6		7	1	0	0.837245	0.0288384			0.837245	0.0288384																	1	0.955595	1.11522	0.830135	0.85885	0.882041
Microtubule-associated protein 1A (Map1a)	Map1a	Q9QYR6	pS1580	EMTLDQKsPEKAK	6		10	1	2	1.53415	0.0288594			1.53415	0.0288594																	1.39849	1	0.821445	1.60765	1.66126	1.67096
Tyrosine-protein kinase Fyn (Fyn)	Fyn	P39688	pY531	DPEERPTFEYLQGFLEDYFTATEPQyQPGENL	18		9	0	0	1.34218	0.028899	1.30997	0.137657	1.37606	0.208869	1.00125	0.992191			1	1.10009	0.889898	0.987661	1.1806	0.82545	1.04884	1	0.64659	1.17253	1.31934	1.03906	1.12327	1	0.439543	1.18445	1.09758	1.24456
Rho GTPase-activating protein 23 (Arhgap23)	Arhgap23	Q69ZH9	pS351	ARsDDYLSR	12		26	1	0	0.902985	0.0289037	0.930552	0.148009	0.874061	0.0732177											0.975842	1.10551	1	0.954749	0.953082	0.959524	0.910438	1	1.02628	0.856111	0.919677	0.791082
Dematin (Dmtn)	Dmtn	Q9WV69	pS303	LQsTEFSPSGSEAGSPGLQNGEGQR	6		17	2	0	0.798422	0.0289689			0.798422	0.0289689																	1	0.969273	1.1411	0.788974	0.894691	0.799723
Serine/threonine-protein kinase BRSK1 (Brsk1)	Brsk1	Q5RJI5	pS751	SLQPPPGRsDPDLSSSPR	6		11	0	0	0.823824	0.0290291			0.823824	0.0290291																	1	0.929777	1.08191	0.808019	0.885322	0.787762
Dihydropyrimidinase-related protein 5 (Dpysl5)	Dpysl5	Q9EQF6	oxM507, pT514	EmGTPLADtPTRPVTR	6	Neuron	22	0	1	1.45734	0.0291023			1.45734	0.0291023																	1.24462	0.911764	1	1.34319	1.55227	1.70447
Cell adhesion molecule 3 (Cadm3)	Cadm3	Q99N28	pY394	GSDDAPDADTAIINAEGGQSGGDDKKEyFI	6	Neuron	5	0	0	0.70447	0.0291179			0.70447	0.0291179																	1.04402	0.847763	1	0.799468	0.640797	0.596913
Disks large homolog 4 (Dlg4)	Dlg4	Q62108	pY240	ILAVNSVGLEDVMHEDAVAALKNTYDVVyLK	6		13	0	0	1.47733	0.0291433	1.47733	0.0291433													0.852377	1.27051	1	1.39199	1.53378	1.68776
Staphylococcal nuclease domain-containing protein 1 (Snd1)	Snd1	Q78PY7	pY109	EyGMIYLGK	6		1	0	0	1.26275	0.0291434			1.26275	0.0291434																	0.974498	1.18037	1	1.37305	1.38633	1.22443
Ubiquitin-conjugating enzyme E2Q-like protein 1 (Ube2ql1)	Ube2ql1	A0PJN4	pT155	YGWVtPPVSDG	12	Neuron	12	0	1	0.855194	0.0291795	0.855194	0.0291795			1.00297	0.917903			1	0.955073	1.01074	1.03186	0.963734	0.979037	0.886371	1.01042	1	0.80239	0.849832	0.825101
Prickle-like protein 1 (Prickle1)	Prickle1	Q3U5C7	pS592, cmC604	sAESLQSLNSGLcPEK	6		11	0	0	0.845686	0.0292528			0.845686	0.0292528																	1.00301	0.885759	1	0.819909	0.772795	0.850292
Guanine nucleotide-binding protein G(i) subunit alpha-1 (Gnai1)	Gnai1	B2RSH2		QLFVLAGAAEEGFMTAELAGVIK	6		2	0	0	1.26207	0.0292536			1.26207	0.0292536																	1.21415	0.998237	1	1.424	1.35997	1.27029
Guanine nucleotide exchange factor for Rab-3A (Rab3il1)	Rab3il1	Q8VDV3	pS180	ELHPQLLsPTK	6	Microglia	4	0	2	1.42058	0.0294013			1.42058	0.0294013																	1.23658	0.882267	1	1.63774	1.40589	1.38697
Microtubule-associated protein 2 (Map2)	Map2	P20357	pS823	LAsVSADAEVAR	12		8	2	0	1.21998	0.0294538	1.24073	0.249238	1.19935	0.0541499											1	1.06931	0.994665	1.00614	1.61475	1.18067	1	0.992362	1.0886	1.26906	1.3286	1.09748
Centrosomal protein of 170 kDa protein B (Cep170b)	Cep170b	Q80U49	pS981	ESPLsPPTVPDPGGATPGSAR	6		22	0	1	1.19779	0.0295474			1.19779	0.0295474																	1.07197	0.894263	1	1.17271	1.14157	1.23866
Microtubule-associated protein tau (Mapt)	Mapt	P10637	pT509	TPSLPtPPTREPK	6	Neuron	39	0	1	1.31681	0.0295761			1.31681	0.0295761																	1.1085	0.907175	1	1.40115	1.17064	1.39928
Microtubule-associated protein 1A (Map1a)	Map1a	Q9QYR6		DAEQTEPEQREPTPYPDER	6		4	0	0	0.848963	0.0296465			0.848963	0.0296465																	1.08712	1	0.938642	0.884242	0.828163	0.856356
Band 4.1-like protein 3 (Epb41l3)	Epb41l3	Q9WV92	pT725	DEVDAAEStPTDRR	12		8	0	1	0.782207	0.0297962	0.865797	0.434894	0.69766	0.012713											1	1.02467	0.858467	1.10071	0.632693	0.762804	0.845269	1	1.0052	0.673155	0.729128	0.586378
[F-actin]-monooxygenase MICAL3 (Mical3)	Mical3	Q8CJ19	pS1455, pS1456	TLGSQSFNTSDSTMLTPPssPPPPPPPNEEPATLR	12		6	1	1	1.0818	0.0298978			1.0818	0.0298978	1.07454	0.389236			0.962557	1	1.05994	1.21558	0.966119	1.0661							1	1.01154	0.972231	1.09352	1.03278	1.10154
Calcium-activated potassium channel subunit alpha-1 (Kcnma1)	Kcnma1	Q08460	pT916, pS923, pS924	SMQFDDSIGVLQANSQGFtPPGMDRssPDNSPVHGMLR	6		3	0	1	1.20621	0.0299534			1.20621	0.0299534																	1.14988	1	0.985776	1.29918	1.18297	1.30011
Ankyrin-2 (Ank2)	Ank2	Q8C8R3	pS2090	IVDEQGDMDFQIsPDRK	18		162	2	1	1.18995	0.0299786	1.16166	0.0434639	1.2176	0.223256	0.955002	0.703452			0.85727	1	1.19199	0.862683	1.00131	1.04805	1	1.05975	0.932776	1.24137	1.11218	1.12274	1.28863	1	0.773558	1.25388	1.16933	1.30529
Myelin basic protein (Mbp)	Mbp	P04370	pS206	TTHYGSLPQKsQHGR	12	Myelinating Oligodendrocytes	30	1	0	1.4766	0.0300978	1.75745	0.127282	1.22724	0.0330851											1	0.669858	1.05758	1.59584	1.0138	2.18371	0.99993	1	1.072	1.1291	1.36501	1.27589
Rab effector MyRIP (Myrip)	Myrip	Q8K3I4	pT816	IEASSVtPIK	6		11	0	2	1.29958	0.0301532			1.29958	0.0301532																	1.07283	0.968096	1	1.32244	1.46514	1.16433
Adenylyl cyclase-associated protein 2 (Cap2)	Cap2	Q9CYT6	pS314, pS316, pT321	THTPSPTSPKsNsPQKHtPVLELEGK	6	Astrocyte	1	1	2	1.21681	0.030165			1.21681	0.030165																	1.10663	1	0.934877	1.19336	1.32192	1.18565
Voltage-dependent P/Q-type calcium channel subunit alpha-1A (Cacna1a)	Cacna1a	P97445	pS867	RAWPGsPER	6	Neuron	27	0	1	0.857639	0.0302267			0.857639	0.0302267																	1.1047	1	0.999052	0.857305	0.861662	0.942935
Band 4.1-like protein 3 (Epb41l3)	Epb41l3	Q9WV92	pT923	ETEItPEDGED	18		53	0	1	0.854875	0.0303838	0.915941	0.216618	0.798772	0.119438	0.935567	0.764791			1.60373	1	0.846978	1.07864	1.05163	1.0981	1.01451	0.88986	1	0.813866	0.948064	0.898299	1.26035	0.900897	1	0.837895	0.834131	0.853091
Ephrin type-A receptor 6 (Epha6)	Epha6	Q62413	pY830	VLEDDPEAAyTTTGGK	6	Neuron	6	0	0	0.906646	0.0304976	0.906646	0.0304976													1	1.00414	0.978881	0.8472	0.931197	0.926151
Serine/arginine repetitive matrix protein 1 (Srrm1)	Srrm1	Q52KI8	pS429	VSVsPGR	12		4	0	1	1.18784	0.03056	1.17408	0.30028	1.20204	0.0540822											1.02672	1	0.891681	1.41474	1.01218	0.999532	0.822257	1.00318	1	1.1098	1.08158	1.20491
CaM kinase-like vesicle-associated protein (Camkv)	Camkv	Q3UHL1	pT433	SATPATDGSATPATDGSVTPATDGSITPATDGSVTPAtDR	6		1	0	0	1.42549	0.0307916			1.42549	0.0307916																	1	1.01575	0.844655	1.13697	1.4557	1.48479
Rho-associated protein kinase 2 (Rock2)	Rock2	P70336	pS425, cmC428	ENLLLSDsPPcRENDAIQTR	6		11	1	1	1.17698	0.0309572			1.17698	0.0309572																	1.06495	0.912355	1	1.22127	1.16793	1.11503
Formin-like protein 2 (Fmnl2)	Fmnl2	A2APV2	pS171	sIEDLHR	12		35	1	0	1.15049	0.0309962	1.26522	0.00943947	1.03501	0.238588											0.992074	1.04922	1	1.3352	1.17349	1.33922	1	0.971722	1.04997	1.02771	1.06452	1.03525
Dual serine/threonine and tyrosine protein kinase (Dstyk)	Dstyk	Q6XUX1	pT385	DLQItPK	6		2	1	2	2.00637	0.0311993			2.00637	0.0311993																	0.673072	1	1.82959	2.16061	2.33143	2.5356
Myristoylated alanine-rich C-kinase substrate (Marcks)	Marcks	P26645	pS138	AEDGAAPsPSSETPKK	6		6	0	1	0.758746	0.0313364			0.758746	0.0313364																	0.92891	1	1.1108	0.707802	0.723348	0.875217
Fractalkine (Cx3cl1)	Cx3cl1	O35188	cmC385, pS389	ScGSNsYVLVPV	6		1	0	0	0.657531	0.0313398			0.657531	0.0313398																	1	0.83659	1.18508	0.600523	0.670585	0.715729
Cdc42 effector protein 4 (Cdc42ep4)	Cdc42ep4	Q9JM96	pS103	DMLGsLR	6		1	1	0	1.49931	0.0313497			1.49931	0.0313497																	1.31316	0.925514	1	1.6449	1.80454	1.40632
GRB2-associated-binding protein 1 (Gab1)	Gab1	Q9QYY0	pY448	SVLTAGGVSGEELDENyVPMNPNSPPR	12		4	0	0	1.20526	0.0313579			1.20526	0.0313579	0.979517	0.95145			1.40803	1	0.60608	0.569501	1.30519	1.07768							1	1.069	0.99863	1.31297	1.11455	1.26976
Adenylate cyclase type 9 (Adcy9)	Adcy9	P51830	pS610	GQGTAsPGSVSDLAQTVK	6		95	0	1	0.776311	0.0313618			0.776311	0.0313618																	0.994095	1	1.21797	0.827771	0.833165	0.832629
E3 ubiquitin-protein ligase HECW1 (Hecw1)	Hecw1	Q8K4P8	pS937	EGSLsPVNSQK	6	Neuron	10	0	1	0.823545	0.031392			0.823545	0.031392																	1	0.97164	1.07173	0.75154	0.911493	0.843322
Membrane-associated phosphatidylinositol transfer protein 2 (Pitpnm2)	Pitpnm2	Q6ZPQ6	pS129	TDTGENNNVFNLsPVEK	18	Neuron	51	0	1	0.922677	0.0314842	0.973914	0.586321	0.872102	0.0104854	1.02202	0.520438			0.990525	1	1.06009	1.00963	1.02315	1.08502	1	1.06679	0.939569	1.01275	0.985988	0.9292	0.978357	1	1.06732	0.904211	0.881776	0.870158
Dihydropyrimidinase-related protein 5 (Dpysl5)	Dpysl5	Q9EQF6	oxM507, pT509, pT514	EmGtPLADtPTRPVTR	18	Neuron	44	0	1	1.22159	0.0315533	1.05022	0.459258	1.39474	0.0117152	1.07199	0.422105			0.963983	1.19807	1	1.09477	1.21693	1.078	1	1.12208	0.913539	1.09024	1.05451	1.04332	1.11047	1	0.893894	1.26992	1.43904	1.48137
Protein phosphatase Slingshot homolog 2 (Ssh2)	Ssh2	Q5SW75	cmC777, pT779	GDILSNPcHtPK	6		3	0	3	1.31057	0.031773			1.31057	0.031773																	1.08646	1	0.944551	1.34179	1.46644	1.16414
Microtubule-associated protein 1B (Map1b)	Map1b	P14873	pS2030, cmC2037	TTRsPDTSAYcYETMEK	12		38	0	1	1.35836	0.0319052	1.13723	0.249029	1.5636	0.0182258											0.884958	1.03469	1	1.28137	1.04076	0.998171	1.14641	1	0.999267	1.52887	1.46218	1.92754
Tropomyosin alpha-1 chain (Tpm1) / Tropomyosin beta chain (Tpm2) / Tropomyosin alpha-3 chain (Tpm3) / Tropomyosin alpha-4 chain (Tpm4)	Tpm1 / Tpm2 / Tpm3 / Tpm4	P58771 / P58774 / P21107 / Q6IRU2		KYEEVAR	6		1	0	0	0.813525	0.0319303			0.813525	0.0319303																	0.85569	1	1.00633	0.728607	0.811701	0.788014
Hepatocyte cell adhesion molecule (Hepacam)	Hepacam	Q640R3	pS280, oxM284	QNsLEYmDQNDDR	12		25	4	0	1.30949	0.0319566	1.12972	0.532327	1.49967	0.0191259											1	0.938202	1.20881	1.3619	0.82162	1.37172	1.16754	0.807242	1	1.55315	1.33051	1.57753
G protein-regulated inducer of neurite outgrowth 1 (Gprin1)	Gprin1	Q3UNH4	pS620	ADSAsPSPR	6	Neuron	7	0	1	0.690341	0.0319579			0.690341	0.0319579																	1	1.25596	0.956706	0.663211	0.810673	0.743949
RAB11-binding protein RELCH (Relch)	Relch	Q148V7	pT349	DLVDVASGVDEDELEALTPILGNVPPTLDtPLPIENTLLVQK	18		14	0	1	1.24134	0.0320119	1.13233	0.17561	1.34651	0.0837537	0.960332	0.927289			1	1.23235	0.472288	0.367083	1.37668	0.853584	1	1.04245	0.861345	1.03007	1.20637	1.05162	1.24492	1	0.764717	1.36225	1.23879	1.45148
Tubulin beta-2A chain (Tubb2a) / Tubulin beta-2B chain (Tubb2b) / Tubulin beta-3 chain (Tubb3) / Tubulin beta-5 chain (Tubb5)	Tubb2a / Tubb2b / Tubb3 / Tubb5	Q7TMM9 / Q9CWF2 / Q9ERD7 / P99024		AILVDLEPGTMDSVR	18		20	0	0	1.18268	0.0321005	1.26562	0.0885025	1.10442	0.358296	0.808974	0.0979532			0.874445	1	1.02419	0.730373	0.924195	0.690351	1	1.00483	0.973207	1.48506	1.18677	1.09724	1	1.23503	0.920968	1.14519	1.08793	1.25242
Transmembrane protein 151A (Tmem151a)	Tmem151a	Q6GQT5	pS407	SRLsLGAGGR	6	Myelinating Oligodendrocytes	12	1	0	0.774474	0.0321283			0.774474	0.0321283																	1.08151	1	0.982095	0.668153	0.886802	0.817726
Rho guanine nucleotide exchange factor 2 (Arhgef2)	Arhgef2	Q60875	pS931	EAQELGsPEDR	12		13	0	1	0.797179	0.0324403	0.813774	0.210108	0.780442	0.17131											1.32805	1	0.99541	1.06461	0.787258	0.852679	0.928709	1	1.36647	0.792309	0.821628	0.957754
Protein piccolo (Pclo)	Pclo	Q9QYX7	pT3376	IVDSGVQtDDEETADR	12		12	0	0	0.877307	0.0324999	0.909608	0.331773	0.844044	0.0490569											0.917823	1	1.18545	0.881114	0.962631	0.979012	0.957558	1.056	1	0.795539	0.944256	0.803785
Tyrosine-protein phosphatase non-receptor type substrate 1 (Sirpa)	Sirpa	P97797	pY144	GSSEPDTEIQSGGGTEVyVLAKPSPPEVSGPADR	12	Microglia	10	0	0	0.905483	0.0326207	0.968887	0.545723	0.842374	0.0120118											1	1.02617	0.996339	0.892328	0.982767	1.05338	1.07959	0.957048	1	0.839166	0.857161	0.861657
Neuron-specific calcium-binding protein hippocalcin (Hpca) / Hippocalcin-like protein 1 (Hpcal1) / Neurocalcin-delta (Ncald)	Hpca / Hpcal1 / Ncald	P84075 / P62748 / Q91X97	oxM138 / oxM138 / oxM138	mPEDESTPEKR	6		1	0	0	0.724214	0.0326838			0.724214	0.0326838																	0.974568	1.20816	1	0.746526	0.86973	0.688718
Synapsin-1 (Syn1)	Syn1	O88935		QGPPQKPPGPAGPTR	6	Neuron	9	0	0	0.805221	0.0327295			0.805221	0.0327295																	0.962357	1	1.1389	0.783132	0.894049	0.820019
Synapsin-3 (Syn3)	Syn3	Q8JZP2	pS519	STsQQGEEPQK	6	Neuron	9	1	0	0.586586	0.0328071			0.586586	0.0328071																	1	1.19756	0.809175	0.615054	0.683576	0.465078
Aspartate aminotransferase, cytoplasmic (Got1)	Got1	P05201	cmC192	GLDLQGFLNDLENAPEFSIFVLHAcAHNPTGTDPTPEQWK	6		11	0	0	1.552	0.0328761			1.552	0.0328761																	1	1.07389	0.651065	1.30096	1.34685	1.58132
Synaptophysin (Syp)	Syp	Q62277	pY81, pS86, cmC87	LHQVyFDAPscVK	12	Neuron	19	0	1	0.898604	0.0329177	0.867835	0.0140262	0.928771	0.397393											1.01014	0.915825	1	0.838461	0.862148	0.838643	0.865951	1	1.11841	0.89477	0.953138	0.923879
Stathmin-3 (Stmn3)	Stmn3	O70166	pS50, pS53	RAsGQsFEVILK	6	Neuron	3	2	0	0.774953	0.0329462			0.774953	0.0329462																	1.18614	0.985157	1	0.759474	0.811968	0.886163
Microtubule-associated protein 1B (Map1b)	Map1b	P14873	oxM1375, pS1384	ASLSPmDEPVPDSEsPVEK	6		68	1	1	1.29733	0.0329584			1.29733	0.0329584																	1	0.769401	1.01288	1.15283	1.18797	1.26874
Disks large-associated protein 3 (Dlgap3)	Dlgap3	Q6PFD5	pS429	SSsVDTAR	6		4	2	0	0.609526	0.033			0.609526	0.033																	0.721838	1.10726	1	0.557226	0.583971	0.58321
Tubulin-folding cofactor B (Tbcb)	Tbcb	Q9D1E6	pS110	YEIsPEAYERR	12		11	0	1	1.30735	0.0331554	1.11594	0.0543757	1.49349	0.0503382											0.961836	1	1.05791	1.11732	1.18336	1.06918	0.894431	1	1.21084	1.47665	1.84975	1.31131
Eukaryotic translation initiation factor 3 subunit B (Eif3b)	Eif3b	Q8JZQ9	pS141, pS153	ALENGEADEPsFSDPEDFVDDVsEEELLGDVLK	6		2	1	0	1.76922	0.0331717			1.76922	0.0331717																	1.20182	1	0.532884	1.52589	1.50981	1.80258
Dematin (Dmtn)	Dmtn	Q9WV69	pT114	TLGIISQAStPR	6		2	1	1	0.921986	0.033269			0.921986	0.033269																	0.995975	1.02327	1	0.965847	0.93178	0.886077
RNA-binding protein 10 (Rbm10)	Rbm10	Q99KG3	pS723	LASDDRPsPPR	12		23	0	1	0.873969	0.0332758	0.860518	0.185958	0.887045	0.172286											1.11004	1	0.854914	0.939706	0.797854	0.813839	0.911245	1	1.13848	0.862228	0.929967	0.913047
Calmodulin-regulated spectrin-associated protein 2 (Camsap2)	Camsap2	Q8C1B1	pS905	EQQAWVIsPPQPSPQK	18		203	0	1	0.891428	0.0332855	0.927262	0.391938	0.854722	0.0193801	1.04704	0.474907			1.12617	0.984089	1	1.03637	1.04987	1.17032	0.98284	1	1.20453	0.960885	0.9354	1.05924	1	0.996754	1.11486	0.900943	0.870495	0.888125
SRC kinase signaling inhibitor 1 (Srcin1)	Srcin1	Q9QWI6	pS1222	EVSGPNETSsPGSEKPSGSR	12		12	0	1	0.837703	0.033298	0.9286	0.436757	0.744743	0.0180331											1.14195	1	0.923539	1.05512	0.921934	0.86956	0.891344	1	1.10614	0.724923	0.718568	0.788866
Band 4.1-like protein 1 (Epb41l1)	Epb41l1	Q9Z2H5	pS564	AGLREGsEEK	6		1	1	1	0.66509	0.0334073			0.66509	0.0334073																	0.725943	1	1.02134	0.590696	0.597137	0.639356
Kinesin-like protein KIF1A (Kif1a)	Kif1a	P33173	pS416	AAsVSSLHER	6		2	2	0	0.382127	0.0335095			0.382127	0.0335095																	1	0.810996	1.3305	0.25624	0.670745	0.273464
Malate dehydrogenase, cytoplasmic (Mdh1)	Mdh1	P14152		DLDVAVLVGSMPR	12		5	0	0	1.15062	0.0336062			1.15062	0.0336062	0.986577	0.856777			0.967197	1.15849	1	1.00354	0.969849	1.11035							1.0603	1	0.935714	1.14047	1.10063	1.20617
Dual specificity tyrosine-phosphorylation-regulated kinase 2 (Dyrk2) / Dual specificity tyrosine-phosphorylation-regulated kinase 4 (Dyrk4)	Dyrk2 / Dyrk4	Q5U4C9 / Q8BI55	pT379 / pT378	VYtYIQSR	22		15	1	0	0.810389	0.0336117	0.809805	0.244432	0.811032	0.0557308			1.22896	0.191984							1.31154	1	0.932866	1.05233	0.723708	0.851296	1	1.07305	0.874128	0.781671	0.73954	0.869046	1.6172	0.843849	0.956576	0.869928	1.04342	1.20637	0.98541	1.4341	1.48347	1.45311
Mitogen-activated protein kinase 1 (Mapk1)	Mapk1	P63085	pT183, pY185	VADPDHDHTGFLtEyVATR	28		678	0	0	1.34108	0.0336536	1.40091	0.130119	1.27148	0.0795342	1.06605	0.462725	0.913668	0.546604	0.942023	1.03072	1	1.13719	1.12821	0.903708	0.937382	1.50775	1	1.90739	1.56565	1.35328	0.901525	1.06004	1	1.46346	1.12931	1.17279	1.19937	1.31759	0.762093	0.625532	1.00555	0.994448	0.841097	0.844946	0.979741	0.930765
Traf2 and NCK-interacting protein kinase (Tnik)	Tnik	P83510	pS581	SQGPALTASQsVHEQPTK	6		5	2	0	0.751679	0.0336677			0.751679	0.0336677																	1.01454	0.862214	1	0.713614	0.823181	0.625599
Adherens junction-associated protein 1 (Ajap1)	Ajap1	A2ALI5	cmC331, pT338	MNQQEEScQNLTDFtPAR	12	Neuron	3	0	1	0.820635	0.0337203			0.820635	0.0337203	0.85959	0.195588			0.990526	1	1.05469	0.906541	0.703132	1.00796							1.0095	1	0.910702	0.746998	0.88868	0.760737
Casein kinase I isoform gamma-3 (Csnk1g3)	Csnk1g3	Q8C4X2	pS346	QLPTPVGAVQQDPALSsNR	6		2	0	0	0.889504	0.033723			0.889504	0.033723																	0.975668	1	1.0906	0.908952	0.920626	0.897882
Ataxin-2-like protein (Atxn2l)	Atxn2l	Q7TQH0	pT505	LSLtPTDVK	6		16	0	1	1.15417	0.033748			1.15417	0.033748																	1.08318	0.920341	1	1.17455	1.16	1.13202
PH domain leucine-rich repeat-containing protein phosphatase 2 (Phlpp2)	Phlpp2	Q8BXA7	pS1207	RQNsVNSGILLPANR	6		5	4	0	0.840835	0.0338567			0.840835	0.0338567																	1.11746	1	0.973759	0.81517	0.90636	0.877673
Catenin beta-1 (Ctnnb1)	Ctnnb1	Q02248	pT551, oxM553	RtSmGGTQQQFVEGVR	6		3	0	0	1.31111	0.0339138			1.31111	0.0339138																	1.01262	0.82547	1	1.12354	1.23009	1.36741
Tyrosine-protein kinase Lyn (Lyn)	Lyn	P25911	pY508	EKAEERPTFDYLQSVLDDFYTATEGQyQQQP	6	Microglia	1	0	0	1.33251	0.0339176	1.33251	0.0339176													0.954233	1.2959	1	1.37495	1.50713	1.44876
Transcription factor 4 (Tcf4)	Tcf4	Q60722	pS549	SRSsNNDDEDLTPEQK	6		2	0	0	0.675689	0.0339604			0.675689	0.0339604																	0.784571	1	1.09721	0.616015	0.716699	0.614469
Spectrin alpha chain, non-erythrocytic 1 (Sptan1)	Sptan1	P16546	pS1186, pS1190	DEADsKTAsPWK	6		1	1	2	1.34448	0.0339707			1.34448	0.0339707																	1	1.1718	0.989963	1.37474	1.60439	1.27181
Serine/arginine repetitive matrix protein 1 (Srrm1)	Srrm1	Q52KI8	pS401, pT404	HRPSsPAtPPPK	6		22	1	1	0.796979	0.0341944			0.796979	0.0341944																	0.835788	1	1.03246	0.750354	0.77798	0.757597
UBX domain-containing protein 6 (Ubxn6)	Ubxn6	Q99PL6		HKQQLLDAEPVR	6		1	0	0	0.852023	0.0341967			0.852023	0.0341967																	0.919671	1	1.04202	0.822586	0.898279	0.802563
Rab GDP dissociation inhibitor alpha (Gdi1)	Gdi1	P50396	cmC202	TDDYLDQPcLETINR	6		11	0	0	0.897741	0.0342044			0.897741	0.0342044																	1.02589	0.962359	1	0.850278	0.890726	0.941675
Tetraspanin-2 (Tspan2)	Tspan2	Q922J6	cmC164	ESSEQVQPTcPK	6	Myelinating Oligodendrocytes	3	0	0	0.712739	0.0343038			0.712739	0.0343038																	0.816765	1	1.12041	0.719859	0.678098	0.695481
Microtubule-associated protein tau (Mapt)	Mapt	P10637		TPPGSGEPPKSGER	6	Neuron	1	0	0	0.726189	0.0343531			0.726189	0.0343531																	1	1.11625	0.892308	0.626308	0.730369	0.828101
Leucine-rich repeat-containing protein 75A (Lrrc75a)	Lrrc75a	Q7TSF4	pS15	AsPGAAPGPR	6		1	1	1	0.608593	0.034408			0.608593	0.034408																	0.701327	1	1.07687	0.573394	0.573285	0.54411
NADH-ubiquinone oxidoreductase 75 kDa subunit, mitochondrial (Ndufs1)	Ndufs1	Q91VD9		YDHLGDSPK	6		1	0	0	0.728006	0.0345241			0.728006	0.0345241																	0.836531	1	1.08247	0.696605	0.787764	0.640681
Ubiquitin carboxyl-terminal hydrolase 5 (Usp5)	Usp5	P56399	pS751	ATNNsLER	6		8	1	0	0.725723	0.0346774			0.725723	0.0346774																	0.764488	1	1.00759	0.652902	0.69137	0.667487
Sickle tail protein (Skt)	Skt	A2AQ25	pS1762	NRPGsLDK	6		3	2	1	0.737508	0.0347096			0.737508	0.0347096																	1.08007	1	0.841871	0.719532	0.78942	0.646007
Neurofilament light polypeptide (Nefl)	Nefl	P08551		QALQGER	6		1	0	0	0.719402	0.0347105			0.719402	0.0347105																	0.779664	1	1.03273	0.719591	0.674746	0.628903
Dihydropyrimidinase-related protein 2 (Dpysl2)	Dpysl2	O08553		TIEAHSR	6		2	0	0	0.665683	0.0347324			0.665683	0.0347324																	0.899361	1	1.23055	0.602038	0.781907	0.699586
Synapsin-3 (Syn3)	Syn3	Q8JZP2	pS461, pS469	LsPQGQQPVsPQSGSPQQQR	6	Neuron	4	0	1	0.851988	0.0347378			0.851988	0.0347378																	1	0.995757	1.01681	0.878832	0.922517	0.765322
Arf-GAP with Rho-GAP domain, ANK repeat and PH domain-containing protein 2 (Arap2)	Arap2	Q8BZ05	pY77	MQDFPIyANVHK	6		5	0	0	1.28576	0.0347736			1.28576	0.0347736																	1	1.08014	0.894818	1.26353	1.40593	1.15564
IQ motif and SEC7 domain-containing protein 1 (Iqsec1)	Iqsec1	Q8R0S2	pS104	sLSESYELSSDLQDK	6		11	3	0	0.886752	0.034932			0.886752	0.034932																	1	0.978182	1.04522	0.847886	0.881507	0.951612
cAMP-dependent protein kinase type II-beta regulatory subunit (Prkar2b)	Prkar2b	P31324	pS83, pS85	GVNFAEEPMRsDsENGEEEEAAEAGAFNAPVINR	6	Neuron	14	1	0	0.818774	0.0350863			0.818774	0.0350863																	1.16531	1	0.97225	0.866646	0.84889	0.853416
5'-AMP-activated protein kinase subunit gamma-2 (Prkag2)	Prkag2	Q91WG5	pT200	IYASSSPPDtGQR	6		1	0	0	0.715716	0.0351934			0.715716	0.0351934																	1.06838	1	0.801494	0.629526	0.74619	0.678298
CAP-Gly domain-containing linker protein 2 (Clip2)	Clip2	Q9Z0H8	pS43	EGsPLHK	6		14	1	1	1.49391	0.0352571			1.49391	0.0352571																	0.808363	1	1.20256	1.30755	1.50092	1.68959
AP-1 complex subunit gamma-1 (Ap1g1)	Ap1g1	P22892	pS764	TFQLQLLsPSSSVVPAFNTGTITQVIK	6		7	0	1	0.877795	0.0352932			0.877795	0.0352932																	0.983386	1.10242	1	0.897598	0.931469	0.879635
Centrosomal protein of 128 kDa (Cep128)	Cep128	Q8BI22	pS989	GASsLSEK	6		2	2	0	0.74462	0.0352958			0.74462	0.0352958																	0.907707	1.18034	1	0.792068	0.792218	0.715136
Breakpoint cluster region protein (Bcr)	Bcr	Q6PAJ1	pT312	RLtWPR	6		9	1	0	0.88	0.0353208			0.88	0.0353208																	1.02524	0.905914	1	0.867846	0.870519	0.84105
Ubiquitin carboxyl-terminal hydrolase 20 (Usp20)	Usp20	Q8C6M1	pS132	AVPIAVADEGEsESEDDDLKPR	6		5	0	0	0.937868	0.0353236			0.937868	0.0353236																	1.0298	0.961684	1	0.934157	0.939158	0.932299
Glyceraldehyde-3-phosphate dehydrogenase (Gapdh)	Gapdh	P16858		VEIVAINDPFIDLNYMVYMFQYDSTHGK	6		12	0	0	1.31452	0.0353522			1.31452	0.0353522																	1	1.13957	0.80444	1.2997	1.25593	1.31434
Syntaxin-binding protein 1 (Stxbp1)	Stxbp1	O08599	pS507	SsASFSTTAVSAR	6	Neuron	11	1	0	0.719061	0.0353628			0.719061	0.0353628																	1	0.868938	1.11892	0.782287	0.754763	0.611401
Excitatory amino acid transporter 1 (Slc1a3)	Slc1a3	P56564	pS512, oxM519	NRDVEMGNsVIEENEmK	6	Astrocyte	2	2	0	1.19804	0.0354144			1.19804	0.0354144																	1	0.868865	1.07512	1.20394	1.15064	1.17242
Chromosome alignment-maintaining phosphoprotein 1 (Champ1)	Champ1	Q8K327	pS448	KTsPASLDFPEPQK	6		4	1	1	1.11521	0.0354651			1.11521	0.0354651																	1	1.00679	0.924059	1.04667	1.13127	1.09057
Brain-enriched guanylate kinase-associated protein (Begain)	Begain	Q68EF6	pS512	AGGDLSLSPsR	6		1	1	0	1.25025	0.0354792			1.25025	0.0354792																	1.07194	0.998437	1	1.1373	1.40774	1.29369
Tripartite motif-containing protein 3 (Trim3)	Trim3	Q9R1R2	pS427	ALRPGDLPPsPDDVKRR	6		11	0	1	1.23799	0.0356386			1.23799	0.0356386																	1.23636	1	0.994836	1.30859	1.37398	1.31763
Mitogen-activated protein kinase 1 (Mapk1)	Mapk1	P63085	pT179, pT183	VADPDHDHtGFLtEYVATR	22		7	0	0	1.53483	0.035732	1.65127	0.105171	1.38735	0.0319233			0.921185	0.58275							0.875845	2.05363	1	2.43024	2.19875	1.85964	0.961202	1.14126	1	1.63557	1.25147	1.41717	1.19842	1.32425	0.88328	0.75497	1.11672	0.812387	0.798363	0.886567	1.2162	0.8389
Hepatocyte cell adhesion molecule (Hepacam)	Hepacam	Q640R3		DKDSSEPDENPATEPR	12		3	0	0	0.911185	0.0358048			0.911185	0.0358048	1.15504	0.623992			2.03542	0.89843	1	1.27361	1.59596	1.67416							1	1.00064	0.953538	0.892837	0.859171	0.939797
ATP-citrate synthase (Acly)	Acly	Q91V92		LGHEATVGK	6		1	0	0	0.663347	0.0358276			0.663347	0.0358276																	0.899665	1	1.2725	0.652016	0.711259	0.740968
RAB11-binding protein RELCH (Relch)	Relch	Q148V7	pS244	SsPEIQEPIKPLEK	6		5	0	1	1.17821	0.0358412			1.17821	0.0358412																	1	0.902695	1.04219	1.1314	1.10675	1.23155
Calcium/calmodulin-dependent protein kinase type II subunit alpha (Camk2a)	Camk2a	P11798	pY437	ITQyLDAGGIPR	22		17	0	0	0.844205	0.0358634	0.878779	0.0358828	0.81256	0.210991			0.773926	0.00251717							1	0.987675	1.09637	0.910486	0.864674	0.935036	1	0.964153	1.40535	0.911818	0.917218	0.908887	0.929248	0.976424	1.02358	1.09484	0.950103	1.04086	0.927771	0.761171	0.725999	0.68853
Focal adhesion kinase 1 (Ptk2)	Ptk2	P34152	pY925	VyENVTGLVK	6		4	0	0	0.696213	0.0359098			0.696213	0.0359098																	0.948139	1	1.27431	0.746185	0.796907	0.70042
Probable ribonuclease ZC3H12C (Zc3h12c)	Zc3h12c	Q5DTV4	pS613	RFsLDTDYR	6		1	2	0	1.36881	0.0360263			1.36881	0.0360263																	1.04272	1	0.778536	1.39006	1.139	1.33271
cAMP-specific 3',5'-cyclic phosphodiesterase 4D (Pde4d)	Pde4d	Q01063	pS141	SDSDYDLsPK	18		102	0	2	0.84022	0.0360571	0.876279	0.193583	0.808527	0.132968	1.23739	0.227138			1.46861	1	0.985766	1.21198	1.56027	1.50217	0.821694	1	1.01087	0.904912	0.756796	0.820404	0.935391	1	1.28734	0.876564	0.890691	0.838415
SRC kinase signaling inhibitor 1 (Srcin1)	Srcin1	Q9QWI6	pS46	GEPDPERsSPPMLSADDAEYPR	6		7	0	0	1.24436	0.0361498			1.24436	0.0361498																	1.05843	0.865412	1	1.13884	1.1882	1.31127
ATP-dependent RNA helicase DHX30 (Dhx30)	Dhx30	Q99PU8	pS249, oxM252	GGsFEmTDDDSAIR	6		7	2	0	1.09166	0.0363027			1.09166	0.0363027																	1	1.00738	0.963595	1.05668	1.05357	1.13305
Adhesion G protein-coupled receptor B3 (Adgrb3)	Adgrb3	Q80ZF8	oxM1409, pS1411	SETGSTISmSsLER	6		20	1	0	1.22489	0.0363259			1.22489	0.0363259																	1.14522	1	0.978487	1.24031	1.20349	1.38239
Poly(ADP-ribose) glycohydrolase (Parg)	Parg	O88622	pS195, pT197, pT210	QLSNANIGQSPHTDDHsDtDHEEDRDNQQFLtPIK	6		1	0	2	1.8938	0.0363822			1.8938	0.0363822																	1	1.5344	0.867633	2.34913	2.45496	1.63868
14-3-3 protein gamma (Ywhag)	Ywhag	P61982		ATVVESSEK	6		9	0	0	0.799222	0.0366006			0.799222	0.0366006																	0.892408	1	1.11202	0.776597	0.827329	0.797276
SH3 and PX domain-containing protein 2A (Sh3pxd2a)	Sh3pxd2a	O89032	pS592	RIsPASSLQR	6		27	1	1	0.910927	0.0367774			0.910927	0.0367774																	1	0.93257	1.01035	0.89841	0.866564	0.915813
Gamma-adducin (Add3)	Add3	Q9QYB5	pS414, pS423	SDVEIPATVTAFsFEDDSAPLsPLK	6		1	1	2	1.19448	0.0368599			1.19448	0.0368599																	1	1.09244	0.946732	1.14353	1.30254	1.18417
MAP6 domain-containing protein 1 (Map6d1)	Map6d1	Q14BB9	pS34, pS38, cmC45	SDVAVPLTLHGYsDPGsEESGADcSVSR	6	Myelinating Oligodendrocytes	2	0	0	0.933353	0.0368626			0.933353	0.0368626																	1.0036	1	0.997707	0.96053	0.949666	0.891087
Cyclin-dependent kinase 14 (Cdk14)	Cdk14	O35495	pS24	TLsESFSR	6		3	2	0	1.26549	0.036889			1.26549	0.036889																	1	0.904147	1.07912	1.24433	1.14632	1.38464
Plasma membrane calcium-transporting ATPase 2 (Atp2b2)	Atp2b2	Q9R0K7	pS1189, pS1193	SATSSSPGsPIHsLETSL	6		16	1	1	0.859917	0.0369282			0.859917	0.0369282																	1.07936	0.924926	1	0.843423	0.865184	0.874832
Myelin transcription factor 1-like protein (Myt1l)	Myt1l	P97500	pS391	LEEQLsPR	6	Neuron	3	2	1	0.830421	0.0369859			0.830421	0.0369859																	0.855787	1	1.01169	0.771049	0.824847	0.785314
Microtubule-associated protein 1A (Map1a)	Map1a	Q9QYR6	pS991, pS995, pS1008	MAsPPPsGPPSAAHTPFHQsPVEEK	12		71	1	1	1.3335	0.0370039			1.3335	0.0370039	0.877485	0.69801			0.932446	1	1.85528	1.09646	0.729068	1.49814							0.840083	1.14022	1	1.21831	1.31706	1.43886
Tyrosine-protein phosphatase non-receptor type 11 (Ptpn11)	Ptpn11	P35235	pT59	IQNtGDYYDLYGGEK	28		33	2	0	0.908713	0.0371522	0.941141	0.243352	0.878221	0.13522	0.978648	0.662302	0.998289	0.97069	0.938799	1	1.01019	0.89671	1.03034	0.958968	1	0.929858	1.02868	0.933065	0.872715	0.978626	1	0.963181	1.18326	0.934121	0.917567	0.911587	1.0034	0.980495	1.00246	1.0196	0.973682	0.997538	1.02041	0.982578	1.12263	0.852345
Desmoplakin (Dsp)	Dsp	E9Q557	pY261	SAIyQLEEEYENLLK	6		2	0	0	0.704541	0.0371653	0.704541	0.0371653													0.783578	1.07031	1	0.631347	0.649385	0.729945
Creatine kinase B-type (Ckb)	Ckb	Q04447	pT322	RGtGGVDTAAVGGVFDVSNADR	6		4	2	0	0.884242	0.0371705			0.884242	0.0371705																	1.09426	1	0.993994	0.92982	0.933038	0.867903
Dihydropyrimidinase-related protein 2 (Dpysl2)	Dpysl2	O08553	pT514, pS518	TVtPASsAK	6		4	1	1	0.73996	0.0371912			0.73996	0.0371912																	0.85752	1	1.11484	0.773188	0.655925	0.770312
Rap guanine nucleotide exchange factor 4 (Rapgef4)	Rapgef4	Q9EQZ6	pY348	TVDDLEIIyDELLHIK	12		12	0	0	1.04137	0.0372599	1.05299	0.147495	1.02995	0.265406											0.93339	1.01169	1	1.00923	1.02886	1.06305	1	0.960804	1.03542	1.03765	1.03637	1.01193
Transferrin receptor protein 1 (Tfrc)	Tfrc	Q62351	pY20	SAFSNLFGGEPLSyTR	6	Endothelia	1	0	0	0.821278	0.0374069			0.821278	0.0374069																	1.01578	0.948544	1	0.911079	0.797441	0.726014
Malate dehydrogenase, cytoplasmic (Mdh1)	Mdh1	P14152	pS241, oxM244	KLsSAmSAAK	6		23	1	0	1.36527	0.0374625			1.36527	0.0374625																	1.35174	0.934908	1	1.5072	1.46268	1.51729
Brain acid soluble protein 1 (Basp1)	Basp1	Q91XV3	pT36	AEGAGTEEEGtPK	12		92	0	2	0.51424	0.0375082	0.689984	0.12637	0.375184	0.158523											1	0.938177	1.442	0.949367	0.660144	0.722759	0.82511	1	2.44689	0.55305	0.515736	0.534
Glutamate receptor ionotropic, NMDA 2B (Grin2b)	Grin2b	Q01097	pS1284	YPQsPTNSK	6		6	0	1	0.704898	0.037589			0.704898	0.037589																	0.81833	1	1.09767	0.610549	0.767828	0.677103
Zinc finger protein 148 (Znf148)	Znf148	Q61624	pT410	QPLEQSQtISPLSSYEDSK	6		1	2	0	0.837546	0.037652			0.837546	0.037652																	0.974454	1	1.07126	0.779254	0.836744	0.934932
Nitric oxide synthase, brain (Nos1)	Nos1	Q9Z0J4	pT128	VTQPLGtPTK	6	Neuron	20	0	2	1.3976	0.0376663			1.3976	0.0376663																	1	0.88702	1.01962	1.31099	1.1731	1.57825
E3 ubiquitin-protein ligase UBR4 (Ubr4)	Ubr4	A2AN08	pS181	TLSDVEDQKELASPVsPELR	6		8	1	1	1.32835	0.0377442			1.32835	0.0377442																	1.28518	1	0.922601	1.40446	1.37445	1.48214
Pleckstrin homology domain-containing family A member 6 (Plekha6)	Plekha6	Q7TQG1	pS472	IYsPVR	6	Neuron	8	1	1	0.855419	0.0378401			0.855419	0.0378401																	1.1159	0.992718	1	0.853554	0.943172	0.862442
Calcium-activated potassium channel subunit alpha-1 (Kcnma1)	Kcnma1	Q08460	pS923, pS924, pS928	SMQFDDSIGVLQANSQGFTPPGMDRssPDNsPVHGMLR	6		1	0	1	0.84794	0.0378953			0.84794	0.0378953																	1.02803	0.934527	1	0.833928	0.768759	0.90938
Glutamate receptor ionotropic, NMDA 2B (Grin2b)	Grin2b	Q01097	pY932	ESSVyDISEHR	12		27	0	0	0.799783	0.0379177	0.909288	0.195104	0.703229	0.118854											1.06436	1	0.896824	0.9433	0.909885	0.839384	1	0.908107	1.45024	0.785909	0.805597	0.770177
Septin-7 (Septin7)	Septin7	O55131	pS333, oxM338	GQLTKsPLAQmEEERR	6		7	0	1	1.66433	0.037959			1.66433	0.037959																	1.64797	1	0.883477	2.11131	1.98294	1.78325
Serine/threonine-protein kinase BRSK2 (Brsk2)	Brsk2	Q69Z98	pS413, pS422	SRsISGASSGLsTSPLSSPR	6		1	2	0	1.14302	0.0379737			1.14302	0.0379737																	0.92196	1	1.05151	1.08511	1.17931	1.1343
Secretogranin-1 (Chgb)	Chgb	P16014	pS220	ADAHsMELEEK	6	Neuron	17	1	0	1.28543	0.0380927			1.28543	0.0380927																	1.14957	1	0.981829	1.36861	1.18814	1.46844
Intersectin-2 (Itsn2)	Itsn2	Q9Z0R6	oxM108, pS110	QPPmFsPLISAR	18		66	0	1	1.30223	0.0381387	1.49856	0.000299338	1.12102	0.629687	1.05727	0.449623			1.07081	0.919107	1	1.15702	0.988662	1.01546	1.10175	0.998794	1	1.54051	1.60001	1.50583	1.61402	1	0.745214	1.19394	1.30717	1.26468
Superoxide dismutase [Cu-Zn] (Sod1)	Sod1	P08228	cmC147	LAcGVIGIAQ	6		6	0	0	0.880764	0.038281			0.880764	0.038281																	1.07321	0.94685	1	0.895667	0.858049	0.906248
Solute carrier family 12 member 5 (Slc12a5)	Slc12a5	Q91V14	pS955	EREIQsITDESR	6	Neuron	3	1	0	0.802258	0.0383282			0.802258	0.0383282																	1	1.05936	0.943121	0.778274	0.909392	0.721096
Teneurin-4 (Tenm4)	Tenm4	Q3UHK6	pS150, pT153, pT155, pS169	ANsNLtLtDTEHENTETDHPSsLQNHPR	6		3	1	0	0.805747	0.0384955	0.805747	0.0384955													1	1.06804	0.882601	0.839199	0.731284	0.806985
Large neutral amino acids transporter small subunit 2 (Slc7a8)	Slc7a8	Q9QXW9	pT20, pS21	NHPGSDtsPEAEASSGGGGVALKK	6		2	0	1	0.742558	0.0385653			0.742558	0.0385653																	1	0.978293	1.25692	0.763632	0.82557	0.813129
Fibronectin type III and SPRY domain-containing protein 1 (Fsd1)	Fsd1	Q7TPM6	pS313	TAsPVNSPAR	6		5	1	1	1.46495	0.0386169			1.46495	0.0386169																	0.77149	1	1.08021	1.30199	1.25937	1.61624
CaM kinase-like vesicle-associated protein (Camkv)	Camkv	Q3UHL1	pT422, pT425	SATPATDGSATPATDGSVTPATDGSItPAtDGSVTPATDR	12		17	0	1	0.92026	0.0386712	0.8941	0.0788313	0.94785	0.388438											1.11728	0.970752	1	0.937111	0.927791	0.896104	1.04549	0.882618	1	0.961866	0.89118	0.922359
Receptor-type tyrosine-protein phosphatase zeta (Ptprz1)	Ptprz1	B9EKR1	cmC1448, cmC1451, pS1457	cMScLPYREsR	6	Astrocyte	5	1	1	0.791422	0.0386733			0.791422	0.0386733																	1.16279	0.952128	1	0.766116	0.877506	0.821593
Protein Hook homolog 3 (Hook3)	Hook3	Q8BUK6	pS238	LNQSDSIEDPNsPAGRR	6		7	1	1	1.2209	0.0387065			1.2209	0.0387065																	1	0.908389	1.14504	1.23221	1.29453	1.2012
EH domain-containing protein 2 (Ehd2)	Ehd2	Q8BH64	pS438	GPDEAIEDGEEGsEDDAEWVVTK	6	Endothelia	1	0	0	0.845445	0.0387696			0.845445	0.0387696																	1	0.904931	1.07699	0.840791	0.856909	0.823355
Ataxin-1 (Atxn1)	Atxn1	P54254	pS81	ALsAGLDYSPPSAPR	6		2	2	0	0.875	0.0388484			0.875	0.0388484																	0.968636	1	1.08428	0.850044	0.888407	0.932846
Band 4.1-like protein 3 (Epb41l3)	Epb41l3	Q9WV92		ETEITPEDGED	12		4	0	0	0.864632	0.0388626			0.864632	0.0388626	1.37001	0.289657			1.36697	1	0.422664	1.14735	1.35053	1.32394							0.937268	1	1.08028	0.89484	0.835815	0.878413
AP-1 complex subunit beta-1 (Ap1b1) / AP-2 complex subunit beta (Ap2b1)	Ap1b1 / Ap2b1	O35643 / Q9DBG3	pY894 / pY888	NVEGQDMLyQSLK	12		6	0	0	1.14119	0.0388652	1.08896	0.170822	1.19085	0.0929734											0.920162	1	1.00109	1.13167	1.07091	0.978543	0.998993	1	1.07416	1.33339	1.27376	1.05251
PHD and RING finger domain-containing protein 1 (Phrf1)	Phrf1	A6H619	pS1201	EVsPAPATQGESR	6		4	1	1	0.782186	0.0389717			0.782186	0.0389717																	0.9813	1.09532	1	0.672728	0.859501	0.874259
Purine-rich element-binding protein gamma (Purg)	Purg	Q8R4E6	pS342, cmC348	RAsGEEQEcLD	6		15	1	0	0.812497	0.0389965			0.812497	0.0389965																	0.95001	1	1.13205	0.770171	0.881149	0.85284
Cofilin-1 (Cfl1)	Cfl1	P18760	pY68	NIILEEGKEILVGDVGQTVDDPyTTFVK	6		1	0	0	1.18799	0.0391	1.18799	0.0391													0.952256	1.07763	1	1.09822	1.24073	1.26054
Alpha-1-syntrophin (Snta1)	Snta1	Q61234	pS195	QPSsPGPQPR	6	Microglia	9	0	1	0.866989	0.0391256			0.866989	0.0391256																	1.03929	1	0.932464	0.918593	0.839343	0.818544
Ankyrin-2 (Ank2)	Ank2	Q8C8R3	pT3745, cmC3753, pT3756	TPEDIStPPEGTKPcLQtPVTSER	18		27	0	1	0.881559	0.0393914	0.983505	0.828766	0.784452	0.00206357	1.03396	0.448018			0.941239	1.02439	1	0.976315	1.00777	1.08227	1.00314	1	0.81487	0.879137	0.966109	0.926277	0.955558	1	1.00285	0.812951	0.782393	0.725387
Disintegrin and metalloproteinase domain-containing protein 22 (Adam22)	Adam22	Q9R1V6	pS808	SNGLSHsWSER	6		10	0	0	0.68858	0.0394036			0.68858	0.0394036																	1	0.895219	1.20588	0.613287	0.805452	0.716611
Septin-7 (Septin7)	Septin7	O55131	pT227	IYEFPEtDDEEENKLVK	6		5	0	0	1.26182	0.0395504			1.26182	0.0395504																	0.908327	1	1.15567	1.20232	1.28255	1.38134
Eukaryotic translation initiation factor 4E-binding protein 1 (Eif4ebp1)	Eif4ebp1	Q60876	pT40, pT45	VALGDGVQLPPGDYSTTPGGtLFSTtPGGTR	6		1	1	1	1.10436	0.0395578			1.10436	0.0395578																	0.968683	1	1.0512	1.14038	1.13342	1.06125
Microtubule-associated protein 1A (Map1a)	Map1a	Q9QYR6	pS991, pS999, pS1008	MAsPPPSGPPsAAHTPFHQsPVEEK	12		18	1	1	1.30532	0.0395647			1.30532	0.0395647	0.857836	0.687322			0.863485	1	1.91744	1.03673	0.674859	1.53182							0.807073	1.01101	1	1.12126	1.20223	1.35501
Malate dehydrogenase, mitochondrial (Mdh2)	Mdh2	P08249	cmC212, pT213	TIIPLISQctPK	6		1	2	2	1.19594	0.0395791			1.19594	0.0395791																	1.03558	0.916754	1	1.26006	1.07692	1.19385
Protein unc-13 homolog A (Unc13a)	Unc13a	Q4KUS2	pS385	RIsFPTAAPQKDDK	6	Neuron	4	2	0	0.728284	0.0395872			0.728284	0.0395872																	1.14597	1	0.842403	0.719136	0.763164	0.694086
Calcium/calmodulin-dependent protein kinase type II subunit alpha (Camk2a)	Camk2a	P11798	pS333	ESSEsTNTTIEDEDTKVR	12		60	0	0	0.839551	0.0395908	0.951712	0.363274	0.723998	0.0156575											0.911701	1	1.05331	0.922551	0.915833	0.983451	1	1.03203	0.845953	0.67577	0.756392	0.651493
Serine/threonine-protein kinase BRSK2 (Brsk2)	Brsk2	Q69Z98	pT460, pS470	ESPAGtPNPTPPSSPsVGGVPWR	6		1	1	1	1.19887	0.0397233			1.19887	0.0397233																	0.896916	1.09072	1	1.21717	1.23903	1.12558
Neuroligin-3 (Nlgn3)	Nlgn3	Q8BYM5	pS722	QEPLRQPsPQR	12		57	2	1	0.794284	0.0397544	0.786552	0.139217	0.801065	0.192742											1.07657	1	0.809321	0.894717	0.624168	0.751014	0.93286	1	1.35811	0.799027	0.882067	0.955186
Connector enhancer of kinase suppressor of ras 2 (Cnksr2)	Cnksr2	Q80YA9	pS505	SNsPAHYSLLPSLQMDALR	6		6	1	1	0.916282	0.0398279			0.916282	0.0398279																	0.952472	1.01665	1	0.944962	0.87855	0.89704
Leucine-rich repeat-containing protein 4C (Lrrc4c)	Lrrc4c	Q8C031	oxM629, pS631	mNsKDNVQETQI	6		9	2	0	1.17454	0.0400188			1.17454	0.0400188																	1.1446	1	0.953123	1.19358	1.19787	1.24696
V-type proton ATPase subunit F (Atp6v1f)	Atp6v1f	Q9D1K2	pY69	DDIGIILINQyIAEMVR	6		1	0	0	1.17629	0.0400385	1.17629	0.0400385													0.997566	1.00063	1	1.079	1.16587	1.28189
Brain-enriched guanylate kinase-associated protein (Begain)	Begain	Q68EF6	pS473, pY476	AsPLyATYK	12		16	0	1	0.744475	0.0400679	0.734933	0.313544	0.753722	0.0378128											1.2877	1	0.596951	0.687864	0.878039	0.554121	0.922354	1	1.05422	0.691206	0.887438	0.664869
Rho GTPase-activating protein 35 (Arhgap35)	Arhgap35	Q91YM2	pY1087	SMSSSPWMPQDGFDPSDyAEPMDAVVKPR	12		5	0	0	1.1572	0.0400783	1.1949	0.212012	1.11859	0.0474186											1	1.10479	0.934743	1.44471	1.16206	1.02517	1.03069	1	0.937372	1.04559	1.12722	1.14724
Syntaxin-binding protein 1 (Stxbp1)	Stxbp1	O08599	pS509	SSAsFSTTAVSAR	6	Neuron	19	1	0	0.710091	0.0401955			0.710091	0.0401955																	1	0.969981	1.2857	0.745709	0.831058	0.735062
Phosphatidylinositol 3-kinase regulatory subunit alpha (Pik3r1)	Pik3r1	P26450	pY580, oxM582	DQyLmWLTQK	6		1	0	0	2.04488	0.0402356			2.04488	0.0402356																	1.76121	0.769707	1	2.73565	2.63762	1.84704
Upstream-binding protein 1 (Ubp1)	Ubp1	Q811S7	cmC188, pT194	TSAFIQVHcISTEFtPR	12		2	1	2	1.13426	0.0402476	1.20116	0.00161305	1.06422	0.465428											1	0.966916	1.04904	1.22042	1.18391	1.21832	1.06384	1	0.816867	0.992105	1.05827	1.01534
Rabphilin-3A (Rph3a)	Rph3a	P47708	pS680	WHQLQNENHVSsD	12		54	0	0	0.909531	0.0402622	0.884232	0.149637	0.935974	0.273444											1	1.10019	0.957303	0.842437	1.00273	0.858368	1.01401	0.911265	1	0.857706	0.896567	0.983708
AP-2 complex subunit beta (Ap2b1)	Ap2b1	Q9DBG3	cmC818	NNIDVFYFScLIPLNVLFVEDGK	6		2	0	0	1.53963	0.0403312			1.53963	0.0403312																	1	1.05341	0.589186	1.28478	1.30553	1.47833
Dystrophia myotonica WD repeat-containing protein (Dmwd)	Dmwd	Q08274	pS487	SNsLPHPAGGGK	6		47	3	0	0.879819	0.0404387			0.879819	0.0404387																	1	0.995321	1.09545	0.85792	0.916758	0.944643
Dynamin-1 (Dnm1) / Dynamin-2 (Dnm2)	Dnm1 / Dnm2	P39053 / P39054		MYHALK	6		2	0	0	1.16835	0.040544			1.16835	0.040544																	1.01728	0.848195	1	1.11202	1.11165	1.1242
Phospholipid phosphatase-related protein type 4 (Plppr4)	Plppr4	Q7TME0	pT36	TVHtSPGGGLGAR	6		2	0	0	0.793754	0.040642			0.793754	0.040642																	1.0136	0.915204	1	0.66943	0.877516	0.777803
SRC kinase signaling inhibitor 1 (Srcin1)	Srcin1	Q9QWI6	pY309	NVFyELEDVRDIQDR	18		8	0	0	0.924672	0.0407134	0.931434	0.0774009	0.917693	0.246041	1.23113	0.278434			1	1.03387	0.948077	1.24012	1.5298	0.901239	0.971914	1	1.02103	0.94296	0.880369	0.964403	1.04663	1	0.852898	0.891634	0.892058	0.877183
Potassium voltage-gated channel subfamily KQT member 2 (Kcnq2)	Kcnq2	Q9Z351	pS438	RsPSADQSLDDSPSK	6	Neuron	4	0	1	0.577873	0.0407219			0.577873	0.0407219																	0.877395	1	1.32496	0.475164	0.682808	0.692584
Fructose-bisphosphate aldolase A (Aldoa)	Aldoa	P05064		RLQSIGTENTEENR	6		5	0	0	0.850178	0.0407443			0.850178	0.0407443																	0.883975	1	1.03389	0.797209	0.859967	0.823532
Fractalkine (Cx3cl1)	Cx3cl1	O35188	pS262	SLGsEEINPVHTDNFQER	6		8	0	0	0.838128	0.0410762			0.838128	0.0410762																	1.12438	1	0.945963	0.826113	0.859424	0.887801
Prostaglandin E synthase 3 (Ptges3)	Ptges3	Q9R0Q7	pS113	DWEDDsDEDMSNFDR	12		12	0	0	1.29486	0.0410997			1.29486	0.0410997	0.790315	0.167559			0.89059	1	1.10362	0.974878	0.600668	0.790818							1	0.95442	1.10272	1.19628	1.26487	1.49743
Connector enhancer of kinase suppressor of ras 2 (Cnksr2)	Cnksr2	Q80YA9	pS906	LGDsLQDLYR	12		53	1	0	0.876637	0.041118	0.786099	0.00540409	0.969768	0.715061											1.09438	0.968503	1	0.812747	0.777523	0.81746	1.10926	1	0.868335	0.905488	0.966806	1.01528
Protein kinase C gamma type (Prkcg)	Prkcg	P63318	pT689, pS690	LVLASIDQADFQGFTYVNPDFVHPDARSPtsPVPVPVM	12		2	1	1	1.10943	0.0412137	1.10943	0.0412137			1.07675	0.491247			1.01162	0.988266	1	0.926669	1.26929	1.03416	0.925009	1.02433	1	1.12149	1.09875	1.05186
Protein FAM49B (Fam49b)	Fam49b	Q921M7		HLNDETTSK	6		2	0	0	0.636632	0.0412431			0.636632	0.0412431																	0.753257	1	1.14414	0.568396	0.673608	0.60257
Disks large homolog 2 (Dlg2)	Dlg2	Q91XM9	pY708	RDYEVDGRDyHFVISR	16	Neuron	11	0	0	0.916362	0.0412829	0.916362	0.0412829					0.724024	0.000157936							1	0.98291	1.00889	0.859802	0.943285	0.938483							0.961297	1.136	1.02529	0.993649	1.00635	0.895478	0.695288	0.739165	0.745768	0.724593
Serine/threonine-protein kinase DCLK1 (Dclk1)	Dclk1	Q9JLM8	pS307	SKsPASTSSVNGTPGSQLSTPR	6		19	1	1	0.752928	0.0413975			0.752928	0.0413975																	1	0.902043	1.14242	0.742425	0.855597	0.694237
Synapsin-2 (Syn2)	Syn2	Q64332	pT422, pS426	tPALsPQRPLTTQQPQSGTLK	6	Neuron	5	0	1	1.76255	0.0414667			1.76255	0.0414667																	0.803934	1	1.5065	2.08997	1.56439	2.18046
Microtubule-associated protein 1B (Map1b)	Map1b	P14873	pS1391	VLsPLR	6		12	2	1	1.43423	0.0414857			1.43423	0.0414857																	1.18962	1	0.820936	1.52239	1.55825	1.23719
Glycogen phosphorylase, brain form (Pygb)	Pygb	Q8CI94	pS15	QKQIsVR	12		13	3	0	1.3642	0.0415681	1.49799	0.0485035	1.21236	0.31258											0.961964	1.19607	1	1.88443	1.28905	1.55722	1.0588	1	0.723996	1.3776	1.08393	0.912215
Protein kinase C beta type (Prkcb)	Prkcb	P68404	pY285	LLSQEEGEyFNVPVPPEGSEGNEELR	6		5	0	0	0.80537	0.0416874			0.80537	0.0416874																	1.08405	1	0.955795	0.905484	0.82708	0.715632
NAC-alpha domain-containing protein 1 (Nacad)	Nacad	Q5SWP3	cmC223, pS245, pT246	EGGHPALHPPPELcSQGDPPVPSPPPDLESYFTPPstPTK	12		11	1	2	0.867892	0.0417106			0.867892	0.0417106	0.985704	0.75682			1.11208	1	0.9953	0.974886	1.04828	1.03978							1	0.912384	1.055	0.867385	0.879059	0.828924
Neurofilament medium polypeptide (Nefm)	Nefm	P08553	pS715	AEEEGGsEEEGSDRSPQESK	6		10	0	0	0.581944	0.0417363			0.581944	0.0417363																	0.644593	1.02717	1	0.555619	0.531053	0.468143
Rho GTPase-activating protein 25 (Arhgap25)	Arhgap25	Q8BYW1	pS488	TMsQDLR	6	Microglia	1	1	0	1.4519	0.0418074			1.4519	0.0418074																	1.52443	1	0.983813	1.74023	1.6677	1.68569
AP-2 complex subunit alpha-1 (Ap2a1)	Ap2a1	P17426	pY777	MyLFYGNK	6		3	0	0	1.36671	0.0418342			1.36671	0.0418342																	1	1.26745	0.870996	1.42499	1.33361	1.53074
Protein phosphatase 1 regulatory subunit 12C (Ppp1r12c)	Ppp1r12c	Q3UMT1	pS647, cmC650	RGPAEGEEAGPAERsPEcSTVDGGSQVR	6		22	0	1	1.24308	0.0419851	1.24308	0.0419851													1	0.97245	1.23397	1.34951	1.27021	1.3661
Synapsin-1 (Syn1)	Syn1	O88935	pS427, pS438	DAsPGRGSHSQSSsPGALTLGR	6	Neuron	7	1	1	1.92995	0.042075			1.92995	0.042075																	1.41759	1	0.850107	2.48611	2.30675	1.51362
Cytoplasmic dynein 1 intermediate chain 1 (Dync1i1)	Dync1i1	O88485	pS162, oxM171	ETQTPLATHQsEEDEEDEEmVEPK	6	Neuron	74	1	0	1.41206	0.0422716			1.41206	0.0422716																	1.19691	0.747112	1	1.32737	1.35786	1.47189
NAD(+) hydrolase SARM1 (Sarm1)	Sarm1	Q6PDS3	pS548, cmC552	EMLHsPLPcTGGK	6	Neuron	2	0	1	1.35167	0.0423425	1.35167	0.0423425													0.813037	1.04855	1	1.19118	1.4662	1.21053
NCK-interacting protein with SH3 domain (Nckipsd)	Nckipsd	Q9ESJ4	pS286	APSPEPPTEEVAAETNSTPDDLEAQDALsPETTEEK	6		18	0	1	0.834332	0.0424652			0.834332	0.0424652																	1.06254	0.896588	1	0.807552	0.785098	0.876246
Small glutamine-rich tetratricopeptide repeat-containing protein beta (Sgtb)	Sgtb	Q8VD33	pS297	SFsSSADEHS	6		2	1	0	0.596257	0.0424659			0.596257	0.0424659																	1.06222	1	0.93546	0.814025	0.616385	0.356975
Eukaryotic translation initiation factor 3 subunit B (Eif3b)	Eif3b	Q8JZQ9	pS75, pS79	AKPAAQSEEETATsPAAsPTPQSAER	12		27	0	1	0.739862	0.042521	0.837188	0.369745	0.633852	0.045293											0.826573	1	1.32024	0.70402	0.946456	0.984	0.763114	1	1.12594	0.49513	0.632576	0.703528
14-3-3 protein zeta/delta (Ywhaz)	Ywhaz	P63101	cmC94	EKIETELRDIcNDVLSLLEK	6		5	0	0	1.50541	0.0425859	1.50541	0.0425859													1.16831	1	0.930972	1.27091	1.55814	1.83665
Coatomer subunit gamma-1 (Copg1)	Copg1	Q9QZE5	pT584	SVPLATtPMAEQRPESTATAAVK	6		9	1	1	1.27486	0.042719			1.27486	0.042719																	1	1.28727	0.981826	1.39489	1.34258	1.43016
ATP synthase subunit beta, mitochondrial (Atp5f1b)	Atp5f1b	P56480		IMNVIGEPIDER	12		5	0	0	1.12676	0.0428837			1.12676	0.0428837	0.91722	0.307205			0.876869	1	1.06087	0.981161	0.8783	0.835089							1.01724	1	0.888106	1.11219	1.07562	1.08581
Visinin-like protein 1 (Vsnl1)	Vsnl1	P62761		VEMLEIIEAIYK	6		3	0	0	0.774018	0.0429344			0.774018	0.0429344																	0.89998	1.0623	1	0.788088	0.853887	0.65088
Dynamin-like 120 kDa protein, mitochondrial (Opa1)	Opa1	P58281	pY808	VNDEHPAyLASDEITTVR	6		9	0	0	0.881426	0.043016			0.881426	0.043016																	1.03864	0.966635	1	0.853372	0.843094	0.952464
Testis-expressed protein 2 (Tex2)	Tex2	Q6ZPJ0	pS733	SGLLPAHsR	6		14	1	0	1.23082	0.0430225			1.23082	0.0430225																	1.0191	1	0.96799	1.35791	1.22795	1.09071
Catenin beta-1 (Ctnnb1)	Ctnnb1	Q02248	pS552, oxM553	TsmGGTQQQFVEGVR	6		22	2	0	1.2591	0.0430915			1.2591	0.0430915																	1.16899	1	0.956741	1.24938	1.24277	1.44348
Eukaryotic translation initiation factor 3 subunit B (Eif3b)	Eif3b	Q8JZQ9	pS153	ALENGEADEPSFSDPEDFVDDVsEEELLGDVLK	6		1	1	0	1.20345	0.0431172			1.20345	0.0431172																	1	1.18196	0.981147	1.33818	1.21816	1.25031
Ubiquilin-2 (Ubqln2)	Ubqln2	Q9QZM0	pS25	GPAAAPGAAsPPAEPK	6		61	0	1	0.777547	0.0431846			0.777547	0.0431846																	0.945368	1	1.07629	0.739085	0.914129	0.696268
Deubiquitinating protein VCIP135 (Vcpip1)	Vcpip1	Q8CDG3	pS997	ESsPSHGLLK	6		14	1	1	1.33194	0.0432675			1.33194	0.0432675																	1	0.826829	1.22547	1.3406	1.35678	1.36812
Mapk-regulated corepressor-interacting protein 1 (Mcrip1)	Mcrip1	Q3UGS4	pS21, pT30	NSSPRsPTNSSEIFtPAHEENVR	12		3	0	1	1.28696	0.0434116	1.06039	0.472078	1.55143	0.0711044											0.937848	1	1.19942	1.09074	1.12791	1.10807	1	1.11602	0.571599	1.16158	1.54296	1.46511
Rho guanine nucleotide exchange factor 7 (Arhgef7)	Arhgef7	Q9ES28	pS497	MsGFIYQGK	6		19	0	0	1.37302	0.0434541			1.37302	0.0434541																	1.2847	0.972292	1	1.39275	1.39533	1.68382
Formin-2 (Fmn2)	Fmn2	Q9JL04	pS724	SIQTsPTEEGR	6		4	1	1	0.797578	0.043703			0.797578	0.043703																	0.907305	1	1.14511	0.822608	0.781984	0.829944
Adenylyl cyclase-associated protein 2 (Cap2)	Cap2	Q9CYT6	pS311	THTPSPTsPK	6	Astrocyte	70	0	2	0.809934	0.0437372			0.809934	0.0437372																	1	0.969987	1.18354	0.833067	0.883732	0.837349
Aconitate hydratase, mitochondrial (Aco2)	Aco2	Q99KI0		FNPETDFLTGK	6		9	0	0	1.05345	0.0437434			1.05345	0.0437434																	1	1.01932	0.985946	1.08308	1.02887	1.05396
Excitatory amino acid transporter 2 (Slc1a2)	Slc1a2	P43006	oxM18, pS21, pS24	mHDsHLsSDEPK	6	Astrocyte	3	1	0	1.17543	0.0437516			1.17543	0.0437516																	1	1.12819	0.996236	1.13476	1.25474	1.28303
Cytospin-B (Specc1)	Specc1	Q5SXY1	pS55	ASsEDTLNKPGSASSGVAR	6		6	2	0	0.926701	0.0437614			0.926701	0.0437614																	0.97869	1.00337	1	0.960319	0.925115	0.878042
Multiple epidermal growth factor-like domains protein 10 (Megf10)	Megf10	Q6DIB5	pY1061	DSPyAEINNSTPANR	11	Astrocyte	3	0	0	1.25925	0.0438128	1.25925	0.0438128			1.33404	0.629286			0.722492	1.27751		2.05329	1.45883	0.489992	0.859418	1.16551	1	1.2525	1.30205	1.25461
Serine/threonine-protein kinase PAK 5 (Pak5)	Pak5	Q8C015	pS341	AQMVFsPPLSGSDTYPR	6		1	0	1	1.1425	0.0438468			1.1425	0.0438468																	1.11938	0.985052	1	1.15914	1.23746	1.15022
Metabotropic glutamate receptor 2 (Grm2)	Grm2	Q14BI2	cmC50	GGPAEEcGPVNEHR	6	Neuron	1	0	0	0.609308	0.0438623			0.609308	0.0438623																	0.709205	1.12171	1	0.641755	0.546402	0.536744
Sodium/potassium-transporting ATPase subunit beta-1 (Atp1b1)	Atp1b1	P14094	cmC214	YNPNVLPVQcTGKR	12	Neuron	12	0	0	1.12505	0.0440111	1.05003	0.177963	1.20355	0.125784											0.985995	1	1.08074	1.07904	1.08806	1.05307	0.80695	1	1.12358	1.17937	1.25358	1.09409
Unconventional myosin-XVIIIa (Myo18a)	Myo18a	Q9JMH9	pS2032	FsHSYLSDSDTEAK	6		1	0	0	2.05886	0.0440407			2.05886	0.0440407																	1.12848	0.509972	1	1.50451	1.60035	2.32732
Malate dehydrogenase, cytoplasmic (Mdh1)	Mdh1	P14152		EVGVYEALKDDSWLK	6		4	0	0	0.917258	0.0440672			0.917258	0.0440672																	1	0.989894	1.01038	0.968509	0.911045	0.872465
OCIA domain-containing protein 1 (Ociad1)	Ociad1	Q9CRD0	pS108	LENsPLGEALR	6		3	0	1	1.13763	0.0440856			1.13763	0.0440856																	1.06643	1	0.907613	1.13285	1.14126	1.10925
Upstream stimulatory factor 1 (Usf1) / Upstream stimulatory factor 2 (Usf2)	Usf1 / Usf2	Q61069 / Q64705	pS186 / pS222	THPYsPK	6		1	0	2	1.42875	0.0441279			1.42875	0.0441279																	1.14265	0.726313	1	1.48757	1.24096	1.3705
Alsin (Als2)	Als2	Q920R0	pS460	SSsLMDIREEELEGGSR	6		3	2	0	1.32001	0.0441517			1.32001	0.0441517																	1.25946	1	0.883143	1.32263	1.43004	1.39558
Brain acid soluble protein 1 (Basp1)	Basp1	Q91XV3		SDAAPAASDSKPSSAEPAPSSK	6		20	0	0	0.783121	0.0441814			0.783121	0.0441814																	0.846119	1	1.08177	0.717117	0.784376	0.791397
Apical junction component 1 homolog (Ajm1)	Ajm1	A2AJA9	pS499	RPPVVVNLSTsPRR	6		5	1	1	0.741605	0.0442622			0.741605	0.0442622																	1	0.899594	1.12164	0.766691	0.844412	0.629458
Brain acid soluble protein 1 (Basp1)	Basp1	Q91XV3	pT36	AEGAGTEEEGtPKESEPQAAADATEVK	12		350	0	2	0.787834	0.0443024	0.833082	0.0102894	0.748607	0.229522											1.0151	0.971701	1	0.762798	0.875356	0.850095	0.900785	1	1.54451	0.791046	0.863523	0.9246
Disks large-associated protein 3 (Dlgap3)	Dlgap3	Q6PFD5	pS185	SHsLEAPGK	6		2	3	0	0.809013	0.0443076			0.809013	0.0443076																	1	1.08694	0.93165	0.7484	0.784186	0.909488
SPARC-like protein 1 (Sparcl1)	Sparcl1	P70663	pY349, pS353	HGAGDDyFIPsQEFLEAER	18		10	0	0	0.892243	0.0443889	0.902558	0.228996	0.882277	0.200384	0.971939	0.903328			1	0.778423	1.39952	1.22517	0.756636	1.10696	0.92463	1	1.10524	0.821645	0.968574	0.944415	1	0.949169	1.18663	0.973423	0.938619	0.854598
ATP synthase subunit beta, mitochondrial (Atp5f1b)	Atp5f1b	P56480		IPSAVGYQPTLATDMGTMQER	6		5	0	0	0.881257	0.0443918			0.881257	0.0443918																	0.973885	1	1.03064	0.935439	0.809637	0.902682
Cytoplasmic FMR1-interacting protein 1 (Cyfip1) / Cytoplasmic FMR1-interacting protein 2 (Cyfip2)	Cyfip1 / Cyfip2	Q7TMB8 / Q5SQX6	pT1068 / pT1067	LGtPQQIAIAR	6		4	2	1	1.12115	0.0444157			1.12115	0.0444157																	1.11855	1	0.988573	1.14127	1.15829	1.184
Voltage-gated potassium channel subunit beta-2 (Kcnab2)	Kcnab2	P62482	pY25	QTGSPGMIySTR	18		5	0	0	0.701414	0.0445148	0.686204	0.0812695	0.715527	0.309746	1.13682	0.5533			0.987062	1.10291	1	0.988861	1.59919	0.924683	1	1.16911	0.804895	0.801086	0.719023	0.520664	1	1.53199	0.673293	0.736931	0.90762	0.648915
Inactive phospholipase C-like protein 2 (Plcl2)	Plcl2	Q8K394	cmC577, pT585, oxM593	KLSSNcSGVEGDVtDEDEGAEmSQR	6	Microglia	12	1	0	1.52163	0.0445566			1.52163	0.0445566																	1.58634	0.999156	1	1.85715	1.64532	1.95331
Protein piccolo (Pclo)	Pclo	Q9QYX7	pS1292	sPQGLSDTGYSSDGISGSLGEIPSLIPSDEKDLLK	6		21	0	1	0.799982	0.0445756			0.799982	0.0445756																	0.893736	1	1.13474	0.804322	0.816313	0.802094
Stannin (Snn)	Snn	P61807	oxM79, pS83	LmTANsPEVHG	6		16	1	1	0.816825	0.0446079			0.816825	0.0446079																	0.941404	1	1.06629	0.765913	0.923596	0.767251
cAMP-specific 3',5'-cyclic phosphodiesterase 4D (Pde4d)	Pde4d	Q01063	pS136	SDsDYDLSPK	6		7	2	0	0.85533	0.0446225			0.85533	0.0446225																	1	0.890655	1.02735	0.791592	0.877927	0.826342
NADH dehydrogenase [ubiquinone] 1 beta subcomplex subunit 7 (Ndufb7)	Ndufb7	Q9CR61	cmC59, pY62	DYcAHyLIR	16		18	0	0	0.772819	0.0446419			0.772819	0.0446419			1.13254	0.30963													1.21357	1	0.967854	0.837719	0.863283	0.757668	1.00402	0.908793	0.848496	1.16175	0.995982	1.11564	1.10671	1.52029	1.04243	0.886903
Cytochrome c oxidase subunit 5B, mitochondrial (Cox5b)	Cox5b	P19536	cmC112, cmC115	cPNcGTHYK	6		4	0	0	0.758281	0.0446564			0.758281	0.0446564																	0.79813	1.00893	1	0.63502	0.751988	0.741533
GRB10-interacting GYF protein 2 (Gigyf2)	Gigyf2	Q6Y7W8	pS237	WRPHsPDGPR	6		8	1	1	0.834873	0.0446657			0.834873	0.0446657																	1.11978	1	0.950215	0.797233	0.867764	0.898059
Dihydropyrimidinase-related protein 5 (Dpysl5)	Dpysl5	Q9EQF6	oxM507, pT509, pT516	EmGtPLADTPtRPVTR	6	Neuron	1	1	1	1.60504	0.044791			1.60504	0.044791																	1.73386	1	0.967682	2.04017	2.0526	1.84835
Ubiquitin-like modifier-activating enzyme 1 (Uba1)	Uba1	Q02053	pS876	AENYDIsPADRHK	6		12	0	1	1.32214	0.0448364	1.32214	0.0448364													0.835096	1	1.09804	1.13845	1.38672	1.35286
Hepatocyte cell adhesion molecule (Hepacam)	Hepacam	Q640R3	pS379	THTsPPRAPSSPGR	6		2	0	1	0.755459	0.0449028	0.755459	0.0449028													1.02555	0.855638	1	0.737479	0.612728	0.826413
Gephyrin (Gphn)	Gphn	Q8BUV3	pS188, pS194	VKEVHDELEDLPsPPPPLsPPPTTSPHK	6		80	1	1	0.642794	0.0449629			0.642794	0.0449629																	1.3373	0.895204	1	0.685775	0.707754	0.684306
Fructose-bisphosphate aldolase A (Aldoa)	Aldoa	P05064		AAQEEYIKR	6		4	0	0	0.790676	0.044975			0.790676	0.044975																	0.892188	1	1.13007	0.789826	0.842944	0.756856
Glucose-6-phosphate isomerase (Gpi)	Gpi	P06745	pS455	sPEDLEK	6		5	0	1	0.703941	0.0450083			0.703941	0.0450083																	1.14424	1	0.801883	0.724247	0.660207	0.689443
ATP synthase subunit beta, mitochondrial (Atp5f1b)	Atp5f1b	P56480		VLDSGAPIK	6		1	0	0	0.850004	0.0450232			0.850004	0.0450232																	0.862216	1	1.00689	0.783514	0.839252	0.815985
Tyrosine 3-monooxygenase (Th)	Th	P24529	pS19	AVsEQDTK	6	Neuron	1	2	0	0.558399	0.0450492			0.558399	0.0450492																	0.712296	1.17962	1	0.541046	0.636905	0.436892
Anaphase-promoting complex subunit 1 (Anapc1)	Anapc1	P53995	pS680, pS686	sFDFEGsLSPVIAPK	6		1	2	0	1.17481	0.0451873			1.17481	0.0451873																	0.84255	1.02798	1	1.12805	1.13407	1.11021
Ras-related protein Rab-3C (Rab3c)	Rab3c	P62823	oxM195, pS211	mSESLETDPAITAAKQsTR	6	Neuron	24	0	0	1.17884	0.0454882			1.17884	0.0454882																	1	0.93263	1.04391	1.07566	1.17527	1.25792
Protein kinase C epsilon type (Prkce)	Prkce	P16054	pT228	KQEtPDEVGSQR	6		3	3	1	0.602323	0.0454943			0.602323	0.0454943																	1	0.967663	1.44063	0.647413	0.643277	0.762206
Oxidation resistance protein 1 (Oxr1)	Oxr1	Q4KMM3	pT341, pS346	STEESLSEDAFtESELsPIREELLSSEPR	18		11	0	1	1.10886	0.045568	1.01483	0.355835	1.20317	0.016505	1.02734	0.757226			0.92413	1	1.03245	1.04887	1.11989	0.868634	1.00152	1	0.966536	0.998209	1.02026	0.993611	1	1.04218	0.916975	1.11999	1.20501	1.23538
ATP synthase subunit beta, mitochondrial (Atp5f1b)	Atp5f1b	P56480		GFQQILAGEYDHLPEQAFYMVGPIEEAVAK	18		14	0	0	1.3698	0.0456224	1.5471	0.0402095	1.17553	0.396544	1.16757	0.363155			0.949823	1.38395	1	1.08705	1.4993	1.30606	0.998621	1.18535	1	2.0026	1.52349	1.39984	1	1.24178	0.66399	1.01171	1.21173	1.19238
Aftiphilin (Aftph)	Aftph	Q80WT5	pS151	SFsPGDFR	12		8	1	1	1.21874	0.0456836			1.21874	0.0456836	1.06607	0.529438			1.16896	1	0.843055	1.04741	1.1126	1.05099							1.02193	1	0.92231	1.25211	1.27645	1.0597
Guanine nucleotide-binding protein G(o) subunit alpha (Gnao1)	Gnao1	P18872		IGAGDYQPTEQDILR	12		17	0	0	1.20718	0.0457303			1.20718	0.0457303	1.05155	0.0937029			1.00894	1	0.950056	1.01472	1.06363	1.03317							1	1.07	0.850588	1.22575	1.16994	1.12998
Plasma membrane calcium-transporting ATPase 1 (Atp2b1)	Atp2b1	G5E829	pY513, cmC522	KVPEPEAIPPNILSyLVTGISVNcAYTSK	6		1	0	0	1.21817	0.0457753			1.21817	0.0457753																	1	1.13727	0.932718	1.28805	1.14787	1.30385
Microtubule-associated protein 1B (Map1b)	Map1b	P14873	pS2030, cmC2037, oxM2041	TTRsPDTSAYcYETmEK	6		61	0	1	1.38706	0.0457895			1.38706	0.0457895																	1.35022	0.972503	1	1.3643	1.64934	1.59518
BTB/POZ domain-containing protein KCTD16 (Kctd16)	Kctd16	Q5DTY9	pS372	TLTSGsRESNISSK	6	Neuron	13	0	0	0.833944	0.0458337			0.833944	0.0458337																	1.12655	1	0.954687	0.79844	0.899308	0.87183
Metabotropic glutamate receptor 5 (Grm5)	Grm5	Q3UVX5	cmC891, pT893	SEIEcFtPK	12	Neuron	99	0	2	0.664683	0.045921	0.668658	0.301239	0.660927	0.129908											1.1082	1	0.436091	0.532148	0.777565	0.391545	1	1.05708	0.63609	0.533332	0.771543	0.475117
Spectrin alpha chain, non-erythrocytic 1 (Sptan1)	Sptan1	P16546		EANQQQQFNR	12		4	0	0	0.767352	0.0459449			0.767352	0.0459449	1.0424	0.815181			1.36507	0.820591	1	1.07167	0.984292	1.26476							0.902238	1	1.18506	0.773884	0.783124	0.812037
Leucine-rich repeat-containing protein 7 (Lrrc7)	Lrrc7	Q80TE7	pS947	sQSIDEIDVGTYK	6		3	0	0	0.845646	0.0460138			0.845646	0.0460138																	1	0.876641	1.05329	0.813959	0.826539	0.837184
Glutamate receptor ionotropic, NMDA 2B (Grin2b)	Grin2b	Q01097	pS930, pY932	RESsVyDISEHR	6		1	3	0	0.84065	0.0460255	0.84065	0.0460255													1	0.87257	1.0001	0.868686	0.763635	0.78259
Heat shock 70 kDa protein 4L (Hspa4l)	Hspa4l	P48722	pS74	sFDDPIVQTER	6		30	1	0	1.10392	0.0460894			1.10392	0.0460894																	1	0.951949	1.05958	1.11055	1.07396	1.13999
Glutamate receptor ionotropic, NMDA 2A (Grin2a)	Grin2a	P35436	pS944	GNLIYsDNR	12		3	0	0	0.752572	0.0461222			0.752572	0.0461222	1.03365	0.907196			1.43098	1	0.527643	1.0292	1.1153	0.913676							0.92391	1.17705	1	0.779011	0.862136	0.692544
Serine incorporator 1 (Serinc1)	Serinc1	Q9QZI8	pS364	SDGsLDDGDGIHR	6		9	1	0	0.882669	0.0461617			0.882669	0.0461617																	0.974649	1	1.07605	0.846468	0.945389	0.900903
Adenylate cyclase type 5 (Adcy5)	Adcy5	P84309	pS156	sVELGLEER	6		8	2	0	0.84435	0.0462801			0.84435	0.0462801																	1	1.03327	0.941258	0.844528	0.914566	0.75245
Synaptotagmin-3 (Syt3)	Syt3	O35681	pS586	GLSEKENsE	6	Neuron	1	1	0	0.767868	0.04629			0.767868	0.04629																	0.819928	1	1.04894	0.728839	0.797075	0.677
Stathmin (Stmn1)	Stmn1	P54227	pS38	ESVPDFPLsPPKK	6		20	0	2	1.12716	0.0463876			1.12716	0.0463876																	0.952155	1	1.0037	1.04064	1.10946	1.18163
Biliverdin reductase A (Blvra)	Blvra	Q9CY64	pS154	FTAsPLEEEKFGFPAFSGISR	18		12	1	1	1.06721	0.0465065	1.04789	0.3965	1.08659	0.089479	1.11773	0.366587			1	0.992259	1.18455	1.00537	1.36961	1.17582	0.973568	1	1.10007	1.12223	1.00687	1.09174	1.08329	1	0.982223	1.11083	1.06756	1.15255
Cryptochrome-2 (Cry2)	Cry2	Q9R194	pS557	ALSSGPAsPK	6		3	0	2	0.800937	0.0465495			0.800937	0.0465495																	1.01402	0.895085	1	0.809472	0.666664	0.853875
Syntaxin-1A (Stx1a)	Stx1a	O35526	pS14	TAKDsDDDDDVTVTVDRDR	12		183	0	0	0.910178	0.0466113	0.887056	0.0222501	0.933483	0.455859											0.982856	1	1.07477	0.875146	0.915819	0.921315	0.903232	1	1.13034	0.849258	1.00686	0.975662
Protein ZNF365 (Znf365)	Znf365	Q8BG89	pS370	AIHEPAEsPR	6		3	0	1	0.585031	0.0467409			0.585031	0.0467409																	0.837087	1	1.21443	0.660209	0.397758	0.727266
Clathrin heavy chain 1 (Cltc)	Cltc	Q68FD5	pT394	GILRtPDTIR	6		25	0	1	0.828652	0.046746			0.828652	0.046746																	1.02795	0.849149	1	0.762734	0.807839	0.813541
Ubiquitin-40S ribosomal protein S27a (Rps27a) / Ubiquitin-60S ribosomal protein L40 (Uba52) / Polyubiquitin-B (Ubb) / Polyubiquitin-C (Ubc)	Rps27a / Uba52 / Ubb / Ubc	P62983 / P62984 / P0CG49 / P0CG50		TLSDYNIQK	6		2	0	0	0.741508	0.046747			0.741508	0.046747																	0.806749	1	1.09828	0.736987	0.740088	0.677025
Regulator of G-protein signaling 7-binding protein (Rgs7bp)	Rgs7bp	Q8BQP9	pT236, oxM240	NQDDSSLLNLtPYPmVR	6		1	0	1	0.888866	0.0467724			0.888866	0.0467724																	0.956865	1	1.05864	0.860039	0.944633	0.875709
Adhesion G protein-coupled receptor B2 (Adgrb2)	Adgrb2	Q8CGM1	pS1341, pY1345	QSEPGsEGDyMVLPR	6		1	0	0	0.837959	0.0468496	0.837959	0.0468496													0.996307	1.10049	1	0.887805	0.934335	0.772846
Spectrin alpha chain, non-erythrocytic 1 (Sptan1)	Sptan1	P16546	pS1190	DEADSKTAsPWK	6		8	1	2	1.29746	0.0468659	1.29746	0.0468659													0.788065	1	1.1082	1.18856	1.31747	1.25177
Serine/threonine-protein kinase PAK 5 (Pak5)	Pak5	Q8C015	pS226, pT235	ASSSsPLDYSFQLtPSR	12		6	1	1	0.83675	0.0468965			0.83675	0.0468965	1.08141	0.199545			1.12399	1	0.943417	1.08794	1.12186	1.10733							1.15981	1	0.977069	0.884807	0.899307	0.840667
Dihydropyrimidinase-related protein 2 (Dpysl2)	Dpysl2	O08553	pS517, pS518	TVTPAssAK	6		5	1	1	0.722222	0.0469137			0.722222	0.0469137																	0.765677	1	1.02105	0.634031	0.628738	0.74987
Dedicator of cytokinesis protein 3 (Dock3)	Dock3	Q8CIQ7	oxM1654, pS1655	GNVLASHSPmsPENIK	6		13	0	1	1.43179	0.0469444			1.43179	0.0469444																	1.45686	1	0.961956	1.54157	1.58604	1.76741
Cell cycle and apoptosis regulator protein 2 (Ccar2)	Ccar2	Q8VDP4	pS222	HDLsPYR	6		5	0	1	1.43817	0.0469577			1.43817	0.0469577																	1	1.00892	0.813712	1.09247	1.46963	1.49732
Calnexin (Canx)	Canx	P35564	pS582	SDAEEDGVTGSQDEEDSKPKAEEDEILNRsPR	6		9	0	1	1.31936	0.0469608			1.31936	0.0469608																	1	0.786303	1.07505	1.14406	1.36361	1.26747
Heat shock 70 kDa protein 1-like (Hspa1l) / Heat shock-related 70 kDa protein 2 (Hspa2) / Endoplasmic reticulum chaperone BiP (Hspa5) / Heat shock cognate 71 kDa protein (Hspa8)	Hspa1l / Hspa2 / Hspa5 / Hspa8	P16627 / P17156 / P20029 / P63017		IINEPTAAAIAYGLDK	12		5	0	0	0.871208	0.0470072			0.871208	0.0470072	1.05701	0.359812			0.948752	1.10143	1	1.09701	1.11854	1.00852							1.09866	0.974284	1	0.845476	0.938763	0.892936
Myelin-associated glycoprotein (Mag)	Mag	P20917	pS546, pY558	NVTESsSFSGGDNPHVLySPEFR	6	Myelinating Oligodendrocytes	1	0	0	0.709244	0.0470523			0.709244	0.0470523																	0.842142	1.00379	1	0.523758	0.690786	0.803917
Actin, cytoplasmic 1 (Actb) / Actin, cytoplasmic 2 (Actg1)	Actb / Actg1	P60710 / P63260	cmC217 / cmC217	LcYVALDFEQEMATAASSSSLEK	12		145	0	0	1.20689	0.0471938	1.29474	0.181816	1.12445	0.209082											1.14044	1	0.650914	1.36309	1.06026	1.19074	0.892932	1.08186	1	1.0569	1.04963	1.23847
Dihydropyrimidinase-related protein 1 (Crmp1)	Crmp1	P97427		IVFEDGNISVSK	12	Neuron	6	0	0	0.874944	0.0472003			0.874944	0.0472003	1.056	0.347495			0.968474	1	1.12011	1.11437	1.11673	1.03045							0.917845	1.06989	1	0.868613	0.872444	0.873045
Fasciculation and elongation protein zeta-1 (Fez1)	Fez1	Q8K0X8	pS298	GLsLQSNR	6	Myelinating Oligodendrocytes	8	2	0	0.728246	0.0472847			0.728246	0.0472847																	1.11378	0.811199	1	0.732923	0.748821	0.648358
Dihydropyrimidinase-related protein 2 (Dpysl2)	Dpysl2	O08553	pT514, pS517, pS518	TVtPAssAKTSPAKQQAPPVR	6		3	1	1	1.43093	0.0473894	1.43093	0.0473894													0.833663	1	1.01204	1.3315	1.5987	1.14179
PHD finger protein 24 (Phf24)	Phf24	Q80TL4		ALTDEQEEQAAR	6		3	0	0	0.812627	0.0474261			0.812627	0.0474261																	1.10151	1	0.947001	0.738031	0.910357	0.828916
Cofilin-1 (Cfl1)	Cfl1	P18760		NIILEEGKEILVGDVGQTVDDPYTTFVK	6		32	0	0	1.10607	0.0474423			1.10607	0.0474423																	1.01977	1	0.908242	1.05754	1.07975	1.10129
TOM1-like protein 2 (Tom1l2)	Tom1l2	Q5SRX1	pT482	AAETVPDLPSPPtEAPAPASNTSTR	12		18	1	0	0.836495	0.0474462	0.9475	0.710607	0.736552	0.0123513											0.762595	1	1.02675	0.704053	0.949578	0.989271	1	0.945176	1.1529	0.742475	0.772632	0.766784
Neuronal cell adhesion molecule (Nrcam)	Nrcam	Q810U4		DNGELPNDER	6		1	0	0	0.832461	0.0474918			0.832461	0.0474918																	0.935247	1	1.05165	0.739388	0.905863	0.841219
Microtubule-associated protein 2 (Map2)	Map2	P20357	pS1743	VGsLDNAHHVPGGGNVK	12		18	2	0	1.34937	0.0476191	1.62002	0.0898654	1.10474	0.367421											1.07015	1	0.612538	1.25443	1.85697	1.23461	1	1.05684	0.911133	1.05596	1.26902	0.953848
Ankyrin-2 (Ank2)	Ank2	Q8C8R3	pS3190	SDsLSTVK	6		2	2	0	0.792198	0.0477053			0.792198	0.0477053																	1.20786	0.986585	1	0.854754	0.892263	0.783621
SH3 and multiple ankyrin repeat domains protein 1 (Shank1)	Shank1	D3YZU1	pS1258, pT1264	RRsTLFLStDAGDEDGGDSGLGPGAPPGPR	6	Neuron	1	1	0	0.744158	0.0477819			0.744158	0.0477819																	1.18075	1	0.910679	0.720481	0.865251	0.714778
Neuromodulin (Gap43)	Gap43	P06837	pT88	EGDGSAtTDAAPATSPKAEEPSK	6	Neuron	3	0	0	0.803867	0.0478668	0.803867	0.0478668													1.02234	0.842275	1	0.712227	0.831426	0.759115
Cathepsin B (Ctsb)	Ctsb	P10605		NGPVEGAFTVFSDFLTYK	12	Microglia	12	0	0	0.8765	0.0479166			0.8765	0.0479166	0.97697	0.826925			0.926181	1	1.02603	0.776847	1.04596	1.06142							1.10318	1	0.960988	0.923758	0.882698	0.879286
WD repeat-containing protein 47 (Wdr47)	Wdr47	Q8CGF6	pT285, pS292, pS297, oxM299	AAYADLLtPLISKLsPYPSsPmR	6		1	1	1	0.912842	0.0479833			0.912842	0.0479833																	1.0385	0.955152	1	0.875913	0.9426	0.914218
Tyrosine-protein kinase receptor TYRO3 (Tyro3)	Tyro3	P55144	pS521	GEFGsVR	6	Myelinating Oligodendrocytes	3	1	0	0.761228	0.0480695			0.761228	0.0480695																	1	0.945982	1.22143	0.743471	0.827987	0.839667
SH3-containing GRB2-like protein 3-interacting protein 1 (Sgip1)	Sgip1	Q8VD37	pT180, pT182	RStPtPELTSK	6	Neuron	10	1	1	0.876625	0.0483488			0.876625	0.0483488																	1.06355	0.958819	1	0.933384	0.892644	0.823459
Tubulin beta-1 chain (Tubb1) / Tubulin beta-2A chain (Tubb2a) / Tubulin beta-2B chain (Tubb2b) / Tubulin beta-4B chain (Tubb4b) / Tubulin beta-5 chain (Tubb5) / Tubulin beta-6 chain (Tubb6)	Tubb1 / Tubb2a / Tubb2b / Tubb4b / Tubb5 / Tubb6	A2AQ07 / Q7TMM9 / Q9CWF2 / P68372 / P99024 / Q922F4		IREEYPDR	12		10	0	0	0.888951	0.0483638			0.888951	0.0483638	1.15929	0.485488			1.54417	1	0.841031	1.18286	1.24148	1.50009							0.955263	1	1.09168	0.903287	0.902501	0.902796
Guanine nucleotide-binding protein G(i) subunit alpha-1 (Gnai1) / Guanine nucleotide-binding protein G(i) subunit alpha-2 (Gnai2) / Guanine nucleotide-binding protein G(i) subunit alpha (Gnai3)	Gnai1 / Gnai2 / Gnai3	B2RSH2 / P08752 / Q9DC51		WFTDTSIILFLNK	6		1	0	0	1.10848	0.0483649			1.10848	0.0483649																	1	1.00717	0.894574	1.06374	1.0638	1.08897
Protein PML (Pml)	Pml	Q60953	pS528	ATsPPHLDGTSNPESTVPEKK	6	Astrocyte	10	1	1	1.38863	0.0484551			1.38863	0.0484551																	1	0.857866	1.34571	1.4777	1.4345	1.53639
Excitatory amino acid transporter 1 (Slc1a3)	Slc1a3	P56564		KPYQLIAQDNEPEKPVADSETK	12	Astrocyte	5	0	0	1.18009	0.0484562			1.18009	0.0484562	0.828064	0.167379			0.988144	1	1.20857	0.971292	0.718788	0.957005							0.954109	1	1.15947	1.19533	1.20738	1.27158
Isocitrate dehydrogenase [NAD] subunit alpha, mitochondrial (Idh3a)	Idh3a	Q9D6R2		DMANPTALLLSAVMMLR	12		2	0	0	1.26915	0.0485854	1.38955	0.0710241	1.13477	0.0437566											1.40315	1	0.853536	1.5274	1.40593	1.59201	0.904221	1.01407	1	1.16118	1.06743	1.083
Protein phosphatase 1 regulatory subunit 7 (Ppp1r7)	Ppp1r7	Q3UM45	pS24	VEsEESGDEEGKK	6		2	1	0	0.583688	0.0485908			0.583688	0.0485908																	0.637367	1	1.01857	0.449853	0.59779	0.502595
TNFAIP3-interacting protein 1 (Tnip1)	Tnip1	Q9WUU8	pS416	YLQDQLsPLTR	6		2	2	1	1.17558	0.0485913			1.17558	0.0485913																	1	0.994222	1.1368	1.14314	1.30093	1.2367
Ankyrin-2 (Ank2)	Ank2	Q8C8R3	pS31	SDsNASFLR	12		13	1	0	0.8982	0.0488112	0.936891	0.246634	0.861031	0.175333											1	0.977263	1.12177	0.938994	0.998811	0.965646	1	0.97724	1.24863	0.883324	0.919987	0.974266
Ankyrin-2 (Ank2)	Ank2	Q8C8R3		NGALVDAR	6		1	0	0	0.695526	0.0488137			0.695526	0.0488137																	0.868335	1	1.08111	0.606441	0.587323	0.85765
ATP synthase subunit beta, mitochondrial (Atp5f1b)	Atp5f1b	P56480		VLDSGAPIKIPVGPETLGR	18		17	0	0	0.904497	0.0489155	0.921838	0.378174	0.886469	0.0239221	1.08239	0.509239			0.927642	1	1.06593	1.01336	1.28828	0.938554	1	0.924291	1.19017	0.916191	0.989047	0.965795	1	1.01442	0.9815	0.926779	0.903297	0.82571
Dihydropyrimidinase-related protein 2 (Dpysl2)	Dpysl2	O08553	pS540	NLHQSGFsLSGAQIDDNIPR	6		28	1	0	0.820958	0.0490031	0.820958	0.0490031													1	0.881464	1.03975	0.858572	0.817304	0.72232
Gamma-adducin (Add3)	Add3	Q9QYB5	pS677, pS681	TEEVLSPDGsPSKsPSK	6		10	1	2	1.25325	0.0491199			1.25325	0.0491199																	0.995368	1	1.21428	1.25862	1.2953	1.46855
Septin-4 (Septin4)	Septin4	P28661	pS100	GSLWPQPSDSQQYFSAPAPLsPSSRPR	6		9	0	1	0.913504	0.0492386			0.913504	0.0492386																	0.939822	1.04517	1	0.913918	0.912735	0.900151
40S ribosomal protein S13 (Rps13)	Rps13	P62301		DSHGVAQVR	6		1	0	0	0.738185	0.0492616			0.738185	0.0492616																	0.806864	1	1.02381	0.637315	0.808089	0.644161
Phosphatidylinositol 4-kinase type 2-alpha (Pi4k2a)	Pi4k2a	Q2TBE6	pS47, cmC50, pS51	VAAAAGSGPsPPcsPGHDRER	12		20	0	1	0.867119	0.0493319	0.941256	0.307741	0.791197	0.077669											1	0.967154	1.13091	0.998822	0.965781	0.951469	0.889717	1	1.13552	0.70411	0.798528	0.890918
Apical junction component 1 homolog (Ajm1)	Ajm1	A2AJA9	pS593	sPAQAPEPAAEGLGR	6		6	1	1	0.709092	0.0493537			0.709092	0.0493537																	1	0.865191	1.22792	0.700764	0.76594	0.726594
Sodium/calcium exchanger 2 (Slc8a2)	Slc8a2	Q8K596	pS622	GIsALLLNQGNGDK	12	Neuron	16	2	0	0.762881	0.0495286	0.873859	0.385135	0.673644	0.108967											0.721759	1.00624	1	0.673004	0.791413	0.919471	1.48521	1	0.907402	0.753565	0.783927	0.747917
MICAL-like protein 1 (Micall1)	Micall1	Q8BGT6	pT477, pS481	SLHPWYGItPTSsPKTK	12	Myelinating Oligodendrocytes	2	1	2	0.88554	0.0497554	0.914818	0.339897	0.856076	0.134784											1	0.89081	1.14652	0.867735	0.95889	0.951981	1.13379	0.884345	1	0.893651	0.885175	0.804928
Nucleolar protein 56 (Nop56)	Nop56	Q9D6Z1	pS554	KFsEEPEVAANFTK	6		3	1	0	1.17075	0.0497719			1.17075	0.0497719																	1.1474	1	0.959	1.24469	1.15705	1.23507
Myristoylated alanine-rich C-kinase substrate (Marcks)	Marcks	P26645	pT143	AEDGAAPSPSSEtPKKK	12		19	0	3	1.30154	0.04978	1.34021	0.292531	1.26152	0.0266204											0.958297	1	1.07159	1.91632	1.09851	1.04587	0.907386	1	1.02047	1.15146	1.36186	1.18024
Excitatory amino acid transporter 1 (Slc1a3)	Slc1a3	P56564	oxM509, pS512, oxM519	DVEmGNsVIEENEmK	12	Astrocyte	11	2	0	1.4168	0.0499259			1.4168	0.0499259	0.859538	0.117388			0.916713	1	1.12992	0.900921	0.801681	0.916095							1	0.851497	1.1959	1.38433	1.27272	1.6605
Sorbin and SH3 domain-containing protein 2 (Sorbs2)	Sorbs2	Q3UTJ2	pS577	GLLHGWSQSsTEEVPR	6		6	1	0	0.853977	0.0499393			0.853977	0.0499393																	1.11749	0.936802	1	0.857351	0.884236	0.866708
Serine/arginine repetitive matrix protein 1 (Srrm1)	Srrm1	Q52KI8	pS943	KAQVsPQS	6		4	1	1	0.785551	0.050174			0.785551	0.050174																	0.82329	1.02985	1	0.766129	0.678483	0.796672
PC4 and SFRS1-interacting protein (Psip1)	Psip1	Q99JF8	oxM164, pS176	QVDTEEAGmVTAATASNVKAsPKR	6		14	0	2	1.23457	0.0501914			1.23457	0.0501914																	1	0.815212	1.06438	1.12559	1.23484	1.19462
Tubulin beta-6 chain (Tubb6)	Tubb6	Q922F4	oxM363	mASTFIGNSTAIQELFK	6		9	0	0	0.882973	0.0502933			0.882973	0.0502933																	1.01646	1	0.942887	0.869023	0.81106	0.932942
RNA-binding protein 14 (Rbm14)	Rbm14	Q8C2Q3	pT206	QPtPPFFGR	12		58	2	1	0.894235	0.050331	0.891764	0.0105215	0.896515	0.287883											1.00929	0.976123	1	0.916905	0.84537	0.900011	1.25845	1	0.975891	0.983046	0.945797	0.970797
Crk-like protein (Crkl)	Crkl	P47941	pY132	TLyDFPGNDAEDLPFK	18		11	0	0	0.885973	0.0503429	0.910476	0.0963225	0.860454	0.225136	0.845862	0.323804			1.37903	1	0.899875	0.99178	0.881472	0.900249	1	0.96687	1.07958	0.873871	0.95217	0.947676	0.802329	1	1.12281	0.815089	0.872672	0.829191
Sodium-dependent neutral amino acid transporter SLC6A17 (Slc6a17)	Slc6a17	Q8BJI1	pS665	MMKDIsNLEENDETR	18	Neuron	9	2	0	1.42354	0.0504233	1.31701	0.318054	1.51506	0.0991674	1.25337	0.330877			1	1.20401	0.974821	1.1661	1.78509	1.03306	1	1.07597	0.575	1.45866	1.22411	0.808598	1.4265	1	0.658977	1.60091	1.72318	1.3506
Capping protein, Arp2/3 and myosin-I linker protein 2 (Carmil2)	Carmil2	Q3V3V9	pT1007	GPRPDLEtSPGAAAR	6		5	0	0	1.26512	0.0504659			1.26512	0.0504659																	1.17132	0.865998	1	1.25356	1.35964	1.22937
Microtubule-associated protein 2 (Map2)	Map2	P20357	pS1485	SEVQAHsPSRK	6		12	0	1	0.747897	0.0506248			0.747897	0.0506248																	0.795395	1	1.06319	0.649141	0.750372	0.738413
Nucleolar protein 56 (Nop56)	Nop56	Q9D6Z1	pS513	APKEELAsDLEEMATSSAK	12		6	0	0	1.09771	0.050656	1.09774	0.286787	1.09769	0.161494											1.07437	1	0.884933	1.18987	1.00116	1.05751	0.920239	1.08894	1	1.15018	1.10581	1.04714
ATP synthase subunit alpha, mitochondrial (Atp5f1a)	Atp5f1a	Q03265		QAVAYR	6		2	0	0	0.837579	0.0507706			0.837579	0.0507706																	0.982734	1	1.14717	0.829678	0.936756	0.855111
Protein scribble homolog (Scrib)	Scrib	Q80U72	pS1457	MQsPELPAPER	6		2	1	1	1.19806	0.0507921			1.19806	0.0507921																	1.19969	1	0.993379	1.29373	1.32488	1.20687
Serine/threonine-protein kinase PAK 1 (Pak1)	Pak1	O88643	pS220, pS223, pT230	DVATsPIsPTENNTtPPDALTR	12		11	0	1	0.931241	0.0508139			0.931241	0.0508139	1.03299	0.571097			1.13762	1	0.978193	1.12185	1.05061	1.04615							0.984081	1	1.02984	0.977787	0.915678	0.913225
Disintegrin and metalloproteinase domain-containing protein 22 (Adam22)	Adam22	Q9R1V6	pS855	SNsTETLSPAK	6		13	1	0	0.783579	0.0509287			0.783579	0.0509287																	0.969014	1	1.22784	0.838687	0.864486	0.801815
SH3 domain-binding glutamic acid-rich-like protein (Sh3bgrl)	Sh3bgrl	Q9JJU8		EAEAQANQQA	6		4	0	0	0.675098	0.0511299			0.675098	0.0511299																	0.700512	1.02828	1	0.633009	0.568921	0.640276
Ras-related protein Rab-10 (Rab10)	Rab10	P61027		NIDEHANEDVER	6		8	0	0	0.863488	0.0511687			0.863488	0.0511687																	0.999227	1	1.10018	0.823582	0.895112	0.957603
Phospholipid phosphatase-related protein type 5 (Plppr5)	Plppr5	Q8BJ52	pS302	VEsPLEK	6		5	2	1	0.824443	0.0511804			0.824443	0.0511804																	0.985731	1	1.17667	0.816802	0.908915	0.881504
Phosphorylase b kinase regulatory subunit beta (Phkb)	Phkb	Q7TSH2	pS19	SGsVYEPLK	12		7	3	0	1.16586	0.0511939	1.17275	0.220045	1.15921	0.240364											0.726303	1	1.02939	1.03185	1.0204	1.1795	1	0.816775	1.04352	1.25576	1.10031	0.959618
Plakophilin-4 (Pkp4)	Pkp4	Q68FH0	pT1012, pT1016	DGWNQNHFItPVStLER	18		18	2	1	0.900029	0.051469	0.824005	0.0264933	0.983785	0.811814	0.836805	0.332555			0.965013	1	1.20603	1.12961	0.654363	0.869576	0.997719	1	1.13591	0.809163	0.86768	0.905285	0.836608	1	1.00777	0.887161	0.94745	0.963645
Ankyrin-2 (Ank2)	Ank2	Q8C8R3	pY573	yGSLDVAK	16		4	0	0	0.764738	0.051494			0.764738	0.051494			1.06406	0.633788													1	0.848446	1.13075	0.773887	0.712568	0.791851	1.41272	1.01606	0.847805	0.983938	1.11776	0.92763	0.815741	1.32014	1.26892	1.06846
Serine/threonine-protein kinase BRSK2 (Brsk2)	Brsk2	Q69Z98	pT460, pT464, pS467	GTPVHTPKESPAGtPNPtPPsSPSVGGVPWR	6		1	0	1	1.18637	0.0515463	1.18637	0.0515463													0.908197	1	1.06553	1.17201	1.09245	1.26347
Glycerophosphocholine phosphodiesterase GPCPD1 (Gpcpd1)	Gpcpd1	Q8C0L9	pY611	LKEFGVNGLIyDR	6	Endothelia	15	0	0	0.836498	0.0516534	0.836498	0.0516534													1	0.974235	1.15419	0.845762	0.845852	0.925303
Protein shisa-6 (Shisa6)	Shisa6	Q3UH99	pT263	NHYtPVR	12	Neuron	8	0	1	0.850352	0.0516637	0.850352	0.0516637			0.920257	0.708664			1	0.888735	1.4708	1.14919	0.765134	1.17731	1.07175	0.977692	1	0.940966	0.777083	0.875051
Striatin-3 (Strn3)	Strn3	Q9ERG2	pS334	SSGDGTEWDKDDLsPTAEVWDVDQGLISK	12		19	0	1	1.03934	0.0517593			1.03934	0.0517593	1.05997	0.197681			1	0.935343	1.03922	1.02449	1.09852	1.02993							1.00182	0.995718	1	1.01293	1.04048	1.06206
Eukaryotic translation initiation factor 4 gamma 1 (Eif4g1)	Eif4g1	Q6NZJ6	pS1211	AAsLTEDR	12		6	3	0	0.863404	0.0518349	0.936381	0.507341	0.786539	0.00258667											1.0995	0.973273	1	1.11177	0.836108	0.929408	0.912959	1.00435	1	0.75227	0.781432	0.760876
Iron-sulfur cluster assembly enzyme ISCU, mitochondrial (Iscu)	Iscu	Q9D7P6	pS21	AASALLLRsPR	6		5	0	1	0.798517	0.0518966			0.798517	0.0518966																	1	1.06	0.869623	0.69039	0.82346	0.8255
Probable G-protein coupled receptor 162 (Gpr162)	Gpr162	Q3UN16	pS539, pS542	RLsLGsPDSR	6		9	2	1	0.870487	0.0519374			0.870487	0.0519374																	1	0.92741	1.05691	0.812379	0.909175	0.876263
MAP kinase-activating death domain protein (Madd)	Madd	Q80U28	pS929	REPSsPQGR	6		14	0	1	0.656076	0.0521378			0.656076	0.0521378																	1.23012	0.799443	1	0.694537	0.680358	0.612728
Catenin delta-2 (Ctnnd2)	Ctnnd2	O35927	pS273	GGSPLTTTQGGsPTK	6		19	0	2	1.31678	0.0522379			1.31678	0.0522379																	0.935313	1	1.27077	1.33994	1.3363	1.54545
Adhesion G protein-coupled receptor B1 (Adgrb1)	Adgrb1	Q3UHD1	pS1289	LHLHGsPR	12		9	1	1	0.858784	0.0523366	0.928868	0.52374	0.789552	0.0538455											1.09849	1	0.805033	0.984585	0.818759	0.893648	1	0.868223	1.07105	0.70662	0.866071	0.748015
Serine/threonine-protein kinase LMTK3 (Lmtk3)	Lmtk3	Q5XJV6	pS962	ALVNGEPMsPEAGEK	6	Neuron	2	0	1	1.31955	0.0523529			1.31955	0.0523529																	1.01934	0.803716	1	1.26766	1.08173	1.37579
Voltage-dependent N-type calcium channel subunit alpha-1B (Cacna1b)	Cacna1b	O55017	pS424	sRNDLIHAEEGEDR	6	Neuron	1	0	0	0.890475	0.0524743			0.890475	0.0524743																	1.02269	0.903027	1	0.845344	0.892417	0.867522
Amphiphysin (Amph)	Amph	Q7TQF7	pS262, pS268, pS272, pT274	TPsPPEEPsPLPsPtASPNHTLAPASPAPVRPR	12		2	2	1	1.42268	0.0524843			1.42268	0.0524843	0.907007	0.544571			0.785848	1	1.04671	1.06711	0.735716	0.766321							0.816545	1	1.0271	1.41838	1.5324	1.09482
Striated muscle-specific serine/threonine-protein kinase (Speg)	Speg	Q62407	pS511	STsREELVR	6		6	2	0	0.702762	0.0526371			0.702762	0.0526371																	1.27249	1	0.925983	0.824601	0.766118	0.657045
Microtubule-actin cross-linking factor 1 (Macf1)	Macf1	Q9QXZ0	pS4483	AFLAELEQNsPK	6		34	1	2	1.41479	0.0527745			1.41479	0.0527745																	1.35954	1	0.820691	1.55321	1.44591	1.50024
Copine-6 (Cpne6)	Cpne6	Q9Z140	pS536, oxM551, pS556	QVVEYYAsQGISPGAPRPSTPAmTPSPsP	6		2	1	1	0.6819	0.0528292			0.6819	0.0528292																	0.772444	1	1.13943	0.654342	0.730548	0.60072
AP-1 complex subunit beta-1 (Ap1b1)	Ap1b1	O35643	pS783	NSFGLAPAAPLQVHVPLsPNQTVEISLPLNTVGSVLK	6		2	1	1	0.933345	0.0529727			0.933345	0.0529727																	1.02481	1	0.965727	0.95389	0.896384	0.940925
LysM and putative peptidoglycan-binding domain-containing protein 1 (Lysmd1)	Lysmd1	Q9D0E3	pS193	KGESGVPEEDTGLYPSsPR	6		10	0	1	1.15501	0.0529747			1.15501	0.0529747																	1	1.06359	0.951442	1.12331	1.25452	1.10456
Large neutral amino acids transporter small subunit 4 (Slc43a2)	Slc43a2	Q8CGA3	pS274, oxM279	RLsVGSSmR	6		31	3	0	1.24105	0.0529953			1.24105	0.0529953																	1.01613	0.804895	1	1.14426	1.09701	1.25977
SAM domain-containing protein SAMSN-1 (Samsn1) / SAM and SH3 domain-containing protein 1 (Sash1)	Samsn1 / Sash1	P57725 / P59808	pT181 / pT565	VHTDFTPSPYDtDSLK	6		1	0	0	0.714145	0.0530131	0.714145	0.0530131													1.1149	0.783815	1	0.673744	0.748048	0.648312
Gap junction alpha-1 protein (Gja1)	Gja1	P23242	pS306, pY313	QAsEQNWANySAEQNR	6	Astrocyte	1	2	0	0.747784	0.0530442	0.747784	0.0530442													1.18164	0.944807	1	0.821605	0.864638	0.65166
Ephrin type-B receptor 6 (Ephb6)	Ephb6	O08644	pT661	EVDPtYIK	6	Neuron	2	0	1	0.636528	0.0530519			0.636528	0.0530519																	0.975434	1	1.43721	0.747233	0.750988	0.674022
Tax1-binding protein 1 homolog (Tax1bp1)	Tax1bp1	Q3UKC1	pS632	KLEGQsPQQVSR	6		3	0	1	0.810289	0.053126			0.810289	0.053126																	0.90934	1	1.04616	0.868993	0.837701	0.688111
Phosphatidylinositol 4-phosphate 3-kinase C2 domain-containing subunit alpha (Pik3c2a)	Pik3c2a	Q61194	pS339	SQsLIIR	6		4	3	0	1.16648	0.0532505			1.16648	0.0532505																	1.1256	1	0.940137	1.25321	1.1578	1.16512
Nucleolar protein 56 (Nop56)	Nop56	Q9D6Z1	pS513, oxM518	EELAsDLEEmATSSAK	12		23	0	0	1.44809	0.053253			1.44809	0.053253	0.878228	0.290111			0.844538	1	1.15669	0.834949	0.835473	0.965341							1.26793	1	0.818601	1.59701	1.27264	1.59992
Amphiphysin (Amph)	Amph	Q7TQF7	pS500	AALPAGEGGsPEGAK	12		112	0	1	0.742112	0.0532636	0.716397	0.0391981	0.765517	0.356294											1.26245	1	0.964607	0.69816	0.792049	0.821646	0.84832	1	1.69729	0.855597	0.855538	1.00309
[F-actin]-monooxygenase MICAL3 (Mical3)	Mical3	Q8CJ19	pS977	GRsEEELEASK	12		12	2	0	0.833109	0.0533874	0.924824	0.544666	0.741193	0.0404879											1.08242	0.980289	1	1.16673	0.814531	0.851206	0.876822	1	1.17919	0.736392	0.762615	0.766091
Clathrin heavy chain 1 (Cltc)	Cltc	Q68FD5	pY1477	SVNESLNNLFITEEDyQALR	18		18	0	0	0.919259	0.0535173	0.91323	0.316546	0.92551	0.0223597	1.06006	0.718813			1.11732	1	0.668125	0.884299	1.0605	1.00794	1	0.937838	1.14578	0.908183	0.875486	1.03238	1	0.952717	1.02158	0.914312	0.919342	0.91909
Spectrin beta chain, erythrocytic (Sptb) / Spectrin beta chain, non-erythrocytic 1 (Sptbn1)	Sptb / Sptbn1	P15508 / Q62261		HEAFEK	6		1	0	0	0.658643	0.0535318			0.658643	0.0535318																	0.928207	1	1.33478	0.686043	0.823892	0.639209
Amyloid-beta A4 precursor protein-binding family A member 2 (Apba2)	Apba2	P98084	pS481, cmC484	SAsQDcIETTPGAQEGK	6		7	2	0	0.72964	0.0535386			0.72964	0.0535386																	0.946662	1.19898	1	0.645422	0.891286	0.758479
Ubiquitin carboxyl-terminal hydrolase 42 (Usp42)	Usp42	B2RQC2	pS1227, pS1230, pS1234	HQQEsDFsGAYsDADLHR	6		2	1	0	0.804839	0.0535885	0.804839	0.0535885													1	0.96365	1.20381	0.858099	0.869006	0.822188
Excitatory amino acid transporter 2 (Slc1a2)	Slc1a2	P43006	cmC373	cLEDNLGIDKR	6	Astrocyte	13	0	0	1.13429	0.0536072			1.13429	0.0536072																	1	0.972999	1.09684	1.10081	1.16254	1.21875
Calcium/calmodulin-dependent protein kinase type II subunit alpha (Camk2a)	Camk2a	P11798	pS333	ESSEsTNTTIEDEDTK	12		19	0	0	0.646804	0.0536464	0.784503	0.373167	0.492109	0.0790709											1.61039	1	0.970403	1.23469	0.763579	0.810874	0.69968	1	1.48771	0.55074	0.52611	0.491693
Ethanolamine-phosphate cytidylyltransferase (Pcyt2)	Pcyt2	Q922E4		QQEAPPGGEID	6	Myelinating Oligodendrocytes	4	0	0	0.870905	0.0537628			0.870905	0.0537628																	0.911665	1	1.072	0.854868	0.857327	0.886288
AP2-associated protein kinase 1 (Aak1)	Aak1	Q3UHJ0	pT604	VQTtPPPTIQGQK	12		99	1	1	1.20123	0.0538062	1.15452	0.316427	1.24596	0.145117											0.877697	1	1.33771	1.15097	1.30302	1.25826	0.937687	1	1.41993	1.36088	1.40843	1.41414
Clathrin heavy chain 1 (Cltc)	Cltc	Q68FD5	cmC824	LPVVIGGLLDVDcSEDVIK	6		10	0	0	1.2032	0.0538202			1.2032	0.0538202																	1	0.958564	1.07871	1.31207	1.25494	1.08744
Sorbin and SH3 domain-containing protein 1 (Sorbs1)	Sorbs1	Q62417	pT184	AGEQDPVPTPAELtSPGR	6		1	0	0	1.18826	0.0538329			1.18826	0.0538329																	1.1936	1	0.961206	1.264	1.26283	1.2219
cGMP-dependent 3',5'-cyclic phosphodiesterase (Pde2a)	Pde2a	Q922S4	pS204	RPEAVQNTsVDASEDQKDEK	12		14	1	0	0.804309	0.0538624	0.926613	0.324958	0.690322	0.122129											0.896275	1	1.12391	0.925974	0.934873	0.937697	0.85978	1	1.38076	0.646132	0.882859	0.708026
1-phosphatidylinositol 4,5-bisphosphate phosphodiesterase beta-1 (Plcb1)	Plcb1	Q9Z1B3	pS1199	VNLKSPsSEEIER	6		11	1	0	1.16324	0.0538684			1.16324	0.0538684																	1	0.990148	1.0286	1.15222	1.28174	1.07757
Phosphatidylinositol 5-phosphate 4-kinase type-2 gamma (Pip4k2c)	Pip4k2c	Q91XU3		SPPSETEGSDGR	6		2	0	0	0.671155	0.0538814			0.671155	0.0538814																	0.734177	1.06587	1	0.534829	0.633115	0.711322
DmX-like protein 2 (Dmxl2)	Dmxl2	Q8BPN8	pS2394, oxM2407	RQsESIAAPPVASEDmDKHR	6		20	1	0	1.34884	0.0539827			1.34884	0.0539827																	1.27995	0.836398	1	1.34528	1.39296	1.46521
Cyclic AMP-dependent transcription factor ATF-2 (Atf2)	Atf2	P16951	pS94	MPLDLsPLATPIIR	18		23	1	1	1.08355	0.0540394	1.08922	0.0154945	1.07753	0.319508	1.02315	0.821931			0.871866	1	1.14721	0.964357	0.984703	1.1399	1	1.05342	0.987304	1.12014	1.1043	1.08756	0.834274	1.02684	1	0.988992	1.02017	1.07376
Claudin-11 (Cldn11)	Cldn11	Q60771	pS197	FYYSSGSsSPTHAK	6	Myelinating Oligodendrocytes	46	0	0	1.22113	0.0541584	1.22113	0.0541584													0.82694	1.04024	1	1.13211	1.11647	1.25263
Heat shock protein HSP 90-alpha (Hsp90aa1)	Hsp90aa1	P07901		RAPFDLFENR	6		4	0	0	1.14304	0.0542076			1.14304	0.0542076																	1.1148	0.947634	1	1.20955	1.13511	1.15583
Neurobeachin (Nbea)	Nbea	Q9EPN1	pS1257	AVPNVDAGSIISDTERsDDGKESGK	6		2	0	0	0.860073	0.0542134			0.860073	0.0542134																	1.05643	0.89683	1	0.828686	0.823605	0.887727
Neural cell adhesion molecule L1 (L1cam)	L1cam	P11627	pT1250	EAAGGNDSSGAtSPINPAVALE	6	Neuron	3	0	0	0.811366	0.0542149			0.811366	0.0542149																	0.888613	1	1.12794	0.79411	0.815204	0.838214
TBC1 domain family member 5 (Tbc1d5)	Tbc1d5	Q80XQ2	pS546, oxM547	SEsmPVQLNK	6		9	3	0	1.1593	0.0542868			1.1593	0.0542868																	1.06007	0.912532	1	1.0973	1.12157	1.22726
Synapsin-1 (Syn1)	Syn1	O88935	pS427, pS437	DAsPGRGSHSQSsSPGALTLGR	6	Neuron	2	1	1	1.80307	0.0543464			1.80307	0.0543464																	1.46627	1	0.9146	2.40785	2.2236	1.4645
Tubulin polymerization-promoting protein (Tppp)	Tppp	Q7TQD2	pS158	AVsSPTVSR	6	Myelinating Oligodendrocytes	6	2	0	1.5834	0.0543744	1.5834	0.0543744													1.20581	1	0.95711	1.4446	2.09911	1.46446
Disks large homolog 2 (Dlg2)	Dlg2	Q91XM9	pS65	NLSQIENVHGYVLQSHIsPLK	12	Neuron	116	1	2	0.902067	0.0544597	0.928674	0.352411	0.877085	0.141117											1.09442	1	0.870357	0.935658	0.884519	0.933131	0.969326	1	1.18824	0.95333	0.892268	0.923855
Paralemmin-2 (Palm2)	Palm2	Q8BR92	pS315	AELVLIDEDDEKsLR	6	Neuron	46	1	0	0.775832	0.0544833			0.775832	0.0544833																	1.16255	0.933203	1	0.836271	0.697518	0.867993
Signal-induced proliferation-associated 1-like protein 3 (Sipa1l3)	Sipa1l3	G3X9J0	pS1538, cmC1543	TLsDESLcSGR	12		7	2	0	0.944531	0.0545442	0.970351	0.567579	0.918872	0.019233											1.0053	0.92903	1	0.869908	0.989492	0.987931	0.945955	1.00678	1	0.889884	0.903828	0.919472
Dihydropyrimidinase-related protein 2 (Dpysl2)	Dpysl2	O08553	pT514, pT521, pS522	TVtPASSAKtsPAKQQAPPVR	6		1	1	2	1.42818	0.0545473	1.42818	0.0545473													0.940946	1	1.45829	1.47556	1.64504	1.73413
Caskin-1 (Caskin1)	Caskin1	Q6P9K8	pT779, pT783	QVLPSGASHFtPPQtPTK	18		35	1	2	1.50896	0.054695	1.43009	0.352272	1.58431	0.133365	1.12483	0.570394			1.15913	1	0.680361	0.973856	1.32036	0.899717	1.04578	1	0.581968	1.26307	1.81267	0.682167	1.05472	1	0.695783	1.62615	1.7944	0.937102
ADP/ATP translocase 1 (Slc25a4)	Slc25a4	P48962		EQGFLSFWR	12		12	0	0	0.92718	0.0547231			0.92718	0.0547231	0.951596	0.534021			1.03964	1	0.935231	0.980592	0.819502	1.03078							1	1.01032	0.996632	0.948758	0.876294	0.962931
Transcription intermediary factor 1-beta (Trim28)	Trim28	Q62318	pS473	SRsGEGEVSGLLR	6		64	2	0	0.939713	0.0547275			0.939713	0.0547275																	1	0.981763	1.03454	0.945823	0.972697	0.915935
BTB/POZ domain-containing protein KCTD16 (Kctd16)	Kctd16	Q5DTY9	pS130, cmC135, pS146	LLAPEDVKQsPDEFcHSDFEDASQGsDTR	6	Neuron	7	1	1	0.892657	0.0548233			0.892657	0.0548233																	1.03201	1	0.950759	0.886672	0.832669	0.943248
PHD finger protein 24 (Phf24)	Phf24	Q80TL4	pT47, pS51	RGtVEGsVQEVQEEKEAEASAPVVQEESSINR	6		3	2	0	1.29927	0.0548962			1.29927	0.0548962																	0.993861	1.2097	1	1.3101	1.57739	1.27481
Acidic leucine-rich nuclear phosphoprotein 32 family member A (Anp32a)	Anp32a	O35381	pT15	NRtPSDVK	6		1	1	1	0.574032	0.0549682			0.574032	0.0549682																	0.661599	1	1.17113	0.55187	0.542957	0.531251
Dematin (Dmtn)	Dmtn	Q9WV69	pS333, cmC336	GNsLPcVLEQK	12		70	3	0	0.815927	0.0549817	0.845458	0.281204	0.78872	0.195116											1	1.02113	0.899434	0.608295	1.00123	0.859686	1.32747	1	0.842617	0.835449	0.859341	0.805522
Pleckstrin homology domain-containing family A member 6 (Plekha6)	Plekha6	Q7TQG1	pY492, oxM500	SEDIyADPAAYVmR	12	Neuron	10	0	0	1.26555	0.0550445			1.26555	0.0550445	1.03202	0.909199			1	1.32702	0.653918	1.11821	1.27261	0.685562							1.15087	1	0.885866	1.35135	1.33933	1.15246
Myelin-oligodendrocyte glycoprotein (Mog)	Mog	Q61885		DQDAEQAPEYR	6	Myelinating Oligodendrocytes	2	0	0	0.706663	0.0551185			0.706663	0.0551185																	0.779376	1	1.11496	0.610062	0.696094	0.739165
CaM kinase-like vesicle-associated protein (Camkv)	Camkv	Q3UHL1	pT438	SAtPATDGR	12		10	1	1	0.752832	0.0551777	0.891767	0.500981	0.603307	0.0218748											1.238	1	0.972681	1.20955	0.766791	0.886839	0.808091	1.17519	1	0.557481	0.630118	0.612232
Microtubule-associated protein 1B (Map1b)	Map1b	P14873	pS1775, pS1778, pS1781	VQSLEGEKLsPKsDIsPLTPR	12		23	0	2	1.06487	0.0552478	1.0776	0.259645	1.05229	0.161546											1	1.04691	0.898401	0.992562	1.05688	1.12443	1	1.01722	0.963002	1.06176	1.07939	0.994914
Disks large homolog 2 (Dlg2)	Dlg2	Q91XM9	cmC355, pS360	LcDKPAsPR	6	Neuron	20	1	1	0.873654	0.05542			0.873654	0.05542																	1	0.996826	1.13658	0.900042	0.947191	0.89028
Heterogeneous nuclear ribonucleoprotein K (Hnrnpk)	Hnrnpk	P61979	oxM283, pS284	RDYDDmsPR	12		12	0	1	1.31985	0.0554202	1.11082	0.523138	1.51178	0.0168617											0.897646	1	1.05192	1.37435	0.867231	1.03485	1.26006	1	0.952421	1.5077	1.529	1.81985
Presenilin-1 (Psen1)	Psen1	P49769	pS367	AAVQELSGsILTSEDPEER	6		2	1	0	0.854361	0.0554876			0.854361	0.0554876																	1	0.907333	1.06138	0.831726	0.801823	0.902804
Mucolipin-1 (Mcoln1)	Mcoln1	Q99J21	cmC544, pS547	SELQAYIEQcQDsPTSGK	6		18	1	1	1.09695	0.0555584			1.09695	0.0555584																	1.01712	0.919277	1	1.03993	1.10445	1.0767
Heterogeneous nuclear ribonucleoprotein K (Hnrnpk)	Hnrnpk	P61979	pS284	RDYDDMsPR	12		6	0	1	1.20394	0.0555722	1.34362	0.14189	1.07878	0.318937											1.02824	1	0.717395	1.49793	1.02154	1.16964	1	0.987487	1.07694	1.06398	1.01326	1.2286
G protein-regulated inducer of neurite outgrowth 1 (Gprin1)	Gprin1	Q3UNH4	pS182	VDIVsPGGDNAGSLR	6	Neuron	15	0	1	1.21226	0.0556879			1.21226	0.0556879																	1.11422	1	0.915779	1.24471	1.30953	1.11892
Actin, alpha skeletal muscle (Acta1) / Actin, aortic smooth muscle (Acta2) / Actin, cytoplasmic 1 (Actb) / Beta-actin-like protein 2 (Actbl2) / Actin, alpha cardiac muscle 1 (Actc1) / Actin, cytoplasmic 2 (Actg1) / Actin, gamma-enteric smooth muscle (Actg2)	Acta1 / Acta2 / Actb / Actbl2 / Actc1 / Actg1 / Actg2	P68134 / P62737 / P60710 / Q8BFZ3 / P68033 / P63260 / P63268	oxM46 / oxM46 / oxM44 / oxM45 / oxM46 / oxM44 / oxM45	HQGVmVGMGQK	6		22	0	0	1.16457	0.055754			1.16457	0.055754																	1.0504	0.888289	1	1.09461	1.11439	1.21333
TBC1 domain family member 1 (Tbc1d1)	Tbc1d1	Q60949	pS231	SFsQPGLR	6		17	2	0	1.3415	0.0558376			1.3415	0.0558376																	1	0.826413	1.27686	1.39399	1.35466	1.41439
Dual specificity tyrosine-phosphorylation-regulated kinase 1A (Dyrk1a)	Dyrk1a	Q61214	pY145	KVYNDGYDDDNyDYIVK	22		128	0	0	0.820172	0.0559655	0.797401	0.126241	0.841883	0.334104			0.874761	0.157685							0.855514	1	1.21654	0.791802	0.792954	0.864902	0.853498	1	1.36851	0.906891	0.865153	0.940514	1.03718	0.876942	1.14392	0.962821	0.864919	1.04363	1.03546	0.930791	0.720168	0.771457
Teneurin-2 (Tenm2) / Teneurin-3 (Tenm3) / Teneurin-4 (Tenm4)	Tenm2 / Tenm3 / Tenm4	Q9WTS5 / Q9WTS6 / Q3UHK6	pS42 / pS43 / pS41	SYSsSETLK	6		2	0	0	0.812755	0.0559847			0.812755	0.0559847																	1.05491	0.855396	1	0.736199	0.849905	0.779261
Calcium-regulated heat stable protein 1 (Carhsp1)	Carhsp1	Q9CR86	pS53	TFsATVR	12		28	1	0	1.13996	0.0559883	1.04846	0.491893	1.23171	0.0684721											1	0.97241	1.0416	1.05679	0.945663	1.15763	1.15128	1	0.854503	1.21389	1.18064	1.30772
Protein kinase C epsilon type (Prkce)	Prkce	P16054	pT710	DVNNFDQDFTREEPILtLVDEAIIK	18		51	1	0	1.5603	0.0560554	1.04737	0.66856	2.15109	0.0395892	1.08441	0.810612			0.927852	1	1.09043	0.829253	1.74363	0.700159	0.927479	1.20219	1	1.09337	0.973289	1.21125	1.06412	1	0.653155	1.97244	1.37878	2.49388
Disks large homolog 2 (Dlg2)	Dlg2	Q91XM9	pY815, cmC832	AIKLEQEFGEyFTAIVQGDTLEDIYNQcK	6	Neuron	4	0	0	1.64274	0.0562176	1.64274	0.0562176													1.16684	0.954119	1	1.26919	1.75124	2.10651
Guanine nucleotide-binding protein G(s) subunit alpha isoforms XLas (Gnas) / Guanine nucleotide-binding protein G(s) subunit alpha isoforms short (Gnas)	Gnas / Gnas	Q6R0H7 / P63094	pS1091 / pS352	ISTAsGDGR	6		6	0	0	0.707699	0.0562248			0.707699	0.0562248																	0.740211	1	1.04801	0.590039	0.672494	0.710691
Connector enhancer of kinase suppressor of ras 2 (Cnksr2) / Sesquipedalian-2 (Pheta2)	Cnksr2 / Pheta2	Q80YA9 / Q14B98	pY594 / pY43	yWFVLK	6		4	0	0	0.797073	0.0562596			0.797073	0.0562596																	1.0318	0.838197	1	0.682174	0.784542	0.820884
Sodium/potassium-transporting ATPase subunit beta-2 (Atp1b2)	Atp1b2	P14231	oxM30	THQFmGR	6	Astrocyte	3	0	0	0.765565	0.0562724			0.765565	0.0562724																	0.997172	1	1.23987	0.746621	0.811469	0.920078
Brain acid soluble protein 1 (Basp1)	Basp1	Q91XV3	pT36	KAEGAGTEEEGtPKESEPQAAADATEVK	12		137	0	2	0.784058	0.0563075	0.845117	0.0776229	0.729978	0.237102											0.985961	1	1.17084	0.911836	0.820343	0.935689	0.927129	1	1.63715	0.770552	0.89563	0.935662
Large proline-rich protein BAG6 (Bag6)	Bag6	Q9Z1R2	pS1139	LQEDPNYsPQRFPNAHR	6		19	0	1	1.36911	0.0563111			1.36911	0.0563111																	0.878383	1	1.27235	1.26975	1.56384	1.48011
Serine/threonine-protein kinase PAK 1 (Pak1)	Pak1	O88643	pT212, pT230	SVIEPLPVtPTRDVATSPISPTENNTtPPDALTR	6		1	0	1	1.25041	0.056367			1.25041	0.056367																	0.985782	1	1.12234	1.29632	1.44635	1.14375
Histone deacetylase 6 (Hdac6)	Hdac6	Q9Z2V5	cmC37, pS43	cAVPHSsPNLAEVK	6		14	0	1	1.29314	0.05645			1.29314	0.05645																	1	0.80856	1.09104	1.1224	1.34658	1.28061
Cytochrome b-c1 complex subunit 6, mitochondrial (Uqcrh)	Uqcrh	P99028	cmC35	EHcEQLEK	12		6	0	0	0.850809	0.0565021			0.850809	0.0565021	1.15179	0.526857			1.70812	0.918067	1	1.25785	1.36734	1.55143							0.914201	1	1.10425	0.871407	0.866589	0.830129
Microtubule-associated protein 2 (Map2)	Map2	P20357	pS283, pT288	KDEWGLAAPIsPGPLtPMR	12		8	1	1	1.38567	0.0565656			1.38567	0.0565656	1.00274	0.984198			1.02308	1	0.697137	0.936313	0.985875	0.805492							1	1.11601	0.726391	1.39735	1.37725	1.16402
Opalin (Opalin)	Opalin	Q7M750	pS90	ISENPRRsPTHEMNPR	12	Myelinating Oligodendrocytes	6	0	1	1.24127	0.0567378	1.0869	0.552176	1.40196	0.0713142											1.02064	1	0.836958	1.26005	0.892618	0.953266	1	1.06352	0.681664	1.20799	1.46924	1.1714
Putative RNA-binding protein 15B (Rbm15b)	Rbm15b	Q6PHZ5	pS263	SLsPVAAPPLREPR	6		6	1	1	0.857598	0.0568351			0.857598	0.0568351																	1.16353	1	0.992915	0.911481	0.91159	0.883894
Disks large-associated protein 3 (Dlgap3)	Dlgap3	Q6PFD5	pS185	SHsLEAPGKR	6		25	3	0	0.768982	0.0569664			0.768982	0.0569664																	1.03208	1	0.809592	0.648261	0.734245	0.802692
NADH dehydrogenase [ubiquinone] iron-sulfur protein 8, mitochondrial (Ndufs8)	Ndufs8	Q8K3J1	pS94	GPLsPR	6		2	0	1	1.19783	0.0569858			1.19783	0.0569858																	1	0.889466	1.07049	1.14825	1.11435	1.28292
Rab effector MyRIP (Myrip)	Myrip	Q8K3I4		AEEEEPEWPR	6		3	0	0	0.734209	0.0571084			0.734209	0.0571084																	1	0.823185	1.00449	0.620779	0.838812	0.616511
Kinesin-like protein KIF21B (Kif21b)	Kif21b	Q9QXL1	pS1217	GATDTsPLTR	6		3	0	1	0.896164	0.0572975			0.896164	0.0572975																	1.06885	0.950099	1	0.885189	0.879813	0.940475
Dihydropyrimidinase-related protein 2 (Dpysl2)	Dpysl2	O08553	pS522	TsPAKQQAPPVR	6		75	0	2	1.51079	0.057308	1.51079	0.057308													0.750125	1	1.12621	1.42592	1.20316	1.71645
Voltage-dependent calcium channel beta subunit-associated regulatory protein (Cbarp)	Cbarp	Q66L44	pS696	LAEPVASSQVLIVAAAAPTSPDHsPA	6		12	0	1	0.927526	0.0574084			0.927526	0.0574084																	0.938402	1	1.00127	0.918805	0.932206	0.875607
U4/U6 small nuclear ribonucleoprotein Prp31 (Prpf31)	Prpf31	Q8CCF0	pT455	SSGTASSVAFtPLQGLEIVNPQAAEK	6		5	0	1	0.955701	0.0574573			0.955701	0.0574573																	1	0.995953	1.02127	0.944811	0.947766	0.990986
Jupiter microtubule associated homolog 1 (Jpt1)	Jpt1	P97825	pS87	SNsSEASSGDFLDLK	6		17	1	0	0.815472	0.0576074			0.815472	0.0576074																	1.18577	1	0.959901	0.822396	0.843162	0.899646
Apoptotic chromatin condensation inducer in the nucleus (Acin1)	Acin1	Q9JIX8	pS428, pS454	EASsPPTHIQLQEEMEPVEGPAPPVLIQLsPPNTDAGAR	12		4	2	1	1.28259	0.0576656			1.28259	0.0576656	0.973144	0.737749			0.878844	1	1.07162	0.929501	0.892292	1.04944							1.05084	1	0.740811	1.24146	1.14889	1.19019
Intersectin-1 (Itsn1)	Itsn1	Q9Z0R4	pS315, oxM317	SGsGmSVISSSSVDQR	6		16	1	0	1.18201	0.0578062			1.18201	0.0578062																	1	0.862136	1.02392	1.16048	1.19753	1.05333
Beta-synuclein (Sncb) / Gamma-synuclein (Sncg)	Sncb / Sncg	Q91ZZ3 / Q9Z0F7		TKQGVTEAAEKTK	6		1	0	0	0.840974	0.0578447			0.840974	0.0578447																	0.834551	1.00522	1	0.78265	0.817933	0.787589
Microtubule-associated protein 1A (Map1a)	Map1a	Q9QYR6	oxM989, pS991, pT1003, pS1008	mAsPPPSGPPSAAHtPFHQsPVEEK	6		9	1	1	1.28137	0.0580056			1.28137	0.0580056																	0.760698	1.02021	1	1.12814	1.1406	1.29464
Synaptophysin (Syp)	Syp	Q62277		APPGAPEK	6	Neuron	2	0	0	0.803866	0.0580892			0.803866	0.0580892																	0.997874	1	1.22088	0.832947	0.831333	0.923167
Probable JmjC domain-containing histone demethylation protein 2C (Jmjd1c)	Jmjd1c	Q69ZK6	pS1027	APVFHPPIHHsLER	6		2	1	0	0.815287	0.0581607			0.815287	0.0581607																	0.841135	1	1.00432	0.775107	0.704129	0.84063
Sodium/potassium-transporting ATPase subunit beta-1 (Atp1b1)	Atp1b1	P14094		ERGDINHER	6	Neuron	1	0	0	0.654768	0.058187			0.654768	0.058187																	0.834215	1	1.24474	0.560223	0.67861	0.777166
Leucine-rich repeat-containing protein 4C (Lrrc4c)	Lrrc4c	Q8C031	pS631	MNsKDNVQETQI	6		2	2	0	1.19899	0.0583312			1.19899	0.0583312																	1.10735	1	0.871069	1.15596	1.16202	1.25312
ATP synthase subunit beta, mitochondrial (Atp5f1b)	Atp5f1b	P56480		LVLEVAQHLGESTVR	18		34	0	0	0.890413	0.0583635	0.901178	0.305388	0.879145	0.144045	0.984015	0.747146			1.05304	0.968045	1	1.00495	0.916668	1.05117	0.979527	1	1.13152	1.07367	0.825951	0.903982	1	0.907053	1.06519	0.91873	0.918296	0.776012
Phosphoacetylglucosamine mutase (Pgm3)	Pgm3	Q9CYR6	oxM60, pS64	STIGVmVTAsHNPEEDNGVK	6		15	1	0	1.18566	0.0583646			1.18566	0.0583646																	1	0.824931	1.02368	1.08171	1.13163	1.16415
Plasma membrane calcium-transporting ATPase 1 (Atp2b1)	Atp2b1	G5E829		KQDGAIENR	6		2	0	0	0.630356	0.0588322			0.630356	0.0588322																	0.696072	1	1.10434	0.522124	0.68295	0.560187
Testis-expressed protein 2 (Tex2)	Tex2	Q6ZPJ0	pS195	SLsTEVEPK	12		27	2	0	1.09722	0.0588585	1.08413	0.24703	1.10946	0.115306											1	0.859768	1.03813	0.996001	1.06997	1.07571	1.10794	1	0.99276	1.16189	1.21126	1.06696
Inositol 1,4,5-trisphosphate receptor type 1 (Itpr1)	Itpr1	P11881	pS1588	RDsVLAASR	12		43	2	0	0.855191	0.0588654	0.943468	0.640726	0.766785	0.00999835											1.23601	1	0.892923	1.1006	0.919129	0.932318	0.991698	1	1.13263	0.768067	0.851183	0.776439
Cyclic AMP-dependent transcription factor ATF-2 (Atf2)	Atf2	P16951	oxM89, pS94	mPLDLsPLATPIIR	12		25	1	1	1.29981	0.058879			1.29981	0.058879	1.00719	0.856689			1	1.04247	0.955097	0.97833	0.979414	1.06138							1.19704	1	0.850677	1.32079	1.21834	1.42231
cAMP-dependent protein kinase type I-alpha regulatory subunit (Prkar1a)	Prkar1a	Q9DBC7	pS77, pS83	TDsREDEIsPPPPNPVVK	6		19	1	1	0.843985	0.0588857			0.843985	0.0588857																	0.988549	1	1.14097	0.806317	0.901252	0.933703
cAMP-specific 3',5'-cyclic phosphodiesterase 4D (Pde4d)	Pde4d	Q01063	pS136, pS141	ESFLYRSDsDYDLsPK	6		10	2	2	1.17436	0.0589034	1.17436	0.0589034													0.884834	1.07357	1	1.10364	1.2261	1.14449
Serine/threonine-protein phosphatase 5 (Ppp5c)	Ppp5c	Q60676		AEGYEVAHGGR	6		1	0	0	0.648414	0.0589649			0.648414	0.0589649																	0.809017	1	1.18127	0.489627	0.697829	0.751489
Pyruvate kinase PKM (Pkm)	Pkm	P52480		FGVEQDVDMVFASFIR	18		29	0	0	1.19308	0.0589681	1.26521	0.247733	1.12552	0.0788188	0.94711	0.752143			0.883787	1	1.13169	0.681144	1.14805	1.0268	1	1.16475	0.663945	1.16552	1.01459	1.3988	1.05048	1	0.969606	1.1963	1.03794	1.16491
MARCKS-related protein (Marcksl1)	Marcksl1	P28667	pT41	SNGDLtPK	6		3	0	2	0.766524	0.0590204			0.766524	0.0590204																	1.05853	0.94877	1	0.741572	0.638797	0.924799
Dendrin (Ddn)	Ddn	Q80TS7	pS354	SAISsPPRPVPR	6		24	0	1	0.799434	0.059033			0.799434	0.059033																	1	0.973618	1.22971	0.837128	0.854278	0.869444
Glutathione hydrolase 7 (Ggt7)	Ggt7	Q99JP7	pS83	LPSSSSEMGSQDGsPLRETR	6		1	0	1	1.30499	0.0591803			1.30499	0.0591803																	1	0.964431	1.30662	1.33474	1.38134	1.5526
Calcium/calmodulin-dependent protein kinase type II subunit alpha (Camk2a)	Camk2a	P11798	pS331	ESsESTNTTIEDEDTKVR	12		21	1	0	0.869765	0.0592776	0.916308	0.335288	0.819349	0.0500271											0.960799	1.15915	1	0.875613	0.932812	1.05041	1	1.03477	0.845503	0.776101	0.830367	0.753483
Neuronal-specific septin-3 (Septin3)	Septin3	Q9Z1S5	cmC295	TPWGIIEVENLNHcEFALLR	6		1	0	0	0.795259	0.0593719			0.795259	0.0593719																	1	0.83279	1.09233	0.766008	0.767217	0.793005
Ezrin (Ezr)	Ezr	P26040	pY424	SQEQLAAELAEyTAK	6		1	0	0	1.11844	0.0594058			1.11844	0.0594058																	0.954769	1.00326	1	1.05356	1.18617	1.06865
Dihydropyrimidinase-related protein 2 (Dpysl2)	Dpysl2	O08553		TVTPASSAK	6		3	0	0	0.630334	0.0595551			0.630334	0.0595551																	0.688765	1	1.11052	0.565386	0.534207	0.664889
Potassium voltage-gated channel subfamily B member 1 (Kcnb1)	Kcnb1	Q03717	pS484	VQDNHLsPNK	6	Neuron	1	0	2	0.712638	0.0596212			0.712638	0.0596212																	0.864202	1	1.241	0.694734	0.794578	0.723578
Brain acid soluble protein 1 (Basp1)	Basp1	Q91XV3		GYNVNDEK	6		3	0	0	0.762581	0.0596715			0.762581	0.0596715																	0.951028	1	1.24012	0.745268	0.812816	0.875422
AP-3 complex subunit delta-1 (Ap3d1)	Ap3d1	O54774	pS755, pT758	HSsLPtESDEDIAPAQR	6		2	2	0	0.755972	0.0597584			0.755972	0.0597584																	0.805157	1.04455	1	0.617758	0.767542	0.769
Beta-adducin (Add2)	Add2	Q9QYB8	pS614, pS618	AGTKsPAVsPSKTSEDTK	6	Neuron	6	0	2	0.78517	0.0597603			0.78517	0.0597603																	0.876294	1.14491	1	0.74204	0.844154	0.785961
Epsin-2 (Epn2)	Epn2	Q8CHU3	pS443	TTsPDLFESQSLTSASSKPSSAR	6		70	1	1	0.933124	0.0597848			0.933124	0.0597848																	1.0432	0.98519	1	0.954884	0.90415	0.96683
Actin, alpha skeletal muscle (Acta1) / Actin, aortic smooth muscle (Acta2) / Actin, cytoplasmic 1 (Actb) / Beta-actin-like protein 2 (Actbl2) / Actin, alpha cardiac muscle 1 (Actc1) / Actin, cytoplasmic 2 (Actg1) / Actin, gamma-enteric smooth muscle (Actg2)	Acta1 / Acta2 / Actb / Actbl2 / Actc1 / Actg1 / Actg2	P68134 / P62737 / P60710 / Q8BFZ3 / P68033 / P63260 / P63268	oxM49 / oxM49 / oxM47 / oxM48 / oxM49 / oxM47 / oxM48	HQGVMVGmGQK	12		38	0	0	1.11588	0.0597906	1.06259	0.283521	1.16594	0.0547445											0.9371	1.0125	1	0.975904	1.03194	1.12637	1.14847	0.991329	1	1.22336	1.1501	1.28734
MAP7 domain-containing protein 1 (Map7d1)	Map7d1	A2AJI0		AQAEQEEQER	6		2	0	0	0.646276	0.0600365			0.646276	0.0600365																	0.849389	1.33433	1	0.72093	0.668949	0.667681
Transmembrane protein 121B (Tmem121b)	Tmem121b	Q99MX7	pS521	GSWVsPSR	6		4	0	1	0.642673	0.0601082			0.642673	0.0601082																	1	0.97836	1.45291	0.715115	0.699376	0.79069
WD repeat-containing protein 1 (Wdr1)	Wdr1	O88342		DYSGQGVVK	12		2	0	0	0.93954	0.0601164	0.93954	0.0601164			1.07784	0.492281			1.30446	0.976747	1	1.12024	1.16199	1.25439	1.00299	0.955499	1	0.892863	0.938799	0.947956
Neutral amino acid transporter A (Slc1a4)	Slc1a4	O35874	pT24	SGETNGYLDGTQAEPAAGPRtPETAMGK	6		1	0	1	0.888435	0.0601218			0.888435	0.0601218																	0.950049	1	1.02412	0.921703	0.807876	0.912775
Neurochondrin (Ncdn)	Ncdn	Q9Z0E0		GDPDDAARR	6		1	0	0	0.591414	0.0601977			0.591414	0.0601977																	0.916421	1.47426	1	0.639526	0.743462	0.622308
Sequestosome-1 (Sqstm1)	Sqstm1	Q64337	pT269, pT271	SRLtPtTPESSSTGTEDK	6		1	0	1	0.775629	0.0603818			0.775629	0.0603818																	1.00146	1	0.818564	0.774745	0.791105	0.621441
Cyclin-dependent kinase 11B (Cdk11b)	Cdk11b	P24788	pT584	AYtPVVVTLWYR	12		6	1	1	0.912639	0.0604621			0.912639	0.0604621	1.00631	0.917405			0.973607	1	1.06686	0.995771	0.946314	1.11758							0.919084	1.02963	1	0.900446	0.892974	0.897693
Protein piccolo (Pclo)	Pclo	Q9QYX7	pS4132	FsPIQESR	5		2	0	1	0.421025	0.0604775			0.421025	0.0604775																	1.0581	0.941901		0.311804	0.235943	0.715328
CaM kinase-like vesicle-associated protein (Camkv)	Camkv	Q3UHL1	pT422, pT430	SATPATDGSATPATDGSVTPATDGSItPATDGSVtPATDR	12		13	0	1	0.914366	0.0605061	0.841407	0.0595103	0.989253	0.61888											1	0.959052	1.13383	0.910375	0.891262	0.800737	1.01367	1	0.999649	0.977247	1.03251	0.971177
Glutamate receptor ionotropic, NMDA 2B (Grin2b)	Grin2b	Q01097	pY1133	DFyLDQFR	12		6	0	0	0.900563	0.0606061	0.899611	0.159917	0.901527	0.32329											1.07877	1	0.926322	0.870916	0.977217	0.855279	0.835281	1.13004	1	0.918675	0.883717	0.870926
Paralemmin-1 (Palm)	Palm	Q9Z0P4	pS157, oxM163	TSTPVRsPGGSTmMK	6		5	0	1	1.47751	0.0607233			1.47751	0.0607233																	1.48599	1	0.955457	1.75584	1.45264	1.87627
Glutamine synthetase (Glul)	Glul	P15105	cmC183	AcLYAGVK	6		5	0	0	1.09902	0.0607841			1.09902	0.0607841																	1.05653	1	0.966249	1.1525	1.05567	1.11391
Vesicle-fusing ATPase (Nsf)	Nsf	P46460		MEIGLPDEK	6		1	0	0	1.17918	0.0608192			1.17918	0.0608192																	1.05553	1	0.916739	1.19559	1.06147	1.24779
Astrotactin-1 (Astn1)	Astn1	Q61137	pS206, pS216	SASAEAANEIHYIPsVLIGGHGREsLR	6		1	2	0	0.867957	0.0608312			0.867957	0.0608312																	1.01196	0.896983	1	0.883381	0.865895	0.775562
SLIT-ROBO Rho GTPase-activating protein 3 (Srgap3)	Srgap3	Q812A2	pS407	sTESIK	6	Neuron	3	1	0	0.657485	0.0608945			0.657485	0.0608945																	0.744426	1	1.15656	0.560576	0.632619	0.714159
NAD(+) hydrolase SARM1 (Sarm1)	Sarm1	Q6PDS3	oxM545, pS548, cmC552	EmLHsPLPcTGGK	6	Neuron	22	0	1	1.25016	0.0609687			1.25016	0.0609687																	1.02192	0.769885	1	1.09777	1.15625	1.2362
RAC-gamma serine/threonine-protein kinase (Akt3)	Akt3	Q9WUA6	pS472, pS476	RPHFPQFsYSAsGRE	6		1	1	0	0.885267	0.0611088	0.885267	0.0611088													1	0.972643	1.05392	0.962736	0.832289	0.884288
Vacuolar fusion protein CCZ1 homolog (Ccz1)	Ccz1	Q8C1Y8	pS264, oxM270	HIEPELAGRDsPVRAEmPGNLQHYGR	6		8	1	1	0.836854	0.0612119			0.836854	0.0612119																	1.06507	1	0.935488	0.744938	0.920838	0.845248
Sodium/potassium-transporting ATPase subunit beta-1 (Atp1b1)	Atp1b1	P14094	oxM121, cmC126	YKDSAQKDDmIFEDcGNVPSEPK	6	Neuron	3	0	0	1.18344	0.061288			1.18344	0.061288																	1.17525	0.933911	1	1.20354	1.21974	1.25621
26S proteasome non-ATPase regulatory subunit 14 (Psmd14)	Psmd14	O35593	pY32	LGGGMPGLGQGPPTDAPAVDTAEQVyISSLALLK	12		3	0	0	1.16917	0.0613321	1.28427	0.00454348	1.05016	0.659335											1.0309	1	0.898528	1.2779	1.19999	1.28429	1	1.05816	0.774892	1.07339	0.999884	0.901871
Synaptojanin-1 (Synj1)	Synj1	Q8CHC4	pY784	VTFAPTyK	6		1	0	0	0.799179	0.0613559			0.799179	0.0613559																	1	0.947329	1.19814	0.890674	0.791274	0.831846
Protein bassoon (Bsn)	Bsn	O88737	pS245, pS249	SQQQLHSPALsPAHsPAKQPLGKPEQER	6	Neuron	6	1	2	1.87724	0.0614282			1.87724	0.0614282																	1.14494	1	0.895327	2.15894	2.31415	1.2342
Kinesin-like protein KIFC2 (Kifc2)	Kifc2	O08672	pS643	AGVAsPVQR	6		3	0	1	1.15056	0.0614718			1.15056	0.0614718																	1.03773	0.951461	1	1.09558	1.25153	1.09213
Dynamin-1-like protein (Dnm1l)	Dnm1l	Q8K1M6	oxM619, pS622	SKPIPImPAsPQK	6		29	0	2	1.29921	0.0614994			1.29921	0.0614994																	1.15048	1	0.786345	1.27746	1.34146	1.19665
Engulfment and cell motility protein 2 (Elmo2)	Elmo2	Q8BHL5	cmC38, pY49	EVcDGWSLPNPEYyTLR	12		9	0	0	0.897964	0.0615153			0.897964	0.0615153	0.971359	0.333979			1	1.00236	0.954789	0.916986	0.97175	0.983713							1.04338	1	0.986806	0.838519	0.921126	0.961355
Microtubule-associated protein 2 (Map2)	Map2	P20357	pS938	EAsPPTSADK	6		42	1	1	1.41552	0.0615455			1.41552	0.0615455																	0.702485	1	1.10438	1.19003	1.28542	1.49771
Bone morphogenetic protein receptor type-2 (Bmpr2)	Bmpr2	O35607	pS863	LNINSsPDEHEPLLR	6		6	1	1	0.8394	0.0616031			0.8394	0.0616031																	1.17061	1	0.981591	0.853435	0.858809	0.933712
IQ motif and SEC7 domain-containing protein 2 (Iqsec2)	Iqsec2	Q5DU25	pS734	HSWDsPAFNNDVVQR	12		20	0	1	0.893965	0.0617041	0.783536	0.0101019	1.00973	0.809715											1	0.971299	1.10423	0.816111	0.752183	0.841489	1.00252	0.931149	1	0.948175	0.970769	1.04328
Numb-like protein (Numbl)	Numbl	O08919	pT279	GEAGtPVAAGTTAAAIPR	6	Neuron	1	0	1	0.793037	0.0620143			0.793037	0.0620143																	1.12543	1	0.987016	0.798142	0.956117	0.714026
SPARC-like protein 1 (Sparcl1)	Sparcl1	P70663	pS353	HGAGDDYFIPsQEFLEAER	18		13	0	0	0.863493	0.0621333	0.794405	0.0481621	0.934575	0.589174	0.953505	0.771317			1	0.874065	1.33288	1.12969	0.857906	1.07024	1	0.998837	1.21343	0.814263	0.822819	0.914757	1.25762	1	0.864582	0.970407	0.949331	0.998193
Neuronal membrane glycoprotein M6-a (Gpm6a)	Gpm6a	P35802	pS267	EEQELHDIHsTR	12		79	1	0	0.859744	0.0621894	0.813338	0.023158	0.904558	0.481969											1	0.909986	1.08663	0.830045	0.793586	0.813633	0.854901	1	1.24808	0.984432	0.824921	0.997473
Potassium/sodium hyperpolarization-activated cyclic nucleotide-gated channel 2 (Hcn2)	Hcn2	O88703	pS834, pS840	TAAPsPDRRDsASPGAASGLDPLDSAR	6		2	1	1	1.16114	0.0622083			1.16114	0.0622083																	0.913132	1	1.09305	1.09258	1.2006	1.19742
Phospholipid phosphatase-related protein type 4 (Plppr4)	Plppr4	Q7TME0	pS746	SNsPENTR	6		6	1	1	0.609839	0.0622378			0.609839	0.0622378																	0.9706	1.46937	1	0.587333	0.81413	0.696364
Disks large homolog 2 (Dlg2)	Dlg2	Q91XM9	pY364, pS365, cmC369	HysPVEcDK	12	Neuron	10	1	1	0.693998	0.0622382	0.825979	0.49404	0.546965	0.0190802											1.43911	1	0.790534	1.18968	0.643748	0.834194	0.796495	1	1.10252	0.395605	0.64266	0.547395
Myocyte-specific enhancer factor 2C (Mef2c)	Mef2c	Q8CFN5	pS396	SEPVsPPRDR	6		7	0	1	0.861579	0.0623051			0.861579	0.0623051																	0.961937	1	1.07926	0.7939	0.887586	0.938743
Ubiquitin-conjugating enzyme E2 N (Ube2n)	Ube2n	P61089		AEPDESNAR	6		5	0	0	0.641042	0.0623754			0.641042	0.0623754																	0.671966	1	1.09559	0.564693	0.616578	0.59285
Potassium voltage-gated channel subfamily D member 2 (Kcnd2)	Kcnd2	Q9Z0V2	pS552	GsVQELSTIQIR	6	Neuron	15	1	0	0.816513	0.0625515			0.816513	0.0625515																	1	0.849191	1.07695	0.789994	0.765082	0.834159
1-phosphatidylinositol 4,5-bisphosphate phosphodiesterase beta-1 (Plcb1)	Plcb1	Q9Z1B3	pS1197, pS1199	VNLKsPsSEEIER	6		6	1	1	0.74635	0.0626732			0.74635	0.0626732																	1	0.932807	1.25642	0.777225	0.864259	0.738797
Oxidation resistance protein 1 (Oxr1)	Oxr1	Q4KMM3	pS204	VVSSTsEEEEAFTEK	12		121	1	0	0.919708	0.0626828	0.93428	0.111583	0.905813	0.271765											0.96166	1	1.06924	0.94037	0.960208	0.931135	1	0.974324	1.20423	0.917653	1.01567	0.945851
STE20/SPS1-related proline-alanine-rich protein kinase (Stk39)	Stk39	Q9Z1W9	pS397, oxM401	TEDGDWEWsDDEmDEK	6		11	0	0	0.789292	0.0626896			0.789292	0.0626896																	0.861263	1	1.14377	0.793655	0.81015	0.76804
Protein piccolo (Pclo)	Pclo	Q9QYX7	cmC1791, pS1795, pS1797, pS1808	SScSEYsPsIESDPEGFEIsPEK	6		11	1	2	1.23853	0.0627092			1.23853	0.0627092																	1	1.14642	0.92418	1.24972	1.15706	1.39625
Microtubule-associated protein 1A (Map1a)	Map1a	Q9QYR6	pS991, pS995, pS999, pS1008	MAsPPPsGPPsAAHTPFHQsPVEEK	18		36	1	1	1.22656	0.0628442	1.10943	0.427571	1.33632	0.0686017	0.914541	0.620503			0.825979	1	1.22536	0.993269	0.709255	1.08806	1.18841	1	0.789426	1.13706	1.15185	1.01479	1	1.3084	0.869229	1.35388	1.53831	1.35416
Neural cell adhesion molecule 2 (Ncam2)	Ncam2	O35136	pS786, pT795	ITNHEDGsPVNEPNETtPLTEPEK	6		34	0	1	0.679643	0.0628623			0.679643	0.0628623																	0.805242	1	1.23232	0.632958	0.698754	0.732747
Centromere/kinetochore protein zw10 homolog (Zw10)	Zw10	O54692	pS438	EALPDLPsPDADHK	6		2	1	1	1.15524	0.0629353			1.15524	0.0629353																	1	0.879511	1.06452	1.09989	1.11919	1.18198
Alpha-internexin (Ina)	Ina	P46660		GANESLER	12	Neuron	2	0	0	0.732641	0.062951			0.732641	0.062951	1.1118	0.625317			1.74618	0.991169	1	1.26707	1.34234	1.54579							0.923602	1	1.28446	0.801022	0.80875	0.740586
NAD-dependent protein deacetylase sirtuin-2 (Sirt2)	Sirt2	Q8VDQ8	pT189, cmC195, cmC200	VAGLEPQDLVEAHGtFYTSHcVNTScR	6	Myelinating Oligodendrocytes	1	2	0	0.694984	0.063012			0.694984	0.063012																	0.749622	1.07437	1	0.729275	0.685457	0.547895
Sodium-driven chloride bicarbonate exchanger (Slc4a10)	Slc4a10	Q5DTL9	pS89	DSGLEDGREsPSFDTPSQR	12	Neuron	115	0	1	0.780566	0.0630435	0.747332	0.0346557	0.810389	0.379212											1.22733	1	0.97209	0.821926	0.828662	0.740446	0.932832	1	1.63258	0.865805	1.01438	1.00918
Tripeptidyl-peptidase 2 (Tpp2)	Tpp2	Q64514		ANNVDYTVHSVR	6		1	0	0	0.737127	0.0632208			0.737127	0.0632208																	0.836104	1	1.17712	0.722242	0.696554	0.80233
ATP synthase subunit beta, mitochondrial (Atp5f1b)	Atp5f1b	P56480		ADKLAEEHGS	6		4	0	0	0.71336	0.0632277			0.71336	0.0632277																	1	0.979838	1.31277	0.866234	0.815929	0.666652
Oxysterol-binding protein 1 (Osbp)	Osbp	Q3B7Z2	oxM184, pS188, pS191	mLAEsDDsGDEESVSQTDKTELQSTLR	6		8	0	0	1.19696	0.0632625			1.19696	0.0632625																	1.2297	1	0.97129	1.27367	1.26166	1.29612
Glutamate receptor ionotropic, NMDA 2A (Grin2a)	Grin2a	P35436	pS944	GSLIVDMVSDKGNLIYsDNR	6		3	0	0	0.863084	0.063293			0.863084	0.063293																	1.1367	1	0.962344	0.875313	0.924448	0.874975
SLIT-ROBO Rho GTPase-activating protein 2 (Srgap2)	Srgap2	Q91Z67	pS796, oxM804	SsPKSEIEVmSEPPEEK	6		14	1	2	1.22469	0.0633358			1.22469	0.0633358																	1.15968	0.928818	1	1.16088	1.25397	1.36761
Disks large homolog 2 (Dlg2)	Dlg2	Q91XM9	pT341, pS349	HMLGEDDYtRPPEPVYsTVNK	6	Neuron	1	0	0	1.25301	0.0638452			1.25301	0.0638452																	1	1.07522	0.775542	1.14643	1.24538	1.18023
SCY1-like protein 2 (Scyl2)	Scyl2	Q8CFE4	pS677	GsLTLEEK	6		1	2	0	1.19651	0.0639697			1.19651	0.0639697																	1	0.976523	1.23273	1.30252	1.27892	1.25845
Nectin-1 (Nectin1)	Nectin1	Q9JKF6	pS421	AGIPQHHPPMAQNLQYPDDsDDEKK	6		5	0	0	1.35374	0.0640923			1.35374	0.0640923																	1	0.907086	1.16537	1.2569	1.27398	1.62843
Oxidation resistance protein 1 (Oxr1)	Oxr1	Q4KMM3	pS201	VVsSTSEEEEAFTEK	6		6	1	0	0.834204	0.0641127			0.834204	0.0641127																	0.924006	1	1.00243	0.851577	0.890332	0.699337
Hepatoma-derived growth factor-related protein 2 (Hdgfl2)	Hdgfl2	Q3UMU9		AQEDGQDSEDGPR	6		1	0	0	0.576433	0.0641241			0.576433	0.0641241																	1	0.960518	1.50923	0.792614	0.682663	0.524798
Protein bassoon (Bsn) / Protein piccolo (Pclo)	Bsn / Pclo	O88737 / Q9QYX7	pT1102, pS1108, pS1114 / pT1760, pS1766, pS1772	tPPSNLsPIEDAsPTEELR	5		3	1	1	1.97011	0.0642243			1.97011	0.0642243																	0.844725	1.15528		1.76348	1.68612	2.46072
Tropomyosin alpha-1 chain (Tpm1)	Tpm1	P58771		HIAEDADR	6		1	0	0	0.681498	0.0642551			0.681498	0.0642551																	0.725565	1	1.09168	0.653608	0.560376	0.705962
Brain-enriched guanylate kinase-associated protein (Begain)	Begain	Q68EF6	pS510	AGGDLSLsPSR	12		12	0	1	1.13946	0.0642568	1.11585	0.304014	1.16187	0.169662											0.897313	1	1.13651	1.01645	1.26096	1.10787	1.22174	0.974676	1	1.15086	1.36937	1.19358
Voltage-dependent calcium channel gamma-8 subunit (Cacng8)	Cacng8	Q8VHW2	pT308	DASPGGPGGPGFASTDISMYtLSR	6	Neuron	1	1	0	1.14724	0.0642913			1.14724	0.0642913																	0.900249	1.0108	1	1.19603	1.09766	1.04597
Neurosecretory protein VGF (Vgf)	Vgf	Q0VGU4	pS423	QNALLFAEEEDGEAGAEDKRsQEEAPGHR	12	Neuron	10	0	0	1.13588	0.0644529	1.19385	0.169866	1.07743	0.282303											1	0.928179	1.24852	1.13118	1.26982	1.3915	1.17834	1	0.972232	1.15036	1.11216	1.13202
Rab-like protein 6 (Rabl6)	Rabl6	Q5U3K5	pS480, pS483	NIsLSsEEEAEGLAGHPR	12		4	2	0	0.898214	0.064691	0.975339	0.62854	0.825996	0.0954108											1.00593	0.868172	1	0.939177	0.938125	0.925921	1.08515	0.984263	1	0.99035	0.809302	0.735669
Glutamate receptor ionotropic, NMDA 2B (Grin2b)	Grin2b	Q01097	pY1109	REFDEIELAyR	6		5	0	0	1.18258	0.0646921	1.18258	0.0646921													1	1.11963	0.93463	1.24193	1.26447	1.10551
Asc-type amino acid transporter 1 (Slc7a10)	Slc7a10	P63115	pS9	RDSDMAsHIQQPGGHGNPGPAPSPSPGPGPGPGASER	6		5	0	0	1.89782	0.064699			1.89782	0.064699																	1	0.71832	2.20855	2.63343	2.34584	2.47322
WD repeat-containing protein 11 (Wdr11)	Wdr11	Q8K1X1	pS204, pS205	VYIssPHSSPAHNK	6		2	0	1	1.14325	0.0649081			1.14325	0.0649081																	0.977679	1	1.14021	1.15801	1.24766	1.15885
Cullin-9 (Cul9)	Cul9	Q80TT8	pS1775	VGLQsPSVETR	6		9	0	1	0.838272	0.0649421			0.838272	0.0649421																	0.987477	1	1.18565	0.89542	0.845051	0.919473
Tubulin alpha-1A chain (Tuba1a) / Tubulin alpha-1B chain (Tuba1b) / Tubulin alpha-1C chain (Tuba1c) / Tubulin alpha-3 chain (Tuba3a) / Tubulin alpha-4A chain (Tuba4a) / Tubulin alpha-8 chain (Tuba8)	Tuba1a / Tuba1b / Tuba1c / Tuba3a / Tuba4a / Tuba8	P68369 / P05213 / P68373 / P05214 / P68368 / Q9JJZ2	pY357 / pY357 / pY357 / pY357 / pY357 / pY357	VGINyQPPTVVPGGDLAK	28		64	0	0	0.887266	0.0651942	0.886287	0.317879	0.888341	0.000530676	1.0323	0.590229	0.736981	0.000423211	0.934678	1.05549	1	0.94752	1.09134	1.04788	0.998966	1	1.32604	0.948223	0.983716	1.01497	0.997636	1	1.03082	0.893042	0.894515	0.902743	0.890124	1.0275	1.02269	1.06206	0.977313	0.932027	0.701671	0.798607	0.775637	0.628631
Protein unc-13 homolog A (Unc13a)	Unc13a	Q4KUS2	pT416	AAtPEEK	6	Neuron	4	2	1	0.438094	0.0652383			0.438094	0.0652383																	0.478992	1	1.08145	0.334318	0.371572	0.415823
Eukaryotic translation initiation factor 4B (Eif4b)	Eif4b	Q8BGD9	pS93	LPKsPPYTAFLGNLPYDVTEDSIKDFFR	6		2	0	1	1.27473	0.0653238			1.27473	0.0653238																	1.14092	1	0.817773	1.26678	1.16099	1.34375
Dynamin-1 (Dnm1)	Dnm1	P39053		LEIEAETDR	6	Neuron	3	0	0	0.707804	0.0654291			0.707804	0.0654291																	0.962516	1	1.36299	0.813986	0.775465	0.764352
Amyloid-beta A4 precursor protein-binding family A member 1 (Apba1)	Apba1	B2RUJ5	pT309, pS317	APtPGGGHPDsPGLPAPAGQQQR	6		9	2	1	0.774693	0.0654951			0.774693	0.0654951																	0.89684	1	1.2115	0.796296	0.810807	0.800902
Vesicle-fusing ATPase (Nsf)	Nsf	P46460	pY259, cmC264	GILLyGPPGcGK	6		3	0	0	0.796948	0.0656173			0.796948	0.0656173																	1.06984	1	0.952331	0.748658	0.711052	0.948799
Ankyrin-2 (Ank2)	Ank2	Q8C8R3	pT3745, cmC3753	TPEDIStPPEGTKPcLQTPVTSER	18		111	0	1	0.856232	0.065704	0.884357	0.0303683	0.831583	0.250575	1.01558	0.795137			0.956621	1	1.05853	1.00287	0.94776	1.1115	1	0.94228	1.04539	0.908984	0.846134	0.887048	0.991239	1	1.41776	0.921754	0.922715	0.990395
Tyrosine-protein kinase Fyn (Fyn)	Fyn	P39688	pY531	KDPEERPTFEYLQGFLEDYFTATEPQyQPGENL	12		15	0	0	1.17814	0.0658179	1.09924	0.258099	1.25465	0.158312											1.00454	1	0.852038	0.948784	1.12245	1.06883	1.21117	1	0.734675	1.30257	1.23902	1.15442
Actin, alpha skeletal muscle (Acta1) / Actin, aortic smooth muscle (Acta2) / Actin, alpha cardiac muscle 1 (Actc1) / Actin, gamma-enteric smooth muscle (Actg2)	Acta1 / Acta2 / Actc1 / Actg2	P68134 / P62737 / P68033 / P63268		YPIEHGIITNWDDMEK	6		37	0	0	1.17935	0.0658902			1.17935	0.0658902																	1.01002	1	0.829544	1.12162	1.05541	1.1718
RNA-binding protein Raly (Raly)	Raly	Q64012	pS135	GRLsPVPVPR	6		75	0	1	0.828176	0.0659672			0.828176	0.0659672																	1.18121	0.952615	1	0.885973	0.833644	0.875739
RNA guanine-N7 methyltransferase activating subunit (Ramac)	Ramac	Q9CQY2	pS36	RPPEsPPIVEEWNSR	6		54	0	1	0.919185	0.065974			0.919185	0.065974																	1	0.950116	1.06016	0.928803	0.926901	0.911293
Endoplasmic reticulum junction formation protein lunapark (Lnpk)	Lnpk	Q7TQ95	pS411	ADsVPNLEPSEESLVTK	12		57	3	0	0.824717	0.0660183	0.747158	0.112493	0.89475	0.229836											1	0.73675	1.13541	0.672872	0.753994	0.719091	1.214	1	0.966781	0.923581	0.948233	0.974195
Proline-rich transmembrane protein 2 (Prrt2)	Prrt2	E9PUL5	pS98	AsPSPSPSEAR	6	Neuron	25	0	1	0.579162	0.0661172			0.579162	0.0661172																	0.755236	1	1.35305	0.61733	0.584493	0.598377
Proline-rich transmembrane protein 2 (Prrt2)	Prrt2	E9PUL5	pS100	ASPsPSPSEAR	6	Neuron	4	0	1	0.693341	0.0661487			0.693341	0.0661487																	0.821004	1	1.02048	0.635266	0.834244	0.500611
PDZ domain-containing protein 8 (Pdzd8)	Pdzd8	B9EJ80	pS515	VQTELKEETQPLSHsPK	6		9	0	2	1.2586	0.0661508			1.2586	0.0661508																	1	0.971809	1.26446	1.26421	1.47136	1.33758
Microtubule-associated protein 1B (Map1b)	Map1b	P14873	pS336, pS339	KIAELEEERsQGsTSNSDWMK	6		2	1	0	1.45597	0.0662155			1.45597	0.0662155																	1.65385	1	0.987563	1.73398	1.78845	1.77935
Plasma membrane calcium-transporting ATPase 1 (Atp2b1) / Plasma membrane calcium-transporting ATPase 2 (Atp2b2)	Atp2b1 / Atp2b2	G5E829 / Q9R0K7		NEKGEIEQER	6		1	0	0	0.775469	0.0662886			0.775469	0.0662886																	0.843314	1.08812	1	0.666092	0.839723	0.767422
Coiled-coil domain-containing protein 85A (Ccdc85a)	Ccdc85a	Q5SP85	pS364	QHYGAsPDHK	6		1	0	1	1.41234	0.0663683			1.41234	0.0663683																	1	0.715551	1.09844	1.48553	1.35651	1.13228
AP2-interacting clathrin-endocytosis protein (Kiaa1107)	Kiaa1107	Q80TK0	pS783	QGGGDHQIHsASDDEIPR	6	Neuron	3	0	0	0.85431	0.0663763			0.85431	0.0663763																	0.932029	1	1.07387	0.910826	0.77476	0.882383
Microtubule-associated protein 2 (Map2)	Map2	P20357	pS1783	ARVDHGAEIITQsPSR	12		278	0	1	1.21047	0.0664421	1.25055	0.219347	1.17058	0.306528											0.878935	1	1.42206	1.21907	1.36549	1.54351	1	0.894457	1.42127	1.28776	1.301	1.29254
Centrosomal protein of 170 kDa (Cep170)	Cep170	Q6A065	pS1384	sVDSRPQPAEHPDHLTITR	6		3	1	0	1.13613	0.0664486			1.13613	0.0664486																	0.978858	1.01868	1	1.17838	1.19759	1.02962
Band 4.1-like protein 3 (Epb41l3)	Epb41l3	Q9WV92	pS96	QLEYQQFEDDKLsQR	6		62	0	0	0.853103	0.0666437			0.853103	0.0666437																	1.05439	1	0.89193	0.892149	0.841115	0.780251
Angiotensin-converting enzyme (Ace)	Ace	P09470	pS1305	GPQFGsEVELR	6		8	0	0	0.86724	0.0666788			0.86724	0.0666788																	0.91359	1.05656	1	0.909737	0.799285	0.866808
Structural maintenance of chromosomes protein 3 (Smc3)	Smc3	Q9CW03		VISAFVEIIFDNSDNRLPIDKEEVSLR	6		3	0	0	1.44239	0.0667098			1.44239	0.0667098																	1.01034	1	0.621638	1.43669	1.14505	1.21462
EF-hand domain-containing protein D2 (Efhd2)	Efhd2	Q9D8Y0	pS74	ADLNQGIGEPQsPSR	6	Microglia	26	1	1	1.33263	0.0667869			1.33263	0.0667869																	1	0.936721	1.24481	1.38462	1.60829	1.24689
BDNF/NT-3 growth factors receptor (Ntrk2) / NT-3 growth factor receptor (Ntrk3)	Ntrk2 / Ntrk3	P15209 / Q6VNS1	pY701 / pY705	DVySTDYYR	16		8	0	0	1.14991	0.0668693	1.14991	0.0668693					1.41056	0.154553							1	1.00227	0.862749	1.13101	1.13329	1.03022							1.84171	0.963673	0.803238	0.812338	1.03633	1.44994	0.878816	1.56179	2.03964	2.01512
Dynamin-like 120 kDa protein, mitochondrial (Opa1)	Opa1	P58281	pS811	VNDEHPAYLAsDEITTVR	12		5	0	0	0.883314	0.0669995	0.902151	0.35339	0.864284	0.175919											1.17082	0.900022	1	1.03046	0.873482	0.866413	1	0.890062	1.1495	0.806581	0.887926	0.93254
Gephyrin (Gphn)	Gphn	Q8BUV3	pS270	DTASLSTTPSEsPR	6		36	0	1	0.867709	0.0670695			0.867709	0.0670695																	1	0.903141	1.03894	0.791905	0.905003	0.855966
Disks large homolog 4 (Dlg4)	Dlg4	Q62108		REYEIDGR	6		1	0	0	0.712828	0.0670809			0.712828	0.0670809																	0.896523	1.26274	1	0.764798	0.8345	0.652712
Spectrin beta chain, non-erythrocytic 1 (Sptbn1)	Sptbn1	Q62261	pY1730	EVVAGSHELGQDyEHVTMLQER	12		3	0	0	0.902486	0.0672416	0.912544	0.316753	0.891921	0.148395											1.05975	0.99341	1	1.06245	0.920475	0.803216	0.863049	1	1.04338	0.872464	0.822733	0.89711
Neurofilament light polypeptide (Nefl)	Nefl	P08551		AAKDEVSESR	6		2	0	0	0.58934	0.067253			0.58934	0.067253																	0.736931	1	1.29406	0.586533	0.672963	0.526789
Dihydropyrimidinase-related protein 2 (Dpysl2)	Dpysl2	O08553		MVIPGGIDVHTR	18		10	0	0	1.11914	0.0676264	1.03164	0.577733	1.20337	0.0136073	0.965632	0.513196			1	1.02866	0.915257	0.887247	0.956868	0.99863	1	0.907248	1.01411	1.08082	0.959505	0.973459	1	1.08534	0.949591	1.27272	1.17687	1.20253
GRB2-associated-binding protein 1 (Gab1)	Gab1	Q9QYY0	pY660	VDyVVVDQQK	6		1	0	0	0.914356	0.0676439			0.914356	0.0676439																	1.00164	0.962645	1	0.9339	0.840397	0.936111
Disks large homolog 2 (Dlg2)	Dlg2	Q91XM9	oxM334, pT341	HmLGEDDYtRPPEPVYSTVNK	6	Neuron	3	0	0	1.76253	0.067778			1.76253	0.067778																	1.9506	1	0.939909	2.70641	1.93215	2.2186
Protein kinase C and casein kinase substrate in neurons protein 1 (Pacsin1)	Pacsin1	Q61644	pS346	GSVSsYDR	12		15	0	0	0.805554	0.0677796	0.88988	0.548212	0.71892	0.0269196											1.25415	0.864548	1	1.18935	0.804529	0.781384	0.877552	1	1.15808	0.695977	0.760326	0.726078
Septin-7 (Septin7)	Septin7	O55131	pS333	sPLAQMEEER	6		1	0	1	1.14799	0.0678437			1.14799	0.0678437																	0.951016	1.13731	1	1.13081	1.20731	1.20724
Sodium/potassium-transporting ATPase subunit beta-1 (Atp1b1)	Atp1b1	P14094		FIWNSEK	6	Neuron	2	0	0	1.07855	0.0679765			1.07855	0.0679765																	1.00456	1	0.921295	1.03404	1.0402	1.08142
Reticulophagy regulator 2 (Retreg2)	Retreg2	Q6NS82	pS276, pS278	SAPPAGDEPLAETEsEsEAELAGFSPVVDVK	6		4	1	0	0.78367	0.0680474			0.78367	0.0680474																	1.13525	1	0.864119	0.832079	0.707941	0.810491
Microtubule-associated protein 1A (Map1a)	Map1a	Q9QYR6	pS667	AELEEMEEVHPsDEEEEETKAESFYQK	12		42	0	0	1.29554	0.0683302	1.08228	0.488267	1.49266	0.0354882											1.06363	1	0.750667	1.05136	1.04629	0.948196	1.22741	1	0.817319	1.48402	1.34579	1.71492
NCK-interacting protein with SH3 domain (Nckipsd)	Nckipsd	Q9ESJ4	pT173	AAPtTPPPPVK	6		26	0	0	1.17067	0.0683318			1.17067	0.0683318																	1	1.05225	0.836858	1.10251	1.15021	1.12949
E3 ubiquitin-protein ligase HERC2 (Herc2)	Herc2	Q4U2R1	pS2929	IRAEEEDLAAVPFLAsDNEEEEDDKGSTGSLIR	12		8	1	0	0.902407	0.0684316	0.912685	0.303993	0.89143	0.12077											1	0.986712	1.20322	0.900389	1.02025	0.99076	1.08198	0.904612	1	0.927249	0.869218	0.865867
Plasma membrane calcium-transporting ATPase 2 (Atp2b2)	Atp2b2	Q9R0K7	pS1170	NNSAIDsGINLTTDTSK	6		2	0	0	0.866593	0.0684573			0.866593	0.0684573																	1	1.00893	0.987772	0.774637	0.959738	0.862542
TBC1 domain family member 10B (Tbc1d10b)	Tbc1d10b	Q8BHL3	pS22	HGAPAAPsPPPR	12		26	0	1	0.80859	0.0685631	0.886097	0.0308291	0.722987	0.174078											1.01966	1	0.961325	0.862806	0.839497	0.939135	1.06532	1	0.633728	0.645414	0.772247	0.533714
Alpha-adducin (Add1)	Add1	Q9QYC0	pT358	SPGtPAGEGSGSPPK	6		37	0	1	0.787965	0.0685954			0.787965	0.0685954																	0.968025	1	1.24332	0.788234	0.854458	0.887736
Protein bassoon (Bsn)	Bsn	O88737	pS3382	FsPIEEAKDVESDLASYPPPTVSSSLTSR	12	Neuron	13	0	1	0.869308	0.0686778			0.869308	0.0686778	0.939442	0.253646			1	0.964722	1.00457	0.942502	0.849479	0.997497							1	1.04237	0.8794	0.878524	0.836253	0.825144
Sorting nexin-3 (Snx3)	Snx3	O70492		VAGHPLAQNER	6		2	0	0	0.71818	0.0688417			0.71818	0.0688417																	0.710739	1	1.03936	0.634253	0.658416	0.682396
SH3-containing GRB2-like protein 3-interacting protein 1 (Sgip1)	Sgip1	Q8VD37	pT259	TVPAtPPR	6	Neuron	36	0	1	0.809565	0.0688598			0.809565	0.0688598																	0.912341	1	1.15719	0.800959	0.790058	0.893967
Microtubule-associated protein 4 (Map4)	Map4	P27546	pS785	ATsPSTLVSTGPSSR	6		28	2	1	1.29883	0.0688742			1.29883	0.0688742																	1	0.798855	1.14209	1.27266	1.38502	1.16211
E3 ubiquitin-protein ligase UBR4 (Ubr4)	Ubr4	A2AN08	pS178, pS181	TLSDVEDQKELAsPVsPELR	6		8	1	1	1.21702	0.0688794			1.21702	0.0688794																	1.18339	1	0.875811	1.25043	1.22888	1.24381
Microtubule-associated protein 1B (Map1b)	Map1b	P14873	pS989	REsVVSGDDR	6		4	2	0	0.648997	0.0689431			0.648997	0.0689431																	1	0.990334	1.48925	0.743337	0.751546	0.763357
Voltage-dependent R-type calcium channel subunit alpha-1E (Cacna1e)	Cacna1e	Q61290	pS2097	QGTGsLSESSIPSISDTSTPR	6		9	1	0	0.818546	0.0689592			0.818546	0.0689592																	0.877426	1	1.12399	0.831149	0.782856	0.842788
A-kinase anchor protein 5 (Akap5)	Akap5	D3YVF0	pS242	AsLLESSAAGSPR	6		1	1	0	1.25534	0.0689698			1.25534	0.0689698																	1.04617	0.970332	1	1.34282	1.38348	1.06043
Microtubule-associated protein 1B (Map1b)	Map1b	P14873	cmC1609, pS1614, pS1616	EEcPRPMsIsPPDFSPK	6		2	2	1	0.748026	0.0690334			0.748026	0.0690334																	0.756807	1.06347	1	0.667141	0.74223	0.700265
BLOC-1-related complex subunit 6 (Borcs6)	Borcs6	Q9D6W8	pS130	RGsPGGVEMNVELPQQEGDDDDDEDEEAAAGR	6		2	2	1	1.21476	0.0691418			1.21476	0.0691418																	1.18315	0.973413	1	1.25926	1.17873	1.39649
Bcl-2-associated transcription factor 1 (Bclaf1)	Bclaf1	Q8K019	pS395	FHDsEGDDTEETEDYR	12		5	0	0	0.863177	0.0691493	0.899455	0.194648	0.823114	0.150918											1	0.988999	1.1195	1.0136	0.834513	0.947847	0.766828	1	1.048	0.705612	0.787465	0.823847
Protein piccolo (Pclo)	Pclo	Q9QYX7	pS75, oxM78	GSVPAAAAEsPSmHR	6		27	0	1	0.75813	0.0693007			0.75813	0.0693007																	0.744266	1	1.01928	0.663095	0.713893	0.718139
Neuropeptide Y receptor type 1 (Npy1r)	Npy1r	Q04573	pS367	QAsPVAFK	6	Neuron	6	2	1	0.825324	0.0693666			0.825324	0.0693666																	1	0.989672	1.20267	0.839202	0.859037	0.936477
L-lactate dehydrogenase B chain (Ldhb)	Ldhb	P16125		FIIPQIVK	6		3	0	0	0.927969	0.0694301			0.927969	0.0694301																	0.992727	1.08593	1	0.954718	0.954125	0.948059
Leucine-rich repeat-containing protein 4B (Lrrc4b)	Lrrc4b	P0C192	pS700	SGsKENVQETQI	6		44	2	0	0.940839	0.069509			0.940839	0.069509																	1.01423	0.959695	1	0.899232	0.957337	0.941414
AP2-associated protein kinase 1 (Aak1)	Aak1	Q3UHJ0	pT618	VGSLtPPSSPK	12		196	0	1	0.761191	0.0696603	0.768186	0.243699	0.754457	0.284094											0.999366	1	1.49371	0.929068	0.69038	1.06389	1	0.984719	1.6432	0.817484	0.801222	1.1184
Cell division control protein 42 homolog (Cdc42) / Ras-related C3 botulinum toxin substrate 1 (Rac1) / Ras-related C3 botulinum toxin substrate 2 (Rac2) / Ras-related C3 botulinum toxin substrate 3 (Rac3) / Rho-related GTP-binding protein RhoG (Rhog) / Rho-related GTP-binding protein RhoJ (Rhoj) / Rho-related GTP-binding protein RhoQ (Rhoq)	Cdc42 / Rac1 / Rac2 / Rac3 / Rhog / Rhoj / Rhoq	P60766 / P63001 / Q05144 / P60764 / P84096 / Q9ER71 / Q8R527	cmC6 / cmC6 / cmC6 / cmC6 / cmC6 / cmC24 / cmC12	cVVVGDGAVGK	6		1	0	0	0.771275	0.069747			0.771275	0.069747																	0.999088	1	1.28196	0.78861	0.917802	0.824179
SH2 domain-containing protein 5 (Sh2d5)	Sh2d5	Q8JZW5	pS12, cmC14	RAsDcGPAPYRPR	6		8	1	0	0.782752	0.0697593			0.782752	0.0697593																	0.882046	1	1.15506	0.814891	0.850992	0.711416
Chromosome alignment-maintaining phosphoprotein 1 (Champ1)	Champ1	Q8K327	pS416	RPGPPLsPEIR	6		59	0	1	0.904751	0.0697642			0.904751	0.0697642																	1.04007	0.925921	1	0.920496	0.858283	0.904702
Junctophilin-3 (Jph3)	Jph3	Q9ET77	pS706	SLPVALEsDEETGDELK	6		11	0	0	0.819029	0.069913			0.819029	0.069913																	1.21067	1	0.967651	0.849304	0.852459	0.901375
PC4 and SFRS1-interacting protein (Psip1)	Psip1	Q99JF8	pS176	QVDTEEAGMVTAATASNVKAsPK	12		50	0	2	1.22932	0.0699428	1.14163	0.416793	1.30699	0.0510347											1	0.775653	1.11034	0.940189	1.31946	1.03508	1.32413	1	0.934487	1.40587	1.41133	1.44177
Protein FAM171B (Fam171b)	Fam171b	Q14CH0	pS792	STVEDFEANTsPTK	6		26	1	2	1.28664	0.0699796			1.28664	0.0699796																	1	0.984137	1.3416	1.31636	1.50009	1.46258
Protein ELYS (Ahctf1)	Ahctf1	Q8CJF7	pT1954	LDSSQLPLQTGLDVPAtPR	6		1	1	2	1.14589	0.0700933			1.14589	0.0700933																	1.04057	0.886766	1	1.18159	1.05963	1.1132
Na(+)/H(+) exchange regulatory cofactor NHE-RF1 (Slc9a3r1)	Slc9a3r1	P70441	pS285	SAsSDTSEELNSQDSPKR	6		16	2	0	0.794473	0.0701356			0.794473	0.0701356																	1	1.17129	0.981583	0.713042	0.929799	0.862033
Protein disulfide-isomerase A6 (Pdia6)	Pdia6	Q922R8	pS428	DGELPVEDDIDLsDVELDDLEKDEL	18		18	0	0	1.11899	0.0701516	1.02103	0.741636	1.22914	0.0778994	0.935998	0.179509			1	1.05766	0.96999	0.975377	0.884017	0.974481	1	0.979445	1.15785	1.04343	1.12058	1.03928	1.01224	1	0.77802	1.2327	1.06478	1.13213
Microtubule-associated protein 1A (Map1a)	Map1a	Q9QYR6	pS991, pS995, pT1003, pS1008	MAsPPPsGPPSAAHtPFHQsPVEEK	12		9	1	1	1.22746	0.0703731			1.22746	0.0703731	0.914841	0.279364			1	1.03657	0.972825	1.00895	0.789995	0.954175							1	1.14617	0.968933	1.21752	1.43138	1.17477
Rap1 GTPase-activating protein 1 (Rap1gap)	Rap1gap	A2ALS5	pS515	REsPPAGQK	6		4	1	1	0.570963	0.0704036			0.570963	0.0704036																	0.653658	1	1.22272	0.503291	0.598501	0.540515
E3 ubiquitin-protein ligase UBR4 (Ubr4)	Ubr4	A2AN08	pS178	TLSDVEDQKELAsPVSPELR	12		53	0	1	0.955987	0.0704274	0.991632	0.632829	0.921096	0.0969922											1	0.988459	1.01462	1.00144	0.964599	1.01191	1.09566	1	0.972335	0.942952	0.942928	0.940038
Pumilio homolog 2 (Pum2)	Pum2	Q80U58	pS181	QAsPTEVVER	12		9	2	1	0.899487	0.0705182	0.968574	0.669711	0.830155	0.0296587											1	0.980572	1.06397	1.00133	0.8629	1.08463	0.936387	1	1.09744	0.794811	0.862106	0.86163
Soluble lamin-associated protein of 75 kDa (Fam169a)	Fam169a	Q5XG69	oxM494, pS512	TSPDTDSEmLIDQSPSDDKGHTEENLsPVSK	6	Neuron	14	0	1	1.21646	0.0705561			1.21646	0.0705561																	0.987737	1	1.24617	1.22492	1.33473	1.37427
Neuromodulin (Gap43)	Gap43	P06837	pT95	EGDGSATTDAAPAtSPKAEEPSKAGDAPSEEK	6	Neuron	11	0	1	0.82734	0.0705579			0.82734	0.0705579																	1	1.03098	0.86082	0.743919	0.883398	0.765184
Protein bassoon (Bsn)	Bsn	O88737	cmC2574, pS2578	DAcEPEsGPDPSTVR	12	Neuron	7	0	0	0.835456	0.0708211	0.886369	0.177261	0.782275	0.230272											1.08999	0.898276	1	0.889454	0.807976	0.95128	0.680932	1	1.17997	0.737514	0.777857	0.722646
Transcription intermediary factor 1-alpha (Trim24)	Trim24	Q64127	cmC1023, pS1026, pS1029	VEFRHEAEDcKFsDDsDDDFVQPR	6		1	0	0	1.47762	0.0708408			1.47762	0.0708408																	1.03577	1	0.617251	1.18875	1.52472	1.2067
182 kDa tankyrase-1-binding protein (Tnks1bp1)	Tnks1bp1	P58871	pS1022	DVGHLEEGASGGLLsPSTPHSR	6		26	0	1	0.913881	0.070857			0.913881	0.070857																	1.00237	0.928571	1	0.845588	0.927416	0.905529
Kinesin light chain 2 (Klc2)	Klc2	O88448	pS443	VDsPTVNTTLR	6		2	1	1	0.778497	0.0708636			0.778497	0.0708636																	1.17935	1	0.940888	0.768521	0.930054	0.730524
Multidrug resistance-associated protein 5 (Abcc5)	Abcc5	Q9R1X5	pS43, cmC46	TRsLEcQDALETAAR	6		1	3	0	0.789789	0.0710676			0.789789	0.0710676																	1	0.901757	1.09239	0.671834	0.900253	0.792656
Nicolin-1 (Nicn1)	Nicn1	Q9CQM0	pS142	sPSLAFPK	6		1	0	1	1.12829	0.0711571			1.12829	0.0711571																	1.00265	0.883272	1	1.04697	1.06081	1.14837
Membrane-associated progesterone receptor component 1 (Pgrmc1)	Pgrmc1	O55022	pS181	LLKEGEEPTVYsDDEEPKDETAR	18		542	0	0	1.14454	0.0711709	1.13081	0.0206613	1.15667	0.228815	1.2406	0.305614			0.975088	1	1.0772	0.993057	1.66759	1.12604	0.928295	1.0152	1	1.06642	1.1377	1.12441	1	0.979569	1.35166	1.26403	1.32629	1.26282
RAB11-binding protein RELCH (Relch)	Relch	Q148V7	pT337	DLVDVASGVDEDELEALtPILGNVPPTLDTPLPIENTLLVQK	18		61	0	1	1.14709	0.071175	1.07342	0.275512	1.21602	0.0930535	0.939603	0.873314			1	1.13167	0.480481	0.403175	1.22469	0.82652	1	1.02046	0.866055	1.00774	1.0889	1.00181	1.17717	1	0.907844	1.22799	1.15412	1.36932
Kinesin-like protein KIF21A (Kif21a)	Kif21a	Q9QXL2	pS855	KLsSSESPAPDTGSSAASGEADTSRPGTQQK	6		28	2	0	0.829063	0.0714694			0.829063	0.0714694																	0.97686	1.00686	1	0.819642	0.946774	0.707278
Neurofilament medium polypeptide (Nefm)	Nefm	P08553	pS344	QLsDIEER	6		4	3	0	0.819452	0.0715113			0.819452	0.0715113																	1	0.90636	1.09761	0.831115	0.900647	0.729846
Protein RUFY3 (Rufy3)	Rufy3	Q9D394	pS49, pT51, oxM65	ELDDIsLtPDPEPTHEDPNYLmANER	6		8	1	1	1.20956	0.0715269			1.20956	0.0715269																	1.22116	1	0.981565	1.33804	1.19117	1.34469
Actin, alpha skeletal muscle (Acta1) / Actin, aortic smooth muscle (Acta2) / Actin, cytoplasmic 1 (Actb) / Beta-actin-like protein 2 (Actbl2) / Actin, alpha cardiac muscle 1 (Actc1) / Actin, cytoplasmic 2 (Actg1) / Actin, gamma-enteric smooth muscle (Actg2)	Acta1 / Acta2 / Actb / Actbl2 / Actc1 / Actg1 / Actg2	P68134 / P62737 / P60710 / Q8BFZ3 / P68033 / P63260 / P63268		GILTLK	12		31	0	0	0.909386	0.0716538	0.931304	0.488388	0.888182	0.0615374											1	0.886642	1.12364	0.838488	0.92274	1.04226	1.12215	0.989496	1	0.936008	0.892034	0.935666
Protein piccolo (Pclo)	Pclo	Q9QYX7	pT1390	TQtPSETR	6		1	1	1	0.721287	0.0717304			0.721287	0.0717304																	0.95183	1.33287	1	0.715609	0.823091	0.830509
Disks large homolog 4 (Dlg4)	Dlg4	Q62108	pS295	RYsPVAK	12		69	1	1	0.846318	0.0718351	0.949031	0.716374	0.748956	0.0312801											1	1.05971	0.991022	1.19829	0.74461	0.952334	0.986906	1	1.23145	0.759807	0.839657	0.810944
Ankyrin-2 (Ank2)	Ank2	Q8C8R3		AGQVEVVR	6		2	0	0	0.803303	0.0720774			0.803303	0.0720774																	0.926221	1	1.18899	0.773454	0.873771	0.85523
NAC-alpha domain-containing protein 1 (Nacad)	Nacad	Q5SWP3	cmC223, pT242, pS245, pT246	EGGHPALHPPPELcSQGDPPVPSPPPDLESYFtPPstPTK	6		8	1	2	0.852815	0.0721176			0.852815	0.0721176																	1.00404	0.841809	1	0.778949	0.797911	0.850122
Stathmin-2 (Stmn2)	Stmn2	P55821	pS50, pS62	AsGQAFELILKPPsPISEAPR	6	Neuron	7	2	1	0.637069	0.0722684			0.637069	0.0722684																	1.44242	1	0.904448	0.675761	0.743909	0.712516
Alpha-synuclein (Snca)	Snca	O55042	pT44	TKEGVLYVGSKtK	6	Neuron	1	0	0	1.1287	0.0722861			1.1287	0.0722861																	1.11912	1	0.985848	1.15194	1.23538	1.11727
Protein Smaug homolog 2 (Samd4b)	Samd4b	Q80XS6	pS271	AAFTTPDHAPLsPQSSVASSGSEQTEEQGSSR	6		3	0	1	0.826529	0.0723846			0.826529	0.0723846																	1.00113	1	0.942442	0.925694	0.692096	0.815157
Protein NDRG4 (Ndrg4)	Ndrg4	Q8BTG7	pS298	RLsGGAVPSASMTR	6	Neuron	53	1	0	0.897598	0.0724261			0.897598	0.0724261																	1	0.971407	1.10785	0.916167	0.944905	0.90286
Protein 4.1 (Epb41) / Band 4.1-like protein 1 (Epb41l1)	Epb41 / Epb41l1	P48193 / Q9Z2H5		FYPPDPAQLTEDITR	6		2	0	0	0.909317	0.0724942			0.909317	0.0724942																	0.913727	1.02813	1	0.867655	0.896495	0.910933
Serine/threonine-protein kinase BRSK2 (Brsk2)	Brsk2	Q69Z98	pT452, pS456, pT460, pT464	GTPVHtPKEsPAGtPNPtPPSSPSVGGVPWR	6		2	0	2	1.25376	0.0725644			1.25376	0.0725644																	1.27644	0.982074	1	1.48271	1.2761	1.32658
Brain acid soluble protein 1 (Basp1)	Basp1	Q91XV3		AGEASAESTGAADGAAPEEGEAK	12		29	0	0	0.857235	0.0726012	0.932489	0.527738	0.779533	0.0612635											1.0645	1	0.878409	1.02855	0.763304	0.952378	0.799909	1	1.05032	0.687062	0.759533	0.775253
Calcipressin-1 (Rcan1) / Calcipressin-3 (Rcan3)	Rcan1 / Rcan3	Q9JHG6 / Q9JKK0	pS161, pS165 / pS148, pS152	QFLIsPPAsPPVGWK	18		149	1	1	0.909798	0.0727649	0.947299	0.452302	0.873465	0.157313	0.903649	0.324086			1.12888	1	0.897594	0.830901	0.887672	1.0163	1.14993	1	0.942443	0.990934	1.00337	0.935105	1	0.995056	1.1968	0.852666	0.986701	0.948609
Synapsin-1 (Syn1)	Syn1	O88935	oxM192	QHAFSmAR	6	Neuron	8	0	0	0.804417	0.0727891			0.804417	0.0727891																	0.863578	1.14201	1	0.787199	0.809995	0.82055
Cell cycle exit and neuronal differentiation protein 1 (Cend1)	Cend1	Q9JKC6	pS10	SASsPKPDTKVPQATAEAK	12		77	0	2	1.19912	0.0728185	1.1983	0.363762	1.19998	0.119709											0.757616	1	1.32923	1.01678	1.29914	1.38305	1.15085	1	0.835289	1.24052	1.2348	1.10798
Membrane-associated guanylate kinase, WW and PDZ domain-containing protein 2 (Magi2)	Magi2	Q9WVQ1	pY826	LHPGDELVyVDGIPVAGK	6		3	0	0	0.904412	0.0728373	0.904412	0.0728373													0.925036	1	1.03688	0.889768	0.858307	0.930713
Syntaxin-binding protein 1 (Stxbp1)	Stxbp1	O08599		TDEEISS	6	Neuron	6	0	0	0.838403	0.0728839			0.838403	0.0728839																	0.883662	1.04969	1	0.759058	0.797426	0.90285
Voltage-dependent calcium channel gamma-3 subunit (Cacng3)	Cacng3	Q9JJV5	pS244, pS248	sRDLsPISK	6		4	1	1	0.865543	0.0729178			0.865543	0.0729178																	0.976362	1	1.16085	0.91067	0.895825	0.908899
Regulator of G-protein signaling 12 (Rgs12)	Rgs12	Q8CGE9	pS173	SLSEsAALR	6	Endothelia	1	0	0	1.23999	0.0729221			1.23999	0.0729221																	0.986989	1	1.14435	1.13393	1.30176	1.44715
Ubiquitin carboxyl-terminal hydrolase 20 (Usp20)	Usp20	Q8C6M1	pS372, cmC376	sTSPcQTPEPDNEAHIR	6		3	0	0	0.559885	0.0730096			0.559885	0.0730096																	1.31335	0.832168	1	0.608484	0.798525	0.354122
Protein MTSS 2 (Mtss2)	Mtss2	Q6P9S0	pS419	GLsLEHQK	6		44	3	0	1.14368	0.073248			1.14368	0.073248																	1.10908	1	0.929275	1.18211	1.19408	1.09873
Cyclin-dependent kinase 12 (Cdk12)	Cdk12	Q14AX6	pS422	SsPIILPK	6		1	0	1	1.15713	0.0732702			1.15713	0.0732702																	1.12974	1	0.957872	1.15362	1.14324	1.2759
Plasma membrane calcium-transporting ATPase 2 (Atp2b2)	Atp2b2	Q9R0K7	pS1184, pS1185	SATssSPGSPIHSLETSL	6		1	0	0	0.706634	0.0733019			0.706634	0.0733019																	1.15906	1	0.854266	0.674151	0.870901	0.584269
Uncharacterized protein C1orf21 homolog (CA021_MOUSE)	CA021_MOUSE	Q8K207	oxM90, pS95	ANmHISEsQQEFFR	6		2	1	0	1.14516	0.0733284			1.14516	0.0733284																	1	0.864857	1.02022	1.05653	1.16116	1.0862
Eukaryotic translation initiation factor 4B (Eif4b)	Eif4b	Q8BGD9	pS93	LPKsPPYTAFLGNLPYDVTEDSIK	6		9	0	1	0.902873	0.0733758			0.902873	0.0733758																	0.98066	1	1.10139	0.930396	0.956525	0.895776
Striatin-4 (Strn4)	Strn4	P58404	pS206	sLELNGAGEPVEGAPR	6		15	1	0	0.848178	0.0733948			0.848178	0.0733948																	1	0.91499	1.03483	0.806937	0.932031	0.763009
Tau-tubulin kinase 1 (Ttbk1)	Ttbk1	Q6PCN3	pS484	MDLPGsPSR	6		5	1	1	1.22729	0.07345			1.22729	0.07345																	1	1.08458	0.785773	1.14449	1.19285	1.18539
Tyrosine-protein phosphatase non-receptor type 11 (Ptpn11)	Ptpn11	P35235	pY63	IQNTGDYyDLYGGEK	28		99	0	0	0.893385	0.0734675	0.933318	0.292626	0.855277	0.220963	0.98423	0.76876	0.964551	0.447314	0.930968	1.03272	1	0.894552	1.00022	1.02218	1	0.947762	1.06021	0.925371	0.864205	1.01782	0.901329	1	1.2508	0.905799	0.871695	0.91845	0.999599	0.934787	1.0004	1.02531	0.961942	1.0132	1.05131	0.935457	1.01052	0.81928
Probable carboxypeptidase X1 (Cpxm1)	Cpxm1	Q9Z100	pY312	IySIGK	12		13	0	0	0.805828	0.0736717			0.805828	0.0736717	0.946252	0.697794			1.27619	0.886758	1	0.90913	0.94556	1.13825							1	0.953102	1.20938	0.835257	0.910391	0.80277
Nuclear pore glycoprotein p62 (Nup62)	Nup62	Q63850	pS412	ELEDLLsPLEESVK	12		20	1	1	1.20324	0.0738221			1.20324	0.0738221	0.89474	0.465598			0.95143	1	1.01266	0.957483	0.635411	1.05919							1	0.965462	1.24981	1.28566	1.26945	1.31362
Syntaxin-1A (Stx1a)	Stx1a	O35526	pS59	KHsAILASPNPDEKTK	6		1	2	0	0.884299	0.0739992			0.884299	0.0739992																	0.98565	1	1.13587	0.947447	0.91588	0.897025
Calmodulin-regulated spectrin-associated protein 1 (Camsap1)	Camsap1	A2AHC3	pT1202	EHtPVEEPLR	6		2	1	1	0.785347	0.0740297			0.785347	0.0740297																	0.892543	1	1.13773	0.868195	0.827129	0.684488
E3 ubiquitin-protein ligase TRIP12 (Trip12)	Trip12	G5E870	pS312	SEsPPAELPSLR	6		4	1	1	0.878115	0.0741768			0.878115	0.0741768																	1.03429	0.881206	1	0.870489	0.819908	0.869743
Lethal(2) giant larvae protein homolog 1 (Llgl1)	Llgl1	Q80Y17	cmC696, pT703	LQEANAQLAEQTcPHDLEMtPVQR	12		6	0	1	1.18014	0.0742535			1.18014	0.0742535	1.0568	0.482084			1.02316	1	0.821453	1.05596	0.98766	0.962559							1	0.886218	1.01869	1.25234	1.12891	1.04695
Thyroid hormone receptor-associated protein 3 (Thrap3)	Thrap3	Q569Z6	pS248, pS253	ERsPALKsPLQSVVVR	6		4	1	1	1.32281	0.0744027			1.32281	0.0744027																	1.31825	1	0.840077	1.42202	1.39479	1.36106
Regulating synaptic membrane exocytosis protein 3 (Rims3)	Rims3	Q80U57	pS104, pS107	QGsREsTDGSTNSNSSEGTFIFPTR	6	Neuron	1	3	0	0.918742	0.0744468			0.918742	0.0744468																	1.06537	0.962444	1	0.908314	0.959625	0.913842
Ena/VASP-like protein (Evl)	Evl	P70429	pS150	QEsLER	6		2	3	0	0.846499	0.0744967			0.846499	0.0744967																	0.847222	1.04184	1	0.847019	0.811269	0.787302
LIM and calponin homology domains-containing protein 1 (Limch1)	Limch1	Q3UH68	pS231	GSSDGRGsDSESDLPHR	6		13	0	0	0.710575	0.0745176			0.710575	0.0745176																	1	0.931745	1.06092	0.851846	0.792165	0.482499
Phospholipid phosphatase-related protein type 4 (Plppr4)	Plppr4	Q7TME0	pS347	DALRsLTDLNQDPSR	6		33	1	0	0.84911	0.0746355			0.84911	0.0746355																	1.18343	0.99483	1	0.851838	0.933364	0.913492
Diacylglycerol kinase theta (Dgkq)	Dgkq	Q6P5E8	pS17	TWPGSGsPR	6		2	0	1	1.20142	0.0747459			1.20142	0.0747459																	1.09154	0.967641	1	1.07255	1.32315	1.27966
Platelet endothelial cell adhesion molecule (Pecam1)	Pecam1	Q08481	pY702	ATETVySEIR	6	Endothelia	1	0	0	1.28105	0.0747655	1.28105	0.0747655													0.927777	1.19141	1	1.43241	1.41786	1.14558
Striated muscle-specific serine/threonine-protein kinase (Speg)	Speg	Q62407	pS1177	MPsIPEEPEHGDLER	6		11	3	0	1.19361	0.0749665			1.19361	0.0749665																	1.10496	0.910338	1	1.10717	1.18322	1.30872
14-3-3 protein epsilon (Ywhae)	Ywhae	P62259	pY131	yLAEFATGNDR	28		97	0	0	0.910247	0.0750869	0.895455	0.213848	0.924083	0.184886	0.904416	0.429073	1.08761	0.0250984	0.973378	1	1.10994	1.02099	0.722671	1.04494	1.04005	0.876033	1	0.942604	0.779643	0.888977	1	0.986551	1.13136	0.955166	0.933432	0.992609	0.979221	0.910414	1.07572	0.999335	1.00658	1.00067	1.10884	1.1233	1.03151	1.06644
Ligand-dependent nuclear receptor-interacting factor 1 (Lrif1)	Lrif1	Q8CDD9	pT717	NFMEDIFPVtPPELEETIRDEK	6		1	0	1	1.18603	0.0750978			1.18603	0.0750978																	1	1.00866	0.78713	1.10588	1.09952	1.11049
Erlin-2 (Erlin2)	Erlin2	Q8BFZ9	cmC262, pY263	ADAEcyTALK	6		1	0	0	0.860773	0.0752054	0.860773	0.0752054													1	0.917739	1.08728	0.88923	0.798874	0.898535
Leucine-rich repeat-containing protein 41 (Lrrc41)	Lrrc41	Q8K1C9	pT327	RStQESLAIGGTDSK	6		1	2	0	0.803069	0.075224			0.803069	0.075224																	0.922713	1	1.06934	0.745906	0.9408	0.71612
14-3-3 protein zeta/delta (Ywhaz)	Ywhaz	P63101	cmC94	IETELRDIcNDVLSLLEK	6		6	0	0	1.22336	0.0752558	1.22336	0.0752558													1	1.24951	0.963375	1.22826	1.32277	1.37947
Drebrin (Dbn1)	Dbn1	Q9QXS6		DSQAALPK	6	Neuron	1	0	0	0.871922	0.0753043			0.871922	0.0753043																	1.03565	0.937493	1	0.913285	0.774786	0.904273
Dihydropyrimidinase-related protein 2 (Dpysl2)	Dpysl2	O08553		QQAPPVR	6		4	0	0	0.832772	0.0753729			0.832772	0.0753729																	0.835049	1	1.02468	0.740473	0.845187	0.795843
Calnexin (Canx)	Canx	P35564	pS563, pS582	SDAEEDGVTGsQDEEDSKPKAEEDEILNRsPR	6		2	0	1	1.25292	0.0753791			1.25292	0.0753791																	1	0.96803	1.25099	1.26638	1.48432	1.28246
V-type proton ATPase 116 kDa subunit a isoform 1 (Atp6v0a1)	Atp6v0a1	Q9Z1G4	pY221	QAEIENPLEDPVTGDyVHK	28		58	0	0	1.05419	0.0754498	1.07141	0.122835	1.03671	0.421029	0.939492	0.290936	0.902355	0.204048	0.99907	1	1.01151	0.847846	0.964343	1.01623	1.04058	1	0.977739	1.10053	1.01498	1.11835	1.01576	0.955476	1	0.98683	0.99412	1.09934	0.942159	0.941777	1.05784	1.11426	0.883571	1.15982	1.07166	0.863925	0.92407	0.809574
SRC kinase signaling inhibitor 1 (Srcin1)	Srcin1	Q9QWI6	pS79	RFsNVGLVHTSER	6		17	1	0	0.812788	0.0755001			0.812788	0.0755001																	1	0.852719	1.11281	0.766296	0.82045	0.823598
F-box only protein 2 (Fbxo2)	Fbxo2	Q80UW2	cmC132, pS141	NPcGEEDLEGWsDVEHGGDGWR	18		46	0	0	1.10473	0.0755485	1.05201	0.503798	1.15609	0.0770687	0.997016	0.985303			1	0.832122	1.26034	1.15223	0.840077	1.09092	1	0.821011	1.00875	1.04589	0.960116	0.970916	1	0.849388	1.05556	1.08683	1.12844	1.1431
Zinc finger Ran-binding domain-containing protein 2 (Zranb2)	Zranb2	Q9R020	pS294	SRPSsPAVR	6		5	1	1	0.821966	0.0756766			0.821966	0.0756766																	1.13349	0.921224	1	0.756937	0.909118	0.844815
Brain-enriched guanylate kinase-associated protein (Begain)	Begain	Q68EF6	pS265	AQNSTDsAAEEEEEAEAAAFPEAYR	6		4	0	0	0.874146	0.0757124			0.874146	0.0757124																	1.07582	0.923678	1	0.861752	0.830491	0.929754
Tuftelin-interacting protein 11 (Tfip11)	Tfip11	Q9ERA6	pS60	EEATYGVWAERDsDEERPSFGGK	6		2	0	0	1.13465	0.0757565			1.13465	0.0757565																	1	0.987376	1.00272	1.05058	1.10318	1.23897
Potassium voltage-gated channel subfamily KQT member 3 (Kcnq3)	Kcnq3	Q8K3F6	pT580	IDMIFTPGPPStPK	6		13	0	2	1.22097	0.0758173			1.22097	0.0758173																	1	1.25216	0.963855	1.22753	1.3437	1.35543
Alpha-adducin (Add1)	Add1	Q9QYC0		GSEENLDETR	6		4	0	0	0.786301	0.0758562			0.786301	0.0758562																	0.891499	1	1.1901	0.790987	0.766734	0.865343
Syntaxin-binding protein 5 (Stxbp5)	Stxbp5	Q8K400	cmC1024, oxM1030, pT1036	LTYSQETcENLQEmLGELFtPVETPEAPNR	6		11	1	1	0.813869	0.0761377			0.813869	0.0761377																	0.850213	1	1.10427	0.761829	0.803128	0.839603
Protein phosphatase 1 regulatory subunit 29 (Elfn2)	Elfn2	Q68FM6	pT493	GLEAGLDtPK	6		12	0	2	0.737673	0.0763013			0.737673	0.0763013																	1.00022	1	0.722346	0.626648	0.745815	0.635903
Late secretory pathway protein AVL9 homolog (Avl9)	Avl9	Q80U56	pS324	YLELPPRPsPESSESDWETLDPSVLEDASLK	6		8	1	1	0.924373	0.0765296			0.924373	0.0765296																	0.921818	1.02388	1	0.912842	0.91319	0.89689
DENN domain-containing protein 1A (Dennd1a)	Dennd1a	Q8K382	pS592	sLEDLRAPK	6		10	2	0	1.10834	0.0765468			1.10834	0.0765468																	1	0.985383	1.1174	1.12758	1.19013	1.12124
Tubulin beta-2A chain (Tubb2a) / Tubulin beta-2B chain (Tubb2b) / Tubulin beta-3 chain (Tubb3) / Tubulin beta-4A chain (Tubb4a) / Tubulin beta-4B chain (Tubb4b) / Tubulin beta-5 chain (Tubb5) / Tubulin beta-6 chain (Tubb6)	Tubb2a / Tubb2b / Tubb3 / Tubb4a / Tubb4b / Tubb5 / Tubb6	Q7TMM9 / Q9CWF2 / Q9ERD7 / Q9D6F9 / P68372 / P99024 / Q922F4	oxM299, oxM300, cmC303 / oxM299, oxM300, cmC303 / oxM299, oxM300, cmC303 / oxM299, oxM300, cmC303 / oxM299, oxM300, cmC303 / oxM299, oxM300, cmC303 / oxM299, oxM300, cmC303	NmmAAcDPR	6		5	0	0	1.84668	0.0766249			1.84668	0.0766249																	1.57981	1	0.443078	2.06456	1.57518	1.94257
E3 ubiquitin-protein ligase BRE1B (Rnf40)	Rnf40	Q3U319	pT593	KEELVSSEDDAQALtPVTQGLPSR	6		2	0	1	0.828811	0.0766773			0.828811	0.0766773																	1	0.948553	1.14942	0.847836	0.935609	0.784188
Transmembrane protein 100 (Tmem100)	Tmem100	Q9CQG9	pS121	REsQTALVVNQR	6		11	2	0	0.878646	0.0766974			0.878646	0.0766974																	0.947388	1	1.11747	0.893453	0.924303	0.875167
Histone-lysine N-methyltransferase 2A (Kmt2a)	Kmt2a	P55200	pS1860	SREDsPELNPPPGIDDNR	6		1	1	1	0.757662	0.0768168			0.757662	0.0768168																	0.955442	1	1.29827	0.768218	0.848845	0.84815
Chromobox protein homolog 5 (Cbx5)	Cbx5	Q61686	pS93	KSsFSNSADDIK	6		8	2	0	1.20855	0.0768946			1.20855	0.0768946																	0.896089	1	1.14474	1.11997	1.27363	1.28138
Gamma-adducin (Add3)	Add3	Q9QYB5	pT409, pS423	SDVEIPAtVTAFSFEDDSAPLsPLK	6		1	2	2	1.07105	0.0771793			1.07105	0.0771793																	0.930054	1	1.01279	1.05193	1.07489	1.02512
Ephrin type-A receptor 5 (Epha5)	Epha5	Q60629	pY489, pY495	TyIDPHTyEDPNQAVHEFAK	6	Neuron	11	0	0	0.634453	0.0772855			0.634453	0.0772855																	0.88408	1	1.31906	0.511839	0.862385	0.658015
A-kinase anchor protein 5 (Akap5)	Akap5	D3YVF0	pS22	GPVAAsPQKER	6		12	0	2	0.733062	0.0775126			0.733062	0.0775126																	0.784801	1	1.15549	0.664954	0.749216	0.741243
IQ motif and SEC7 domain-containing protein 2 (Iqsec2)	Iqsec2	Q5DU25	pS138	EAsYQLQDTTGYTAR	6		2	1	0	0.840793	0.0775222	0.840793	0.0775222													0.911841	1	1.06392	0.774607	0.933964	0.793428
Calcium-activated potassium channel subunit alpha-1 (Kcnma1)	Kcnma1	Q08460	pT916, pS923	SMQFDDSIGVLQANSQGFtPPGMDRsSPDNSPVHGMLR	6		4	0	1	1.2038	0.0775988			1.2038	0.0775988																	1.1658	1	0.956487	1.2542	1.14258	1.36183
Dihydropyrimidinase-related protein 3 (Dpysl3)	Dpysl3	Q62188	pT507, pT509	GMYDGPVFDLtTtPK	6	Neuron	2	1	2	1.2829	0.0776848			1.2829	0.0776848																	0.904328	1.13802	1	1.13011	1.29353	1.47939
Clathrin heavy chain 1 (Cltc)	Cltc	Q68FD5		DTELAEELLQWFLQEEK	12		5	0	0	1.13489	0.0776991			1.13489	0.0776991	0.88664	0.393336			0.878342	1	1.11944	0.901373	0.712656	1.04392							1	1.04101	0.869979	1.06442	1.10406	1.13518
Striated muscle-specific serine/threonine-protein kinase (Speg)	Speg	Q62407	pS2042	AAsVELPQRR	12		18	3	0	0.890438	0.0777662	0.892384	0.372301	0.888398	0.0914142											0.913546	1	1.23733	0.829769	1.02662	0.955402	1	0.944949	1.06152	0.92233	0.933462	0.815146
Heat shock protein 105 kDa (Hsph1)	Hsph1	Q61699		KVDQPPEAK	6		2	0	0	0.774177	0.0778455			0.774177	0.0778455																	0.792713	1	1.07816	0.682615	0.740016	0.799932
Protein shisa-6 (Shisa6)	Shisa6	Q3UH99	pY351	LTDKEADEYyMR	6	Neuron	3	0	0	1.61705	0.0779426	1.61705	0.0779426													1	1.23194	0.743358	1.93401	1.68507	1.19212
Ras and Rab interactor 1 (Rin1)	Rin1	Q921Q7	pS280	ESsVGYR	6		1	3	0	0.707295	0.0779657			0.707295	0.0779657																	0.889373	1	1.3178	0.74327	0.705017	0.820133
Signal-induced proliferation-associated 1-like protein 1 (Sipa1l1)	Sipa1l1	Q8C0T5	pS1249	QDPVVHLsPNK	6		19	0	2	1.18332	0.0780719			1.18332	0.0780719																	0.978195	1	1.11557	1.08522	1.30171	1.274
Disks large homolog 2 (Dlg2)	Dlg2	Q91XM9	pS349	HMLGEDDYTRPPEPVYsTVNK	6	Neuron	9	0	0	1.3278	0.078132			1.3278	0.078132																	1	1.21303	0.859874	1.18102	1.5227	1.37647
AP-2 complex subunit mu (Ap2m1)	Ap2m1	P84091	pS45	QQVRsPVTNIAR	6		11	0	1	0.78865	0.0782062			0.78865	0.0782062																	1	0.878608	1.10688	0.69744	0.900539	0.756523
GRB2-associated-binding protein 1 (Gab1)	Gab1	Q9QYY0	cmC406, pY407	DASSQDcyDIPR	6		4	0	0	1.86067	0.0782076	1.86067	0.0782076													0.937325	1.57799	1	2.7681	2.29495	1.47779
Microtubule-associated protein 1A (Map1a)	Map1a	Q9QYR6	oxM661, pS667	AELEEmEEVHPsDEEEEETKAESFYQK	6		60	0	0	1.31163	0.0782916			1.31163	0.0782916																	1.23883	1	0.859285	1.36352	1.21125	1.48883
Myosin phosphatase Rho-interacting protein (Mprip)	Mprip	P97434	pS661	QVPIAPLHLsLEDR	6		4	1	0	0.770345	0.0783544			0.770345	0.0783544																	1.12277	1	0.804005	0.791083	0.71752	0.746024
Dynamin-1 (Dnm1)	Dnm1	P39053	pS778	RSPTSsPTPQR	6	Neuron	4	0	1	1.35022	0.0783978	1.35022	0.0783978													1	1.2252	0.746937	1.36402	1.41142	1.2376
Numb-like protein (Numbl)	Numbl	O08919	pS411	TPsEAER	6	Neuron	2	1	0	0.69197	0.0784135			0.69197	0.0784135																	0.75584	1.18839	1	0.664841	0.735315	0.637158
Microtubule-associated protein 1A (Map1a)	Map1a	Q9QYR6	pS319	ADsKESLK	6		3	1	0	0.684898	0.0785421			0.684898	0.0785421																	0.674095	1.03471	1	0.547451	0.628779	0.679028
2',3'-cyclic-nucleotide 3'-phosphodiesterase (Cnp)	Cnp	P16330	pS169	EKNQWQLsADDLKK	6	Myelinating Oligodendrocytes	11	1	0	1.22295	0.0785564	1.22295	0.0785564													0.817651	1	1.0583	1.12804	1.10743	1.28167
Ubiquitin carboxyl-terminal hydrolase isozyme L1 (Uchl1)	Uchl1	Q9R0P9		QFLSETEK	6	Neuron	7	0	0	0.892521	0.0787036			0.892521	0.0787036																	1.0526	0.979806	1	0.82502	0.917327	0.964142
Creatine kinase U-type, mitochondrial (Ckmt1) / Creatine kinase S-type, mitochondrial (Ckmt2)	Ckmt1 / Ckmt2	P30275 / Q6P8J7		HNGYDPR	6		3	0	0	0.733136	0.0788326			0.733136	0.0788326																	0.805022	1	1.17247	0.661663	0.794798	0.726444
Microtubule-associated protein 1A (Map1a)	Map1a	Q9QYR6	oxM989, pS991, pS995, pS999, pS1008	mAsPPPsGPPsAAHTPFHQsPVEEK	6		4	1	1	1.12898	0.0788484			1.12898	0.0788484																	0.975728	1.06667	1	1.21072	1.17418	1.0499
Serine/threonine-protein kinase BRSK2 (Brsk2)	Brsk2	Q69Z98	pS368, oxM370	VDsPmLNR	6		7	1	1	1.25474	0.0789247			1.25474	0.0789247																	1.15486	1	0.788481	1.21345	1.24338	1.23628
Sorting nexin-2 (Snx2)	Snx2	Q9CWK8	pS93, pS97, pT101	ELILsSEPsPAVtPVTPTTLIAPR	6		2	1	1	0.859605	0.0789678			0.859605	0.0789678																	1	1.15909	0.959372	0.885258	0.918401	0.876987
Asc-type amino acid transporter 1 (Slc7a10)	Slc7a10	P63115	pS5	RDsDMASHIQQPGGHGNPGPAPSPSPGPGPGPGASER	6		9	1	0	1.62329	0.0790339			1.62329	0.0790339																	0.837033	1.12316	1	1.19858	2.05637	1.55031
Prelamin-A/C (Lmna)	Lmna	P48678	pT19	SGAQASStPLSPTR	6		4	0	1	1.38094	0.0790439			1.38094	0.0790439																	1.15706	1	0.921302	1.47648	1.12963	1.64491
Neurobeachin (Nbea)	Nbea	Q9EPN1	pS1252, pS1257	AVPNVDAGSIIsDTERsDDGKESGK	6		2	0	0	0.865661	0.0790612			0.865661	0.0790612																	1.08932	0.909683	1	0.821896	0.867992	0.906228
PH and SEC7 domain-containing protein 1 (Psd)	Psd	Q5DTT2	pS156	LEASTsDPLPAGGGSVLPGSR	6		2	1	0	0.799979	0.0790647			0.799979	0.0790647																	1.16606	0.875756	1	0.773846	0.844201	0.815343
Sodium/potassium-transporting ATPase subunit alpha-1 (Atp1a1)	Atp1a1	Q8VDN2		LNIPVNQVNPR	12		6	0	0	0.90663	0.0791369			0.90663	0.0791369	1.03392	0.695466			0.91065	1.18976	1	1.08083	1.08176	1.04298							1.09835	0.966874	1	0.906512	0.934455	0.938061
EF-hand domain-containing protein D2 (Efhd2)	Efhd2	Q9D8Y0	pS74	ADLNQGIGEPQsPSRR	12	Microglia	41	1	1	1.21687	0.0791384	1.01632	0.857693	1.42441	0.0425482											0.903923	1	1.152	0.940358	1.09962	1.06582	1.02112	1	0.931789	1.28964	1.67977	1.23674
TOM1-like protein 2 (Tom1l2)	Tom1l2	Q5SRX1	pS479	AAETVPDLPsPPTEAPAPASNTSTR	12		261	1	1	0.902773	0.0791813	0.945361	0.556241	0.863078	0.0965684											0.885936	1	1.07468	0.972949	0.808186	1.01772	1.19206	1	0.984268	0.924105	0.912076	0.905239
MAP7 domain-containing protein 1 (Map7d1)	Map7d1	A2AJI0	pS401	RKPGAGGsPALAR	6		13	0	1	0.829763	0.0791886			0.829763	0.0791886																	0.925868	1	1.17926	0.861717	0.857342	0.857459
Protein bassoon (Bsn)	Bsn	O88737	pS3382	FsPIEEAK	12	Neuron	40	0	1	0.439692	0.0792063			0.439692	0.0792063	0.789011	0.367905			0.948983	1.01846	1	0.986678	0.370948	0.983724							0.729022	1	1.6302	0.475528	0.536841	0.464654
E3 ubiquitin-protein ligase TRIM9 (Trim9)	Trim9	Q8C7M3	pS46	NILVQTPESEsPQSR	6		14	0	1	0.907586	0.0793304			0.907586	0.0793304																	1.1106	1	0.999532	0.954395	0.905952	0.962363
E3 ubiquitin-protein ligase UBR4 (Ubr4)	Ubr4	A2AN08	pS2716	HVTLPSsPR	6		39	1	1	0.892381	0.0793944			0.892381	0.0793944																	1	0.971502	1.0991	0.859701	0.938872	0.941573
STE20/SPS1-related proline-alanine-rich protein kinase (Stk39)	Stk39	Q9Z1W9	pS397, oxM401	TEDGDWEWsDDEmDEKSEEGK	18		46	0	0	1.17642	0.0795484	1.00795	0.946487	1.34675	0.00117965	0.974792	0.83533			0.811177	1	1.19729	0.931938	0.988964	1.01173	0.969431	1	1.06485	1.22347	0.850728	0.984211	1	1.01677	0.984466	1.26966	1.36318	1.40907
Peregrin (Brpf1)	Brpf1	B2RRD7	pS1074	GAGWLsEDEDSPLDALDLVWAK	12		14	0	0	1.1209	0.079561	1.18644	0.222737	1.06183	0.16348											1.00388	1	0.712443	0.972749	1.19879	1.05123	1.05826	1	0.955624	1.09765	1.02643	1.07615
Clathrin heavy chain 1 (Cltc)	Cltc	Q68FD5		GQFSTDELVAEVEKR	6		3	0	0	1.31825	0.0796567			1.31825	0.0796567																	1.0898	1	0.738035	1.25987	1.10821	1.35969
Prelamin-A/C (Lmna)	Lmna	P48678	pS392	LSPsPTSQR	6		12	1	1	1.22673	0.0798922			1.22673	0.0798922																	0.90555	1	1.18154	1.24586	1.1701	1.37107
Protein phosphatase 1H (Ppm1h)	Ppm1h	Q3UYC0	pS123	SsLPNGEGLQLK	6		13	2	0	0.93383	0.0799482			0.93383	0.0799482																	1	0.952687	1.01003	0.919006	0.886325	0.961346
Protein phosphatase 1 regulatory subunit 7 (Ppp1r7)	Ppp1r7	Q3UM45	pS24, pS27	RVEsEEsGDEEGKK	6		4	1	0	0.623405	0.0801516			0.623405	0.0801516																	0.753282	1	1.3114	0.576946	0.638605	0.694985
Creatine kinase B-type (Ckb)	Ckb	Q04447		DLFDPIIEER	6		10	0	0	0.805024	0.0801849			0.805024	0.0801849																	1.22188	0.955941	1	0.890642	0.787281	0.880298
Protein bassoon (Bsn) / Protein piccolo (Pclo)	Bsn / Pclo	O88737 / Q9QYX7	pS1108, pS1114 / pS1766, pS1772	TPPSNLsPIEDAsPTEELR	18		220	0	1	0.862042	0.0803357	0.806796	0.0200168	0.912842	0.470434	0.857197	0.587263			0.819516	1	1.57504	1.03211	0.680223	1.19747	1	0.883445	1.01724	0.779681	0.733776	0.826802	0.903878	1	1.25072	0.89883	0.920586	1.06023
Afadin (Afdn)	Afdn	Q9QZQ1	pS1182	SSPNVANQPPsPGGK	6		15	0	1	0.80623	0.0807077			0.80623	0.0807077																	1	0.964294	1.1574	0.911946	0.891933	0.712922
E3 ubiquitin-protein ligase NEURL1 (Neurl1)	Neurl1	Q923S6	pS230	sFTALR	6	Microglia	2	2	0	0.832705	0.0807541			0.832705	0.0807541																	1	0.896069	1.10266	0.752092	0.877702	0.867263
Synapsin-2 (Syn2)	Syn2	Q64332	pY287	VKVENHyDFQDIASVVALTQTYATAEPFIDAK	12	Neuron	27	0	0	1.09289	0.0808027	1.10825	0.249697	1.07811	0.31505											0.961204	1.03209	1	0.983685	1.08379	1.24985	0.992812	1.1173	1	1.19896	1.00567	1.14841
Cytochrome b-c1 complex subunit 1, mitochondrial (Uqcrc1)	Uqcrc1	Q9CZ13		NRPGNALEK	6		2	0	0	0.844287	0.0808057			0.844287	0.0808057																	0.945291	1	1.17172	0.852389	0.900631	0.878636
Neurofilament medium polypeptide (Nefm)	Nefm	P08553	pS669	AEsPVKEK	6		2	1	2	0.452301	0.0809466			0.452301	0.0809466																	0.552098	1	1.296	0.430911	0.52936	0.327928
NT-3 growth factor receptor (Ntrk3)	Ntrk3	Q6VNS1	cmC557, pS561	VFLAEcYNLsPTK	6	Neuron	3	0	2	0.856415	0.0810354			0.856415	0.0810354																	0.953446	1.1213	1	0.880795	0.943631	0.808836
Prostaglandin E synthase 3 (Ptges3)	Ptges3	Q9R0Q7	pS113, oxM117	DWEDDsDEDmSNFDR	6		20	0	0	1.3549	0.0810426			1.3549	0.0810426																	1	0.977991	1.23318	1.28562	1.33251	1.73267
Serum albumin (Alb)	Alb	P07724	cmC58	cSYDEHAK	6		1	0	0	0.709552	0.0810675			0.709552	0.0810675																	0.732732	1	1.13761	0.703622	0.653338	0.679695
Band 4.1-like protein 3 (Epb41l3)	Epb41l3	Q9WV92	pS100, pS101	QLEYQQFEDDKLSQRSssSK	6		2	1	1	0.819738	0.0811012			0.819738	0.0811012																	1.19251	1	0.983494	0.837595	0.96107	0.804826
Disks large homolog 2 (Dlg2)	Dlg2	Q91XM9	pS28	YQDEDGPHDHsLPR	12	Neuron	57	1	0	0.905505	0.0812946	0.865716	0.159922	0.944293	0.376407											1.06672	1	0.846533	0.91414	0.823493	0.78442	0.9363	1	1.05211	0.861727	0.943888	1.01632
Sorting nexin-2 (Snx2)	Snx2	Q9CWK8	pS93, pS94, pT104	ELILssEPSPAVTPVtPTTLIAPR	6		3	0	1	0.876713	0.0814391			0.876713	0.0814391																	0.972121	1	1.10411	0.910196	0.956635	0.830142
ATP-citrate synthase (Acly)	Acly	Q91V92		RGGPNYQEGLR	6		1	0	0	0.731819	0.0814491			0.731819	0.0814491																	0.835967	1	1.23889	0.714705	0.783506	0.752028
Brain acid soluble protein 1 (Basp1)	Basp1	Q91XV3	pS192	ETPAASEAPSsAAK	6		7	0	1	0.741527	0.0816133			0.741527	0.0816133																	0.716921	1.02373	1	0.628325	0.685395	0.718546
Signal-induced proliferation-associated 1-like protein 2 (Sipa1l2)	Sipa1l2	Q80TE4	pS1549	NEFWFsDGSLSDK	12		6	0	0	0.902767	0.0817371			0.902767	0.0817371	1.03903	0.0184587			1.00358	1	0.973731	1.02949	1.03814	1.02589							1.04476	1	0.916826	0.912462	0.905313	0.855849
Uracil phosphoribosyltransferase homolog (Uprt)	Uprt	B1AVZ0	pS25	QVNSTSSPsPEHLLAEDR	6		7	0	1	1.23144	0.0818067			1.23144	0.0818067																	1	0.880277	1.21632	1.2928	1.20872	1.31176
Contactin-1 (Cntn1)	Cntn1	P12960		HSIEVPIPR	6		1	0	0	0.899708	0.0819092			0.899708	0.0819092																	0.907873	1	1.00921	0.852683	0.928721	0.843122
Tripartite motif-containing protein 3 (Trim3)	Trim3	Q9R1R2	pS427	ALRPGDLPPsPDDVK	6		34	0	1	1.09518	0.081941			1.09518	0.081941																	1	0.938013	1.03669	1.03936	1.07943	1.13904
Band 4.1-like protein 1 (Epb41l1)	Epb41l1	Q9Z2H5	pT33	AQEETPQQPEAAAAVTTPVtPAGHSHPETNSNEK	6		15	1	1	0.751996	0.0819806			0.751996	0.0819806																	1.25231	1	0.880178	0.741962	0.792822	0.820835
Microtubule-associated protein 1B (Map1b)	Map1b	P14873	pS2030, cmC2037	sPDTSAYcYETMEK	12		40	0	1	1.13469	0.0820246	1.08233	0.209855	1.18575	0.220311											0.935169	1	1.12193	1.08129	1.10207	1.12545	1	1.19197	0.943147	1.03758	1.26124	1.41865
ATP-dependent (S)-NAD(P)H-hydrate dehydratase (Naxd)	Naxd	Q9CZ42	cmC78, pT82	IGIVGGcQEYtGAPYFAGISALK	22		45	0	0	0.922515	0.0823588			0.922515	0.0823588	0.882426	0.130951	1.01169	0.87231	0.983895	1.02835	1	0.775457	0.896993	0.985629							1	0.933177	1.03669	0.928938	0.924882	0.88593	0.873898	1.13404	1.02697	0.981155	1.01885	0.87166	0.925299	1.12828	1.05886	0.871296
Actin-related protein 3 (Actr3)	Actr3	Q99JY9	pY109	AEPEDHyFLLTEPPLNTPENR	22		9	0	0	0.883164	0.0824905	0.933808	0.367691	0.833619	0.205651			0.966023	0.754312							0.975315	1	1.17447	0.997919	1.01709	0.926288	1	1.22102	0.998631	0.748088	0.87058	1.06529	0.815851	1.28631	1.00054	1.01638	0.891218	0.999456	1.16306	0.938687	1.00896	0.759673
Rho guanine nucleotide exchange factor 2 (Arhgef2)	Arhgef2	Q60875	pS781	ANsRDGEAGR	6		3	2	0	0.477797	0.0827568			0.477797	0.0827568																	0.531348	1.18777	1	0.313889	0.535967	0.449328
Chromosome alignment-maintaining phosphoprotein 1 (Champ1)	Champ1	Q8K327	pS204	GPsPESVK	6		1	1	1	0.754539	0.0828568			0.754539	0.0828568																	1	0.83168	1.19163	0.767503	0.709931	0.803768
Hepatocyte growth factor-regulated tyrosine kinase substrate (Hgs)	Hgs	Q99LI8	pT239	ASSTTELPPEYLtSPLSQQSQLPPKR	6		17	0	0	0.829632	0.0829016			0.829632	0.0829016																	1	0.9215	1.16248	0.893941	0.864208	0.800417
Disks large-associated protein 1 (Dlgap1)	Dlgap1	Q9D415	cmC508, pS509, cmC514	GcsQDDEcVSLR	6		21	2	0	0.830214	0.0829778			0.830214	0.0829778																	0.97566	1	1.20576	0.83948	0.934888	0.86689
Regulating synaptic membrane exocytosis protein 1 (Rims1)	Rims1	Q99NE5	pS1023	QGsPTQSPPADTSFGSR	12		39	2	1	0.854672	0.0830119	0.946468	0.740124	0.767768	0.00563765											1.03037	0.745017	1	1.06835	0.703228	0.855242	1	0.903755	1.02789	0.717688	0.751326	0.781808
Glutamate receptor-interacting protein 1 (Grip1)	Grip1	Q925T6	pT971	SNtLPSDVGR	6	Neuron	9	2	0	0.9101	0.0831908			0.9101	0.0831908																	1	0.992681	1.08692	0.985613	0.897876	0.919259
Protein piccolo (Pclo)	Pclo	Q9QYX7	cmC3496, pS3506, oxM3510, pS3514	GGSLGcQTETDPDTQsPPYmGATsPPKDK	6		1	0	2	1.30657	0.0833215			1.30657	0.0833215																	1.26386	0.829265	1	1.31914	1.45243	1.26981
Brefeldin A-inhibited guanine nucleotide-exchange protein 1 (Arfgef1)	Arfgef1	G3X9K3	pS234	QQQHLLQsPVSHHEPESPHLR	6		8	0	1	0.895484	0.0833689			0.895484	0.0833689																	1	0.956853	1.05309	0.826309	0.940422	0.928621
Kinesin heavy chain isoform 5C (Kif5c)	Kif5c	P28738	cmC393, pT396	SLEPcDNtPIIDNITPVVDGISAEK	6		4	0	1	0.874514	0.0833974			0.874514	0.0833974																	1.03981	1	0.877261	0.816071	0.846961	0.887987
Calcium/calmodulin-dependent protein kinase type II subunit beta (Camk2b) / Calcium/calmodulin-dependent protein kinase type II subunit gamma (Camk2g)	Camk2b / Camk2g	P28652 / Q923T9		TSQSEETR	6		1	0	0	0.51084	0.0834755			0.51084	0.0834755																	0.529853	1	1.14439	0.405224	0.537326	0.42356
Protein LSM12 homolog (Lsm12)	Lsm12	Q9D0R8	pT75	TEtPPPLASLNVSK	6		4	1	1	0.810392	0.0838585			0.810392	0.0838585																	1.16712	0.888298	1	0.824558	0.785251	0.866279
Transmembrane protein 198 (Tmem198)	Tmem198	Q8BG75	oxM334, pS336	QTGSSLSSFmAsPTDTDYEYGSR	6	Neuron	9	0	1	1.2196	0.0839274			1.2196	0.0839274																	1	0.957013	1.02367	1.0564	1.37892	1.19991
Reticulon-4 (Rtn4)	Rtn4	Q99P72	pS836, pS838	ESETFsDsSPIEIIDEFPTFVSAK	6		7	0	0	1.10745	0.0839958			1.10745	0.0839958																	1.09904	1	0.93884	1.1323	1.10346	1.12852
Adenylate cyclase type 9 (Adcy9)	Adcy9	P51830	pS613	GQGTASPGsVSDLAQTVK	6		6	1	0	1.12452	0.0840574			1.12452	0.0840574																	1	0.992498	1.12274	1.14199	1.24172	1.11943
Ephrin type-A receptor 7 (Epha7)	Epha7	Q61772	pY791	VIEDDPEAVyTTTGGK	11	Neuron	5	0	0	0.791295	0.0840694			0.791295	0.0840694	1.5025	0.308125			0.90793	2.50574	1	2.39772	2.72798	1.50585							1.03406	0.965936		0.836417	0.865618	0.67185
Microtubule-associated protein 1B (Map1b)	Map1b	P14873	pS1789	ESsPLYSPGFSDSTSAAK	6		99	1	1	1.32802	0.084376			1.32802	0.084376																	1	0.934317	1.4412	1.43856	1.52187	1.52232
Ephrin type-A receptor 4 (Epha4)	Epha4	Q03137	pT595	tYVDPFTYEDPNQAVR	16		20	0	0	0.931923	0.0843936	0.931923	0.0843936					0.915326	0.276072							1.03173	1	0.946399	0.906358	0.95691	0.912117							0.960974	1.00855	1.03146	0.991452	0.984863	1.01317	1.1621	0.855739	0.903424	0.73423
CaM kinase-like vesicle-associated protein (Camkv)	Camkv	Q3UHL1	pS404, pS428	SATPATDGsATPATDGSVTPATDGSITPATDGsVTPATDR	12		7	1	0	0.875366	0.0843994	0.874296	0.271312	0.876408	0.305534											1.0916	1	0.925477	1.01582	0.903654	0.718353	0.882591	1	1.21364	1.00269	0.850969	0.859901
Calmodulin-1 (Calm1) / Calmodulin-1 (Calm1) / Calmodulin-1 (Calm1) / Calmodulin-like protein 3 (Calml3)	Calm1 / Calm1 / Calm1 / Calml3	P0DP26 / P0DP27 / P0DP28 / Q9D6P8	pT6 / pT6 / pT6 / pT6	ADQLtEEQIAEFK	6		1	2	0	0.702774	0.0844914			0.702774	0.0844914																	1.44191	1	0.991755	0.823336	0.793479	0.796273
Mapk-regulated corepressor-interacting protein 1 (Mcrip1)	Mcrip1	Q3UGS4	pS21	NSSPRsPTNSSEIFTPAHEENVR	6		11	0	1	1.09964	0.0845533			1.09964	0.0845533																	1.0445	1	0.949378	1.03228	1.14571	1.1142
Ankyrin-2 (Ank2)	Ank2	Q8C8R3	pS890	YsLEGGR	12		10	1	0	0.881506	0.0845691	0.877448	0.330969	0.885896	0.134262											1.32163	0.981149	1	1.04999	0.871335	0.976689	0.943242	1	1.11037	0.834736	0.904573	0.96587
Sorbin and SH3 domain-containing protein 1 (Sorbs1)	Sorbs1	Q62417	pT286	RSAtLPLPAR	6		7	3	0	0.880356	0.0846269			0.880356	0.0846269																	1.07688	1	0.904561	0.898853	0.879208	0.846671
V-type proton ATPase subunit G 2 (Atp6v1g2)	Atp6v1g2	Q9WTT4	oxM63, pS65	QQAAmGsQGNLSAEVEQATR	6		2	0	0	1.09903	0.084664			1.09903	0.084664																	0.951736	1	1.05753	1.16302	1.06078	1.08348
Clathrin heavy chain 1 (Cltc)	Cltc	Q68FD5	pY1096	AyEFAER	28		38	0	0	0.912526	0.0851554	0.9592	0.578797	0.865803	0.0915203	1.04398	0.827107	1.11642	0.457316	1.63296	1	0.972066	1.12055	1.28942	1.35361	1.04522	1	0.924312	1.04555	0.848673	0.954153	1	0.902764	1.06363	0.793021	0.852197	0.923096	1.53504	0.881097	0.898953	0.919367	1.08063	1.19933	0.862805	1.21857	1.42139	1.34577
Ras GTPase-activating protein-binding protein 2 (G3bp2)	G3bp2	P97379	pS225, pT227	HLEELEEKsAtPPPAEPASLPQEPPK	6		1	1	1	0.936077	0.0851689			0.936077	0.0851689																	1	0.941724	1.00108	0.896234	0.901642	0.956813
Putative tyrosine-protein phosphatase auxilin (Dnajc6)	Dnajc6	Q80TZ3	pS230	RPGIGLsPSHR	6		4	0	1	1.37359	0.0852425			1.37359	0.0852425																	0.732437	1	1.22655	1.28876	1.26848	1.5072
Vigilin (Hdlbp)	Hdlbp	Q8VDJ3	pS944	ETDPGsPR	6		5	0	1	0.779298	0.0853145			0.779298	0.0853145																	0.749594	1	1.01696	0.67797	0.758236	0.719763
Alpha-adducin (Add1)	Add1	Q9QYC0	pS355, pT358	SRsPGtPAGEGSGSPPK	6		12	1	1	0.770516	0.0854462			0.770516	0.0854462																	1.10921	0.778828	1	0.738889	0.744255	0.742135
Protein piccolo (Pclo)	Pclo	Q9QYX7	cmC1791, pS1800	SScSEYSPSIEsDPEGFEISPEK	6		11	0	0	0.876916	0.0855164			0.876916	0.0855164																	1.08961	0.936649	1	0.881738	0.830843	0.941196
Cullin-3 (Cul3)	Cul3	Q9JLV5	pS737	FLPsPVVIK	12		15	0	1	0.923143	0.0855225	0.877684	0.0168902	0.966717	0.544851											1	0.969543	1.02445	0.902788	0.902179	0.822815	1	0.978688	1.1448	1.0004	1.01687	1.00226
Sorbin and SH3 domain-containing protein 2 (Sorbs2)	Sorbs2	Q3UTJ2		QHLDVPGDSQR	6		1	0	0	0.572624	0.0856055			0.572624	0.0856055																	0.583588	1	1.10797	0.457502	0.622211	0.461538
IQ motif and SEC7 domain-containing protein 3 (Iqsec3)	Iqsec3	Q3TES0	pS256	AQAPELQQEEERPGAVGsPR	12	Neuron	22	0	1	1.25081	0.0856639	1.18435	0.462153	1.30881	0.0574135											1	0.572825	1.31717	1.18171	1.06958	1.17147	1	0.959022	1.35228	1.38383	1.49483	1.4552
Dynamin-1 (Dnm1)	Dnm1	P39053		EYWFVLTAENLSWYK	6	Neuron	1	0	0	0.764536	0.0856779			0.764536	0.0856779																	0.862393	1	1.19978	0.719249	0.856038	0.76585
cAMP-dependent protein kinase catalytic subunit alpha (Prkaca) / cAMP-dependent protein kinase catalytic subunit beta (Prkacb)	Prkaca / Prkacb	P05132 / P68181	pT198, cmC200 / pT198, cmC200	TWtLcGTPEYLAPEIILSK	18		91	2	0	1.07164	0.0859166	1.01825	0.649168	1.12486	0.072688	0.923056	0.401401			0.89922	1.02524	1	0.888086	1.02667	0.784691	0.922508	1	1.01199	0.950679	1.01051	1.02688	1	0.923529	1.02017	1.0368	1.09571	1.17873
Neuromodulin (Gap43)	Gap43	P06837		AEDGPAKEEPK	6	Neuron	1	0	0	0.736006	0.0859217			0.736006	0.0859217																	0.713956	1.06361	1	0.694249	0.680776	0.669281
ATP-dependent RNA helicase A (Dhx9)	Dhx9	O70133		YTQVGPDHNR	6		1	0	0	0.697335	0.0861485			0.697335	0.0861485																	0.673012	1	1.0292	0.703465	0.581802	0.599078
Ankyrin-2 (Ank2)	Ank2	Q8C8R3	pS1900	HLPGsPSIR	6		26	0	1	1.33559	0.0861862			1.33559	0.0861862																	0.962022	1	1.09165	1.2686	1.64491	1.16496
Matrin-3 (Matr3)	Matr3	Q8K310	pS598	SYsPDGK	6		17	1	1	0.637345	0.0861954			0.637345	0.0861954																	0.695246	1	1.22572	0.579775	0.612898	0.668989
Tubulin beta-2A chain (Tubb2a) / Tubulin beta-2B chain (Tubb2b) / Tubulin beta-3 chain (Tubb3) / Tubulin beta-4A chain (Tubb4a) / Tubulin beta-4B chain (Tubb4b) / Tubulin beta-5 chain (Tubb5) / Tubulin beta-6 chain (Tubb6)	Tubb2a / Tubb2b / Tubb3 / Tubb4a / Tubb4b / Tubb5 / Tubb6	Q7TMM9 / Q9CWF2 / Q9ERD7 / Q9D6F9 / P68372 / P99024 / Q922F4	oxM299, cmC303 / oxM299, cmC303 / oxM299, cmC303 / oxM299, cmC303 / oxM299, cmC303 / oxM299, cmC303 / oxM299, cmC303	NmMAAcDPR	6		3	0	0	1.43774	0.0862275			1.43774	0.0862275																	1.33277	1	0.721639	1.34331	1.41603	1.63212
Rab-like protein 6 (Rabl6)	Rabl6	Q5U3K5	pS377	LFGTsPAAEVTPSPPEPAPALEAPAR	6		3	0	1	0.862142	0.0863379			0.862142	0.0863379																	0.888535	1	1.08935	0.840305	0.889252	0.837804
AP-2 complex subunit beta (Ap2b1)	Ap2b1	Q9DBG3	pY928	APEVSQYIyQVYDSILK	6		3	0	0	0.830964	0.086393			0.830964	0.086393																	0.908341	1	1.14382	0.788866	0.902624	0.844749
Prelamin-A/C (Lmna)	Lmna	P48678	pT548	SLtMVEDNEDDDEDGEELLHHHR	6		3	3	0	1.09927	0.0863986	1.09927	0.0863986													0.989209	1	1.03792	1.02577	1.14982	1.15205
Bcl-2-associated transcription factor 1 (Bclaf1)	Bclaf1	Q8K019	cmC686, pS688	LRcDsADLR	6		1	1	0	0.789676	0.0863987			0.789676	0.0863987																	1.23869	1	0.91419	0.843623	0.837558	0.808572
Solute carrier family 2, facilitated glucose transporter member 6 (Slc2a6)	Slc2a6	Q3UDF0	pT22	TEGLDYDTFPEVPAtPGER	6		3	0	1	0.900811	0.0864028			0.900811	0.0864028																	0.980218	1	1.06173	0.987246	0.881911	0.87106
Triosephosphate isomerase (Tpi1)	Tpi1	P17751		ELASQPDVDGFLVGGASLKPEFVDIINAK	18		23	0	0	0.892675	0.0865253	0.828318	0.165471	0.957752	0.396262	1.00343	0.964674			1	1.00433	0.93435	0.858113	1.09038	1.00027	1	1.08564	0.980791	1.04353	0.749028	0.747425	1.03987	1	0.992602	1.04306	0.895811	0.965483
GRB2-associated-binding protein 2 (Gab2)	Gab2	Q9Z1S8	pT388, oxM392	RNtLPAmDNSR	6		6	3	0	0.821208	0.0867799			0.821208	0.0867799																	0.997216	1.24353	1	0.836404	0.914782	0.910136
Proline-, glutamic acid- and leucine-rich protein 1 (Pelp1)	Pelp1	Q9DBD5	pT751	AGSGEDPVLAPSGtPPPSIPPDETFGGR	6		25	1	1	0.915844	0.0869265			0.915844	0.0869265																	1.0361	0.977976	1	0.863255	0.918251	0.97892
RAC-beta serine/threonine-protein kinase (Akt2)	Akt2	Q60823	pT449	YFDDEFTAQSItITPPDRYDSLDPLELDQR	18		8	1	0	1.10488	0.0869972	1.18828	0.0480826	1.02182	0.754524	1.02764	0.814849			0.742913	1.01039	1	0.856179	0.939262	1.03396	1	1.13542	0.966347	1.3156	1.15939	1.21076	0.960112	1	1.15442	1.1209	1.05285	1.00874
Receptor-type tyrosine-protein phosphatase delta (Ptprd) / Receptor-type tyrosine-protein phosphatase F (Ptprf) / Receptor-type tyrosine-protein phosphatase S (Ptprs)	Ptprd / Ptprf / Ptprs	Q64487 / A2A8L5 / B0V2N1	pY1386 / pY1372 / pY1381	yANVIAYDHSR	16		19	0	0	0.702988	0.08723			0.702988	0.08723			1.27008	0.312866													1.06104	0.932102	1	0.867486	0.782602	0.454053	1.53489	0.870385	0.889972	0.974445	1.19963	1.02556	1.07526	2.28122	1.11603	1.02683
Electrogenic sodium bicarbonate cotransporter 1 (Slc4a4)	Slc4a4	O88343	pS12	GAsFLK	6	Astrocyte	4	3	1	1.23128	0.0872979			1.23128	0.0872979																	1	0.846239	1.05485	1.3051	1.04383	1.22312
BCL2/adenovirus E1B 19 kDa protein-interacting protein 3-like (Bnip3l)	Bnip3l	Q9Z2F7	pS165	AAsLSMR	6		2	2	0	1.20711	0.0873436			1.20711	0.0873436																	1.08522	1	0.791577	1.1584	1.17918	1.13503
Protein kinase C and casein kinase substrate in neurons protein 1 (Pacsin1) / Protein kinase C and casein kinase substrate in neurons protein 2 (Pacsin2)	Pacsin1 / Pacsin2	Q61644 / Q9WVE8		AGDELTK	6		1	0	0	0.761793	0.087387			0.761793	0.087387																	0.921353	1	1.24206	0.693502	0.876126	0.840236
Protein kinase C epsilon type (Prkce)	Prkce	P16054	pS368	KALsFDNR	6		12	3	0	0.768797	0.0873918			0.768797	0.0873918																	1	0.978223	1.32727	0.857707	0.834904	0.848644
Adherens junction-associated protein 1 (Ajap1)	Ajap1	A2ALI5	cmC331, pT338	KMNQQEEScQNLTDFtPAR	6	Neuron	2	0	1	0.828405	0.0873971			0.828405	0.0873971																	1.10716	1	0.886499	0.753373	0.896942	0.829645
TP53-binding protein 1 (Tp53bp1)	Tp53bp1	P70399	oxM1086, pS1096	QSEQPVKPVGPVmDDAAPEDSAsPVSQQR	6		11	0	1	1.30345	0.0874028			1.30345	0.0874028																	0.761207	1	1.0522	1.15594	1.11241	1.39878
Protein PRRC2A (Prrc2a)	Prrc2a	Q7TSC1	pS454	KQsSSEISLAVER	6		5	1	0	1.17678	0.0875232			1.17678	0.0875232																	1.07026	1	0.957286	1.26765	1.25136	1.04373
Cyclin-dependent kinase 13 (Cdk13)	Cdk13	Q69ZA1	pT1245	ILELtPEPDRPR	18		50	0	1	0.93879	0.087784	0.926275	0.252869	0.952073	0.193152	1.02831	0.14972			0.973175	1	1.00222	1.04054	0.996694	1.02239	0.990149	1.13367	1	1.01347	0.981238	0.898811	1	1.01048	0.932735	0.91321	0.969178	0.919769
Voltage-dependent calcium channel beta subunit-associated regulatory protein (Cbarp)	Cbarp	Q66L44	pT150	RYtLTEGDFHHLK	6		2	2	0	1.24927	0.0877889			1.24927	0.0877889																	1.08549	1	0.849096	1.09111	1.37748	1.19752
Homeodomain-interacting protein kinase 3 (Hipk3)	Hipk3	Q9ERH7	cmC356, pY359	TVcSTyLQSR	22		11	0	0	0.829883	0.0877955	0.828213	0.248528	0.831783	0.271497			1.7329	0.0135711							1.32436	1	0.914992	0.915768	0.785194	0.981907	1.09142	1	0.7559	0.641916	0.889048	0.837389	1.6312	0.920125	0.835471	0.906157	1.07988	1.21933	1.33887	1.58163	2.34458	2.35063
Inositol-3-phosphate synthase 1 (Isyna1)	Isyna1	Q9JHU9	pS484, cmC485	QRscIENIFR	6		1	3	0	0.813581	0.0878262			0.813581	0.0878262																	1.12928	0.870787	1	0.87767	0.810639	0.752487
Dihydropyrimidinase-related protein 3 (Dpysl3)	Dpysl3	Q62188		QIGDNLIVPGGVK	6	Neuron	1	0	0	1.12516	0.0878716	1.12516	0.0878716													0.970756	1.00891	1	1.12184	1.02177	1.20901
Protein FAM131B (Fam131b)	Fam131b	Q3TY60	pS114, pS117	RDTDAYsDLsDGEKEAR	12		6	0	0	0.86491	0.0879693	0.86491	0.0879693			0.963997	0.353696			0.972967	1	1.06302	0.959279	1.01963	0.947774	1.08855	1	0.927089	0.826701	0.946036	0.835519
Dynamin-1 (Dnm1)	Dnm1	P39053	pY354	IEGSGDQIDTyELSGGAR	18	Neuron	7	0	0	0.90143	0.088006	0.839767	0.121706	0.965958	0.637323	0.920091	0.244902			0.935402	1	1.02293	1.01015	0.863079	0.848697	1	0.989467	1.17657	0.938868	0.956002	0.763865	1	1.12861	0.896865	0.960451	0.983929	0.978098
Sortilin (Sort1)	Sort1	Q6PHU5	pS819	SGYHDDsDEDLLE	12		19	0	0	0.905943	0.088249			0.905943	0.088249	0.843995	0.581359			1.36329	1	0.515087	0.855693	0.719289	0.854352							1	0.925511	1.00247	0.854074	0.849979	0.94853
Neuromodulin (Gap43)	Gap43	P06837	pS96	KEGDGSATTDAAPATsPK	6	Neuron	8	0	2	0.726054	0.0883084			0.726054	0.0883084																	0.705399	1.05324	1	0.647513	0.628451	0.726956
Neurotrimin (Ntm)	Ntm	Q99PJ0		QGESATLR	6		2	0	0	0.890942	0.0883891			0.890942	0.0883891																	0.930661	1.03523	1	0.85467	0.833949	0.953821
Hepatocyte growth factor-regulated tyrosine kinase substrate (Hgs)	Hgs	Q99LI8	pT239	ASSTTELPPEYLtSPLSQQSQLPPK	12		7	0	0	0.867622	0.0883963			0.867622	0.0883963	0.992402	0.957104			1.01247	0.891903	1	0.990816	0.734837	1.15666							1	0.965715	1.15778	0.935426	0.89558	0.879012
V-type proton ATPase subunit S1 (Atp6ap1)	Atp6ap1	Q9R1Q9	pY326	FyPVSAR	22		49	0	0	0.84233	0.0884318	0.942326	0.637763	0.738207	0.0368687			0.906424	0.503415							1.1541	0.937311	1	1.12605	0.79113	0.995934	0.840145	1	1.12871	0.724382	0.717053	0.750198	1.38914	0.896658	0.71995	0.838781	1.25004	1.10334	0.864454	0.874629	1.08796	0.918245
Protein FAM131B (Fam131b)	Fam131b	Q3TY60	pS114	DTDAYsDLSDGEKEAR	6		3	0	0	1.09637	0.0884954	1.09637	0.0884954													0.934622	1	1.07974	1.08899	1.12199	1.09387
A-kinase anchor protein 5 (Akap5)	Akap5	D3YVF0	pS171	AQTQPDDQAIQAGsTQGLQEGVLVR	6		10	0	0	0.870474	0.0885016			0.870474	0.0885016																	1.09559	0.938249	1	0.828331	0.950291	0.862261
Ankyrin-2 (Ank2)	Ank2	Q8C8R3	cmC3737, pT3739, pS3744, cmC3753, pT3756	ATAVPDSLcKtPEDIsTPPEGTKPcLQtPVTSER	6		5	0	1	0.861841	0.088653			0.861841	0.088653																	1.07913	1	0.895428	0.890326	0.878725	0.794544
Myotubularin-related protein 7 (Mtmr7)	Mtmr7	Q9Z2C9	pS595	SPsQGDEDSALILTQDNLK	6	Neuron	9	1	0	0.762338	0.0887093			0.762338	0.0887093																	1.30596	1	0.934996	0.828692	0.834565	0.807446
Focal adhesion kinase 1 (Ptk2)	Ptk2	P34152	pS574	YMEDsTYYK	6		1	0	0	1.29272	0.0887359	1.29272	0.0887359													0.976502	1.14471	1	1.58974	1.17487	1.27026
Serine/threonine-protein kinase BRSK1 (Brsk1) / Serine/threonine-protein kinase BRSK2 (Brsk2)	Brsk1 / Brsk2	Q5RJI5 / Q69Z98	pS563 / pS490	NSFLGsPR	12		28	0	1	1.17912	0.0887374	1.01858	0.885038	1.35914	0.0512714											1.27755	0.943717	1	1.23972	1.06961	0.971789	1.13436	1	0.738187	1.21021	1.34279	1.3512
CLIP-associating protein 1 (Clasp1)	Clasp1	Q80TV8	pS598	sRSDIDVNAAASAK	6		4	1	0	0.789703	0.0888837			0.789703	0.0888837																	0.966645	1	1.2407	0.747473	0.922813	0.86256
Sodium channel protein type 2 subunit alpha (Scn2a)	Scn2a	B1AWN6	pS688, pS692, oxM693	RSSsYHVsmDLLEDPTSR	6		2	1	0	1.20587	0.0889903			1.20587	0.0889903																	1.18204	1	0.959921	1.37778	1.26861	1.1424
Translocation protein SEC62 (Sec62)	Sec62	Q8BU14	pT158	KEETPGtPK	6		2	0	3	0.755933	0.089207			0.755933	0.089207																	1.1604	0.794979	1	0.706392	0.773749	0.753932
Proline-rich transmembrane protein 2 (Prrt2)	Prrt2	E9PUL5	pS211, pT212	QENGAVVPLQAGDGEEGPAPQPHSPPstKTPPANGAPPR	6	Neuron	1	0	1	0.786861	0.0893498			0.786861	0.0893498																	1.24168	0.930144	1	0.822014	0.898245	0.775525
Protein piccolo (Pclo)	Pclo	Q9QYX7	pT1760, pS1772	ERPKtPPSNLSPIEDAsPTEELR	6		10	1	1	1.05769	0.0893938			1.05769	0.0893938																	1.01745	0.965829	1	1.06959	1.07537	1.01042
ATP synthase subunit alpha, mitochondrial (Atp5f1a)	Atp5f1a	Q03265		TSIAIDTIINQK	12		20	0	0	0.859912	0.0894436			0.859912	0.0894436	0.970504	0.390045			1.02631	0.927549	1	0.966894	0.953932	0.94591							0.874294	1.06143	1	0.795307	0.839663	0.889497
Sorbin and SH3 domain-containing protein 2 (Sorbs2)	Sorbs2	Q3UTJ2	cmC464, cmC472, pS474	ScDDLLNDDcDsFPDPKTK	6		1	1	0	0.825272	0.0894578			0.825272	0.0894578																	1.20594	1	0.969244	0.916506	0.903418	0.800468
Protein kinase C alpha type (Prkca)	Prkca	P20444	pT638, pS657	GQPVLtPPDQLVIANIDQSDFEGFsYVNPQFVHPILQSAV	12		6	0	1	1.29286	0.0895476	1.29286	0.0895476			0.983922	0.95887			1.04197	1	0.919862	0.757208	1.53977	0.617229	1	1.05413	0.760657	1.26882	1.04805	1.32225
Microtubule-associated protein 1A (Map1a)	Map1a	Q9QYR6	pS678	AELEEMEEVHPSDEEEEETKAEsFYQK	6		2	2	0	1.12695	0.0896234			1.12695	0.0896234																	1.11261	1	0.981213	1.07957	1.21659	1.19042
Exocyst complex component 8 (Exoc8)	Exoc8	Q6PGF7	pT313	GSNPFEDEDDEELAtPEAEEEK	12		8	0	1	0.801793	0.0896293			0.801793	0.0896293	0.902871	0.357588			1	0.84237	1.05451	0.856451	0.769325	0.989727							0.898001	1	1.21033	0.820411	0.834825	0.837003
Neurochondrin (Ncdn)	Ncdn	Q9Z0E0		GDPDDAAR	6		2	0	0	0.508321	0.0897879			0.508321	0.0897879																	0.571727	1	1.29149	0.433892	0.5075	0.514043
14-3-3 protein epsilon (Ywhae)	Ywhae	P62259	pY131	yLAEFATGNDRK	28		66	0	0	1.12778	0.0898257	1.03145	0.706159	1.22303	0.0522379	1.10968	0.30058	1.09344	0.016435	0.997074	1	1.04364	0.992017	1.30238	1.07983	1	0.952329	1.18916	1.11032	1.00623	1.12372	1	0.979346	1.19752	1.315	1.1981	1.37232	0.952543	0.960178	1.0415	1.03112	0.968883	1.03178	1.10397	1.16572	1.05494	1.03894
Ubiquitin carboxyl-terminal hydrolase 5 (Usp5)	Usp5	P56399	pT623	GTGLQPGEEELPDIAPPLVtPDEPK	12		188	0	1	0.837489	0.0898259	0.867731	0.298002	0.807863	0.285937											0.966577	1	1.25249	0.780795	0.975906	1.03658	1.42329	1	0.862678	0.925069	0.830675	0.898864
Cytoplasmic dynein 1 light intermediate chain 2 (Dync1li2)	Dync1li2	Q6PDL0	cmC191, pS194	EFQDYIEPEEGcQGsPQRR	12		40	1	1	1.1757	0.0899464	1.07322	0.497732	1.27027	0.0627697											1.08542	0.926032	1	1.13498	1.19114	0.905825	1	0.9537	1.31007	1.33286	1.38976	1.42324
Eukaryotic translation initiation factor 4E-binding protein 2 (Eif4ebp2)	Eif4ebp2	P70445	cmC35, pT41, pS44	TVAISDAAQLPQDYcTTPGGtLFsTTPGGTR	12		5	1	0	1.07239	0.0900098	1.07239	0.0900098			0.975857	0.781496			0.889713	1.06731	1	1.00899	0.84034	1.03631	1.0512	0.989717	1	1.09116	1.03844	1.13145
Synaptotagmin-1 (Syt1) / Synaptotagmin-2 (Syt2) / Synaptotagmin-5 (Syt5)	Syt1 / Syt2 / Syt5	P46096 / P46097 / Q9R0N5	pY311 / pY312 / pY278	KMDVGGLSDPyVK	6		2	0	0	1.16985	0.0901961			1.16985	0.0901961																	1	0.894064	1.01171	1.20331	1.00571	1.1903
Formin-2 (Fmn2)	Fmn2	Q9JL04	pS339	GsPGEEWVPEVEEASQR	6		11	0	1	0.886565	0.0904468			0.886565	0.0904468																	1.02758	0.936412	1	0.945459	0.798469	0.883844
Serine/threonine-protein kinase DCLK2 (Dclk2)	Dclk2	Q6PGN3	cmC372, pS374	cLsPEGVNGNR	6		8	2	1	0.91848	0.0904552			0.91848	0.0904552																	1	0.960026	1.01647	0.853564	0.914934	0.965351
Ankyrin-2 (Ank2)	Ank2	Q8C8R3	pT3717	TQDQQEYYVtTPGAEVEDPQK	18		44	0	0	0.888055	0.0906226	0.888383	0.400768	0.887747	0.0976277	1.13677	0.110684			1.05673	1	0.902167	1.0885	1.05896	1.21614	1	1.04524	0.742957	0.932181	0.811147	0.73366	1	1.06625	0.901626	0.906008	0.887598	0.841119
Dihydropyrimidinase-related protein 2 (Dpysl2)	Dpysl2	O08553	cmC504	GLYDGPVcEVSVTPK	6		19	0	0	0.78354	0.0907568			0.78354	0.0907568																	0.852394	1	1.10541	0.896832	0.714586	0.706136
C-Jun-amino-terminal kinase-interacting protein 4 (Spag9)	Spag9	Q58A65	pS730, pS733	SAsQSsLDKLDQELK	6		5	2	1	1.03719	0.0907995			1.03719	0.0907995																	0.989967	1	1.00152	1.00479	1.06116	1.03679
Ral GTPase-activating protein subunit beta (Ralgapb)	Ralgapb	Q8BQZ4	pT724	TNSGISSASGGSTEPTtPDSERPAQALLR	6		8	0	1	0.794234	0.0909139			0.794234	0.0909139																	0.819599	1	1.0432	0.85787	0.752326	0.66354
Tight junction protein ZO-1 (Tjp1)	Tjp1	P39447	pS125, pS131	VQIPVSHPDPEPVsDNEDDsYDEEVHDPR	6		18	0	0	1.12474	0.0909385			1.12474	0.0909385																	1	0.958446	1.14286	1.14285	1.15033	1.19499
Thyroid hormone receptor-associated protein 3 (Thrap3)	Thrap3	Q569Z6	pS559	SSFsITR	6		4	1	0	1.10547	0.0909678			1.10547	0.0909678																	1	0.899045	1.01676	1.13002	1.03988	1.05344
Glutamate receptor-interacting protein 1 (Grip1)	Grip1	Q925T6	pS432	SLYSTsPR	6	Neuron	1	0	1	0.895092	0.0910635			0.895092	0.0910635																	1	0.912422	1.0287	0.857077	0.937572	0.837923
Lysosomal-trafficking regulator (Lyst)	Lyst	P97412	pS375	QPEPFsPR	6		12	0	1	1.15104	0.0910665			1.15104	0.0910665																	1	0.9594	1.02523	1.01595	1.19636	1.22313
Nuclear export mediator factor Nemf (Nemf)	Nemf	Q8CCP0	pS417	NPYLLsEEEDGDGDASIENSDAEAPKGK	6		17	0	0	1.2283	0.0912226	1.2283	0.0912226													0.814921	1	1.07873	1.07336	1.19538	1.28551
Tyrosine-protein kinase HCK (Hck)	Hck	P08103	pY207	TLDSGGFyISPR	6	Microglia	1	0	0	1.14324	0.091404			1.14324	0.091404																	0.830336	1	1.00281	1.1225	1.06741	1.04905
Sodium/potassium-transporting ATPase subunit alpha-1 (Atp1a1)	Atp1a1	Q8VDN2		EQPLDEELKDAFQNAYLELGGLGER	12		16	0	0	1.0485	0.0915208			1.0485	0.0915208	1.10174	0.0752545			1	1.10369	0.989276	1.11752	1.18428	1.10584							1	0.968868	1.00731	1.00537	1.06735	1.04781
Cytochrome c oxidase subunit 7C, mitochondrial (Cox7c)	Cox7c	P17665		SHYEEGPGK	6		2	0	0	0.749949	0.0915809			0.749949	0.0915809																	0.774917	1	1.13571	0.665162	0.757019	0.760643
Brain acid soluble protein 1 (Basp1)	Basp1	Q91XV3	pT31	KAEGAGtEEEGTPK	6		5	0	0	0.710992	0.0916754			0.710992	0.0916754																	0.776916	1	1.21698	0.650136	0.746544	0.731959
Sodium channel protein type 2 subunit alpha (Scn2a)	Scn2a	B1AWN6	pS528	SAsEDSIR	6		2	2	0	0.649875	0.0917124			0.649875	0.0917124																	0.726798	1	1.25031	0.625653	0.581252	0.727842
Guanine nucleotide-binding protein G(o) subunit alpha (Gnao1)	Gnao1	P18872	oxM88	AmDTLGVEYGDKER	6		1	0	0	1.28687	0.0917304			1.28687	0.0917304																	1	0.772934	1.10362	1.31438	1.07944	1.30793
IQ motif and SEC7 domain-containing protein 2 (Iqsec2)	Iqsec2	Q5DU25	pS731, pS734	ETRHsWDsPAFNNDVVQR	6		1	0	1	0.864098	0.0917327			0.864098	0.0917327																	0.988487	1	1.18648	0.895244	0.933532	0.91471
Heat shock protein HSP 90-alpha (Hsp90aa1) / Heat shock protein HSP 90-beta (Hsp90ab1)	Hsp90aa1 / Hsp90ab1	P07901 / P11499		YIDQEELNK	18		4	0	0	1.12985	0.0917626	1.01495	0.86688	1.25292	0.0632028	1.02874	0.518104			1.06174	1	0.937425	1.02045	1.06455	1.00035	0.889852	1	1.1428	1.10968	0.995893	0.972426	0.77926	1	1.05174	1.20414	1.24181	1.10106
Zinc finger CCCH domain-containing protein 18 (Zc3h18)	Zc3h18	Q0P678	pS847	ANLsPDR	6		5	0	1	0.785152	0.0917842			0.785152	0.0917842																	0.751092	1	1.02151	0.689579	0.717478	0.769857
RIMS-binding protein 2 (Rimbp2)	Rimbp2	Q80U40	pS852	DHLsPDFYDESETDPGAEELPAR	6	Neuron	20	0	1	0.937478	0.0918116			0.937478	0.0918116																	1.06697	1	0.970677	0.954001	0.950437	0.943285
Phostensin (Ppp1r18)	Ppp1r18	Q8BQ30	pS194	WRLsPGETPEESLR	12		5	0	1	1.11465	0.0918219	0.997243	0.960905	1.23243	0.010987											1.00361	1	0.940874	0.898457	1.06362	0.974289	1	0.935031	1.00013	1.21984	1.12022	1.27733
G protein-regulated inducer of neurite outgrowth 3 (Gprin3)	Gprin3	Q8BWS5	pS323, pS325	sVsTSPSILPAYLK	6	Neuron	4	1	0	0.754509	0.0918304			0.754509	0.0918304																	1.24206	1	0.889505	0.822638	0.853577	0.686574
Centrosomal protein of 170 kDa (Cep170)	Cep170	Q6A065	pS494	NQATSASSEKDNDDDQsDKGTYTIELENPNSEEVEAR	6		3	0	1	1.12187	0.0918402			1.12187	0.0918402																	0.979985	1	1.14947	1.12891	1.18181	1.20014
Syntaxin-binding protein 1 (Stxbp1)	Stxbp1	O08599	pY411	IILLyIFLK	6	Neuron	6	0	0	1.43756	0.0918586			1.43756	0.0918586																	1.08474	1	0.612042	1.46918	1.11309	1.29453
GTP-binding protein Di-Ras2 (Diras2)	Diras2	Q5PR73	pS35	GTFREsYIPTVEDTYR	6	Neuron	10	0	0	0.823841	0.0919297			0.823841	0.0919297																	1.18322	1	0.904174	0.843152	0.83909	0.861278
Disks large-associated protein 2 (Dlgap2)	Dlgap2	Q8BJ42	pY755	EyHSVGVQVEDEKR	6		2	0	0	0.688142	0.0919448			0.688142	0.0919448																	1.0311	0.996675	1	0.425741	0.90941	0.74839
Cyclin-dependent kinase-like 5 (Cdkl5)	Cdkl5	Q3UTQ8	pT169	NLSEGNNANYtEYVATR	28		16	0	0	0.83327	0.0920029	0.816422	0.32321	0.849464	0.249465	1.00928	0.966495	0.862591	0.573166	1.06156	1	0.655746	0.998338	1.10235	0.641842	1.15569	1	0.673987	0.883417	0.743427	0.683368	1	1.05622	0.887687	0.847219	0.995938	0.657588	0.973533	1.58903	1.02647	0.622771	0.837981	1.97601	0.857717	0.915135	0.928858	1.33855
Microtubule-associated protein 1A (Map1a)	Map1a	Q9QYR6	oxM989, pS991	mAsPPPSGPPSAAHTPFHQSPVEEK	6		233	1	1	0.773168	0.0920467			0.773168	0.0920467																	1	0.882493	1.14739	0.919883	0.727067	0.695661
GRB10-interacting GYF protein 1 (Gigyf1)	Gigyf1	Q99MR1	pS157	SQsWDDRGER	12		4	2	0	0.858221	0.0921179	0.954429	0.665342	0.759025	0.0432841											1.08724	1	0.838646	1.05368	0.862592	0.876278	0.814287	1	1.02346	0.742199	0.774567	0.637152
Cortactin-binding protein 2 (Cttnbp2)	Cttnbp2	B9EJA2	pS360	QSsHSDLGPSPPTALPSSANR	6		1	3	0	0.789411	0.0921473			0.789411	0.0921473																	0.99605	1	1.07563	0.682339	0.992827	0.749652
Rho-related BTB domain-containing protein 2 (Rhobtb2)	Rhobtb2	Q91V93	pS367	ASTsDGILR	6		2	1	0	0.822275	0.0922211			0.822275	0.0922211																	1	0.862259	1.13825	0.797916	0.838856	0.830472
182 kDa tankyrase-1-binding protein (Tnks1bp1)	Tnks1bp1	P58871	pS1131	VSGAGLsPSRK	6		9	0	1	1.18374	0.0922331			1.18374	0.0922331																	1	1.01524	0.781415	1.1247	1.06708	1.11873
Misshapen-like kinase 1 (Mink1)	Mink1	Q9JM52	pS903	GQsPPTK	6		3	1	1	0.512178	0.092246			0.512178	0.092246																	0.575416	1	1.28944	0.412822	0.553457	0.501037
Serine/arginine repetitive matrix protein 2 (Srrm2)	Srrm2	Q8BTI8	pT963	HSGStSPYLK	6		5	0	0	0.829373	0.0922522			0.829373	0.0922522																	0.993415	1.0098	1	0.83194	0.695441	0.9634
Brain-enriched guanylate kinase-associated protein (Begain)	Begain	Q68EF6	pY595	AQLyGTLLN	28		203	0	0	0.888202	0.0923722	0.910206	0.316568	0.864614	0.202428	0.934329	0.508655	0.519892	0.000646509	1	1.07541	0.824516	0.987846	0.893329	0.828312	0.961713	1	1.2038	0.89133	1.00371	0.986227	0.849435	1	1.10353	0.767421	0.930259	0.855497	0.976916	1.21117	0.786666	1.05052	1.02308	0.868412	0.424505	0.645883	0.565031	0.415301
Drebrin (Dbn1)	Dbn1	Q9QXS6	pS142	LSsPVLHR	6	Neuron	156	2	1	1.13586	0.0924225			1.13586	0.0924225																	1	0.901311	1.1118	1.14241	1.16062	1.11943
Arpin (Arpin)	Arpin	Q9D0A3		EQGDGAEDEEWDD	12		2	0	0	0.829354	0.0924304	0.829354	0.0924304			1.01931	0.888061			0.783247	1	1.03042	1.03604	1.06011	0.771851	0.810212	1	1.02072	0.769078	0.739949	0.838814
Ankyrin-2 (Ank2)	Ank2	Q8C8R3	pT3718	TQDQQEYYVTtPGAEVEDPQK	18		417	0	1	0.858014	0.0926039	0.864477	0.387687	0.85239	0.0783564	1.01875	0.649511			1	1.03956	0.964761	0.994712	0.982866	1.08309	1.04481	1	0.672809	0.8683	0.779625	0.701394	0.963822	1	1.15934	0.89699	0.926372	0.838792
Band 4.1-like protein 1 (Epb41l1)	Epb41l1	Q9Z2H5	pT475	RSEAEEGEVRtPTK	12		18	0	2	0.870673	0.0926211	0.955559	0.74214	0.789266	0.0306843											1.02833	1	0.720975	0.988432	0.779019	0.859673	0.839594	1.0272	1	0.717447	0.764824	0.78039
Serine/arginine-rich splicing factor 1 (Srsf1)	Srsf1	Q6PDM2		SHEGETAYIR	6		1	0	0	0.691086	0.0926667			0.691086	0.0926667																	0.67646	1	1.08816	0.698222	0.585625	0.626745
Actin-binding LIM protein 1 (Ablim1)	Ablim1	Q8K4G5	pS475	TLsPTPSAEGYQDVR	12	Endothelia	26	1	1	0.862181	0.0926951	0.753645	0.0508776	0.969658	0.733517											1	0.985692	1.09702	0.813661	0.897719	0.611893	1	0.937951	1.17514	0.916295	1.01773	1.0846
Protein tweety homolog 3 (Ttyh3)	Ttyh3	Q6P5F7	cmC486, pS496, oxM505	cENTPLIGREsPPPSYTSSmR	6		11	1	1	1.25204	0.0928493			1.25204	0.0928493																	1.16029	1	0.853669	1.23201	1.14514	1.39644
Tubulin beta-3 chain (Tubb3) / Tubulin beta-4A chain (Tubb4a) / Tubulin beta-4B chain (Tubb4b) / Tubulin beta-5 chain (Tubb5)	Tubb3 / Tubb4a / Tubb4b / Tubb5	Q9ERD7 / Q9D6F9 / P68372 / P99024		IMNTFSVVPSPK	12		12	0	0	1.19685	0.0928582			1.19685	0.0928582	1.00069	0.98906			1	0.931117	1.04211	1.05821	0.948267	0.9688							1.23885	1	0.95335	1.28993	1.20544	1.3252
Brain acid soluble protein 1 (Basp1)	Basp1	Q91XV3	pT36	KAEGAGTEEEGtPK	6		31	0	2	0.386542	0.092877			0.386542	0.092877																	1	0.997947	2.15913	0.547428	0.524801	0.534655
E3 ubiquitin-protein ligase HECW1 (Hecw1)	Hecw1	Q8K4P8	cmC536, cmC551, pT556	SRPcSLPVSELETVIASAcGDAEtPR	6	Neuron	3	0	1	0.905334	0.0929023			0.905334	0.0929023																	0.950761	1	1.02538	0.952088	0.914237	0.828074
cAMP-dependent protein kinase type II-beta regulatory subunit (Prkar2b)	Prkar2b	P31324	pY200	GTFDIyVK	6	Neuron	8	0	0	0.896528	0.0929173			0.896528	0.0929173																	0.898563	1	1.00782	0.81274	0.910325	0.882587
40S ribosomal protein S23 (Rps23)	Rps23	P62267		GHAVGDIPGVR	6		3	0	0	0.779536	0.0929188			0.779536	0.0929188																	0.860255	1	1.13477	0.84453	0.83432	0.655876
14-3-3 protein beta/alpha (Ywhab)	Ywhab	Q9CQV8		SELVQK	6		1	0	0	0.820221	0.0930684			0.820221	0.0930684																	0.936198	1	1.1907	0.786671	0.917601	0.860476
CaM kinase-like vesicle-associated protein (Camkv)	Camkv	Q3UHL1		SATPATDGSATPATDGSVTPATDGSITPATDGSVTPATDR	6		6	0	0	0.657876	0.0931041			0.657876	0.0931041																	0.910495	1	1.33181	0.557389	0.922404	0.653239
Dystonin (Dst)	Dst	Q91ZU6	pS237	LLDPEDVDVSsPDEK	6		19	0	1	0.923682	0.0934017			0.923682	0.0934017																	1.06052	0.941732	1	0.936302	0.916289	0.920538
Myotubularin-related protein 2 (Mtmr2)	Mtmr2	Q9Z2D1	pS631, cmC635	ASsPAQcVTPVQTVV	6		8	1	1	0.806232	0.0934915			0.806232	0.0934915																	1.18673	0.961061	1	0.857864	0.945599	0.73439
Protein shisa-9 (Shisa9)	Shisa9	Q9CZN4	pS396, cmC397	LGIAESGscDPLGTR	6		1	1	0	0.816215	0.0934952			0.816215	0.0934952																	1.19744	1	0.94454	0.7887	0.93465	0.841185
SLIT-ROBO Rho GTPase-activating protein 3 (Srgap3)	Srgap3	Q812A2	pS874	SGGDTHsPPR	6	Neuron	14	0	1	0.559629	0.0935519			0.559629	0.0935519																	0.90306	1	1.61173	0.596763	0.558369	0.811845
Microtubule-associated protein tau (Mapt)	Mapt	P10637	pS696	TDHGAEIVYKSPVVSGDTsPR	12	Neuron	11	1	1	1.26829	0.0937943	1.18015	0.542297	1.35884	0.085409											0.686772	1	1.49901	0.931954	1.36029	1.46744	1.17881	1	0.92245	1.5436	1.55463	1.11589
Beta-adrenergic receptor kinase 1 (Grk2)	Grk2	Q99MK8	pS670	sPVVELSK	6		4	1	1	1.17337	0.0938261			1.17337	0.0938261																	1	0.997977	1.21392	1.25326	1.17919	1.3363
Striated muscle-specific serine/threonine-protein kinase (Speg)	Speg	Q62407	pS2396	SRsVQDLR	6		3	2	0	0.700004	0.0938485			0.700004	0.0938485																	1.18615	1	0.781934	0.577833	0.683781	0.816058
Epsin-1 (Epn1)	Epn1	Q80VP1	pS416, pS418	TALPTsGsSTGELELLAGEVPAR	6		1	1	0	0.823987	0.0938709			0.823987	0.0938709																	1.06909	1	0.914426	0.86738	0.902602	0.688398
Spectrin beta chain, non-erythrocytic 1 (Sptbn1)	Sptbn1	Q62261	pS2102, pS2110	RPPsPDPNTKVsEEAESQQWDTSK	6		1	1	1	0.853747	0.0940154			0.853747	0.0940154																	0.952209	1	1.0076	0.872364	0.720131	0.934432
Cytochrome c oxidase subunit 6B1 (Cox6b1)	Cox6b1	P56391	cmC65	SLcPVSWVSAWDDR	12		7	0	0	1.10871	0.0941278			1.10871	0.0941278	1.06087	0.384717			1	1.0517	0.912423	1.12848	1.04825	0.967805							1	1.02323	0.922243	1.16458	1.05516	1.04594
Inactive phospholipase C-like protein 2 (Plcl2)	Plcl2	Q8K394	cmC577, pT585	LSSNcSGVEGDVtDEDEGAEMSQR	12	Microglia	6	1	0	0.63789	0.094139			0.63789	0.094139	0.832198	0.370425			1.35097	0.979881	1	1.20073	0.823873	0.747321							0.68391	1	1.14859	0.46278	0.721899	0.622142
Leukemia inhibitory factor receptor (Lifr)	Lifr	P42703	pS922	IEDTEIIsPVAERPGER	12		8	0	1	1.13334	0.0942526	1.05642	0.613391	1.21043	0.0987971											1.11672	1	0.968362	0.908161	1.23725	1.11374	0.876001	1	1.20184	1.19022	1.30525	1.23005
ProSAAS (Pcsk1n)	Pcsk1n	Q9QXV0		AEAQEAEDQQAR	6		1	0	0	0.70336	0.0942959			0.70336	0.0942959																	0.785013	1.125	1	0.658839	0.545384	0.842562
Dynamin-1 (Dnm1) / Dynamin-2 (Dnm2) / Dynamin-3 (Dnm3)	Dnm1 / Dnm2 / Dnm3	P39053 / P39054 / Q8BZ98		QVETIR	6		1	0	0	0.892317	0.0944149			0.892317	0.0944149																	1	0.9939	1.11149	0.908973	0.873773	0.98825
Microtubule-associated protein 1A (Map1a)	Map1a	Q9QYR6		EGAALDQDNR	6		2	0	0	0.758622	0.0945633			0.758622	0.0945633																	0.754064	1	1.02675	0.644974	0.652203	0.81241
Heat shock protein HSP 90-alpha (Hsp90aa1) / Heat shock protein HSP 90-beta (Hsp90ab1)	Hsp90aa1 / Hsp90ab1	P07901 / P11499	pY197 / pY192	VILHLKEDQTEyLEER	6		3	0	0	1.11747	0.0946594	1.11747	0.0946594													1	0.940532	1.0902	1.06355	1.16176	1.16145
[truncated: 8,795 more rows]

## Sheet: 5XFAD
Proteins	Genes	Uniprot Accessions	Modifications	Sequence	# Samples Measured	Cell Type Prediction	# PSMs	CaMKII Motif (# residues)	CDK Motif (# residues)	5XFAD vs WT + WT Δp35KI Hip + Cortex-FC	5XFAD vs WT + WT Δp35KI Hip + Cortex-p	5XFAD vs WT + WT Δp35KI Hip-FC	5XFAD vs WT + WT Δp35KI Hip-p	5XFAD vs WT + WT Δp35KI Cortex-FC	5XFAD vs WT + WT Δp35KI Cortex-p	5XFAD vs 5XFAD Δp35KI Hip-FC	5XFAD vs 5XFAD Δp35KI Hip-p	5XFAD vs 5XFAD Δp35KI Cortex-FC	5XFAD vs 5XFAD Δp35KI Cortex-p	WT vs WT Δp35KI Hip-FC	WT vs WT Δp35KI Hip-p	WT vs WT Δp35KI Cortex-FC	WT vs WT Δp35KI Cortex-p	2044 WT 9mo Hip	2184 WT 9mo Hip	2055 WT 9mo Hip	7385 WT 9mo Hip	7367 WT Δp35KI 9mo Hip	7389 WT Δp35KI 9mo Hip	7390 WT Δp35KI 9mo Hip	2048 5XFAD 9mo Hip	2185 5XFAD 9mo Hip	2056 5XFAD 9mo Hip	7364 5XFAD 9mo Hip	7365 5XFAD 9mo Hip	7366 5XFAD 9mo Hip	7375 5XFAD 9mo Hip	7395 5XFAD 9mo Hip	7386 5XFAD Δp35KI 9mo Hip	7387 5XFAD Δp35KI 9mo Hip	7388 5XFAD Δp35KI 9mo Hip	2044 WT 9mo Cortex	2184 WT 9mo Cortex	2055 WT 9mo Cortex	7385 WT 9mo Cortex	7367 WT Δp35KI 9mo Cortex	7389 WT Δp35KI 9mo Cortex	7390 WT Δp35KI 9mo Cortex	2048 5XFAD 9mo Cortex
[truncated: 23,906 more rows]
[truncated: 10 more columns]

[truncated: 1 more sheets: Tau P301S]
