# Supplementary material for: Phosphoproteomics identifies microglial Siglec‐F inflammatory response during neurodegeneration
Source: Mol Syst Biol. 2020 Dec 8;16(12):e9819. doi: 10.15252/msb.20209819 (PMC7722784; doi:10.15252/msb.20209819)
Supplement: Supplementary file 4 — Dataset EV2 [file MSB-16-e9819-s003.xlsx]

## Sheet: Description
Dataset EV2 Enriched gene ontology term for up- and down-regulated phosphosites from each mouse model.

## Sheet: CK-p25_up
term	q	rejected	p	x	n	M	N	name	namespace
GO:0007010	1.775e-10	1	3.22669e-14	63	438	3424	189	cytoskeleton organization	biological_process
GO:0099081	4.30221e-10	1	2.34623e-13	51	317	3424	189	supramolecular polymer	cellular_component
GO:0099512	4.30221e-10	1	2.34623e-13	51	317	3424	189	supramolecular fiber	cellular_component
GO:0099513	1.33425e-09	1	9.70186e-13	44	253	3424	189	polymeric cytoskeletal fiber	cellular_component
GO:0000226	2.25734e-09	1	2.4621e-12	34	162	3424	189	microtubule cytoskeleton organization	biological_process
GO:0099080	2.25734e-09	1	2.29117e-12	56	393	3424	189	supramolecular complex	cellular_component
GO:0007017	3.69068e-09	1	4.69637e-12	40	223	3424	189	microtubule-based process	biological_process
GO:0005198	1.24401e-07	1	1.80914e-10	32	168	3424	189	structural molecule activity	molecular_function
GO:0007049	2.98079e-07	1	4.87677e-10	46	325	3424	189	cell cycle	biological_process
GO:0000278	1.14519e-06	1	2.08178e-09	32	184	3424	189	mitotic cell cycle	biological_process
GO:0005874	3.8332e-06	1	7.66501e-09	29	163	3424	189	microtubule	cellular_component
GO:1903047	5.75352e-06	1	1.35968e-08	28	157	3424	189	mitotic cell cycle process	biological_process
GO:0015630	5.75352e-06	1	1.28203e-08	48	383	3424	189	microtubule cytoskeleton	cellular_component
GO:0005200	1.21958e-05	1	3.10381e-08	16	57	3424	189	structural constituent of cytoskeleton	molecular_function
GO:0005882	3.90373e-05	1	1.06446e-07	12	34	3424	189	intermediate filament	cellular_component
GO:0015631	6.04631e-05	1	1.75861e-07	24	135	3424	189	tubulin binding	molecular_function
GO:0022402	0.000197278	1	6.09658e-07	33	243	3424	189	cell cycle process	biological_process
GO:0008017	0.000398033	1	1.30242e-06	19	100	3424	189	microtubule binding	molecular_function
GO:0006260	0.000408765	1	1.41184e-06	11	35	3424	189	DNA replication	biological_process
GO:0008092	0.000826374	1	3.00445e-06	46	428	3424	189	cytoskeletal protein binding	molecular_function
GO:0045111	0.000853189	1	3.25704e-06	12	45	3424	189	intermediate filament cytoskeleton	cellular_component
GO:0003677	0.00131382	1	5.25434e-06	38	330	3424	189	DNA binding	molecular_function
GO:0120036	0.00135594	1	5.66927e-06	43	397	3424	189	plasma membrane bounded cell projection organization	biological_process
GO:0005694	0.00206483	1	9.00853e-06	34	286	3424	189	chromosome	cellular_component
GO:0006974	0.00230347	1	1.04684e-05	24	168	3424	189	cellular response to DNA damage stimulus	biological_process
GO:0030030	0.00270596	1	1.32138e-05	43	410	3424	189	cell projection organization	biological_process
GO:0044772	0.00270596	1	1.32814e-05	14	68	3424	189	mitotic cell cycle phase transition	biological_process
GO:0044770	0.00311667	1	1.58638e-05	14	69	3424	189	cell cycle phase transition	biological_process
GO:0045104	0.00316157	1	1.78165e-05	8	23	3424	189	intermediate filament cytoskeleton organization	biological_process
GO:0045103	0.00316157	1	1.78165e-05	8	23	3424	189	intermediate filament-based process	biological_process
GO:0006261	0.00316157	1	1.69613e-05	7	17	3424	189	DNA-dependent DNA replication	biological_process
GO:0051098	0.00345554	1	2.01013e-05	17	99	3424	189	regulation of binding	biological_process
GO:0051640	0.00371017	1	2.2257e-05	29	235	3424	189	organelle localization	biological_process
GO:0006952	0.00555921	1	3.43598e-05	24	180	3424	189	defense response	biological_process
GO:0006352	0.00772743	1	4.91656e-05	8	26	3424	189	DNA-templated transcription, initiation	biological_process
GO:0070268	0.00781055	1	5.11143e-05	5	9	3424	189	cornification	biological_process
GO:0031175	0.00830129	1	5.58349e-05	32	285	3424	189	neuron projection development	biological_process
GO:0051276	0.0083528	1	6.2255e-05	27	223	3424	189	chromosome organization	biological_process
GO:0051301	0.0083528	1	6.04917e-05	20	140	3424	189	cell division	biological_process
GO:0051052	0.0083528	1	5.95144e-05	16	97	3424	189	regulation of DNA metabolic process	biological_process
GO:2001020	0.0083528	1	6.08005e-05	11	50	3424	189	regulation of response to DNA damage stimulus	biological_process
GO:0033044	0.00886898	1	6.77145e-05	16	98	3424	189	regulation of chromosome organization	biological_process
GO:2001022	0.0104885	1	8.38931e-05	7	21	3424	189	positive regulation of response to DNA damage stimulus	biological_process
GO:0061564	0.0104885	1	8.22202e-05	22	166	3424	189	axon development	biological_process
GO:0033554	0.0130719	1	0.000106933	43	446	3424	189	cellular response to stress	biological_process
GO:0000228	0.0138973	1	0.000118208	22	170	3424	189	nuclear chromosome	cellular_component
GO:0051219	0.0138973	1	0.000121264	10	45	3424	189	phosphoprotein binding	molecular_function
GO:0030705	0.0138973	1	0.000119201	14	82	3424	189	cytoskeleton-dependent intracellular transport	biological_process
GO:0006325	0.0142392	1	0.000126835	21	159	3424	189	chromatin organization	biological_process
GO:0045740	0.0144666	1	0.000131491	6	16	3424	189	positive regulation of DNA replication	biological_process
GO:0034645	0.0167689	1	0.000155465	31	287	3424	189	cellular macromolecule biosynthetic process	biological_process
GO:0031424	0.0177554	1	0.000171066	5	11	3424	189	keratinization	biological_process
GO:0045109	0.0177554	1	0.000171066	5	11	3424	189	intermediate filament organization	biological_process
GO:0032675	0.0193997	1	0.000193961	6	17	3424	189	regulation of interleukin-6 production	biological_process
GO:0016925	0.0193997	1	0.000193961	6	17	3424	189	protein sumoylation	biological_process
GO:0009059	0.0210556	1	0.000214345	31	292	3424	189	macromolecule biosynthetic process	biological_process
GO:0098687	0.0225847	1	0.000235721	13	77	3424	189	chromosomal region	cellular_component
GO:0034097	0.0225847	1	0.000238123	27	241	3424	189	response to cytokine	biological_process
GO:0005875	0.023431	1	0.000257347	10	49	3424	189	microtubule associated complex	cellular_component
GO:0038093	0.023431	1	0.000259824	14	88	3424	189	Fc receptor signaling pathway	biological_process
GO:0048667	0.023431	1	0.00025448	22	179	3424	189	cell morphogenesis involved in neuron differentiation	biological_process
GO:0051254	0.0300274	1	0.00033843	32	313	3424	189	positive regulation of RNA metabolic process	biological_process
GO:0007568	0.0309984	1	0.000355008	12	70	3424	189	aging	biological_process
GO:0018193	0.0330047	1	0.000383985	26	235	3424	189	peptidyl-amino acid modification	biological_process
GO:0018205	0.0337219	1	0.000398459	11	61	3424	189	peptidyl-lysine modification	biological_process
GO:0045935	0.0343261	1	0.000411838	35	358	3424	189	positive regulation of nucleobase-containing compound metabolic process	biological_process
GO:0007409	0.0344389	1	0.000428161	19	149	3424	189	axonogenesis	biological_process
GO:0034504	0.0344389	1	0.000431535	9	43	3424	189	protein localization to nucleus	biological_process
GO:0048666	0.0344389	1	0.000431973	33	331	3424	189	neuron development	biological_process
GO:0051707	0.0387784	1	0.000528335	23	201	3424	189	response to other organism	biological_process
GO:0009605	0.0387784	1	0.000521382	43	478	3424	189	response to external stimulus	biological_process
GO:0098542	0.0387784	1	0.000512484	16	116	3424	189	defense response to other organism	biological_process
GO:0051270	0.0387784	1	0.000536005	29	280	3424	189	regulation of cellular component movement	biological_process
GO:0006928	0.0387784	1	0.000545589	40	435	3424	189	movement of cell or subcellular component	biological_process
GO:0008219	0.0387784	1	0.000528619	27	253	3424	189	cell death	biological_process
GO:1903508	0.0387784	1	0.000549849	30	294	3424	189	positive regulation of nucleic acid-templated transcription	biological_process
GO:0043207	0.0387784	1	0.000528335	23	201	3424	189	response to external biotic stimulus	biological_process
GO:1902680	0.0387784	1	0.000549849	30	294	3424	189	positive regulation of RNA biosynthetic process	biological_process
GO:0031328	0.0405207	1	0.000581919	37	393	3424	189	positive regulation of cellular biosynthetic process	biological_process
GO:0043550	0.0422004	1	0.000613712	7	28	3424	189	regulation of lipid kinase activity	biological_process
GO:0012501	0.0436009	1	0.000649931	26	243	3424	189	programmed cell death	biological_process
GO:0045646	0.0436009	1	0.000646683	5	14	3424	189	regulation of erythrocyte differentiation	biological_process
GO:0032880	0.0443399	1	0.000669008	33	339	3424	189	regulation of protein localization	biological_process
GO:0002433	0.0447277	1	0.00086048	9	47	3424	189	immune response-regulating cell surface receptor signaling pathway involved in phagocytosis	biological_process
GO:0009891	0.0447277	1	0.000782057	37	399	3424	189	positive regulation of biosynthetic process	biological_process
GO:0000785	0.0447277	1	0.000777602	21	181	3424	189	chromatin	cellular_component
GO:0038096	0.0447277	1	0.00086048	9	47	3424	189	Fc-gamma receptor signaling pathway involved in phagocytosis	biological_process
GO:0002768	0.0447277	1	0.000904311	16	122	3424	189	immune response-regulating cell surface receptor signaling pathway	biological_process
GO:0000302	0.0447277	1	0.000915175	11	67	3424	189	response to reactive oxygen species	biological_process
GO:0002764	0.0447277	1	0.000904311	16	122	3424	189	immune response-regulating signaling pathway	biological_process
GO:0000902	0.0447277	1	0.000702236	28	271	3424	189	cell morphogenesis	biological_process
GO:0000904	0.0447277	1	0.000861099	23	208	3424	189	cell morphogenesis involved in differentiation	biological_process
GO:0072686	0.0447277	1	0.000718469	8	37	3424	189	mitotic spindle	cellular_component
GO:0051100	0.0447277	1	0.00086048	9	47	3424	189	negative regulation of binding	biological_process
GO:0002431	0.0447277	1	0.00086048	9	47	3424	189	Fc receptor mediated stimulatory signaling pathway	biological_process
GO:0000781	0.0447277	1	0.000771754	7	29	3424	189	chromosome, telomeric region	cellular_component
GO:0045639	0.0447277	1	0.000926916	6	22	3424	189	positive regulation of myeloid cell differentiation	biological_process
GO:0046849	0.0447277	1	0.000910403	4	9	3424	189	bone remodeling	biological_process
GO:0120039	0.0447277	1	0.000921083	23	209	3424	189	plasma membrane bounded cell projection morphogenesis	biological_process
GO:0045087	0.0447277	1	0.000807449	14	98	3424	189	innate immune response	biological_process
GO:0000082	0.0447277	1	0.000706126	6	21	3424	189	G1/S transition of mitotic cell cycle	biological_process
GO:0048812	0.0447277	1	0.000804541	23	207	3424	189	neuron projection morphogenesis	biological_process
GO:0006275	0.0447277	1	0.000771754	7	29	3424	189	regulation of DNA replication	biological_process
GO:0038094	0.0447277	1	0.00086048	9	47	3424	189	Fc-gamma receptor signaling pathway	biological_process
GO:0006281	0.0447277	1	0.000895501	14	99	3424	189	DNA repair	biological_process
GO:0017111	0.0447277	1	0.000835428	26	247	3424	189	nucleoside-triphosphatase activity	molecular_function
GO:0005819	0.0447277	1	0.000895501	14	99	3424	189	spindle	cellular_component
GO:0045893	0.0447277	1	0.000888736	28	275	3424	189	positive regulation of transcription, DNA-templated	biological_process
GO:0003690	0.0447277	1	0.000842885	17	133	3424	189	double-stranded DNA binding	molecular_function
GO:0032886	0.0447277	1	0.000719034	13	86	3424	189	regulation of microtubule-based process	biological_process
GO:0031110	0.0447277	1	0.00086048	9	47	3424	189	regulation of microtubule polymerization or depolymerization	biological_process
GO:0032755	0.0447277	1	0.000910403	4	9	3424	189	positive regulation of interleukin-6 production	biological_process
GO:0009607	0.0447277	1	0.000921083	23	209	3424	189	response to biotic stimulus	biological_process
GO:0044843	0.0447277	1	0.000706126	6	21	3424	189	cell cycle G1/S phase transition	biological_process
GO:0010628	0.0462798	1	0.000967492	38	418	3424	189	positive regulation of gene expression	biological_process
GO:0034329	0.0470206	1	0.000991528	14	100	3424	189	cell junction assembly	biological_process
GO:0051054	0.0497247	1	0.00105759	10	58	3424	189	positive regulation of DNA metabolic process	biological_process
GO:0019900	0.0499089	1	0.00107058	29	292	3424	189	kinase binding	molecular_function
GO:0044419	0.0503467	0	0.00108912	40	450	3424	189	interspecies interaction between organisms	biological_process
GO:0048858	0.0514948	0	0.00112332	23	212	3424	189	cell projection morphogenesis	biological_process
GO:0038095	0.0525006	0	0.00117866	9	49	3424	189	Fc-epsilon receptor signaling pathway	biological_process
GO:1900180	0.0525006	0	0.00117866	9	49	3424	189	regulation of protein localization to nucleus	biological_process
GO:0031113	0.0525006	0	0.00118343	7	31	3424	189	regulation of microtubule polymerization	biological_process
GO:0045637	0.0525006	0	0.00117866	9	49	3424	189	regulation of myeloid cell differentiation	biological_process
GO:0000784	0.0526896	0	0.00119727	6	23	3424	189	nuclear chromosome, telomeric region	cellular_component
GO:0016818	0.053862	0	0.00127287	26	254	3424	189	hydrolase activity, acting on acid anhydrides, in phosphorus-containing anhydrides	molecular_function
GO:0016817	0.053862	0	0.00127287	26	254	3424	189	hydrolase activity, acting on acid anhydrides	molecular_function
GO:0016462	0.053862	0	0.00127287	26	254	3424	189	pyrophosphatase activity	molecular_function
GO:0071345	0.053862	0	0.00126065	24	227	3424	189	cellular response to cytokine stimulus	biological_process
GO:0003697	0.053862	0	0.00124076	8	40	3424	189	single-stranded DNA binding	molecular_function
GO:0034502	0.0541095	0	0.00128856	5	16	3424	189	protein localization to chromosome	biological_process
GO:1902275	0.0558296	0	0.00137011	9	50	3424	189	regulation of chromatin organization	biological_process
GO:0034614	0.0558296	0	0.00137011	9	50	3424	189	cellular response to reactive oxygen species	biological_process
GO:0009611	0.0558296	0	0.00136387	18	151	3424	189	response to wounding	biological_process
GO:0060341	0.0558296	0	0.00134855	36	396	3424	189	regulation of cellular localization	biological_process
GO:0042127	0.0566205	0	0.00139982	31	325	3424	189	regulation of cell population proliferation	biological_process
GO:0120033	0.0570622	0	0.00145223	4	10	3424	189	negative regulation of plasma membrane bounded cell projection assembly	biological_process
GO:0031570	0.0570622	0	0.00144523	7	32	3424	189	DNA integrity checkpoint	biological_process
GO:0090329	0.0570622	0	0.00145223	4	10	3424	189	regulation of DNA-dependent DNA replication	biological_process
GO:0045648	0.0570622	0	0.00145223	4	10	3424	189	positive regulation of erythrocyte differentiation	biological_process
GO:0001819	0.0586002	0	0.00150202	11	71	3424	189	positive regulation of cytokine production	biological_process
GO:0006282	0.064184	0	0.00175015	7	33	3424	189	regulation of DNA repair	biological_process
GO:0002449	0.064184	0	0.00174464	5	17	3424	189	lymphocyte mediated immunity	biological_process
GO:0046875	0.064184	0	0.00174464	5	17	3424	189	ephrin receptor binding	molecular_function
GO:0007416	0.064184	0	0.00175015	7	33	3424	189	synapse assembly	biological_process
GO:0005635	0.064184	0	0.00165957	16	129	3424	189	nuclear envelope	cellular_component
GO:0046649	0.064184	0	0.00168902	11	72	3424	189	lymphocyte activation	biological_process
GO:0032990	0.064184	0	0.00174997	23	219	3424	189	cell part morphogenesis	biological_process
GO:0030182	0.064184	0	0.00170579	34	372	3424	189	neuron differentiation	biological_process
GO:0010557	0.064184	0	0.00170579	34	372	3424	189	positive regulation of macromolecule biosynthetic process	biological_process
GO:0045321	0.0690013	0	0.00189406	22	207	3424	189	leukocyte activation	biological_process
GO:0048871	0.0690015	0	0.0019066	12	84	3424	189	multicellular organismal homeostasis	biological_process
GO:0001775	0.0709119	0	0.00197228	25	248	3424	189	cell activation	biological_process
GO:0000075	0.0724703	0	0.0020288	8	43	3424	189	cell cycle checkpoint	biological_process
GO:1903827	0.0744931	0	0.00209897	23	222	3424	189	regulation of cellular protein localization	biological_process
GO:0051169	0.0747667	0	0.00212027	11	74	3424	189	nuclear transport	biological_process
GO:0032535	0.0756572	0	0.00217472	19	170	3424	189	regulation of cellular component size	biological_process
GO:0042742	0.0756572	0	0.00218432	4	11	3424	189	defense response to bacterium	biological_process
GO:0043254	0.0756572	0	0.00218678	20	183	3424	189	regulation of protein-containing complex assembly	biological_process
GO:0042306	0.0774313	0	0.00230884	5	18	3424	189	regulation of protein import into nucleus	biological_process
GO:1902749	0.0774313	0	0.00229892	10	64	3424	189	regulation of cell cycle G2/M phase transition	biological_process
GO:0007018	0.0774313	0	0.00234098	12	86	3424	189	microtubule-based movement	biological_process
GO:0044839	0.0774313	0	0.00236474	8	44	3424	189	cell cycle G2/M phase transition	biological_process
GO:0000086	0.0774313	0	0.00236474	8	44	3424	189	G2/M transition of mitotic cell cycle	biological_process
GO:0090066	0.0774313	0	0.00231806	21	197	3424	189	regulation of anatomical structure size	biological_process
GO:0044773	0.0774313	0	0.00230884	5	18	3424	189	mitotic DNA damage checkpoint	biological_process
GO:0006259	0.0774313	0	0.00229151	16	133	3424	189	DNA metabolic process	biological_process
GO:0080134	0.0774313	0	0.00235889	32	350	3424	189	regulation of response to stress	biological_process
GO:0043565	0.0777025	0	0.00239737	17	146	3424	189	sequence-specific DNA binding	molecular_function
GO:0034399	0.0777025	0	0.00240128	9	54	3424	189	nuclear periphery	cellular_component
GO:0032386	0.083026	0	0.00258089	17	147	3424	189	regulation of intracellular transport	biological_process
GO:0043543	0.0877235	0	0.00274285	8	45	3424	189	protein acylation	biological_process
GO:0006999	0.0899005	0	0.00292532	3	6	3424	189	nuclear pore organization	biological_process
GO:0048468	0.0899005	0	0.00283053	41	488	3424	189	cell development	biological_process
GO:0046113	0.0899005	0	0.00292532	3	6	3424	189	nucleobase catabolic process	biological_process
GO:0080135	0.0899005	0	0.00289961	22	214	3424	189	regulation of cellular response to stress	biological_process
GO:0055083	0.0899005	0	0.00292532	3	6	3424	189	monovalent inorganic anion homeostasis	biological_process
GO:0030674	0.0899005	0	0.00285313	12	88	3424	189	protein-macromolecule adaptor activity	molecular_function
GO:0000779	0.0899005	0	0.00291808	6	27	3424	189	condensed chromosome, centromeric region	cellular_component
GO:0048678	0.0905264	0	0.00299506	5	19	3424	189	response to axon injury	biological_process
GO:0030159	0.0905264	0	0.00299506	5	19	3424	189	signaling receptor complex adaptor activity	molecular_function
GO:0010639	0.0905264	0	0.00296607	15	124	3424	189	negative regulation of organelle organization	biological_process
GO:0001102	0.0931531	0	0.00313639	4	12	3424	189	RNA polymerase II activating transcription factor binding	molecular_function
GO:0000793	0.0931531	0	0.00316663	8	46	3424	189	condensed chromosome	cellular_component
GO:0016572	0.0931531	0	0.00313639	4	12	3424	189	histone phosphorylation	biological_process
GO:0044304	0.0931531	0	0.00316663	8	46	3424	189	main axon	cellular_component
GO:0002520	0.0931531	0	0.00311308	16	137	3424	189	immune system development	biological_process
GO:0010638	0.0936811	0	0.00320161	24	243	3424	189	positive regulation of organelle organization	biological_process
GO:0043393	0.0948214	0	0.00325782	10	67	3424	189	regulation of protein binding	biological_process
GO:0009636	0.097072	0	0.00335279	16	138	3424	189	response to toxic substance	biological_process
GO:0099568	0.0989965	0	0.00345293	12	90	3424	189	cytoplasmic region	cellular_component
GO:0032989	0.0989965	0	0.00356683	24	245	3424	189	cellular component morphogenesis	biological_process
GO:0008361	0.0989965	0	0.00359922	11	79	3424	189	regulation of cell size	biological_process
GO:0033043	0.0989965	0	0.00359851	40	479	3424	189	regulation of organelle organization	biological_process
GO:0019901	0.0989965	0	0.00358565	25	259	3424	189	protein kinase binding	molecular_function
GO:1990837	0.0989965	0	0.00353751	14	114	3424	189	sequence-specific double-stranded DNA binding	molecular_function
GO:0046626	0.0989965	0	0.00354655	6	28	3424	189	regulation of insulin receptor signaling pathway	biological_process
GO:0006997	0.0989965	0	0.00349652	7	37	3424	189	nucleus organization	biological_process
GO:0050680	0.0989965	0	0.00354655	6	28	3424	189	negative regulation of epithelial cell proliferation	biological_process
GO:0006606	0.0989965	0	0.00354655	6	28	3424	189	protein import into nucleus	biological_process
GO:0051223	0.0995313	0	0.00365485	22	218	3424	189	regulation of protein transport	biological_process
GO:0050678	0.0995313	0	0.00364018	10	68	3424	189	regulation of epithelial cell proliferation	biological_process
GO:1902903	0.0999834	0	0.00368962	19	178	3424	189	regulation of supramolecular fiber organization	biological_process
GO:0070201	0.10039	0	0.00372288	23	232	3424	189	regulation of establishment of protein localization	biological_process
GO:0030216	0.101444	0	0.00381729	5	20	3424	189	keratinocyte differentiation	biological_process
GO:0044774	0.101444	0	0.00381729	5	20	3424	189	mitotic DNA integrity checkpoint	biological_process
GO:1904589	0.101444	0	0.00381729	5	20	3424	189	regulation of protein import	biological_process
GO:0009888	0.105037	0	0.0039907	29	318	3424	189	tissue development	biological_process
GO:0070507	0.105037	0	0.00397613	11	80	3424	189	regulation of microtubule cytoskeleton organization	biological_process
GO:0002252	0.107154	0	0.0040906	22	220	3424	189	immune effector process	biological_process
GO:1901987	0.108311	0	0.00415443	14	116	3424	189	regulation of cell cycle phase transition	biological_process
GO:0072395	0.109857	0	0.00433698	4	13	3424	189	signal transduction involved in cell cycle checkpoint	biological_process
GO:0072401	0.109857	0	0.00433698	4	13	3424	189	signal transduction involved in DNA integrity checkpoint	biological_process
GO:1901985	0.109857	0	0.00433698	4	13	3424	189	positive regulation of protein acetylation	biological_process
GO:1905269	0.109857	0	0.00427041	6	29	3424	189	positive regulation of chromatin organization	biological_process
GO:0051222	0.109857	0	0.00435356	15	129	3424	189	positive regulation of protein transport	biological_process
GO:0000077	0.109857	0	0.00427041	6	29	3424	189	DNA damage checkpoint	biological_process
GO:0072422	0.109857	0	0.00433698	4	13	3424	189	signal transduction involved in DNA damage checkpoint	biological_process
GO:2001252	0.112239	0	0.00446835	9	59	3424	189	positive regulation of chromosome organization	biological_process
GO:0001817	0.112376	0	0.00449424	14	117	3424	189	regulation of cytokine production	biological_process
GO:0042542	0.115406	0	0.00475712	7	39	3424	189	response to hydrogen peroxide	biological_process
GO:0031572	0.115406	0	0.00491221	3	7	3424	189	G2 DNA damage checkpoint	biological_process
GO:0032091	0.115406	0	0.00509793	6	30	3424	189	negative regulation of protein binding	biological_process
GO:0008285	0.115406	0	0.00479184	16	143	3424	189	negative regulation of cell population proliferation	biological_process
GO:1903727	0.115406	0	0.00478953	5	21	3424	189	positive regulation of phospholipid metabolic process	biological_process
GO:1900076	0.115406	0	0.00509793	6	30	3424	189	regulation of cellular response to insulin stimulus	biological_process
GO:0045453	0.115406	0	0.00491221	3	7	3424	189	bone resorption	biological_process
GO:0045309	0.115406	0	0.00509793	6	30	3424	189	protein phosphorylated amino acid binding	molecular_function
GO:0008283	0.115406	0	0.0049566	13	106	3424	189	cell population proliferation	biological_process
GO:0051053	0.115406	0	0.00509793	6	30	3424	189	negative regulation of DNA metabolic process	biological_process
GO:0007093	0.115406	0	0.00509793	6	30	3424	189	mitotic cell cycle checkpoint	biological_process
GO:0090087	0.115406	0	0.00482537	22	223	3424	189	regulation of peptide transport	biological_process
GO:0035066	0.115406	0	0.00491221	3	7	3424	189	positive regulation of histone acetylation	biological_process
GO:0042110	0.115406	0	0.00475712	7	39	3424	189	T cell activation	biological_process
GO:0060396	0.115406	0	0.00491221	3	7	3424	189	growth hormone receptor signaling pathway	biological_process
GO:0072529	0.115406	0	0.00491221	3	7	3424	189	pyrimidine-containing compound catabolic process	biological_process
GO:0051570	0.115406	0	0.00491221	3	7	3424	189	regulation of histone H3-K9 methylation	biological_process
GO:0048525	0.115406	0	0.00478953	5	21	3424	189	negative regulation of viral process	biological_process
GO:0003682	0.115406	0	0.00503969	15	131	3424	189	chromatin binding	molecular_function
GO:0071378	0.115406	0	0.00491221	3	7	3424	189	cellular response to growth hormone stimulus	biological_process
GO:0010389	0.115406	0	0.00501202	9	60	3424	189	regulation of G2/M transition of mitotic cell cycle	biological_process
GO:0006475	0.115406	0	0.00509793	6	30	3424	189	internal protein amino acid acetylation	biological_process
GO:0006367	0.115406	0	0.00478953	5	21	3424	189	transcription initiation from RNA polymerase II promoter	biological_process
GO:0032271	0.118173	0	0.00524164	14	119	3424	189	regulation of protein polymerization	biological_process
GO:0031965	0.118988	0	0.00529939	11	83	3424	189	nuclear membrane	cellular_component
GO:0010564	0.119241	0	0.00533235	19	184	3424	189	regulation of cell cycle process	biological_process
GO:0000790	0.120585	0	0.00541437	15	132	3424	189	nuclear chromatin	cellular_component
GO:0060968	0.122065	0	0.00550301	7	40	3424	189	regulation of gene silencing	biological_process
GO:0061629	0.122386	0	0.00553973	10	72	3424	189	RNA polymerase II-specific DNA-binding transcription factor binding	molecular_function
GO:0005643	0.125372	0	0.00592559	5	22	3424	189	nuclear pore	cellular_component
GO:0045934	0.125372	0	0.00586424	28	312	3424	189	negative regulation of nucleobase-containing compound metabolic process	biological_process
GO:0031058	0.125372	0	0.00592559	5	22	3424	189	positive regulation of histone modification	biological_process
GO:0048771	0.125372	0	0.00581309	4	14	3424	189	tissue remodeling	biological_process
GO:0042307	0.125372	0	0.00581309	4	14	3424	189	positive regulation of protein import into nucleus	biological_process
GO:0009314	0.125372	0	0.00581941	13	108	3424	189	response to radiation	biological_process
GO:0002761	0.125372	0	0.00592559	5	22	3424	189	regulation of myeloid leukocyte differentiation	biological_process
GO:0009628	0.125372	0	0.00586424	28	312	3424	189	response to abiotic stimulus	biological_process
GO:0043551	0.125372	0	0.00592559	5	22	3424	189	regulation of phosphatidylinositol 3-kinase activity	biological_process
GO:0071156	0.125372	0	0.00592559	5	22	3424	189	regulation of cell cycle arrest	biological_process
GO:0000070	0.125372	0	0.00592559	5	22	3424	189	mitotic sister chromatid segregation	biological_process
GO:1900182	0.127248	0	0.0060374	6	31	3424	189	positive regulation of protein localization to nucleus	biological_process
GO:0006913	0.128461	0	0.00611831	10	73	3424	189	nucleocytoplasmic transport	biological_process
GO:0097435	0.12853	0	0.00614495	18	173	3424	189	supramolecular fiber organization	biological_process
GO:0006915	0.131135	0	0.00629335	22	228	3424	189	apoptotic process	biological_process
GO:0045944	0.134974	0	0.0065021	20	201	3424	189	positive regulation of transcription by RNA polymerase II	biological_process
GO:0007612	0.139448	0	0.006743	10	74	3424	189	learning	biological_process
GO:1903708	0.144064	0	0.00709714	6	32	3424	189	positive regulation of hemopoiesis	biological_process
GO:0006473	0.144064	0	0.00709714	6	32	3424	189	protein acetylation	biological_process
GO:1900034	0.144064	0	0.00709714	6	32	3424	189	regulation of cellular response to heat	biological_process
GO:0016234	0.144064	0	0.00709714	6	32	3424	189	inclusion body	cellular_component
GO:0051170	0.144064	0	0.00709714	6	32	3424	189	import into nucleus	biological_process
GO:0042592	0.144334	0	0.00713668	35	421	3424	189	homeostatic process	biological_process
GO:0031397	0.144807	0	0.00723902	5	23	3424	189	negative regulation of protein ubiquitination	biological_process
GO:0001784	0.144807	0	0.00723902	5	23	3424	189	phosphotyrosine residue binding	molecular_function
GO:0000792	0.144807	0	0.00723902	5	23	3424	189	heterochromatin	cellular_component
GO:1901990	0.146196	0	0.00733502	13	111	3424	189	regulation of mitotic cell cycle phase transition	biological_process
GO:0043194	0.146498	0	0.00758987	4	15	3424	189	axon initial segment	cellular_component
GO:0043596	0.146498	0	0.00754243	3	8	3424	189	nuclear replication fork	cellular_component
GO:1904591	0.146498	0	0.00758987	4	15	3424	189	positive regulation of protein import	biological_process
GO:0001909	0.146498	0	0.00754243	3	8	3424	189	leukocyte mediated cytotoxicity	biological_process
GO:0002762	0.146498	0	0.00754243	3	8	3424	189	negative regulation of myeloid leukocyte differentiation	biological_process
GO:0006206	0.146498	0	0.00754243	3	8	3424	189	pyrimidine nucleobase metabolic process	biological_process
GO:0045739	0.146498	0	0.00758987	4	15	3424	189	positive regulation of DNA repair	biological_process
GO:0005159	0.146498	0	0.00754243	3	8	3424	189	insulin-like growth factor receptor binding	molecular_function
GO:0090543	0.146498	0	0.00758987	4	15	3424	189	Flemming body	cellular_component
GO:0008134	0.14656	0	0.00761975	16	150	3424	189	transcription factor binding	molecular_function
GO:0002696	0.147579	0	0.00772637	8	53	3424	189	positive regulation of leukocyte activation	biological_process
GO:0002521	0.147579	0	0.00771739	9	64	3424	189	leukocyte differentiation	biological_process
GO:0008284	0.148149	0	0.00778315	18	177	3424	189	positive regulation of cell population proliferation	biological_process
GO:0048156	0.157165	0	0.00828536	6	33	3424	189	tau protein binding	molecular_function
GO:0050776	0.159129	0	0.00841782	19	192	3424	189	regulation of immune response	biological_process
GO:0007611	0.15988	0	0.00850857	13	113	3424	189	learning or memory	biological_process
GO:0016604	0.15988	0	0.00851567	20	206	3424	189	nuclear body	cellular_component
GO:0014069	0.159938	0	0.00854785	21	220	3424	189	postsynaptic density	cellular_component
GO:0016358	0.161347	0	0.00865248	8	54	3424	189	dendrite development	biological_process
GO:0098589	0.161373	0	0.00868321	14	126	3424	189	membrane region	cellular_component
GO:0005126	0.161392	0	0.00874293	5	24	3424	189	cytokine receptor binding	molecular_function
GO:0042770	0.161392	0	0.00874293	5	24	3424	189	signal transduction in response to DNA damage	biological_process
GO:0051495	0.162222	0	0.00881738	12	101	3424	189	positive regulation of cytoskeleton organization	biological_process
GO:0009617	0.163531	0	0.00897769	11	89	3424	189	response to bacterium	biological_process
GO:0016570	0.163531	0	0.00897769	11	89	3424	189	histone modification	biological_process
GO:0050770	0.163531	0	0.00897769	11	89	3424	189	regulation of axonogenesis	biological_process
GO:0040012	0.165535	0	0.00914792	24	264	3424	189	regulation of locomotion	biological_process
GO:0042493	0.165535	0	0.00914792	24	264	3424	189	response to drug	biological_process
GO:0032273	0.166721	0	0.00943105	9	66	3424	189	positive regulation of protein polymerization	biological_process
GO:0043552	0.166721	0	0.0096903	4	16	3424	189	positive regulation of phosphatidylinositol 3-kinase activity	biological_process
GO:0043065	0.166721	0	0.00975898	18	181	3424	189	positive regulation of apoptotic process	biological_process
GO:0000724	0.166721	0	0.0096903	4	16	3424	189	double-strand break repair via homologous recombination	biological_process
GO:0006909	0.166721	0	0.00975101	10	78	3424	189	phagocytosis	biological_process
GO:0000725	0.166721	0	0.0096903	4	16	3424	189	recombinational repair	biological_process
GO:1904951	0.166721	0	0.00929613	15	140	3424	189	positive regulation of establishment of protein localization	biological_process
GO:0007051	0.166721	0	0.00938677	7	44	3424	189	spindle organization	biological_process
GO:0033047	0.166721	0	0.0096903	4	16	3424	189	regulation of mitotic sister chromatid segregation	biological_process
GO:0016569	0.166721	0	0.00974696	11	90	3424	189	covalent chromatin modification	biological_process
GO:0031295	0.166721	0	0.0096903	4	16	3424	189	T cell costimulation	biological_process
GO:0031116	0.166721	0	0.0096903	4	16	3424	189	positive regulation of microtubule polymerization	biological_process
GO:0004386	0.166721	0	0.00961018	6	34	3424	189	helicase activity	molecular_function
GO:0010970	0.166721	0	0.00943105	9	66	3424	189	transport along microtubule	biological_process
GO:0031294	0.166721	0	0.0096903	4	16	3424	189	lymphocyte costimulation	biological_process
GO:0051294	0.166721	0	0.0096903	4	16	3424	189	establishment of spindle orientation	biological_process
GO:0043414	0.166721	0	0.00938677	7	44	3424	189	macromolecule methylation	biological_process
GO:0055075	0.166721	0	0.0096903	4	16	3424	189	potassium ion homeostasis	biological_process
GO:0016032	0.166929	0	0.00980151	25	280	3424	189	viral process	biological_process
GO:0005525	0.168769	0	0.00994023	14	128	3424	189	GTP binding	molecular_function
GO:0034654	0.176335	0	0.0104353	21	224	3424	189	nucleobase-containing compound biosynthetic process	biological_process
GO:0060964	0.176335	0	0.01045	5	25	3424	189	regulation of gene silencing by miRNA	biological_process
GO:0043068	0.178259	0	0.010888	18	183	3424	189	positive regulation of programmed cell death	biological_process
GO:2000758	0.178259	0	0.0108584	3	9	3424	189	positive regulation of peptidyl-lysine acetylation	biological_process
GO:0097009	0.178259	0	0.0108584	3	9	3424	189	energy homeostasis	biological_process
GO:0032253	0.178259	0	0.0108584	3	9	3424	189	dense core granule localization	biological_process
GO:0051493	0.178259	0	0.0108432	22	239	3424	189	regulation of cytoskeleton organization	biological_process
GO:0071621	0.178259	0	0.0108584	3	9	3424	189	granulocyte chemotaxis	biological_process
GO:0001937	0.178259	0	0.0108584	3	9	3424	189	negative regulation of endothelial cell proliferation	biological_process
GO:0099519	0.178259	0	0.0108584	3	9	3424	189	dense core granule cytoskeletal transport	biological_process
GO:0046822	0.178259	0	0.0106107	7	45	3424	189	regulation of nucleocytoplasmic transport	biological_process
GO:1901950	0.178259	0	0.0108584	3	9	3424	189	dense core granule transport	biological_process
GO:0031056	0.178784	0	0.0110796	6	35	3424	189	regulation of histone modification	biological_process
GO:0008306	0.178784	0	0.0110796	6	35	3424	189	associative learning	biological_process
GO:0050870	0.178784	0	0.0110796	6	35	3424	189	positive regulation of T cell activation	biological_process
GO:1903725	0.178784	0	0.0110796	6	35	3424	189	regulation of phospholipid metabolic process	biological_process
GO:0040011	0.178784	0	0.0110826	29	342	3424	189	locomotion	biological_process
GO:0032549	0.18076	0	0.0113365	14	130	3424	189	ribonucleoside binding	molecular_function
GO:0001883	0.18076	0	0.0113365	14	130	3424	189	purine nucleoside binding	molecular_function
GO:0048534	0.18076	0	0.0113365	14	130	3424	189	hematopoietic or lymphoid organ development	biological_process
GO:0032550	0.18076	0	0.0113365	14	130	3424	189	purine ribonucleoside binding	molecular_function
GO:0098794	0.181734	0	0.0114637	31	373	3424	189	postsynapse	cellular_component
GO:0051090	0.181734	0	0.0114374	11	92	3424	189	regulation of DNA-binding transcription factor activity	biological_process
GO:0032279	0.181756	0	0.0114981	21	226	3424	189	asymmetric synapse	cellular_component
GO:0060249	0.182761	0	0.0115949	10	80	3424	189	anatomical structure homeostasis	biological_process
GO:0016573	0.182955	0	0.0123721	5	26	3424	189	histone acetylation	biological_process
GO:0060966	0.182955	0	0.0123721	5	26	3424	189	regulation of gene silencing by RNA	biological_process
GO:0009612	0.182955	0	0.0119317	8	57	3424	189	response to mechanical stimulus	biological_process
GO:0031112	0.182955	0	0.0121351	4	17	3424	189	positive regulation of microtubule polymerization or depolymerization	biological_process
GO:0090304	0.182955	0	0.0122198	35	436	3424	189	nucleic acid metabolic process	biological_process
GO:0050867	0.182955	0	0.0119317	8	57	3424	189	positive regulation of cell activation	biological_process
GO:0032774	0.182955	0	0.0120946	13	118	3424	189	RNA biosynthetic process	biological_process
GO:0001882	0.182955	0	0.01209	14	131	3424	189	nucleoside binding	molecular_function
GO:0097659	0.182955	0	0.0120946	13	118	3424	189	nucleic acid-templated transcription	biological_process
GO:0004715	0.182955	0	0.0121351	4	17	3424	189	non-membrane spanning protein tyrosine kinase activity	molecular_function
GO:0000777	0.182955	0	0.0123721	5	26	3424	189	condensed chromosome kinetochore	cellular_component
GO:0006351	0.182955	0	0.0120946	13	118	3424	189	transcription, DNA-templated	biological_process
GO:0038083	0.182955	0	0.0121351	4	17	3424	189	peptidyl-tyrosine autophosphorylation	biological_process
GO:0051057	0.182955	0	0.0123721	5	26	3424	189	positive regulation of small GTPase mediated signal transduction	biological_process
GO:0035257	0.182955	0	0.0119468	7	46	3424	189	nuclear hormone receptor binding	molecular_function
GO:0050708	0.182955	0	0.0120946	13	118	3424	189	regulation of protein secretion	biological_process
GO:0030010	0.182955	0	0.0119317	8	57	3424	189	establishment of cell polarity	biological_process
GO:0060147	0.182955	0	0.0123721	5	26	3424	189	regulation of posttranscriptional gene silencing	biological_process
GO:1903321	0.182955	0	0.0123721	5	26	3424	189	negative regulation of protein modification by small protein conjugation or removal	biological_process
GO:0000819	0.182955	0	0.0123721	5	26	3424	189	sister chromatid segregation	biological_process
GO:0044403	0.182955	0	0.0123048	26	300	3424	189	symbiotic process	biological_process
GO:0051656	0.182955	0	0.0119321	15	144	3424	189	establishment of organelle localization	biological_process
GO:0005881	0.182955	0	0.0123721	5	26	3424	189	cytoplasmic microtubule	cellular_component
GO:0099111	0.184683	0	0.0125226	9	69	3424	189	microtubule-based transport	biological_process
GO:0016747	0.186818	0	0.0127013	6	36	3424	189	transferase activity, transferring acyl groups other than amino-acyl groups	molecular_function
GO:0019221	0.18897	0	0.012882	14	132	3424	189	cytokine-mediated signaling pathway	biological_process
GO:0051251	0.195016	0	0.0134005	7	47	3424	189	positive regulation of lymphocyte activation	biological_process
GO:0030516	0.195016	0	0.0134005	7	47	3424	189	regulation of axon extension	biological_process
GO:0008544	0.195016	0	0.0134005	7	47	3424	189	epidermis development	biological_process
GO:0042981	0.196533	0	0.013636	32	393	3424	189	regulation of apoptotic process	biological_process
GO:0018209	0.196533	0	0.0137046	9	70	3424	189	peptidyl-serine modification	biological_process
GO:0018105	0.196533	0	0.0137046	9	70	3424	189	peptidyl-serine phosphorylation	biological_process
GO:0016477	0.196533	0	0.0136489	22	244	3424	189	cell migration	biological_process
GO:0006979	0.196533	0	0.0137191	12	107	3424	189	response to oxidative stress	biological_process
GO:0045930	0.196533	0	0.0137046	9	70	3424	189	negative regulation of mitotic cell cycle	biological_process
GO:0030097	0.197464	0	0.01382	13	120	3424	189	hemopoiesis	biological_process
GO:0030424	0.198736	0	0.0139451	29	348	3424	189	axon	cellular_component
GO:0051101	0.20095	0	0.0145208	5	27	3424	189	regulation of DNA binding	biological_process
GO:1903293	0.20095	0	0.0149426	4	18	3424	189	phosphatase complex	cellular_component
GO:0008287	0.20095	0	0.0149426	4	18	3424	189	protein serine/threonine phosphatase complex	cellular_component
GO:0045834	0.20095	0	0.0144829	6	37	3424	189	positive regulation of lipid metabolic process	biological_process
GO:0032418	0.20095	0	0.0149426	4	18	3424	189	lysosome localization	biological_process
GO:0050890	0.20095	0	0.0147509	13	121	3424	189	cognition	biological_process
GO:0099572	0.20095	0	0.0145396	21	231	3424	189	postsynaptic specialization	cellular_component
GO:1903039	0.20095	0	0.0144829	6	37	3424	189	positive regulation of leukocyte cell-cell adhesion	biological_process
GO:0019001	0.20095	0	0.0145868	14	134	3424	189	guanyl nucleotide binding	molecular_function
GO:0006977	0.20095	0	0.0148897	3	10	3424	189	DNA damage response, signal transduction by p53 class mediator resulting in cell cycle arrest	biological_process
GO:0098685	0.20095	0	0.0145758	8	59	3424	189	Schaffer collateral - CA1 synapse	cellular_component
GO:1901186	0.20095	0	0.0148897	3	10	3424	189	positive regulation of ERBB signaling pathway	biological_process
GO:0072413	0.20095	0	0.0148897	3	10	3424	189	signal transduction involved in mitotic cell cycle checkpoint	biological_process
GO:0017038	0.20095	0	0.0144829	6	37	3424	189	protein import	biological_process
GO:0032259	0.20095	0	0.0149772	7	48	3424	189	methylation	biological_process
GO:0072431	0.20095	0	0.0148897	3	10	3424	189	signal transduction involved in mitotic G1 DNA damage checkpoint	biological_process
GO:0030330	0.20095	0	0.0149426	4	18	3424	189	DNA damage response, signal transduction by p53 class mediator	biological_process
GO:0072527	0.20095	0	0.0149426	4	18	3424	189	pyrimidine-containing compound metabolic process	biological_process
GO:1902400	0.20095	0	0.0148897	3	10	3424	189	intracellular signal transduction involved in G1 DNA damage checkpoint	biological_process
GO:1902402	0.20095	0	0.0148897	3	10	3424	189	signal transduction involved in mitotic DNA damage checkpoint	biological_process
GO:1902403	0.20095	0	0.0148897	3	10	3424	189	signal transduction involved in mitotic DNA integrity checkpoint	biological_process
GO:0010952	0.20095	0	0.0149772	7	48	3424	189	positive regulation of peptidase activity	biological_process
GO:1903829	0.20095	0	0.0142692	15	147	3424	189	positive regulation of cellular protein localization	biological_process
GO:0032561	0.20095	0	0.0145868	14	134	3424	189	guanyl ribonucleotide binding	molecular_function
GO:0044087	0.205163	0	0.0153285	31	381	3424	189	regulation of cellular component biogenesis	biological_process
GO:1902905	0.206728	0	0.015483	11	96	3424	189	positive regulation of supramolecular fiber organization	biological_process
GO:0002791	0.209506	0	0.0157292	13	122	3424	189	regulation of peptide secretion	biological_process
GO:0050714	0.213226	0	0.0160472	8	60	3424	189	positive regulation of protein secretion	biological_process
GO:0034330	0.215727	0	0.0163853	19	205	3424	189	cell junction organization	biological_process
GO:0042692	0.215727	0	0.0163142	9	72	3424	189	muscle cell differentiation	biological_process
GO:0055001	0.215727	0	0.0164315	6	38	3424	189	muscle cell development	biological_process
GO:0034599	0.215727	0	0.0163142	9	72	3424	189	cellular response to oxidative stress	biological_process
GO:0014066	0.215727	0	0.0164315	6	38	3424	189	regulation of phosphatidylinositol 3-kinase signaling	biological_process
GO:0003924	0.216285	0	0.0167564	13	123	3424	189	GTPase activity	molecular_function
GO:2001237	0.216285	0	0.0169065	5	28	3424	189	negative regulation of extrinsic apoptotic signaling pathway	biological_process
GO:0018393	0.216285	0	0.0169065	5	28	3424	189	internal peptidyl-lysine acetylation	biological_process
GO:0006310	0.216285	0	0.0169065	5	28	3424	189	DNA recombination	biological_process
GO:0030168	0.216285	0	0.0166819	7	49	3424	189	platelet activation	biological_process
GO:0018394	0.216285	0	0.0169065	5	28	3424	189	peptidyl-lysine acetylation	biological_process
GO:0002429	0.216285	0	0.0168431	12	110	3424	189	immune response-activating cell surface receptor signaling pathway	biological_process
GO:0031334	0.216285	0	0.0166448	11	97	3424	189	positive regulation of protein-containing complex assembly	biological_process
GO:0002757	0.216285	0	0.0168431	12	110	3424	189	immune response-activating signal transduction	biological_process
GO:0001936	0.216285	0	0.0169065	5	28	3424	189	regulation of endothelial cell proliferation	biological_process
GO:0016887	0.216285	0	0.0168431	12	110	3424	189	ATPase activity	molecular_function
GO:0003723	0.216662	0	0.0169753	38	493	3424	189	RNA binding	molecular_function
GO:0043067	0.221313	0	0.0173799	32	400	3424	189	regulation of programmed cell death	biological_process
GO:1990573	0.224607	0	0.0181287	4	19	3424	189	potassium ion import across plasma membrane	biological_process
GO:1902807	0.224607	0	0.0181287	4	19	3424	189	negative regulation of cell cycle G1/S phase transition	biological_process
GO:0045121	0.224607	0	0.0178339	13	124	3424	189	membrane raft	cellular_component
GO:2000134	0.224607	0	0.0181287	4	19	3424	189	negative regulation of G1/S transition of mitotic cell cycle	biological_process
GO:0010948	0.224607	0	0.017748	9	73	3424	189	negative regulation of cell cycle process	biological_process
GO:0090218	0.224607	0	0.0181287	4	19	3424	189	positive regulation of lipid kinase activity	biological_process
GO:0098857	0.224607	0	0.0178339	13	124	3424	189	membrane microdomain	cellular_component
GO:0010769	0.224607	0	0.0179224	15	151	3424	189	regulation of cell morphogenesis involved in differentiation	biological_process
GO:0050777	0.224607	0	0.0181287	4	19	3424	189	negative regulation of immune response	biological_process
GO:0051879	0.224607	0	0.0181287	4	19	3424	189	Hsp90 protein binding	molecular_function
GO:0007163	0.224607	0	0.0178709	11	98	3424	189	establishment or maintenance of cell polarity	biological_process
GO:0033045	0.224607	0	0.0181287	4	19	3424	189	regulation of sister chromatid segregation	biological_process
GO:0000775	0.228336	0	0.0185198	7	50	3424	189	chromosome, centromeric region	cellular_component
GO:1902850	0.228336	0	0.0185541	6	39	3424	189	microtubule cytoskeleton organization involved in mitosis	biological_process
GO:0051099	0.228336	0	0.0185198	7	50	3424	189	positive regulation of binding	biological_process
GO:0030029	0.230342	0	0.018759	23	266	3424	189	actin filament-based process	biological_process
GO:1901653	0.232332	0	0.0189633	13	125	3424	189	cellular response to peptide	biological_process
GO:2000145	0.236065	0	0.019319	22	252	3424	189	regulation of cell motility	biological_process
GO:0031143	0.236065	0	0.0196542	3	11	3424	189	pseudopodium	cellular_component
GO:0007080	0.236065	0	0.0196542	3	11	3424	189	mitotic metaphase plate congression	biological_process
GO:0097530	0.236065	0	0.0196542	3	11	3424	189	granulocyte migration	biological_process
GO:0050707	0.236065	0	0.019539	5	29	3424	189	regulation of cytokine secretion	biological_process
GO:0005158	0.236065	0	0.0196542	3	11	3424	189	insulin receptor binding	molecular_function
GO:0005720	0.236065	0	0.0196542	3	11	3424	189	nuclear heterochromatin	cellular_component
GO:0005657	0.236065	0	0.0196542	3	11	3424	189	replication fork	cellular_component
GO:0060416	0.236065	0	0.0196542	3	11	3424	189	response to growth hormone	biological_process
GO:0030036	0.237744	0	0.0198373	21	238	3424	189	actin cytoskeleton organization	biological_process
GO:0010942	0.23948	0	0.0200256	18	195	3424	189	positive regulation of cell death	biological_process
GO:0042060	0.240062	0	0.020146	13	126	3424	189	wound healing	biological_process
GO:1901700	0.240062	0	0.0201616	33	420	3424	189	response to oxygen-containing compound	biological_process
GO:0060090	0.242466	0	0.0204776	12	113	3424	189	molecular adaptor activity	molecular_function
GO:0061387	0.242466	0	0.0204957	7	51	3424	189	regulation of extent of cell growth	biological_process
GO:0051427	0.242466	0	0.0204957	7	51	3424	189	hormone receptor binding	molecular_function
GO:0030334	0.244401	0	0.0207037	21	239	3424	189	regulation of cell migration	biological_process
GO:0030098	0.245162	0	0.0208573	6	40	3424	189	lymphocyte differentiation	biological_process
GO:0000776	0.245162	0	0.0208573	6	40	3424	189	kinetochore	cellular_component
GO:0005623	0.247216	0	0.0211219	27	329	3424	189	cell	cellular_component
GO:0002793	0.247216	0	0.0211045	8	63	3424	189	positive regulation of peptide secretion	biological_process
GO:0051726	0.248032	0	0.0212367	26	314	3424	189	regulation of cell cycle	biological_process
GO:0018130	0.249806	0	0.0215993	21	240	3424	189	heterocycle biosynthetic process	biological_process
GO:0033365	0.249806	0	0.0216515	19	211	3424	189	protein localization to organelle	biological_process
GO:1990823	0.249806	0	0.0217065	4	20	3424	189	response to leukemia inhibitory factor	biological_process
GO:0062197	0.249806	0	0.0216998	10	88	3424	189	cellular response to chemical stress	biological_process
GO:0098984	0.249806	0	0.0215993	21	240	3424	189	neuron to neuron synapse	cellular_component
GO:0050715	0.249806	0	0.0217065	4	20	3424	189	positive regulation of cytokine secretion	biological_process
GO:1990830	0.249806	0	0.0217065	4	20	3424	189	cellular response to leukemia inhibitory factor	biological_process
GO:0044877	0.25166	0	0.0219133	32	407	3424	189	protein-containing complex binding	molecular_function
GO:0006302	0.255429	0	0.0224272	5	30	3424	189	double-strand break repair	biological_process
GO:0097711	0.255429	0	0.0224272	5	30	3424	189	ciliary basal body-plasma membrane docking	biological_process
GO:0035591	0.255429	0	0.0224272	5	30	3424	189	signaling adaptor activity	molecular_function
GO:0002703	0.255429	0	0.0224272	5	30	3424	189	regulation of leukocyte mediated immunity	biological_process
GO:0042063	0.256875	0	0.0226009	9	76	3424	189	gliogenesis	biological_process
GO:0051241	0.25998	0	0.0229213	23	271	3424	189	negative regulation of multicellular organismal process	biological_process
GO:0050878	0.262136	0	0.0232025	14	142	3424	189	regulation of body fluid levels	biological_process
GO:2001233	0.262136	0	0.0232067	12	115	3424	189	regulation of apoptotic signaling pathway	biological_process
GO:0051272	0.263071	0	0.0234527	15	156	3424	189	positive regulation of cellular component movement	biological_process
GO:0016746	0.263071	0	0.0233471	6	41	3424	189	transferase activity, transferring acyl groups	molecular_function
GO:1901652	0.263071	0	0.0234527	15	156	3424	189	response to peptide	biological_process
GO:0019438	0.263071	0	0.0234808	21	242	3424	189	aromatic compound biosynthetic process	biological_process
GO:0032940	0.266266	0	0.0238144	25	302	3424	189	secretion by cell	biological_process
GO:0050817	0.268228	0	0.0250056	10	90	3424	189	coagulation	biological_process
GO:0032252	0.268228	0	0.0251601	3	12	3424	189	secretory granule localization	biological_process
GO:0097472	0.268228	0	0.0251601	3	12	3424	189	cyclin-dependent protein kinase activity	molecular_function
GO:0001906	0.268228	0	0.0251601	3	12	3424	189	cell killing	biological_process
GO:0009743	0.268228	0	0.0248796	7	53	3424	189	response to carbohydrate	biological_process
GO:0004693	0.268228	0	0.0251601	3	12	3424	189	cyclin-dependent protein serine/threonine kinase activity	molecular_function
GO:0050900	0.268228	0	0.0250486	8	65	3424	189	leukocyte migration	biological_process
GO:0007596	0.268228	0	0.0250056	10	90	3424	189	blood coagulation	biological_process
GO:0051253	0.268228	0	0.0247813	24	288	3424	189	negative regulation of RNA metabolic process	biological_process
GO:0016235	0.268228	0	0.0251601	3	12	3424	189	aggresome	cellular_component
GO:0071431	0.268228	0	0.0251601	3	12	3424	189	tRNA-containing ribonucleoprotein complex export from nucleus	biological_process
GO:0008093	0.268228	0	0.0251601	3	12	3424	189	cytoskeletal anchor activity	molecular_function
GO:0005801	0.268228	0	0.0251601	3	12	3424	189	cis-Golgi network	cellular_component
GO:0000307	0.268228	0	0.0251601	3	12	3424	189	cyclin-dependent protein kinase holoenzyme complex	cellular_component
GO:0006955	0.268228	0	0.024775	23	273	3424	189	immune response	biological_process
GO:0098831	0.268228	0	0.0251601	3	12	3424	189	presynaptic active zone cytoplasmic component	cellular_component
GO:0030496	0.268228	0	0.0250486	8	65	3424	189	midbody	cellular_component
GO:0005637	0.268228	0	0.0251601	3	12	3424	189	nuclear inner membrane	cellular_component
GO:0010965	0.268228	0	0.0251601	3	12	3424	189	regulation of mitotic sister chromatid separation	biological_process
GO:0032838	0.268228	0	0.0250486	8	65	3424	189	plasma membrane bounded cell projection cytoplasm	cellular_component
GO:0001750	0.268228	0	0.0251601	3	12	3424	189	photoreceptor outer segment	cellular_component
GO:1902116	0.268228	0	0.0251601	3	12	3424	189	negative regulation of organelle assembly	biological_process
GO:0006409	0.268228	0	0.0251601	3	12	3424	189	tRNA export from nucleus	biological_process
GO:0006884	0.268228	0	0.0251601	3	12	3424	189	cell volume homeostasis	biological_process
GO:1901983	0.26915	0	0.025687	4	21	3424	189	regulation of protein acetylation	biological_process
GO:0007098	0.26915	0	0.025687	4	21	3424	189	centrosome cycle	biological_process
GO:0099518	0.26915	0	0.0255791	5	31	3424	189	vesicle cytoskeletal trafficking	biological_process
GO:0006406	0.26915	0	0.0255791	5	31	3424	189	mRNA export from nucleus	biological_process
GO:0071427	0.26915	0	0.0255791	5	31	3424	189	mRNA-containing ribonucleoprotein complex export from nucleus	biological_process
GO:0051293	0.26915	0	0.025687	4	21	3424	189	establishment of spindle localization	biological_process
GO:0019894	0.26915	0	0.025687	4	21	3424	189	kinesin binding	molecular_function
GO:0016410	0.26915	0	0.025687	4	21	3424	189	N-acyltransferase activity	molecular_function
GO:0030217	0.26915	0	0.025687	4	21	3424	189	T cell differentiation	biological_process
GO:0072384	0.272219	0	0.0260293	6	42	3424	189	organelle transport along microtubule	biological_process
GO:0002253	0.273445	0	0.0261962	12	117	3424	189	activation of immune response	biological_process
GO:0045787	0.279095	0	0.0267882	10	91	3424	189	positive regulation of cell cycle	biological_process
GO:0044271	0.280933	0	0.0270157	27	336	3424	189	cellular nitrogen compound biosynthetic process	biological_process
GO:0006954	0.281812	0	0.0272028	8	66	3424	189	inflammatory response	biological_process
GO:0034976	0.281812	0	0.0272028	8	66	3424	189	response to endoplasmic reticulum stress	biological_process
GO:1901988	0.282252	0	0.0272965	7	54	3424	189	negative regulation of cell cycle phase transition	biological_process
GO:0010558	0.2945	0	0.0285346	25	307	3424	189	negative regulation of macromolecule biosynthetic process	biological_process
GO:0001216	0.294895	0	0.0290017	5	32	3424	189	DNA-binding transcription activator activity	molecular_function
GO:0009913	0.294895	0	0.0290017	5	32	3424	189	epidermal cell differentiation	biological_process
GO:0065004	0.294895	0	0.0289093	6	43	3424	189	protein-DNA complex assembly	biological_process
GO:0051028	0.294895	0	0.0289093	6	43	3424	189	mRNA transport	biological_process
GO:0007599	0.294895	0	0.0286603	10	92	3424	189	hemostasis	biological_process
GO:0006338	0.294895	0	0.0290017	5	32	3424	189	chromatin remodeling	biological_process
GO:0001228	0.294895	0	0.0290017	5	32	3424	189	DNA-binding transcription activator activity, RNA polymerase II-specific	molecular_function
GO:0043588	0.294895	0	0.0289093	6	43	3424	189	skin development	biological_process
GO:0140352	0.297055	0	0.0292681	26	323	3424	189	export from cell	biological_process
GO:0022604	0.300833	0	0.029695	20	233	3424	189	regulation of cell morphogenesis	biological_process
GO:0008094	0.301386	0	0.0300784	4	22	3424	189	DNA-dependent ATPase activity	molecular_function
GO:0090734	0.301386	0	0.0300784	4	22	3424	189	site of DNA damage	cellular_component
GO:0033613	0.301386	0	0.0300784	4	22	3424	189	activating transcription factor binding	molecular_function
GO:0008542	0.301386	0	0.0300784	4	22	3424	189	visual learning	biological_process
GO:0070301	0.301386	0	0.0300784	4	22	3424	189	cellular response to hydrogen peroxide	biological_process
GO:0031396	0.301386	0	0.0298685	7	55	3424	189	regulation of protein ubiquitination	biological_process
GO:0010941	0.30175	0	0.0301695	33	433	3424	189	regulation of cell death	biological_process
GO:0031967	0.303535	0	0.0306131	25	309	3424	189	organelle envelope	cellular_component
GO:0031975	0.303535	0	0.0306131	25	309	3424	189	envelope	cellular_component
GO:0140297	0.303535	0	0.0306238	10	93	3424	189	DNA-binding transcription factor binding	molecular_function
GO:1903706	0.303535	0	0.0306238	10	93	3424	189	regulation of hemopoiesis	biological_process
GO:0031345	0.303535	0	0.0304631	9	80	3424	189	negative regulation of cell projection organization	biological_process
GO:0022603	0.303542	0	0.0314522	28	356	3424	189	regulation of anatomical structure morphogenesis	biological_process
GO:0044092	0.303542	0	0.0308668	24	294	3424	189	negative regulation of molecular function	biological_process
GO:0031571	0.303542	0	0.0314071	3	13	3424	189	mitotic G1 DNA damage checkpoint	biological_process
GO:1902106	0.303542	0	0.0314071	3	13	3424	189	negative regulation of leukocyte differentiation	biological_process
GO:0034643	0.303542	0	0.0314071	3	13	3424	189	establishment of mitochondrion localization, microtubule-mediated	biological_process
GO:0007507	0.303542	0	0.0311965	12	120	3424	189	heart development	biological_process
GO:0033273	0.303542	0	0.0314071	3	13	3424	189	response to vitamin	biological_process
GO:0000132	0.303542	0	0.0314071	3	13	3424	189	establishment of mitotic spindle orientation	biological_process
GO:0051031	0.303542	0	0.0314071	3	13	3424	189	tRNA transport	biological_process
GO:0009112	0.303542	0	0.0314071	3	13	3424	189	nucleobase metabolic process	biological_process
GO:0051310	0.303542	0	0.0314071	3	13	3424	189	metaphase plate congression	biological_process
GO:0044819	0.303542	0	0.0314071	3	13	3424	189	mitotic G1/S transition checkpoint	biological_process
GO:1905818	0.303542	0	0.0314071	3	13	3424	189	regulation of chromosome separation	biological_process
GO:0047497	0.303542	0	0.0314071	3	13	3424	189	mitochondrion transport along microtubule	biological_process
GO:1903649	0.303542	0	0.0314071	3	13	3424	189	regulation of cytoplasmic transport	biological_process
GO:0071692	0.305533	0	0.0319918	6	44	3424	189	protein localization to extracellular region	biological_process
GO:0010950	0.305533	0	0.0319918	6	44	3424	189	positive regulation of endopeptidase activity	biological_process
GO:0009306	0.305533	0	0.0319918	6	44	3424	189	protein secretion	biological_process
GO:2001242	0.305533	0	0.0319918	6	44	3424	189	regulation of intrinsic apoptotic signaling pathway	biological_process
GO:0035592	0.305533	0	0.0319918	6	44	3424	189	establishment of protein localization to extracellular region	biological_process
GO:0090068	0.305533	0	0.0318911	8	68	3424	189	positive regulation of cell cycle process	biological_process
GO:0044389	0.306228	0	0.0321203	11	107	3424	189	ubiquitin-like protein ligase binding	molecular_function
GO:0010212	0.310688	0	0.032701	5	33	3424	189	response to ionizing radiation	biological_process
GO:1904115	0.310688	0	0.032701	5	33	3424	189	axon cytoplasm	cellular_component
GO:0010035	0.311028	0	0.0327933	16	177	3424	189	response to inorganic substance	biological_process
GO:0010629	0.319798	0	0.0337761	32	421	3424	189	negative regulation of gene expression	biological_process
GO:0007632	0.32638	0	0.0348867	4	23	3424	189	visual behavior	biological_process
GO:0046579	0.32638	0	0.0348867	4	23	3424	189	positive regulation of Ras protein signal transduction	biological_process
GO:0098840	0.32638	0	0.0348867	4	23	3424	189	protein transport along microtubule	biological_process
GO:0099118	0.32638	0	0.0348867	4	23	3424	189	microtubule-based protein transport	biological_process
GO:0016311	0.32638	0	0.0348336	10	95	3424	189	dephosphorylation	biological_process
GO:0047496	0.32638	0	0.0348867	4	23	3424	189	vesicle transport along microtubule	biological_process
GO:0003777	0.32638	0	0.0348867	4	23	3424	189	microtubule motor activity	molecular_function
GO:0042287	0.327074	0	0.0392418	2	6	3424	189	MHC protein binding	molecular_function
GO:0040017	0.327074	0	0.0387627	14	152	3424	189	positive regulation of locomotion	biological_process
GO:0004402	0.327074	0	0.0383872	3	14	3424	189	histone acetyltransferase activity	molecular_function
GO:0071675	0.327074	0	0.0392418	2	6	3424	189	regulation of mononuclear cell migration	biological_process
GO:0030397	0.327074	0	0.0392418	2	6	3424	189	membrane disassembly	biological_process
GO:0060251	0.327074	0	0.0392418	2	6	3424	189	regulation of glial cell proliferation	biological_process
GO:0017085	0.327074	0	0.0392418	2	6	3424	189	response to insecticide	biological_process
GO:0086014	0.327074	0	0.0392418	2	6	3424	189	atrial cardiac muscle cell action potential	biological_process
GO:0030308	0.327074	0	0.0387813	6	46	3424	189	negative regulation of cell growth	biological_process
GO:0022602	0.327074	0	0.0392418	2	6	3424	189	ovulation cycle process	biological_process
GO:0032496	0.327074	0	0.0385522	7	58	3424	189	response to lipopolysaccharide	biological_process
GO:0097720	0.327074	0	0.0392418	2	6	3424	189	calcineurin-mediated signaling	biological_process
GO:0040007	0.327074	0	0.0383002	11	110	3424	189	growth	biological_process
GO:0031072	0.327074	0	0.0387813	6	46	3424	189	heat shock protein binding	molecular_function
GO:2001234	0.327074	0	0.0354931	7	57	3424	189	negative regulation of apoptotic signaling pathway	biological_process
GO:0031256	0.327074	0	0.0374937	9	83	3424	189	leading edge membrane	cellular_component
GO:0044783	0.327074	0	0.0383872	3	14	3424	189	G1 DNA damage checkpoint	biological_process
GO:0048167	0.327074	0	0.0383002	11	110	3424	189	regulation of synaptic plasticity	biological_process
GO:0046578	0.327074	0	0.0374937	9	83	3424	189	regulation of Ras protein signal transduction	biological_process
GO:0046903	0.327074	0	0.0382155	26	331	3424	189	secretion	biological_process
GO:2000807	0.327074	0	0.0392418	2	6	3424	189	regulation of synaptic vesicle clustering	biological_process
GO:0001736	0.327074	0	0.0392418	2	6	3424	189	establishment of planar polarity	biological_process
GO:0046697	0.327074	0	0.0392418	2	6	3424	189	decidualization	biological_process
GO:0005068	0.327074	0	0.0392418	2	6	3424	189	transmembrane receptor protein tyrosine kinase adaptor activity	molecular_function
GO:2000767	0.327074	0	0.0392418	2	6	3424	189	positive regulation of cytoplasmic translation	biological_process
GO:0051081	0.327074	0	0.0392418	2	6	3424	189	nuclear envelope disassembly	biological_process
GO:2001244	0.327074	0	0.0383872	3	14	3424	189	positive regulation of intrinsic apoptotic signaling pathway	biological_process
GO:0045840	0.327074	0	0.0383872	3	14	3424	189	positive regulation of mitotic nuclear division	biological_process
GO:0043923	0.327074	0	0.0392418	2	6	3424	189	positive regulation by host of viral transcription	biological_process
GO:0002684	0.327074	0	0.0356627	18	208	3424	189	positive regulation of immune system process	biological_process
GO:0051129	0.327074	0	0.038961	21	255	3424	189	negative regulation of cellular component organization	biological_process
GO:0005667	0.327074	0	0.0371057	8	70	3424	189	transcription regulator complex	cellular_component
GO:1905820	0.327074	0	0.0392418	2	6	3424	189	positive regulation of chromosome separation	biological_process
GO:1905245	0.327074	0	0.0392418	2	6	3424	189	regulation of aspartic-type peptidase activity	biological_process
GO:1905048	0.327074	0	0.0392418	2	6	3424	189	regulation of metallopeptidase activity	biological_process
GO:0006323	0.327074	0	0.0366822	5	34	3424	189	DNA packaging	biological_process
GO:0032813	0.327074	0	0.0392418	2	6	3424	189	tumor necrosis factor receptor superfamily binding	molecular_function
GO:0140097	0.327074	0	0.0366822	5	34	3424	189	catalytic activity, acting on DNA	molecular_function
GO:0120035	0.327074	0	0.0351165	25	313	3424	189	regulation of plasma membrane bounded cell projection organization	biological_process
GO:0035372	0.327074	0	0.0392418	2	6	3424	189	protein localization to microtubule	biological_process
GO:0070262	0.327074	0	0.0392418	2	6	3424	189	peptidyl-serine dephosphorylation	biological_process
GO:0035561	0.327074	0	0.0392418	2	6	3424	189	regulation of chromatin binding	biological_process
GO:0030126	0.327074	0	0.0392418	2	6	3424	189	COPI vesicle coat	cellular_component
GO:0035065	0.327074	0	0.0383872	3	14	3424	189	regulation of histone acetylation	biological_process
GO:0051580	0.327074	0	0.0392418	2	6	3424	189	regulation of neurotransmitter uptake	biological_process
GO:0032897	0.327074	0	0.0392418	2	6	3424	189	negative regulation of viral transcription	biological_process
GO:0055012	0.327074	0	0.0392418	2	6	3424	189	ventricular cardiac muscle cell differentiation	biological_process
GO:0032930	0.327074	0	0.0392418	2	6	3424	189	positive regulation of superoxide anion generation	biological_process
GO:0086066	0.327074	0	0.0392418	2	6	3424	189	atrial cardiac muscle cell to AV node cell communication	biological_process
GO:0099569	0.327074	0	0.0392418	2	6	3424	189	presynaptic cytoskeleton	cellular_component
GO:0043576	0.327074	0	0.0392418	2	6	3424	189	regulation of respiratory gaseous exchange	biological_process
GO:0086026	0.327074	0	0.0392418	2	6	3424	189	atrial cardiac muscle cell to AV node cell signaling	biological_process
GO:0120111	0.327074	0	0.0352812	6	45	3424	189	neuron projection cytoplasm	cellular_component
GO:0043525	0.327074	0	0.0383872	3	14	3424	189	positive regulation of neuron apoptotic process	biological_process
GO:0032928	0.327074	0	0.0392418	2	6	3424	189	regulation of superoxide anion generation	biological_process
GO:0030663	0.327074	0	0.0392418	2	6	3424	189	COPI-coated vesicle membrane	cellular_component
GO:0017056	0.327074	0	0.0392418	2	6	3424	189	structural constituent of nuclear pore	molecular_function
GO:0042393	0.327074	0	0.0352812	6	45	3424	189	histone binding	molecular_function
GO:0097064	0.327074	0	0.0383872	3	14	3424	189	ncRNA export from nucleus	biological_process
GO:0007164	0.327074	0	0.0392418	2	6	3424	189	establishment of tissue polarity	biological_process
GO:0033173	0.327074	0	0.0392418	2	6	3424	189	calcineurin-NFAT signaling cascade	biological_process
GO:0010464	0.327074	0	0.0392418	2	6	3424	189	regulation of mesenchymal cell proliferation	biological_process
GO:0060259	0.327074	0	0.0392418	2	6	3424	189	regulation of feeding behavior	biological_process
GO:0031344	0.327074	0	0.0375487	25	315	3424	189	regulation of cell projection organization	biological_process
GO:0060548	0.327074	0	0.0361842	21	253	3424	189	negative regulation of cell death	biological_process
GO:0032647	0.327074	0	0.0392418	2	6	3424	189	regulation of interferon-alpha production	biological_process
GO:0033561	0.327074	0	0.0392418	2	6	3424	189	regulation of water loss via skin	biological_process
GO:0006935	0.327074	0	0.0390061	13	138	3424	189	chemotaxis	biological_process
GO:0030517	0.327074	0	0.0383872	3	14	3424	189	negative regulation of axon extension	biological_process
GO:0097091	0.327074	0	0.0392418	2	6	3424	189	synaptic vesicle clustering	biological_process
GO:0030544	0.327074	0	0.0383872	3	14	3424	189	Hsp70 protein binding	molecular_function
GO:0030676	0.327074	0	0.0383872	3	14	3424	189	Rac guanyl-nucleotide exchange factor activity	molecular_function
GO:0033157	0.328171	0	0.039433	10	97	3424	189	regulation of intracellular protein transport	biological_process
GO:0006334	0.328385	0	0.0401154	4	24	3424	189	nucleosome assembly	biological_process
GO:0008213	0.328385	0	0.0401154	4	24	3424	189	protein alkylation	biological_process
GO:0051983	0.328385	0	0.0401154	4	24	3424	189	regulation of chromosome segregation	biological_process
GO:0048709	0.328385	0	0.0401154	4	24	3424	189	oligodendrocyte differentiation	biological_process
GO:0090575	0.328385	0	0.0401154	4	24	3424	189	RNA polymerase II transcription regulator complex	cellular_component
GO:0006479	0.328385	0	0.0401154	4	24	3424	189	protein methylation	biological_process
GO:0031327	0.328385	0	0.0401059	25	317	3424	189	negative regulation of cellular biosynthetic process	biological_process
GO:0032024	0.328385	0	0.0401154	4	24	3424	189	positive regulation of insulin secretion	biological_process
GO:0006366	0.328385	0	0.0400655	9	84	3424	189	transcription by RNA polymerase II	biological_process
GO:0051653	0.328385	0	0.0401154	4	24	3424	189	spindle localization	biological_process
GO:0031111	0.328385	0	0.0401154	4	24	3424	189	negative regulation of microtubule polymerization or depolymerization	biological_process
GO:1903507	0.329794	0	0.0404074	21	256	3424	189	negative regulation of nucleic acid-templated transcription	biological_process
GO:1902679	0.329794	0	0.0404074	21	256	3424	189	negative regulation of RNA biosynthetic process	biological_process
GO:0007346	0.333205	0	0.0409463	16	182	3424	189	regulation of mitotic cell cycle	biological_process
GO:0042330	0.333205	0	0.0410071	13	139	3424	189	taxis	biological_process
GO:0071426	0.333205	0	0.0409493	5	35	3424	189	ribonucleoprotein complex export from nucleus	biological_process
GO:0048870	0.336961	0	0.0415918	22	272	3424	189	cell motility	biological_process
GO:0051674	0.336961	0	0.0415918	22	272	3424	189	localization of cell	biological_process
GO:0002697	0.337986	0	0.0417798	7	59	3424	189	regulation of immune effector process	biological_process
GO:0032587	0.342769	0	0.0424956	6	47	3424	189	ruffle membrane	cellular_component
GO:0002790	0.342769	0	0.0424956	6	47	3424	189	peptide secretion	biological_process
GO:0040008	0.344223	0	0.0427385	16	183	3424	189	regulation of growth	biological_process
GO:0045088	0.344252	0	0.0428672	8	72	3424	189	regulation of innate immune response	biological_process
GO:0140056	0.344252	0	0.0428672	8	72	3424	189	organelle localization by membrane tethering	biological_process
GO:0030031	0.346436	0	0.0432022	12	126	3424	189	cell projection assembly	biological_process
GO:0010647	0.346966	0	0.0433314	36	494	3424	189	positive regulation of cell communication	biological_process
GO:1901992	0.353588	0	0.045766	4	25	3424	189	positive regulation of mitotic cell cycle phase transition	biological_process
GO:0046902	0.353588	0	0.045766	4	25	3424	189	regulation of mitochondrial membrane permeability	biological_process
GO:0001012	0.353588	0	0.0444361	10	99	3424	189	RNA polymerase II regulatory region DNA binding	molecular_function
GO:0004519	0.353588	0	0.0460866	3	15	3424	189	endonuclease activity	molecular_function
GO:0072595	0.353588	0	0.0460866	3	15	3424	189	maintenance of protein localization in organelle	biological_process
GO:0061061	0.353588	0	0.0452699	11	113	3424	189	muscle structure development	biological_process
GO:0035306	0.353588	0	0.0460866	3	15	3424	189	positive regulation of dephosphorylation	biological_process
GO:0008090	0.353588	0	0.0460866	3	15	3424	189	retrograde axonal transport	biological_process
GO:0002460	0.353588	0	0.0460866	3	15	3424	189	adaptive immune response based on somatic recombination of immune receptors built from immunoglobulin superfamily domains	biological_process
GO:0098918	0.353588	0	0.0460866	3	15	3424	189	structural constituent of synapse	molecular_function
GO:0140014	0.353588	0	0.0455054	5	36	3424	189	mitotic nuclear division	biological_process
GO:0045638	0.353588	0	0.0460866	3	15	3424	189	negative regulation of myeloid cell differentiation	biological_process
GO:0014068	0.353588	0	0.045766	4	25	3424	189	positive regulation of phosphatidylinositol 3-kinase signaling	biological_process
GO:0033120	0.353588	0	0.0460866	3	15	3424	189	positive regulation of RNA splicing	biological_process
GO:0048675	0.353588	0	0.0460866	3	15	3424	189	axon extension	biological_process
GO:0016605	0.353588	0	0.045766	4	25	3424	189	PML body	cellular_component
GO:0071158	0.353588	0	0.0460866	3	15	3424	189	positive regulation of cell cycle arrest	biological_process
GO:0030315	0.353588	0	0.045766	4	25	3424	189	T-tubule	cellular_component
GO:0051654	0.353588	0	0.0460866	3	15	3424	189	establishment of mitochondrion localization	biological_process
GO:0006405	0.353588	0	0.0455054	5	36	3424	189	RNA export from nucleus	biological_process
GO:0016607	0.353588	0	0.0454789	12	127	3424	189	nuclear speck	cellular_component
GO:0006998	0.353588	0	0.0460866	3	15	3424	189	nuclear envelope organization	biological_process
GO:0002237	0.353588	0	0.0451784	7	60	3424	189	response to molecule of bacterial origin	biological_process
GO:1902743	0.353588	0	0.045766	4	25	3424	189	regulation of lamellipodium organization	biological_process
GO:1901362	0.353588	0	0.0449849	21	259	3424	189	organic cyclic compound biosynthetic process	biological_process
GO:0071166	0.353588	0	0.0455054	5	36	3424	189	ribonucleoprotein complex localization	biological_process
GO:0002706	0.353588	0	0.0460866	3	15	3424	189	regulation of lymphocyte mediated immunity	biological_process
GO:0060079	0.353588	0	0.0460866	3	15	3424	189	excitatory postsynaptic potential	biological_process
GO:0061733	0.353588	0	0.0460866	3	15	3424	189	peptide-lysine-N-acetyltransferase activity	molecular_function
GO:0040001	0.353588	0	0.0460866	3	15	3424	189	establishment of mitotic spindle localization	biological_process
GO:0022409	0.355702	0	0.0464268	6	48	3424	189	positive regulation of cell-cell adhesion	biological_process
GO:0007015	0.365524	0	0.0477753	11	114	3424	189	actin filament organization	biological_process
GO:0050767	0.365979	0	0.0479012	24	307	3424	189	regulation of neurogenesis	biological_process
GO:0019725	0.371106	0	0.0486397	20	246	3424	189	cellular homeostasis	biological_process
GO:0010001	0.371435	0	0.0487504	7	61	3424	189	glial cell differentiation	biological_process
GO:0051093	0.372592	0	0.04897	18	216	3424	189	negative regulation of developmental process	biological_process
GO:0051249	0.373261	0	0.0491936	8	74	3424	189	regulation of lymphocyte activation	biological_process
GO:0060271	0.373261	0	0.0491936	8	74	3424	189	cilium assembly	biological_process
GO:0023056	0.373315	0	0.0492686	36	499	3424	189	positive regulation of signaling	biological_process
GO:0097485	0.375525	0	0.0515457	9	88	3424	189	neuron projection guidance	biological_process
GO:0071824	0.375525	0	0.0505773	6	49	3424	189	protein-DNA complex subunit organization	biological_process
GO:0032205	0.375525	0	0.0529736	2	7	3424	189	negative regulation of telomere maintenance	biological_process
GO:0048520	0.375525	0	0.0529736	2	7	3424	189	positive regulation of behavior	biological_process
GO:0016407	0.375525	0	0.0518376	4	26	3424	189	acetyltransferase activity	molecular_function
GO:0045684	0.375525	0	0.0529736	2	7	3424	189	positive regulation of epidermis development	biological_process
GO:0030593	0.375525	0	0.0529736	2	7	3424	189	neutrophil chemotaxis	biological_process
GO:0007172	0.375525	0	0.0529736	2	7	3424	189	signal complex assembly	biological_process
GO:0051248	0.375525	0	0.0510185	22	278	3424	189	negative regulation of protein metabolic process	biological_process
GO:0004521	0.375525	0	0.0529736	2	7	3424	189	endoribonuclease activity	molecular_function
GO:0009615	0.375525	0	0.0505773	6	49	3424	189	response to virus	biological_process
GO:0050869	0.375525	0	0.0529736	2	7	3424	189	negative regulation of B cell activation	biological_process
GO:0051298	0.375525	0	0.0529736	2	7	3424	189	centrosome duplication	biological_process
GO:0007063	0.375525	0	0.0529736	2	7	3424	189	regulation of sister chromatid cohesion	biological_process
GO:0052547	0.375525	0	0.0515457	9	88	3424	189	regulation of peptidase activity	biological_process
GO:0009890	0.375525	0	0.0516517	25	325	3424	189	negative regulation of biosynthetic process	biological_process
GO:0097696	0.375525	0	0.0529736	2	7	3424	189	receptor signaling pathway via STAT	biological_process
GO:0043409	0.375525	0	0.0503527	5	37	3424	189	negative regulation of MAPK cascade	biological_process
GO:0007259	0.375525	0	0.0529736	2	7	3424	189	receptor signaling pathway via JAK-STAT	biological_process
GO:0099587	0.375525	0	0.0518376	4	26	3424	189	inorganic ion import across plasma membrane	biological_process
GO:0016064	0.375525	0	0.0529736	2	7	3424	189	immunoglobulin mediated immune response	biological_process
GO:0015931	0.375525	0	0.0524976	7	62	3424	189	nucleobase-containing compound transport	biological_process
GO:0099612	0.375525	0	0.0529736	2	7	3424	189	protein localization to axon	biological_process
GO:0050679	0.375525	0	0.0503527	5	37	3424	189	positive regulation of epithelial cell proliferation	biological_process
GO:0090330	0.375525	0	0.0529736	2	7	3424	189	regulation of platelet aggregation	biological_process
GO:0006733	0.375525	0	0.0529736	2	7	3424	189	oxidoreduction coenzyme metabolic process	biological_process
GO:0006739	0.375525	0	0.0529736	2	7	3424	189	NADP metabolic process	biological_process
GO:1901976	0.375525	0	0.0529736	2	7	3424	189	regulation of cell cycle checkpoint	biological_process
GO:0046823	0.375525	0	0.0529736	2	7	3424	189	negative regulation of nucleocytoplasmic transport	biological_process
GO:0051481	0.375525	0	0.0529736	2	7	3424	189	negative regulation of cytosolic calcium ion concentration	biological_process
GO:0010467	0.375525	0	0.0529463	30	405	3424	189	gene expression	biological_process
GO:0000152	0.375525	0	0.0529736	2	7	3424	189	nuclear ubiquitin ligase complex	cellular_component
GO:0031625	0.375525	0	0.0527248	10	102	3424	189	ubiquitin protein ligase binding	molecular_function
GO:0006887	0.375525	0	0.050393	20	247	3424	189	exocytosis	biological_process
GO:2000113	0.375525	0	0.0519223	23	294	3424	189	negative regulation of cellular macromolecule biosynthetic process	biological_process
GO:0098962	0.375525	0	0.0529736	2	7	3424	189	regulation of postsynaptic neurotransmitter receptor activity	biological_process
GO:0098659	0.375525	0	0.0518376	4	26	3424	189	inorganic cation import across plasma membrane	biological_process
GO:0060632	0.375525	0	0.0529736	2	7	3424	189	regulation of microtubule-based movement	biological_process
GO:0098813	0.375525	0	0.0503527	5	37	3424	189	nuclear chromosome segregation	biological_process
GO:0002269	0.375525	0	0.0529736	2	7	3424	189	leukocyte activation involved in inflammatory response	biological_process
GO:0001774	0.375525	0	0.0529736	2	7	3424	189	microglial cell activation	biological_process
GO:0019724	0.375525	0	0.0529736	2	7	3424	189	B cell mediated immunity	biological_process
GO:0007411	0.375525	0	0.0515457	9	88	3424	189	axon guidance	biological_process
GO:0031023	0.375525	0	0.0518376	4	26	3424	189	microtubule organizing center organization	biological_process
GO:0099738	0.375525	0	0.0518376	4	26	3424	189	cell cortex region	cellular_component
GO:0032069	0.375525	0	0.0529736	2	7	3424	189	regulation of nuclease activity	biological_process
GO:0001894	0.375525	0	0.0505773	6	49	3424	189	tissue homeostasis	biological_process
GO:0072525	0.375525	0	0.0529736	2	7	3424	189	pyridine-containing compound biosynthetic process	biological_process
GO:0003779	0.375525	0	0.0504734	16	187	3424	189	actin binding	molecular_function
GO:0002682	0.375525	0	0.0519223	23	294	3424	189	regulation of immune system process	biological_process
GO:0042633	0.377014	0	0.0544857	3	16	3424	189	hair cycle	biological_process
GO:0086004	0.377014	0	0.0544857	3	16	3424	189	regulation of cardiac muscle cell contraction	biological_process
GO:1903557	0.377014	0	0.0544857	3	16	3424	189	positive regulation of tumor necrosis factor superfamily cytokine production	biological_process
GO:0003678	0.377014	0	0.0544857	3	16	3424	189	DNA helicase activity	molecular_function
GO:1903115	0.377014	0	0.0544857	3	16	3424	189	regulation of actin filament-based movement	biological_process
GO:0032760	0.377014	0	0.0544857	3	16	3424	189	positive regulation of tumor necrosis factor production	biological_process
GO:0046627	0.377014	0	0.0544857	3	16	3424	189	negative regulation of insulin receptor signaling pathway	biological_process
GO:0001816	0.377014	0	0.0544857	3	16	3424	189	cytokine production	biological_process
GO:0099565	0.377014	0	0.0544857	3	16	3424	189	chemical synaptic transmission, postsynaptic	biological_process
GO:0038128	0.377014	0	0.0544857	3	16	3424	189	ERBB2 signaling pathway	biological_process
GO:0019904	0.377014	0	0.05344	21	264	3424	189	protein domain specific binding	molecular_function
GO:0051785	0.377014	0	0.0544857	3	16	3424	189	positive regulation of nuclear division	biological_process
GO:0055081	0.377014	0	0.0544857	3	16	3424	189	anion homeostasis	biological_process
GO:1900077	0.377014	0	0.0544857	3	16	3424	189	negative regulation of cellular response to insulin stimulus	biological_process
GO:0042303	0.377014	0	0.0544857	3	16	3424	189	molting cycle	biological_process
GO:0031060	0.377014	0	0.0544857	3	16	3424	189	regulation of histone methylation	biological_process
GO:0036498	0.377014	0	0.0544857	3	16	3424	189	IRE1-mediated unfolded protein response	biological_process
GO:0004540	0.377014	0	0.0544857	3	16	3424	189	ribonuclease activity	molecular_function
GO:0046889	0.377014	0	0.0544857	3	16	3424	189	positive regulation of lipid biosynthetic process	biological_process
GO:0002831	0.378174	0	0.0547222	9	89	3424	189	regulation of response to biotic stimulus	biological_process
GO:0042383	0.379263	0	0.0549487	6	50	3424	189	sarcolemma	cellular_component
GO:0043434	0.38202	0	0.0554175	12	131	3424	189	response to peptide hormone	biological_process
GO:0045596	0.383856	0	0.0557536	14	160	3424	189	negative regulation of cell differentiation	biological_process
GO:0120031	0.384075	0	0.0558553	11	117	3424	189	plasma membrane bounded cell projection assembly	biological_process
GO:0045892	0.384077	0	0.0559254	20	250	3424	189	negative regulation of transcription, DNA-templated	biological_process
GO:0022406	0.384792	0	0.0560995	8	76	3424	189	membrane docking	biological_process
GO:0031333	0.386521	0	0.0564218	7	63	3424	189	negative regulation of protein-containing complex assembly	biological_process
GO:0050804	0.388736	0	0.0568158	18	220	3424	189	modulation of chemical synaptic transmission	biological_process
GO:0005911	0.388755	0	0.0568892	16	190	3424	189	cell-cell junction	cellular_component
GO:0031647	0.393692	0	0.0580241	9	90	3424	189	regulation of protein stability	biological_process
GO:0016525	0.393692	0	0.0583274	4	27	3424	189	negative regulation of angiogenesis	biological_process
GO:0004518	0.393692	0	0.0583274	4	27	3424	189	nuclease activity	molecular_function
GO:0016070	0.393692	0	0.0582595	25	329	3424	189	RNA metabolic process	biological_process
GO:1901989	0.393692	0	0.0583274	4	27	3424	189	positive regulation of cell cycle phase transition	biological_process
GO:1902554	0.393692	0	0.0583274	4	27	3424	189	serine/threonine protein kinase complex	cellular_component
GO:2000181	0.393692	0	0.0583274	4	27	3424	189	negative regulation of blood vessel morphogenesis	biological_process
GO:0007519	0.393692	0	0.0583274	4	27	3424	189	skeletal muscle tissue development	biological_process
GO:0090277	0.393692	0	0.0583274	4	27	3424	189	positive regulation of peptide hormone secretion	biological_process
GO:0090559	0.393692	0	0.0583274	4	27	3424	189	regulation of membrane permeability	biological_process
GO:0051240	0.395285	0	0.0586353	32	441	3424	189	positive regulation of multicellular organismal process	biological_process
GO:1903532	0.395352	0	0.058789	10	104	3424	189	positive regulation of secretion by cell	biological_process
GO:0071375	0.395352	0	0.058789	10	104	3424	189	cellular response to peptide hormone stimulus	biological_process
GO:0099177	0.395669	0	0.058908	18	221	3424	189	regulation of trans-synaptic signaling	biological_process
GO:0045055	0.396808	0	0.0591497	17	206	3424	189	regulated exocytosis	biological_process
GO:0048511	0.397598	0	0.0597735	8	77	3424	189	rhythmic process	biological_process
GO:0044782	0.397598	0	0.0597735	8	77	3424	189	cilium organization	biological_process
GO:1903037	0.397598	0	0.0595425	6	51	3424	189	regulation of leukocyte cell-cell adhesion	biological_process
GO:0030016	0.397598	0	0.0597735	8	77	3424	189	myofibril	cellular_component
GO:0050778	0.397598	0	0.0596826	13	147	3424	189	positive regulation of immune response	biological_process
GO:1901991	0.397598	0	0.0595425	6	51	3424	189	negative regulation of mitotic cell cycle phase transition	biological_process
GO:0055067	0.397598	0	0.0595425	6	51	3424	189	monovalent inorganic cation homeostasis	biological_process
GO:1903320	0.40162	0	0.0605241	7	64	3424	189	regulation of protein modification by small protein conjugation or removal	biological_process
GO:0050851	0.40162	0	0.0605241	7	64	3424	189	antigen receptor-mediated signaling pathway	biological_process
GO:1902105	0.402819	0	0.0609244	5	39	3424	189	regulation of leukocyte differentiation	biological_process
GO:0001558	0.402819	0	0.0608997	12	133	3424	189	regulation of cell growth	biological_process
GO:1903828	0.402819	0	0.0609244	5	39	3424	189	negative regulation of cellular protein localization	biological_process
GO:0043066	0.403187	0	0.0610534	18	222	3424	189	negative regulation of apoptotic process	biological_process
GO:0048638	0.408364	0	0.0619859	10	105	3424	189	regulation of developmental growth	biological_process
GO:0043405	0.408364	0	0.0619859	10	105	3424	189	regulation of MAP kinase activity	biological_process
GO:0070665	0.412808	0	0.0635608	3	17	3424	189	positive regulation of leukocyte proliferation	biological_process
GO:0050321	0.412808	0	0.0635608	3	17	3424	189	tau-protein kinase activity	molecular_function
GO:0005684	0.412808	0	0.0635608	3	17	3424	189	U2-type spliceosomal complex	cellular_component
GO:0097733	0.412808	0	0.0635608	3	17	3424	189	photoreceptor cell cilium	cellular_component
GO:0097529	0.412808	0	0.0635608	3	17	3424	189	myeloid leukocyte migration	biological_process
GO:0034103	0.412808	0	0.0635608	3	17	3424	189	regulation of tissue remodeling	biological_process
GO:0051303	0.412808	0	0.0635608	3	17	3424	189	establishment of chromosome localization	biological_process
GO:0034212	0.412808	0	0.0635608	3	17	3424	189	peptide N-acetyltransferase activity	molecular_function
GO:0032387	0.412808	0	0.0635608	3	17	3424	189	negative regulation of intracellular transport	biological_process
GO:0046651	0.412808	0	0.0635608	3	17	3424	189	lymphocyte proliferation	biological_process
GO:2000756	0.412808	0	0.0635608	3	17	3424	189	regulation of peptidyl-lysine acetylation	biological_process
GO:0046854	0.412808	0	0.0635608	3	17	3424	189	phosphatidylinositol phosphorylation	biological_process
GO:0007059	0.4175	0	0.0643592	6	52	3424	189	chromosome segregation	biological_process
GO:0005524	0.417889	0	0.0644951	33	461	3424	189	ATP binding	molecular_function
GO:0030866	0.418223	0	0.0652309	4	28	3424	189	cortical actin cytoskeleton organization	biological_process
GO:0046677	0.418223	0	0.0650082	9	92	3424	189	response to antibiotic	biological_process
GO:1901216	0.418223	0	0.0652309	4	28	3424	189	positive regulation of neuron death	biological_process
GO:2001251	0.418223	0	0.0652309	4	28	3424	189	negative regulation of chromosome organization	biological_process
GO:0046824	0.418223	0	0.0652309	4	28	3424	189	positive regulation of nucleocytoplasmic transport	biological_process
GO:0035258	0.418223	0	0.0652309	4	28	3424	189	steroid hormone receptor binding	molecular_function
GO:0051279	0.418223	0	0.0652309	4	28	3424	189	regulation of release of sequestered calcium ion into cytosol	biological_process
GO:0006110	0.418223	0	0.0652309	4	28	3424	189	regulation of glycolytic process	biological_process
GO:0003700	0.418223	0	0.0648032	11	120	3424	189	DNA-binding transcription factor activity	molecular_function
GO:0006305	0.423405	0	0.0681173	2	8	3424	189	DNA alkylation	biological_process
GO:0046966	0.423405	0	0.0681173	2	8	3424	189	thyroid hormone receptor binding	molecular_function
GO:0006306	0.423405	0	0.0681173	2	8	3424	189	DNA methylation	biological_process
GO:0035173	0.423405	0	0.0681173	2	8	3424	189	histone kinase activity	molecular_function
GO:0010971	0.423405	0	0.0681173	2	8	3424	189	positive regulation of G2/M transition of mitotic cell cycle	biological_process
GO:0031663	0.423405	0	0.0681173	2	8	3424	189	lipopolysaccharide-mediated signaling pathway	biological_process
GO:0043330	0.423405	0	0.0681173	2	8	3424	189	response to exogenous dsRNA	biological_process
GO:0032870	0.423405	0	0.0662897	15	179	3424	189	cellular response to hormone stimulus	biological_process
GO:1902229	0.423405	0	0.0681173	2	8	3424	189	regulation of intrinsic apoptotic signaling pathway in response to DNA damage	biological_process
GO:1904385	0.423405	0	0.0681173	2	8	3424	189	cellular response to angiotensin	biological_process
GO:2000648	0.423405	0	0.0681173	2	8	3424	189	positive regulation of stem cell proliferation	biological_process
GO:1904526	0.423405	0	0.0681173	2	8	3424	189	regulation of microtubule binding	biological_process
GO:0031115	0.423405	0	0.0681173	2	8	3424	189	negative regulation of microtubule polymerization	biological_process
GO:0044224	0.423405	0	0.0681173	2	8	3424	189	juxtaparanode region of axon	cellular_component
GO:0098992	0.423405	0	0.0681173	2	8	3424	189	neuronal dense core vesicle	cellular_component
GO:0044728	0.423405	0	0.0681173	2	8	3424	189	DNA methylation or demethylation	biological_process
GO:0045786	0.423405	0	0.0667332	12	135	3424	189	negative regulation of cell cycle	biological_process
GO:0002200	0.423405	0	0.0681173	2	8	3424	189	somatic diversification of immune receptors	biological_process
GO:0002709	0.423405	0	0.0681173	2	8	3424	189	regulation of T cell mediated immunity	biological_process
GO:1900101	0.423405	0	0.0681173	2	8	3424	189	regulation of endoplasmic reticulum unfolded protein response	biological_process
GO:0099170	0.423405	0	0.0681173	2	8	3424	189	postsynaptic modulation of chemical synaptic transmission	biological_process
GO:0034452	0.423405	0	0.0681173	2	8	3424	189	dynactin binding	molecular_function
GO:0010847	0.423405	0	0.0681173	2	8	3424	189	regulation of chromatin assembly	biological_process
GO:0062033	0.423405	0	0.0681173	2	8	3424	189	positive regulation of mitotic sister chromatid segregation	biological_process
GO:1990416	0.423405	0	0.0681173	2	8	3424	189	cellular response to brain-derived neurotrophic factor stimulus	biological_process
GO:2000144	0.423405	0	0.0681173	2	8	3424	189	positive regulation of DNA-templated transcription, initiation	biological_process
GO:0050808	0.423405	0	0.0667332	12	135	3424	189	synapse organization	biological_process
GO:0019216	0.426496	0	0.0686922	9	93	3424	189	regulation of lipid metabolic process	biological_process
GO:0071356	0.427987	0	0.0693992	6	53	3424	189	cellular response to tumor necrosis factor	biological_process
GO:0006470	0.427987	0	0.069267	7	66	3424	189	protein dephosphorylation	biological_process
GO:0043523	0.427987	0	0.069267	7	66	3424	189	regulation of neuron apoptotic process	biological_process
GO:0030018	0.427987	0	0.0693992	6	53	3424	189	Z disc	cellular_component
GO:1901698	0.427987	0	0.0692793	25	335	3424	189	response to nitrogen compound	biological_process
GO:0045926	0.427987	0	0.0693992	6	53	3424	189	negative regulation of growth	biological_process
GO:0043069	0.432309	0	0.0701784	18	226	3424	189	negative regulation of programmed cell death	biological_process
GO:0045595	0.439814	0	0.0714768	35	498	3424	189	regulation of cell differentiation	biological_process
GO:0043292	0.439969	0	0.0716916	8	80	3424	189	contractile fiber	cellular_component
GO:0048640	0.439969	0	0.0725416	4	29	3424	189	negative regulation of developmental growth	biological_process
GO:0044270	0.439969	0	0.0725051	9	94	3424	189	cellular nitrogen compound catabolic process	biological_process
GO:0009416	0.439969	0	0.0716916	8	80	3424	189	response to light stimulus	biological_process
GO:0046700	0.439969	0	0.0725051	9	94	3424	189	heterocycle catabolic process	biological_process
GO:0007265	0.439969	0	0.0722464	10	108	3424	189	Ras protein signal transduction	biological_process
GO:0031497	0.439969	0	0.0725416	4	29	3424	189	chromatin assembly	biological_process
GO:0035264	0.439969	0	0.0725416	4	29	3424	189	multicellular organism growth	biological_process
GO:0060538	0.439969	0	0.0725416	4	29	3424	189	skeletal muscle organ development	biological_process
GO:1901343	0.439969	0	0.0725416	4	29	3424	189	negative regulation of vasculature development	biological_process
GO:1990090	0.439969	0	0.0725416	4	29	3424	189	cellular response to nerve growth factor stimulus	biological_process
GO:0007229	0.439969	0	0.0725416	4	29	3424	189	integrin-mediated signaling pathway	biological_process
GO:0016810	0.439969	0	0.0725416	4	29	3424	189	hydrolase activity, acting on carbon-nitrogen (but not peptide) bonds	molecular_function
GO:0099091	0.440107	0	0.0732845	3	18	3424	189	postsynaptic specialization, intracellular component	cellular_component
GO:0032943	0.440107	0	0.0732845	3	18	3424	189	mononuclear cell proliferation	biological_process
GO:2001021	0.440107	0	0.0732845	3	18	3424	189	negative regulation of response to DNA damage stimulus	biological_process
GO:1901021	0.440107	0	0.0732845	3	18	3424	189	positive regulation of calcium ion transmembrane transporter activity	biological_process
GO:0007088	0.440107	0	0.0726623	5	41	3424	189	regulation of mitotic nuclear division	biological_process
GO:0050000	0.440107	0	0.0732845	3	18	3424	189	chromosome localization	biological_process
GO:0035861	0.440107	0	0.0732845	3	18	3424	189	site of double-strand break	cellular_component
GO:0097731	0.440107	0	0.0732845	3	18	3424	189	9+0 non-motile cilium	cellular_component
GO:0055013	0.440107	0	0.0732845	3	18	3424	189	cardiac muscle cell development	biological_process
GO:0005815	0.440395	0	0.0734124	17	212	3424	189	microtubule organizing center	cellular_component
GO:0030162	0.442815	0	0.0738965	13	152	3424	189	regulation of proteolysis	biological_process
GO:0031674	0.445945	0	0.074662	6	54	3424	189	I band	cellular_component
GO:0001067	0.445945	0	0.0746416	11	123	3424	189	regulatory region nucleic acid binding	molecular_function
GO:0044212	0.445945	0	0.0746416	11	123	3424	189	transcription regulatory region DNA binding	molecular_function
GO:0048589	0.452801	0	0.0758921	10	109	3424	189	developmental growth	biological_process
GO:0006836	0.455621	0	0.0764475	9	95	3424	189	neurotransmitter transport	biological_process
GO:0017124	0.468717	0	0.0787302	7	68	3424	189	SH3 domain binding	molecular_function
GO:1904950	0.469094	0	0.0789641	5	42	3424	189	negative regulation of establishment of protein localization	biological_process
GO:0006611	0.469094	0	0.0789641	5	42	3424	189	protein export from nucleus	biological_process
GO:0010543	0.469877	0	0.084477	2	9	3424	189	regulation of platelet activation	biological_process
GO:0016788	0.469877	0	0.0834101	14	170	3424	189	hydrolase activity, acting on ester bonds	molecular_function
GO:0006541	0.469877	0	0.084477	2	9	3424	189	glutamine metabolic process	biological_process
GO:0034110	0.469877	0	0.084477	2	9	3424	189	regulation of homotypic cell-cell adhesion	biological_process
GO:0051648	0.469877	0	0.0803898	8	82	3424	189	vesicle localization	biological_process
GO:0007044	0.469877	0	0.0836262	3	19	3424	189	cell-substrate junction assembly	biological_process
GO:1905898	0.469877	0	0.084477	2	9	3424	189	positive regulation of response to endoplasmic reticulum stress	biological_process
GO:0045124	0.469877	0	0.084477	2	9	3424	189	regulation of bone resorption	biological_process
GO:1990841	0.469877	0	0.0836262	3	19	3424	189	promoter-specific chromatin binding	molecular_function
GO:0051494	0.469877	0	0.0837317	7	69	3424	189	negative regulation of cytoskeleton organization	biological_process
GO:0050863	0.469877	0	0.0801469	6	55	3424	189	regulation of T cell activation	biological_process
GO:0090502	0.469877	0	0.084477	2	9	3424	189	RNA phosphodiester bond hydrolysis, endonucleolytic	biological_process
GO:0031114	0.469877	0	0.0836262	3	19	3424	189	regulation of microtubule depolymerization	biological_process
GO:0045932	0.469877	0	0.084477	2	9	3424	189	negative regulation of muscle contraction	biological_process
GO:0030017	0.469877	0	0.0837317	7	69	3424	189	sarcomere	cellular_component
GO:0050658	0.469877	0	0.0801469	6	55	3424	189	RNA transport	biological_process
GO:1990776	0.469877	0	0.084477	2	9	3424	189	response to angiotensin	biological_process
GO:0050657	0.469877	0	0.0801469	6	55	3424	189	nucleic acid transport	biological_process
GO:0042562	0.469877	0	0.0836262	3	19	3424	189	hormone binding	molecular_function
GO:0031103	0.469877	0	0.084477	2	9	3424	189	axon regeneration	biological_process
GO:0010881	0.469877	0	0.084477	2	9	3424	189	regulation of cardiac muscle contraction by regulation of the release of sequestered calcium ion	biological_process
GO:1902751	0.469877	0	0.084477	2	9	3424	189	positive regulation of cell cycle G2/M phase transition	biological_process
GO:1990266	0.469877	0	0.084477	2	9	3424	189	neutrophil migration	biological_process
GO:0099558	0.469877	0	0.084477	2	9	3424	189	maintenance of synapse structure	biological_process
GO:0051457	0.469877	0	0.084477	2	9	3424	189	maintenance of protein location in nucleus	biological_process
GO:0060284	0.469877	0	0.0795204	25	340	3424	189	regulation of cell development	biological_process
GO:0043149	0.469877	0	0.084477	2	9	3424	189	stress fiber assembly	biological_process
GO:0030331	0.469877	0	0.084477	2	9	3424	189	estrogen receptor binding	molecular_function
GO:0071801	0.469877	0	0.084477	2	9	3424	189	regulation of podosome assembly	biological_process
GO:0071900	0.469877	0	0.0801528	13	154	3424	189	regulation of protein serine/threonine kinase activity	biological_process
GO:0043470	0.469877	0	0.0802515	4	30	3424	189	regulation of carbohydrate catabolic process	biological_process
GO:0043407	0.469877	0	0.0836262	3	19	3424	189	negative regulation of MAP kinase activity	biological_process
GO:0030038	0.469877	0	0.084477	2	9	3424	189	contractile actin filament bundle assembly	biological_process
GO:0008574	0.469877	0	0.084477	2	9	3424	189	ATP-dependent microtubule motor activity, plus-end-directed	molecular_function
GO:0045742	0.469877	0	0.084477	2	9	3424	189	positive regulation of epidermal growth factor receptor signaling pathway	biological_process
GO:0051047	0.469877	0	0.0796513	10	110	3424	189	positive regulation of secretion	biological_process
GO:0070102	0.469877	0	0.084477	2	9	3424	189	interleukin-6-mediated signaling pathway	biological_process
GO:1902904	0.469877	0	0.0837317	7	69	3424	189	negative regulation of supramolecular fiber organization	biological_process
GO:0045664	0.469877	0	0.0798805	20	261	3424	189	regulation of neuron differentiation	biological_process
GO:0051236	0.469877	0	0.0801469	6	55	3424	189	establishment of RNA localization	biological_process
GO:0070670	0.469877	0	0.084477	2	9	3424	189	response to interleukin-4	biological_process
GO:0035051	0.469877	0	0.0802515	4	30	3424	189	cardiocyte differentiation	biological_process
GO:0072524	0.469877	0	0.084477	2	9	3424	189	pyridine-containing compound metabolic process	biological_process
GO:0042116	0.469877	0	0.084477	2	9	3424	189	macrophage activation	biological_process
GO:0043274	0.469877	0	0.084477	2	9	3424	189	phospholipase binding	molecular_function
GO:1902895	0.469877	0	0.084477	2	9	3424	189	positive regulation of pri-miRNA transcription by RNA polymerase II	biological_process
GO:0045738	0.469877	0	0.084477	2	9	3424	189	negative regulation of DNA repair	biological_process
GO:0045296	0.469877	0	0.0803079	14	169	3424	189	cadherin binding	molecular_function
GO:0090322	0.469877	0	0.084477	2	9	3424	189	regulation of superoxide metabolic process	biological_process
GO:0071353	0.469877	0	0.084477	2	9	3424	189	cellular response to interleukin-4	biological_process
GO:2000765	0.469877	0	0.084477	2	9	3424	189	regulation of cytoplasmic translation	biological_process
GO:0031970	0.469877	0	0.0836262	3	19	3424	189	organelle envelope lumen	cellular_component
GO:0009156	0.469877	0	0.084477	2	9	3424	189	ribonucleoside monophosphate biosynthetic process	biological_process
GO:0150115	0.469877	0	0.0836262	3	19	3424	189	cell-substrate junction organization	biological_process
GO:0046887	0.469877	0	0.0802515	4	30	3424	189	positive regulation of hormone secretion	biological_process
GO:2000142	0.469877	0	0.084477	2	9	3424	189	regulation of DNA-templated transcription, initiation	biological_process
GO:0030595	0.469877	0	0.0836262	3	19	3424	189	leukocyte chemotaxis	biological_process
GO:1903169	0.469877	0	0.0801469	6	55	3424	189	regulation of calcium ion transmembrane transport	biological_process
GO:0001910	0.469877	0	0.084477	2	9	3424	189	regulation of leukocyte mediated cytotoxicity	biological_process
GO:0051960	0.469877	0	0.0838941	25	342	3424	189	regulation of nervous system development	biological_process
GO:0009124	0.469877	0	0.084477	2	9	3424	189	nucleoside monophosphate biosynthetic process	biological_process
GO:0070603	0.469877	0	0.0836262	3	19	3424	189	SWI/SNF superfamily-type complex	cellular_component
GO:0055006	0.469877	0	0.0836262	3	19	3424	189	cardiac cell development	biological_process
GO:0000981	0.470761	0	0.0847217	9	97	3424	189	DNA-binding transcription factor activity, RNA polymerase II-specific	molecular_function
GO:0032269	0.471164	0	0.0848817	20	263	3424	189	negative regulation of cellular protein metabolic process	biological_process
GO:0052548	0.471164	0	0.0849654	8	83	3424	189	regulation of endopeptidase activity	biological_process
GO:0005764	0.471506	0	0.0851984	16	201	3424	189	lysosome	cellular_component
GO:0000323	0.471506	0	0.0851984	16	201	3424	189	lytic vacuole	cellular_component
GO:2001236	0.472028	0	0.0855502	5	43	3424	189	regulation of extrinsic apoptotic signaling pathway	biological_process
GO:0014013	0.472028	0	0.0855502	5	43	3424	189	regulation of gliogenesis	biological_process
GO:0031347	0.472028	0	0.0853859	11	126	3424	189	regulation of defense response	biological_process
GO:0051130	0.477174	0	0.0865696	32	457	3424	189	positive regulation of cellular component organization	biological_process
GO:0006357	0.480742	0	0.0873044	28	392	3424	189	regulation of transcription by RNA polymerase II	biological_process
GO:1902533	0.481111	0	0.0874589	20	264	3424	189	positive regulation of intracellular signal transduction	biological_process
GO:0016239	0.482641	0	0.0883512	4	31	3424	189	positive regulation of macroautophagy	biological_process
GO:0050670	0.482641	0	0.0883512	4	31	3424	189	regulation of lymphocyte proliferation	biological_process
GO:1902750	0.482641	0	0.0883512	4	31	3424	189	negative regulation of cell cycle G2/M phase transition	biological_process
GO:0034728	0.482641	0	0.0883512	4	31	3424	189	nucleosome organization	biological_process
GO:0008135	0.482641	0	0.0883512	4	31	3424	189	translation factor activity, RNA binding	molecular_function
GO:0007610	0.482641	0	0.0881584	16	202	3424	189	behavior	biological_process
GO:0098930	0.482641	0	0.0883512	4	31	3424	189	axonal transport	biological_process
GO:0014706	0.485225	0	0.0889123	7	70	3424	189	striated muscle tissue development	biological_process
GO:0032388	0.485514	0	0.0890536	9	98	3424	189	positive regulation of intracellular transport	biological_process
GO:0002274	0.490105	0	0.0899846	12	142	3424	189	myeloid leukocyte activation	biological_process
GO:0034612	0.497896	0	0.0917773	6	57	3424	189	response to tumor necrosis factor	biological_process
GO:0050852	0.497896	0	0.0917773	6	57	3424	189	T cell receptor signaling pathway	biological_process
GO:0006813	0.497896	0	0.0917773	6	57	3424	189	potassium ion transport	biological_process
GO:0019866	0.497896	0	0.0916124	10	113	3424	189	organelle inner membrane	cellular_component
GO:0045931	0.500378	0	0.0924167	5	44	3424	189	positive regulation of mitotic cell cycle	biological_process
GO:0031234	0.500378	0	0.0924167	5	44	3424	189	extrinsic component of cytoplasmic side of plasma membrane	cellular_component
GO:0007569	0.505068	0	0.0945532	3	20	3424	189	cell aging	biological_process
GO:0070373	0.505068	0	0.0945532	3	20	3424	189	negative regulation of ERK1 and ERK2 cascade	biological_process
GO:0050795	0.505068	0	0.0945532	3	20	3424	189	regulation of behavior	biological_process
GO:0008637	0.505068	0	0.0945532	3	20	3424	189	apoptotic mitochondrial changes	biological_process
GO:0070372	0.505068	0	0.0942712	7	71	3424	189	regulation of ERK1 and ERK2 cascade	biological_process
GO:1901214	0.505068	0	0.0935154	9	99	3424	189	regulation of neuron death	biological_process
GO:0086065	0.505068	0	0.0945532	3	20	3424	189	cell communication involved in cardiac conduction	biological_process
GO:0008080	0.505068	0	0.0945532	3	20	3424	189	N-acetyltransferase activity	molecular_function
GO:0001938	0.505068	0	0.0945532	3	20	3424	189	positive regulation of endothelial cell proliferation	biological_process
GO:1904949	0.505068	0	0.0945532	3	20	3424	189	ATPase complex	cellular_component
GO:0045862	0.505068	0	0.0945683	8	85	3424	189	positive regulation of proteolysis	biological_process
GO:1901215	0.505068	0	0.0942712	7	71	3424	189	negative regulation of neuron death	biological_process
GO:0071897	0.505068	0	0.0945532	3	20	3424	189	DNA biosynthetic process	biological_process
GO:2000779	0.505068	0	0.0945532	3	20	3424	189	regulation of double-strand break repair	biological_process
GO:1990089	0.51316	0	0.0968297	4	32	3424	189	response to nerve growth factor	biological_process
GO:0032944	0.51316	0	0.0968297	4	32	3424	189	regulation of mononuclear cell proliferation	biological_process
GO:0072331	0.51316	0	0.0968297	4	32	3424	189	signal transduction by p53 class mediator	biological_process
GO:0031145	0.51316	0	0.0968297	4	32	3424	189	anaphase-promoting complex-dependent catabolic process	biological_process
GO:0032355	0.51316	0	0.0968297	4	32	3424	189	response to estradiol	biological_process
GO:0048762	0.51316	0	0.0968297	4	32	3424	189	mesenchymal cell differentiation	biological_process
GO:0032204	0.51316	0	0.0968297	4	32	3424	189	regulation of telomere maintenance	biological_process
GO:0010522	0.51316	0	0.0968297	4	32	3424	189	regulation of calcium ion transport into cytosol	biological_process
GO:0042326	0.5138	0	0.0970438	11	129	3424	189	negative regulation of phosphorylation	biological_process
GO:0030335	0.515453	0	0.0974497	12	144	3424	189	positive regulation of cell migration	biological_process
GO:0042102	0.520342	0	0.101874	2	10	3424	189	positive regulation of T cell proliferation	biological_process
GO:0009268	0.520342	0	0.101874	2	10	3424	189	response to pH	biological_process
GO:0036002	0.520342	0	0.101874	2	10	3424	189	pre-mRNA binding	molecular_function
GO:0001672	0.520342	0	0.101874	2	10	3424	189	regulation of chromatin assembly or disassembly	biological_process
GO:1900078	0.520342	0	0.101874	2	10	3424	189	positive regulation of cellular response to insulin stimulus	biological_process
GO:0021801	0.520342	0	0.101874	2	10	3424	189	cerebral cortex radial glia guided migration	biological_process
GO:0090316	0.520342	0	0.099807	7	72	3424	189	positive regulation of intracellular protein transport	biological_process
GO:1902893	0.520342	0	0.101874	2	10	3424	189	regulation of pri-miRNA transcription by RNA polymerase II	biological_process
GO:0005522	0.520342	0	0.101874	2	10	3424	189	profilin binding	molecular_function
GO:2000279	0.520342	0	0.101874	2	10	3424	189	negative regulation of DNA biosynthetic process	biological_process
GO:0090317	0.520342	0	0.101874	2	10	3424	189	negative regulation of intracellular protein transport	biological_process
GO:0006304	0.520342	0	0.101874	2	10	3424	189	DNA modification	biological_process
GO:0030332	0.520342	0	0.101874	2	10	3424	189	cyclin binding	molecular_function
GO:0022030	0.520342	0	0.101874	2	10	3424	189	telencephalon glial cell migration	biological_process
GO:0005086	0.520342	0	0.101874	2	10	3424	189	ARF guanyl-nucleotide exchange factor activity	molecular_function
GO:0086019	0.520342	0	0.101874	2	10	3424	189	cell-cell signaling involved in cardiac conduction	biological_process
GO:0043331	0.520342	0	0.101874	2	10	3424	189	response to dsRNA	biological_process
GO:0048172	0.520342	0	0.101874	2	10	3424	189	regulation of short-term neuronal synaptic plasticity	biological_process
GO:0045670	0.520342	0	0.101874	2	10	3424	189	regulation of osteoclast differentiation	biological_process
GO:0046631	0.520342	0	0.101874	2	10	3424	189	alpha-beta T cell activation	biological_process
GO:0046628	0.520342	0	0.101874	2	10	3424	189	positive regulation of insulin receptor signaling pathway	biological_process
GO:0045822	0.520342	0	0.101874	2	10	3424	189	negative regulation of heart contraction	biological_process
GO:0003746	0.520342	0	0.101874	2	10	3424	189	translation elongation factor activity	molecular_function
GO:0032288	0.520342	0	0.101874	2	10	3424	189	myelin assembly	biological_process
GO:0001893	0.520342	0	0.101874	2	10	3424	189	maternal placenta development	biological_process
GO:0035914	0.520342	0	0.101874	2	10	3424	189	skeletal muscle cell differentiation	biological_process
GO:0034405	0.520342	0	0.101874	2	10	3424	189	response to fluid shear stress	biological_process
GO:2000641	0.520342	0	0.101874	2	10	3424	189	regulation of early endosome to late endosome transport	biological_process
GO:0046632	0.520342	0	0.101874	2	10	3424	189	alpha-beta T cell differentiation	biological_process
GO:0009991	0.520342	0	0.101133	11	130	3424	189	response to extracellular stimulus	biological_process
GO:0010880	0.520342	0	0.101874	2	10	3424	189	regulation of release of sequestered calcium ion into cytosol by sarcoplasmic reticulum	biological_process
GO:0086012	0.520342	0	0.101874	2	10	3424	189	membrane depolarization during cardiac muscle cell action potential	biological_process
GO:0061900	0.520342	0	0.101874	2	10	3424	189	glial cell activation	biological_process
GO:0032231	0.520342	0	0.0995586	5	45	3424	189	regulation of actin filament bundle assembly	biological_process
GO:0086064	0.520342	0	0.101874	2	10	3424	189	cell communication by electrical coupling involved in cardiac conduction	biological_process
GO:0097440	0.520342	0	0.101874	2	10	3424	189	apical dendrite	cellular_component
GO:0045737	0.520342	0	0.101874	2	10	3424	189	positive regulation of cyclin-dependent protein serine/threonine kinase activity	biological_process
GO:0032559	0.52178	0	0.10225	33	481	3424	189	adenyl ribonucleotide binding	molecular_function
GO:0000976	0.524236	0	0.102827	9	101	3424	189	transcription regulatory region sequence-specific DNA binding	molecular_function
GO:0061695	0.531121	0	0.104274	6	59	3424	189	transferase complex, transferring phosphorus-containing groups	cellular_component
GO:0051250	0.531701	0	0.106031	3	21	3424	189	negative regulation of lymphocyte activation	biological_process
GO:0055002	0.531701	0	0.105675	4	33	3424	189	striated muscle cell development	biological_process
GO:0046686	0.531701	0	0.106031	3	21	3424	189	response to cadmium ion	biological_process
GO:0033555	0.531701	0	0.106031	3	21	3424	189	multicellular organismal response to stress	biological_process
GO:0004722	0.531701	0	0.106031	3	21	3424	189	protein serine/threonine phosphatase activity	molecular_function
GO:0006890	0.531701	0	0.105675	4	33	3424	189	retrograde vesicle-mediated transport, Golgi to endoplasmic reticulum	biological_process
GO:0070663	0.531701	0	0.105675	4	33	3424	189	regulation of leukocyte proliferation	biological_process
GO:0002250	0.531701	0	0.105675	4	33	3424	189	adaptive immune response	biological_process
GO:0005871	0.531701	0	0.106031	3	21	3424	189	kinesin complex	cellular_component
GO:1905897	0.531701	0	0.106031	3	21	3424	189	regulation of response to endoplasmic reticulum stress	biological_process
GO:0003727	0.531701	0	0.106031	3	21	3424	189	single-stranded RNA binding	molecular_function
GO:0070925	0.531701	0	0.105724	15	192	3424	189	organelle assembly	biological_process
GO:0023061	0.531701	0	0.104769	8	87	3424	189	signal release	biological_process
GO:2000045	0.531701	0	0.105675	4	33	3424	189	regulation of G1/S transition of mitotic cell cycle	biological_process
GO:0090501	0.531701	0	0.106031	3	21	3424	189	RNA phosphodiester bond hydrolysis	biological_process
GO:0070661	0.531701	0	0.106031	3	21	3424	189	leukocyte proliferation	biological_process
GO:0019902	0.531701	0	0.104769	8	87	3424	189	phosphatase binding	molecular_function
GO:0050772	0.534464	0	0.10697	5	46	3424	189	positive regulation of axonogenesis	biological_process
GO:0051783	0.534464	0	0.10697	5	46	3424	189	regulation of nuclear division	biological_process
GO:1903578	0.534464	0	0.10697	5	46	3424	189	regulation of ATP metabolic process	biological_process
GO:0030838	0.534464	0	0.10697	5	46	3424	189	positive regulation of actin filament polymerization	biological_process
GO:0051094	0.536386	0	0.107453	26	368	3424	189	positive regulation of developmental process	biological_process
GO:0050865	0.53701	0	0.107675	9	102	3424	189	regulation of cell activation	biological_process
GO:1903530	0.540401	0	0.108454	17	224	3424	189	regulation of secretion by cell	biological_process
GO:0002443	0.54246	0	0.109335	12	147	3424	189	leukocyte mediated immunity	biological_process
GO:0030425	0.54246	0	0.10936	23	320	3424	189	dendrite	cellular_component
GO:0097447	0.54246	0	0.10936	23	320	3424	189	dendritic tree	cellular_component
GO:2000147	0.54246	0	0.109335	12	147	3424	189	positive regulation of cell motility	biological_process
GO:0005730	0.54246	0	0.109253	15	193	3424	189	nucleolus	cellular_component
GO:0044089	0.54832	0	0.110727	16	209	3424	189	positive regulation of cellular component biogenesis	biological_process
GO:0071103	0.54832	0	0.11084	6	60	3424	189	DNA conformation change	biological_process
GO:0051146	0.54832	0	0.11084	6	60	3424	189	striated muscle cell differentiation	biological_process
GO:0030554	0.550023	0	0.111284	33	485	3424	189	adenyl nucleotide binding	molecular_function
GO:0060537	0.550114	0	0.111403	7	74	3424	189	muscle tissue development	biological_process
GO:0006897	0.554672	0	0.112427	13	163	3424	189	endocytosis	biological_process
GO:0007267	0.559769	0	0.113562	25	354	3424	189	cell-cell signaling	biological_process
GO:0034248	0.560552	0	0.113822	10	118	3424	189	regulation of cellular amide metabolic process	biological_process
GO:0034250	0.56121	0	0.114646	5	47	3424	189	positive regulation of cellular amide metabolic process	biological_process
GO:0000187	0.56121	0	0.114646	5	47	3424	189	activation of MAPK activity	biological_process
GO:0016922	0.56121	0	0.114874	4	34	3424	189	nuclear receptor binding	molecular_function
GO:0140030	0.56121	0	0.114646	5	47	3424	189	modification-dependent protein binding	molecular_function
GO:0030177	0.56121	0	0.114646	5	47	3424	189	positive regulation of Wnt signaling pathway	biological_process
GO:0050866	0.56121	0	0.114874	4	34	3424	189	negative regulation of cell activation	biological_process
GO:0048813	0.56121	0	0.114874	4	34	3424	189	dendrite morphogenesis	biological_process
GO:0051092	0.56121	0	0.114874	4	34	3424	189	positive regulation of NF-kappaB transcription factor activity	biological_process
GO:0070374	0.56121	0	0.114646	5	47	3424	189	positive regulation of ERK1 and ERK2 cascade	biological_process
GO:0072659	0.564061	0	0.11556	8	89	3424	189	protein localization to plasma membrane	biological_process
GO:1990939	0.565853	0	0.120145	2	11	3424	189	ATP-dependent microtubule motor activity	molecular_function
GO:0001541	0.565853	0	0.120145	2	11	3424	189	ovarian follicle development	biological_process
GO:0070741	0.565853	0	0.120145	2	11	3424	189	response to interleukin-6	biological_process
GO:0030742	0.565853	0	0.120145	2	11	3424	189	GTP-dependent protein binding	molecular_function
GO:0060333	0.565853	0	0.120145	2	11	3424	189	interferon-gamma-mediated signaling pathway	biological_process
GO:0043388	0.565853	0	0.120145	2	11	3424	189	positive regulation of DNA binding	biological_process
GO:0051091	0.565853	0	0.117614	6	61	3424	189	positive regulation of DNA-binding transcription factor activity	biological_process
GO:0030673	0.565853	0	0.120145	2	11	3424	189	axolemma	cellular_component
GO:1903707	0.565853	0	0.118023	3	22	3424	189	negative regulation of hemopoiesis	biological_process
GO:0006497	0.565853	0	0.120145	2	11	3424	189	protein lipidation	biological_process
GO:0021799	0.565853	0	0.120145	2	11	3424	189	cerebral cortex radially oriented cell migration	biological_process
GO:0043304	0.565853	0	0.120145	2	11	3424	189	regulation of mast cell degranulation	biological_process
GO:0001837	0.565853	0	0.120145	2	11	3424	189	epithelial to mesenchymal transition	biological_process
GO:0042073	0.565853	0	0.120145	2	11	3424	189	intraciliary transport	biological_process
GO:0051984	0.565853	0	0.120145	2	11	3424	189	positive regulation of chromosome segregation	biological_process
GO:0043015	0.565853	0	0.120145	2	11	3424	189	gamma-tubulin binding	molecular_function
GO:0048708	0.565853	0	0.118023	3	22	3424	189	astrocyte differentiation	biological_process
GO:0071354	0.565853	0	0.120145	2	11	3424	189	cellular response to interleukin-6	biological_process
GO:0042098	0.565853	0	0.120145	2	11	3424	189	T cell proliferation	biological_process
GO:0046834	0.565853	0	0.118023	3	22	3424	189	lipid phosphorylation	biological_process
GO:0075733	0.565853	0	0.118023	3	22	3424	189	intracellular transport of virus	biological_process
GO:0031253	0.565853	0	0.118602	10	119	3424	189	cell projection membrane	cellular_component
GO:0031667	0.565853	0	0.118602	10	119	3424	189	response to nutrient levels	biological_process
GO:0071276	0.565853	0	0.120145	2	11	3424	189	cellular response to cadmium ion	biological_process
GO:0030071	0.565853	0	0.120145	2	11	3424	189	regulation of mitotic metaphase/anaphase transition	biological_process
GO:0033006	0.565853	0	0.120145	2	11	3424	189	regulation of mast cell activation involved in immune response	biological_process
GO:0031062	0.565853	0	0.120145	2	11	3424	189	positive regulation of histone methylation	biological_process
GO:1901361	0.565853	0	0.117754	9	104	3424	189	organic cyclic compound catabolic process	biological_process
GO:1902099	0.565853	0	0.120145	2	11	3424	189	regulation of metaphase/anaphase transition of cell cycle	biological_process
GO:0072698	0.565853	0	0.120145	2	11	3424	189	protein localization to microtubule cytoskeleton	biological_process
GO:0043034	0.565853	0	0.120145	2	11	3424	189	costamere	cellular_component
GO:0035371	0.565853	0	0.120145	2	11	3424	189	microtubule plus-end	cellular_component
GO:0048016	0.565853	0	0.120145	2	11	3424	189	inositol phosphate-mediated signaling	biological_process
GO:0034121	0.565853	0	0.120145	2	11	3424	189	regulation of toll-like receptor signaling pathway	biological_process
GO:0008089	0.565853	0	0.118023	3	22	3424	189	anterograde axonal transport	biological_process
GO:1902107	0.565853	0	0.118023	3	22	3424	189	positive regulation of leukocyte differentiation	biological_process
GO:0042169	0.565853	0	0.118023	3	22	3424	189	SH2 domain binding	molecular_function
GO:1903599	0.565853	0	0.120145	2	11	3424	189	positive regulation of autophagy of mitochondrion	biological_process
GO:0010996	0.565853	0	0.120145	2	11	3424	189	response to auditory stimulus	biological_process
GO:0046931	0.565853	0	0.120145	2	11	3424	189	pore complex assembly	biological_process
GO:0010569	0.565853	0	0.120145	2	11	3424	189	regulation of double-strand break repair via homologous recombination	biological_process
GO:0050839	0.571236	0	0.121392	16	212	3424	189	cell adhesion molecule binding	molecular_function
GO:0051168	0.574423	0	0.122579	5	48	3424	189	nuclear export	biological_process
GO:0050792	0.574423	0	0.122579	5	48	3424	189	regulation of viral process	biological_process
GO:0072359	0.574423	0	0.122591	14	181	3424	189	circulatory system development	biological_process
GO:0046488	0.574423	0	0.122579	5	48	3424	189	phosphatidylinositol metabolic process	biological_process
GO:0001764	0.574423	0	0.122579	5	48	3424	189	neuron migration	biological_process
GO:0006970	0.580487	0	0.124413	4	35	3424	189	response to osmotic stress	biological_process
GO:0002699	0.580487	0	0.124413	4	35	3424	189	positive regulation of immune effector process	biological_process
GO:0098739	0.580487	0	0.124413	4	35	3424	189	import across plasma membrane	biological_process
GO:0006333	0.580487	0	0.124413	4	35	3424	189	chromatin assembly or disassembly	biological_process
GO:1902911	0.580487	0	0.124413	4	35	3424	189	protein kinase complex	cellular_component
GO:0005813	0.581262	0	0.124684	13	166	3424	189	centrosome	cellular_component
GO:0031400	0.589747	0	0.126612	14	182	3424	189	negative regulation of protein modification process	biological_process
GO:0015833	0.594053	0	0.127644	32	475	3424	189	peptide transport	biological_process
GO:0010817	0.597502	0	0.128494	10	121	3424	189	regulation of hormone levels	biological_process
GO:0005773	0.600709	0	0.12931	17	230	3424	189	vacuole	cellular_component
GO:0044766	0.600709	0	0.130494	3	23	3424	189	multi-organism transport	biological_process
GO:0097730	0.600709	0	0.130494	3	23	3424	189	non-motile cilium	cellular_component
GO:0043198	0.600709	0	0.130494	3	23	3424	189	dendritic shaft	cellular_component
GO:0061178	0.600709	0	0.130494	3	23	3424	189	regulation of insulin secretion involved in cellular response to glucose stimulus	biological_process
GO:0009791	0.600709	0	0.130494	3	23	3424	189	post-embryonic development	biological_process
GO:0046879	0.600709	0	0.130494	3	23	3424	189	hormone secretion	biological_process
GO:0071260	0.600709	0	0.130494	3	23	3424	189	cellular response to mechanical stimulus	biological_process
GO:0030968	0.600709	0	0.130494	3	23	3424	189	endoplasmic reticulum unfolded protein response	biological_process
GO:0046794	0.600709	0	0.130494	3	23	3424	189	transport of virus	biological_process
GO:0009967	0.600709	0	0.130299	29	426	3424	189	positive regulation of signal transduction	biological_process
GO:1902579	0.600709	0	0.130494	3	23	3424	189	multi-organism localization	biological_process
GO:1901879	0.60093	0	0.13076	5	49	3424	189	regulation of protein depolymerization	biological_process
GO:0015079	0.60093	0	0.13076	5	49	3424	189	potassium ion transmembrane transporter activity	molecular_function
GO:0050796	0.604541	0	0.131766	6	63	3424	189	regulation of insulin secretion	biological_process
GO:0006403	0.604541	0	0.131766	6	63	3424	189	RNA localization	biological_process
GO:0060429	0.604704	0	0.131911	15	199	3424	189	epithelium development	biological_process
GO:0045785	0.607888	0	0.132827	8	92	3424	189	positive regulation of cell adhesion	biological_process
GO:0002694	0.607888	0	0.132827	8	92	3424	189	regulation of leukocyte activation	biological_process
GO:0014070	0.608184	0	0.133002	17	231	3424	189	response to organic cyclic compound	biological_process
GO:0031341	0.608441	0	0.139142	2	12	3424	189	regulation of cell killing	biological_process
GO:0032481	0.608441	0	0.139142	2	12	3424	189	positive regulation of type I interferon production	biological_process
GO:0051497	0.608441	0	0.139142	2	12	3424	189	negative regulation of stress fiber assembly	biological_process
GO:0002833	0.608441	0	0.139136	6	64	3424	189	positive regulation of response to biotic stimulus	biological_process
GO:0033993	0.608441	0	0.13768	13	169	3424	189	response to lipid	biological_process
GO:0030855	0.608441	0	0.133811	9	107	3424	189	epithelial cell differentiation	biological_process
GO:0051117	0.608441	0	0.134276	4	36	3424	189	ATPase binding	molecular_function
GO:0110148	0.608441	0	0.139142	2	12	3424	189	biomineralization	biological_process
GO:0030888	0.608441	0	0.139142	2	12	3424	189	regulation of B cell proliferation	biological_process
GO:0003073	0.608441	0	0.139142	2	12	3424	189	regulation of systemic arterial blood pressure	biological_process
GO:0045765	0.608441	0	0.139136	6	64	3424	189	regulation of angiogenesis	biological_process
GO:0060043	0.608441	0	0.139142	2	12	3424	189	regulation of cardiac muscle cell proliferation	biological_process
GO:0031489	0.608441	0	0.139142	2	12	3424	189	myosin V binding	molecular_function
GO:0045861	0.608441	0	0.139136	6	64	3424	189	negative regulation of proteolysis	biological_process
GO:0045292	0.608441	0	0.139142	2	12	3424	189	mRNA cis splicing, via spliceosome	biological_process
GO:0030865	0.608441	0	0.134276	4	36	3424	189	cortical cytoskeleton organization	biological_process
GO:0051010	0.608441	0	0.139142	2	12	3424	189	microtubule plus-end binding	molecular_function
GO:0007268	0.608441	0	0.139126	14	185	3424	189	chemical synaptic transmission	biological_process
GO:0046850	0.608441	0	0.139142	2	12	3424	189	regulation of bone remodeling	biological_process
GO:0019843	0.608441	0	0.139142	2	12	3424	189	rRNA binding	molecular_function
GO:1900542	0.608441	0	0.134276	4	36	3424	189	regulation of purine nucleotide metabolic process	biological_process
GO:1901019	0.608441	0	0.134276	4	36	3424	189	regulation of calcium ion transmembrane transporter activity	biological_process
GO:0150076	0.608441	0	0.139142	2	12	3424	189	neuroinflammatory response	biological_process
GO:1904031	0.608441	0	0.139142	2	12	3424	189	positive regulation of cyclin-dependent protein kinase activity	biological_process
GO:0018108	0.608441	0	0.139136	6	64	3424	189	peptidyl-tyrosine phosphorylation	biological_process
GO:1900046	0.608441	0	0.139142	2	12	3424	189	regulation of hemostasis	biological_process
GO:0006661	0.608441	0	0.134276	4	36	3424	189	phosphatidylinositol biosynthetic process	biological_process
GO:0030101	0.608441	0	0.139142	2	12	3424	189	natural killer cell activation	biological_process
GO:0018212	0.608441	0	0.139136	6	64	3424	189	peptidyl-tyrosine modification	biological_process
GO:0045071	0.608441	0	0.139142	2	12	3424	189	negative regulation of viral genome replication	biological_process
GO:0001895	0.608441	0	0.139142	2	12	3424	189	retina homeostasis	biological_process
GO:1902806	0.608441	0	0.134276	4	36	3424	189	regulation of cell cycle G1/S phase transition	biological_process
GO:0042886	0.608441	0	0.138213	32	479	3424	189	amide transport	biological_process
GO:0006891	0.608441	0	0.139142	2	12	3424	189	intra-Golgi vesicle-mediated transport	biological_process
GO:0002763	0.608441	0	0.139142	2	12	3424	189	positive regulation of myeloid leukocyte differentiation	biological_process
GO:0032012	0.608441	0	0.139142	2	12	3424	189	regulation of ARF protein signal transduction	biological_process
GO:0043967	0.608441	0	0.139142	2	12	3424	189	histone H4 acetylation	biological_process
GO:0050672	0.608441	0	0.139142	2	12	3424	189	negative regulation of lymphocyte proliferation	biological_process
GO:0006140	0.608441	0	0.134276	4	36	3424	189	regulation of nucleotide metabolic process	biological_process
GO:1902991	0.608441	0	0.139142	2	12	3424	189	regulation of amyloid precursor protein catabolic process	biological_process
GO:0032945	0.608441	0	0.139142	2	12	3424	189	negative regulation of mononuclear cell proliferation	biological_process
GO:0031648	0.608441	0	0.139142	2	12	3424	189	protein destabilization	biological_process
GO:0010243	0.608441	0	0.137347	22	313	3424	189	response to organonitrogen compound	biological_process
GO:0010975	0.608441	0	0.136755	17	232	3424	189	regulation of neuron projection development	biological_process
GO:0031214	0.608441	0	0.139142	2	12	3424	189	biomineral tissue development	biological_process
GO:0030193	0.608441	0	0.139142	2	12	3424	189	regulation of blood coagulation	biological_process
GO:0032088	0.608441	0	0.139142	2	12	3424	189	negative regulation of NF-kappaB transcription factor activity	biological_process
GO:0010644	0.608441	0	0.139142	2	12	3424	189	cell communication by electrical coupling	biological_process
GO:0005719	0.608441	0	0.139142	2	12	3424	189	nuclear euchromatin	cellular_component
GO:0033003	0.608441	0	0.139142	2	12	3424	189	regulation of mast cell activation	biological_process
GO:0098916	0.608441	0	0.139126	14	185	3424	189	anterograde trans-synaptic signaling	biological_process
GO:1901699	0.608441	0	0.136755	17	232	3424	189	cellular response to nitrogen compound	biological_process
GO:0090079	0.608441	0	0.134276	4	36	3424	189	translation regulator activity, nucleic acid binding	molecular_function
GO:0050434	0.608441	0	0.139142	2	12	3424	189	positive regulation of viral transcription	biological_process
GO:0010823	0.608441	0	0.139142	2	12	3424	189	negative regulation of mitochondrion organization	biological_process
GO:0048878	0.619397	0	0.14176	21	298	3424	189	chemical homeostasis	biological_process
GO:0046425	0.620182	0	0.143405	3	24	3424	189	regulation of receptor signaling pathway via JAK-STAT	biological_process
GO:1904892	0.620182	0	0.143405	3	24	3424	189	regulation of receptor signaling pathway via STAT	biological_process
GO:0051225	0.620182	0	0.143405	3	24	3424	189	spindle assembly	biological_process
GO:0009914	0.620182	0	0.143405	3	24	3424	189	hormone transport	biological_process
GO:1903555	0.620182	0	0.143405	3	24	3424	189	regulation of tumor necrosis factor superfamily cytokine production	biological_process
GO:0032446	0.620182	0	0.142174	13	170	3424	189	protein modification by small protein conjugation	biological_process
GO:0002244	0.620182	0	0.143405	3	24	3424	189	hematopoietic progenitor cell differentiation	biological_process
GO:0002039	0.620182	0	0.143405	3	24	3424	189	p53 binding	molecular_function
GO:0034774	0.620182	0	0.143343	7	79	3424	189	secretory granule lumen	cellular_component
GO:0060205	0.620182	0	0.143343	7	79	3424	189	cytoplasmic vesicle lumen	cellular_component
GO:0051924	0.620182	0	0.143343	7	79	3424	189	regulation of calcium ion transport	biological_process
GO:0032680	0.620182	0	0.143405	3	24	3424	189	regulation of tumor necrosis factor production	biological_process
GO:0032508	0.620182	0	0.143405	3	24	3424	189	DNA duplex unwinding	biological_process
GO:0003774	0.620306	0	0.144449	4	37	3424	189	motor activity	molecular_function
GO:0048168	0.620306	0	0.144449	4	37	3424	189	regulation of neuronal synaptic plasticity	biological_process
GO:0006941	0.620306	0	0.144449	4	37	3424	189	striated muscle contraction	biological_process
GO:0032272	0.620306	0	0.144449	4	37	3424	189	negative regulation of protein polymerization	biological_process
GO:0008088	0.620306	0	0.144449	4	37	3424	189	axo-dendritic transport	biological_process
GO:0061337	0.620306	0	0.144449	4	37	3424	189	cardiac conduction	biological_process
GO:0042578	0.620306	0	0.144146	10	124	3424	189	phosphoric ester hydrolase activity	molecular_function
GO:0060326	0.620306	0	0.144449	4	37	3424	189	cell chemotaxis	biological_process
GO:0005739	0.620306	0	0.144245	26	381	3424	189	mitochondrion	cellular_component
GO:0050768	0.621857	0	0.145036	8	94	3424	189	negative regulation of neurogenesis	biological_process
GO:0000977	0.621857	0	0.145036	8	94	3424	189	RNA polymerase II regulatory region sequence-specific DNA binding	molecular_function
GO:0019903	0.628479	0	0.146695	6	65	3424	189	protein phosphatase binding	molecular_function
GO:0005102	0.631007	0	0.147399	22	316	3424	189	signaling receptor binding	molecular_function
GO:0098657	0.631422	0	0.147841	5	51	3424	189	import into cell	biological_process
GO:0043903	0.631422	0	0.147841	5	51	3424	189	regulation of interspecies interactions between organisms	biological_process
GO:0043524	0.631422	0	0.147841	5	51	3424	189	negative regulation of neuron apoptotic process	biological_process
GO:0051046	0.633221	0	0.148377	17	235	3424	189	regulation of secretion	biological_process
GO:0034622	0.633544	0	0.148568	16	219	3424	189	cellular protein-containing complex assembly	biological_process
GO:0031983	0.639571	0	0.150214	7	80	3424	189	vesicle lumen	cellular_component
GO:0031349	0.639571	0	0.150214	7	80	3424	189	positive regulation of defense response	biological_process
GO:0043209	0.647755	0	0.15672	3	25	3424	189	myelin sheath	cellular_component
GO:0014704	0.647755	0	0.15672	3	25	3424	189	intercalated disc	cellular_component
GO:0035690	0.647755	0	0.15511	10	126	3424	189	cellular response to drug	biological_process
GO:0071805	0.647755	0	0.156722	5	52	3424	189	potassium ion transmembrane transport	biological_process
GO:0042158	0.647755	0	0.15873	2	13	3424	189	lipoprotein biosynthetic process	biological_process
GO:0031369	0.647755	0	0.15873	2	13	3424	189	translation initiation factor binding	molecular_function
GO:0030137	0.647755	0	0.15873	2	13	3424	189	COPI-coated vesicle	cellular_component
GO:0070664	0.647755	0	0.15873	2	13	3424	189	negative regulation of leukocyte proliferation	biological_process
GO:0050879	0.647755	0	0.15873	2	13	3424	189	multicellular organismal movement	biological_process
GO:0031102	0.647755	0	0.15873	2	13	3424	189	neuron projection regeneration	biological_process
GO:0099643	0.647755	0	0.154437	6	66	3424	189	signal release from synapse	biological_process
GO:0001953	0.647755	0	0.15873	2	13	3424	189	negative regulation of cell-matrix adhesion	biological_process
GO:0031099	0.647755	0	0.154914	4	38	3424	189	regeneration	biological_process
GO:0035774	0.647755	0	0.15873	2	13	3424	189	positive regulation of insulin secretion involved in cellular response to glucose stimulus	biological_process
GO:0034404	0.647755	0	0.15672	3	25	3424	189	nucleobase-containing small molecule biosynthetic process	biological_process
GO:1901184	0.647755	0	0.154914	4	38	3424	189	regulation of ERBB signaling pathway	biological_process
GO:0086001	0.647755	0	0.15672	3	25	3424	189	cardiac muscle cell action potential	biological_process
GO:0003151	0.647755	0	0.15873	2	13	3424	189	outflow tract morphogenesis	biological_process
GO:0007173	0.647755	0	0.15672	3	25	3424	189	epidermal growth factor receptor signaling pathway	biological_process
GO:0003015	0.647755	0	0.154914	4	38	3424	189	heart process	biological_process
GO:0034331	0.647755	0	0.15873	2	13	3424	189	cell junction maintenance	biological_process
GO:0042531	0.647755	0	0.15873	2	13	3424	189	positive regulation of tyrosine phosphorylation of STAT protein	biological_process
GO:0007052	0.647755	0	0.15672	3	25	3424	189	mitotic spindle organization	biological_process
GO:0034101	0.647755	0	0.15672	3	25	3424	189	erythrocyte homeostasis	biological_process
GO:0009267	0.647755	0	0.154914	4	38	3424	189	cellular response to starvation	biological_process
GO:0042596	0.647755	0	0.15873	2	13	3424	189	fear response	biological_process
GO:0035418	0.647755	0	0.154914	4	38	3424	189	protein localization to synapse	biological_process
GO:0018198	0.647755	0	0.15873	2	13	3424	189	peptidyl-cysteine modification	biological_process
GO:0002209	0.647755	0	0.15873	2	13	3424	189	behavioral defense response	biological_process
GO:0008023	0.647755	0	0.15873	2	13	3424	189	transcription elongation factor complex	cellular_component
GO:1904427	0.647755	0	0.15672	3	25	3424	189	positive regulation of calcium ion transmembrane transport	biological_process
GO:0010882	0.647755	0	0.15873	2	13	3424	189	regulation of cardiac muscle contraction by calcium ion signaling	biological_process
GO:0032435	0.647755	0	0.15873	2	13	3424	189	negative regulation of proteasomal ubiquitin-dependent protein catabolic process	biological_process
GO:0060135	0.647755	0	0.15873	2	13	3424	189	maternal process involved in female pregnancy	biological_process
GO:0031529	0.647755	0	0.15873	2	13	3424	189	ruffle organization	biological_process
GO:0043549	0.647755	0	0.153564	20	285	3424	189	regulation of kinase activity	biological_process
GO:0007269	0.647755	0	0.154437	6	66	3424	189	neurotransmitter secretion	biological_process
GO:0045727	0.647755	0	0.154914	4	38	3424	189	positive regulation of translation	biological_process
GO:0050881	0.647755	0	0.15873	2	13	3424	189	musculoskeletal movement	biological_process
GO:0003300	0.647755	0	0.15873	2	13	3424	189	cardiac muscle hypertrophy	biological_process
GO:0048010	0.647755	0	0.154914	4	38	3424	189	vascular endothelial growth factor receptor signaling pathway	biological_process
GO:0032392	0.647755	0	0.15672	3	25	3424	189	DNA geometric change	biological_process
GO:0051492	0.647755	0	0.154914	4	38	3424	189	regulation of stress fiber assembly	biological_process
GO:0043392	0.647755	0	0.15873	2	13	3424	189	negative regulation of DNA binding	biological_process
GO:0001662	0.647755	0	0.15873	2	13	3424	189	behavioral fear response	biological_process
GO:0032507	0.647755	0	0.15672	3	25	3424	189	maintenance of protein location in cell	biological_process
GO:0097479	0.647755	0	0.15672	3	25	3424	189	synaptic vesicle localization	biological_process
GO:0055007	0.647755	0	0.15672	3	25	3424	189	cardiac muscle cell differentiation	biological_process
GO:0000791	0.647755	0	0.15873	2	13	3424	189	euchromatin	cellular_component
GO:0015031	0.647755	0	0.15758	31	469	3424	189	protein transport	biological_process
GO:0008347	0.647755	0	0.15873	2	13	3424	189	glial cell migration	biological_process
GO:0035307	0.647755	0	0.15873	2	13	3424	189	positive regulation of protein dephosphorylation	biological_process
GO:0014897	0.647755	0	0.15873	2	13	3424	189	striated muscle hypertrophy	biological_process
GO:0014896	0.647755	0	0.15873	2	13	3424	189	muscle hypertrophy	biological_process
GO:1903170	0.647755	0	0.15873	2	13	3424	189	negative regulation of calcium ion transmembrane transport	biological_process
GO:1903523	0.647755	0	0.15873	2	13	3424	189	negative regulation of blood circulation	biological_process
GO:0099536	0.658107	0	0.161506	15	206	3424	189	synaptic signaling	biological_process
GO:0051050	0.658107	0	0.16145	22	320	3424	189	positive regulation of transport	biological_process
GO:0090276	0.661091	0	0.162358	6	67	3424	189	regulation of peptide hormone secretion	biological_process
GO:1990778	0.663097	0	0.162972	9	112	3424	189	protein localization to cell periphery	biological_process
GO:0051271	0.668454	0	0.16441	7	82	3424	189	negative regulation of cellular component movement	biological_process
GO:0070161	0.668588	0	0.164564	24	354	3424	189	anchoring junction	cellular_component
GO:0019080	0.672191	0	0.165818	5	53	3424	189	viral gene expression	biological_process
GO:0000280	0.672191	0	0.165818	5	53	3424	189	nuclear division	biological_process
GO:0071236	0.672191	0	0.165656	4	39	3424	189	cellular response to antibiotic	biological_process
GO:0032270	0.679331	0	0.167703	27	405	3424	189	positive regulation of cellular protein metabolic process	biological_process
GO:0035578	0.681279	0	0.1704	3	26	3424	189	azurophil granule lumen	cellular_component
GO:0001501	0.681279	0	0.170451	6	68	3424	189	skeletal system development	biological_process
GO:0070851	0.681279	0	0.1704	3	26	3424	189	growth factor receptor binding	molecular_function
GO:0032482	0.681279	0	0.1704	3	26	3424	189	Rab protein signal transduction	biological_process
GO:0045773	0.681279	0	0.1704	3	26	3424	189	positive regulation of axon extension	biological_process
GO:0009898	0.681279	0	0.170451	6	68	3424	189	cytoplasmic side of plasma membrane	cellular_component
GO:0045685	0.681279	0	0.1704	3	26	3424	189	regulation of glial cell differentiation	biological_process
GO:0045069	0.681279	0	0.1704	3	26	3424	189	regulation of viral genome replication	biological_process
GO:0031398	0.681279	0	0.1704	3	26	3424	189	positive regulation of protein ubiquitination	biological_process
GO:0051646	0.681279	0	0.1704	3	26	3424	189	mitochondrion localization	biological_process
GO:0015108	0.681279	0	0.1704	3	26	3424	189	chloride transmembrane transporter activity	molecular_function
GO:0006904	0.681279	0	0.1704	3	26	3424	189	vesicle docking involved in exocytosis	biological_process
GO:1902476	0.681279	0	0.1704	3	26	3424	189	chloride transmembrane transport	biological_process
GO:0014015	0.681279	0	0.1704	3	26	3424	189	positive regulation of gliogenesis	biological_process
GO:1902017	0.681279	0	0.1704	3	26	3424	189	regulation of cilium assembly	biological_process
GO:0060048	0.681279	0	0.1704	3	26	3424	189	cardiac muscle contraction	biological_process
GO:0010563	0.681279	0	0.170784	13	176	3424	189	negative regulation of phosphorus metabolic process	biological_process
GO:1901222	0.681279	0	0.1704	3	26	3424	189	regulation of NIK/NF-kappaB signaling	biological_process
GO:1903747	0.681279	0	0.1704	3	26	3424	189	regulation of establishment of protein localization to mitochondrion	biological_process
GO:0045936	0.681279	0	0.170784	13	176	3424	189	negative regulation of phosphate metabolic process	biological_process
GO:0000122	0.681279	0	0.170784	13	176	3424	189	negative regulation of transcription by RNA polymerase II	biological_process
GO:0051348	0.684048	0	0.171727	7	83	3424	189	negative regulation of transferase activity	biological_process
GO:0022407	0.684048	0	0.171727	7	83	3424	189	regulation of cell-cell adhesion	biological_process
GO:0140110	0.693952	0	0.174339	16	225	3424	189	transcription regulator activity	molecular_function
GO:0000723	0.696535	0	0.178787	2	14	3424	189	telomere maintenance	biological_process
GO:0086091	0.696535	0	0.178787	2	14	3424	189	regulation of heart rate by cardiac conduction	biological_process
GO:0051897	0.696535	0	0.176657	4	40	3424	189	positive regulation of protein kinase B signaling	biological_process
GO:0034605	0.696535	0	0.178787	2	14	3424	189	cellular response to heat	biological_process
GO:0043620	0.696535	0	0.176657	4	40	3424	189	regulation of DNA-templated transcription in response to stress	biological_process
GO:0090311	0.696535	0	0.178787	2	14	3424	189	regulation of protein deacetylation	biological_process
GO:0032970	0.696535	0	0.175819	13	177	3424	189	regulation of actin filament-based process	biological_process
GO:0031952	0.696535	0	0.178787	2	14	3424	189	regulation of protein autophosphorylation	biological_process
GO:0031401	0.696535	0	0.176224	22	324	3424	189	positive regulation of protein modification process	biological_process
GO:0098693	0.696535	0	0.17871	6	69	3424	189	regulation of synaptic vesicle cycle	biological_process
GO:0032200	0.696535	0	0.178787	2	14	3424	189	telomere organization	biological_process
GO:0007613	0.696535	0	0.175119	5	54	3424	189	memory	biological_process
GO:0042180	0.696535	0	0.178787	2	14	3424	189	cellular ketone metabolic process	biological_process
GO:0061045	0.696535	0	0.178787	2	14	3424	189	negative regulation of wound healing	biological_process
GO:0007223	0.696535	0	0.178787	2	14	3424	189	Wnt signaling pathway, calcium modulating pathway	biological_process
GO:0032232	0.696535	0	0.178787	2	14	3424	189	negative regulation of actin filament bundle assembly	biological_process
GO:0042551	0.696535	0	0.178787	2	14	3424	189	neuron maturation	biological_process
GO:0048588	0.696535	0	0.176657	4	40	3424	189	developmental cell growth	biological_process
GO:0008307	0.696535	0	0.178787	2	14	3424	189	structural constituent of muscle	molecular_function
GO:0098901	0.696535	0	0.178787	2	14	3424	189	regulation of cardiac muscle cell action potential	biological_process
GO:0002260	0.696535	0	0.178787	2	14	3424	189	lymphocyte homeostasis	biological_process
GO:0072091	0.696535	0	0.178787	2	14	3424	189	regulation of stem cell proliferation	biological_process
GO:0051224	0.696535	0	0.176657	4	40	3424	189	negative regulation of protein transport	biological_process
GO:0015030	0.696535	0	0.178787	2	14	3424	189	Cajal body	cellular_component
GO:0050818	0.696535	0	0.178787	2	14	3424	189	regulation of coagulation	biological_process
GO:0090263	0.696535	0	0.176657	4	40	3424	189	positive regulation of canonical Wnt signaling pathway	biological_process
GO:0019751	0.696535	0	0.176657	4	40	3424	189	polyol metabolic process	biological_process
GO:0050854	0.696535	0	0.178787	2	14	3424	189	regulation of antigen receptor-mediated signaling pathway	biological_process
GO:0097718	0.696535	0	0.178787	2	14	3424	189	disordered domain specific binding	molecular_function
GO:0099537	0.696535	0	0.175713	14	193	3424	189	trans-synaptic signaling	biological_process
GO:0030833	0.697097	0	0.179185	7	84	3424	189	regulation of actin filament polymerization	biological_process
GO:0006650	0.697097	0	0.179185	7	84	3424	189	glycerophospholipid metabolic process	biological_process
GO:0002366	0.699483	0	0.179925	11	146	3424	189	leukocyte activation involved in immune response	biological_process
GO:0036477	0.70406	0	0.18123	27	409	3424	189	somatodendritic compartment	cellular_component
GO:0090132	0.708212	0	0.184409	3	27	3424	189	epithelium migration	biological_process
GO:0016874	0.708212	0	0.184409	3	27	3424	189	ligase activity	molecular_function
GO:0030120	0.708212	0	0.184409	3	27	3424	189	vesicle coat	cellular_component
GO:2001243	0.708212	0	0.184409	3	27	3424	189	negative regulation of intrinsic apoptotic signaling pathway	biological_process
GO:0002275	0.708212	0	0.184276	10	131	3424	189	myeloid cell activation involved in immune response	biological_process
GO:0010631	0.708212	0	0.184409	3	27	3424	189	epithelial cell migration	biological_process
GO:0110053	0.708212	0	0.184276	10	131	3424	189	regulation of actin filament organization	biological_process
GO:0071222	0.708212	0	0.184409	3	27	3424	189	cellular response to lipopolysaccharide	biological_process
GO:0055117	0.708212	0	0.184409	3	27	3424	189	regulation of cardiac muscle contraction	biological_process
GO:0051899	0.708212	0	0.184409	3	27	3424	189	membrane depolarization	biological_process
GO:1903307	0.708212	0	0.184409	3	27	3424	189	positive regulation of regulated secretory pathway	biological_process
GO:0019233	0.708212	0	0.184409	3	27	3424	189	sensory perception of pain	biological_process
GO:0043122	0.708212	0	0.184617	5	55	3424	189	regulation of I-kappaB kinase/NF-kappaB signaling	biological_process
GO:0043433	0.708212	0	0.184409	3	27	3424	189	negative regulation of DNA-binding transcription factor activity	biological_process
GO:0010469	0.708212	0	0.184617	5	55	3424	189	regulation of signaling receptor activity	biological_process
GO:0051607	0.708212	0	0.184409	3	27	3424	189	defense response to virus	biological_process
GO:2001259	0.708212	0	0.184409	3	27	3424	189	positive regulation of cation channel activity	biological_process
GO:0045597	0.708212	0	0.182665	19	276	3424	189	positive regulation of cell differentiation	biological_process
GO:0010721	0.70839	0	0.184792	8	100	3424	189	negative regulation of cell development	biological_process
GO:0007264	0.711126	0	0.185635	11	147	3424	189	small GTPase mediated signal transduction	biological_process
GO:1901701	0.713369	0	0.18635	21	310	3424	189	cellular response to oxygen-containing compound	biological_process
GO:0140029	0.715317	0	0.187899	4	41	3424	189	exocytic process	biological_process
GO:0110020	0.715317	0	0.187899	4	41	3424	189	regulation of actomyosin structure organization	biological_process
GO:0016049	0.715317	0	0.187899	4	41	3424	189	cell growth	biological_process
GO:1901342	0.715317	0	0.187129	6	70	3424	189	regulation of vasculature development	biological_process
GO:0002220	0.715317	0	0.187899	4	41	3424	189	innate immune response activating cell surface receptor signaling pathway	biological_process
GO:0002223	0.715317	0	0.187899	4	41	3424	189	stimulatory C-type lectin receptor signaling pathway	biological_process
GO:0019897	0.715317	0	0.187129	6	70	3424	189	extrinsic component of plasma membrane	cellular_component
GO:0071901	0.715317	0	0.187899	4	41	3424	189	negative regulation of protein serine/threonine kinase activity	biological_process
GO:0070647	0.715372	0	0.188044	16	228	3424	189	protein modification by small protein conjugation or removal	biological_process
GO:0019898	0.715922	0	0.188318	9	116	3424	189	extrinsic component of membrane	cellular_component
GO:0006886	0.722821	0	0.190367	21	311	3424	189	intracellular protein transport	biological_process
GO:0043299	0.722821	0	0.190396	10	132	3424	189	leukocyte degranulation	biological_process
GO:0050877	0.724327	0	0.190924	17	245	3424	189	nervous system process	biological_process
GO:0002263	0.725738	0	0.191428	11	148	3424	189	cell activation involved in immune response	biological_process
GO:0030971	0.733587	0	0.19871	3	28	3424	189	receptor tyrosine kinase binding	molecular_function
GO:0042157	0.733587	0	0.199202	2	15	3424	189	lipoprotein metabolic process	biological_process
GO:0046856	0.733587	0	0.199202	2	15	3424	189	phosphatidylinositol dephosphorylation	biological_process
GO:0002444	0.733587	0	0.196606	10	133	3424	189	myeloid leukocyte mediated immunity	biological_process
GO:0043123	0.733587	0	0.199366	4	42	3424	189	positive regulation of I-kappaB kinase/NF-kappaB signaling	biological_process
GO:0043086	0.733587	0	0.199265	15	214	3424	189	negative regulation of catalytic activity	biological_process
GO:0046777	0.733587	0	0.194504	7	86	3424	189	protein autophosphorylation	biological_process
GO:0005089	0.733587	0	0.19871	3	28	3424	189	Rho guanyl-nucleotide exchange factor activity	molecular_function
GO:0045859	0.733587	0	0.195487	17	246	3424	189	regulation of protein kinase activity	biological_process
GO:0002886	0.733587	0	0.199202	2	15	3424	189	regulation of myeloid leukocyte mediated immunity	biological_process
GO:0002262	0.733587	0	0.19871	3	28	3424	189	myeloid cell homeostasis	biological_process
GO:0006821	0.733587	0	0.19871	3	28	3424	189	chloride transport	biological_process
GO:0032784	0.733587	0	0.199202	2	15	3424	189	regulation of DNA-templated transcription, elongation	biological_process
GO:0045089	0.733587	0	0.194299	5	56	3424	189	positive regulation of innate immune response	biological_process
GO:0043300	0.733587	0	0.199202	2	15	3424	189	regulation of leukocyte degranulation	biological_process
GO:1901565	0.733587	0	0.195487	17	246	3424	189	organonitrogen compound catabolic process	biological_process
GO:0010972	0.733587	0	0.19871	3	28	3424	189	negative regulation of G2/M transition of mitotic cell cycle	biological_process
GO:0098661	0.733587	0	0.19871	3	28	3424	189	inorganic anion transmembrane transport	biological_process
GO:0009408	0.733587	0	0.19871	3	28	3424	189	response to heat	biological_process
GO:0021795	0.733587	0	0.199202	2	15	3424	189	cerebral cortex cell migration	biological_process
GO:0104004	0.733587	0	0.194504	7	86	3424	189	cellular response to environmental stimulus	biological_process
GO:0051926	0.733587	0	0.199202	2	15	3424	189	negative regulation of calcium ion transport	biological_process
GO:0045682	0.733587	0	0.199202	2	15	3424	189	regulation of epidermis development	biological_process
GO:0031503	0.733587	0	0.194504	7	86	3424	189	protein-containing complex localization	biological_process
GO:0002822	0.733587	0	0.199202	2	15	3424	189	regulation of adaptive immune response based on somatic recombination of immune receptors built from immunoglobulin superfamily domains	biological_process
GO:0055021	0.733587	0	0.199202	2	15	3424	189	regulation of cardiac muscle tissue growth	biological_process
GO:0070050	0.733587	0	0.199202	2	15	3424	189	neuron cellular homeostasis	biological_process
GO:0010256	0.733587	0	0.196606	10	133	3424	189	endomembrane system organization	biological_process
GO:0016614	0.733587	0	0.19871	3	28	3424	189	oxidoreductase activity, acting on CH-OH group of donors	molecular_function
GO:0071013	0.733587	0	0.199202	2	15	3424	189	catalytic step 2 spliceosome	cellular_component
GO:0042698	0.733587	0	0.199202	2	15	3424	189	ovulation cycle	biological_process
GO:0097327	0.733587	0	0.19871	3	28	3424	189	response to antineoplastic agent	biological_process
GO:0051247	0.733587	0	0.199143	28	431	3424	189	positive regulation of protein metabolic process	biological_process
GO:0016079	0.733587	0	0.199366	4	42	3424	189	synaptic vesicle exocytosis	biological_process
GO:0002758	0.733587	0	0.199366	4	42	3424	189	innate immune response-activating signal transduction	biological_process
GO:0044380	0.733587	0	0.199202	2	15	3424	189	protein localization to cytoskeleton	biological_process
GO:0045687	0.733587	0	0.199202	2	15	3424	189	positive regulation of glial cell differentiation	biological_process
GO:1902532	0.733587	0	0.196606	10	133	3424	189	negative regulation of intracellular signal transduction	biological_process
GO:0050671	0.733587	0	0.199202	2	15	3424	189	positive regulation of lymphocyte proliferation	biological_process
GO:0071214	0.733587	0	0.194504	7	86	3424	189	cellular response to abiotic stimulus	biological_process
GO:0043406	0.733587	0	0.194504	7	86	3424	189	positive regulation of MAP kinase activity	biological_process
GO:0060348	0.733587	0	0.19871	3	28	3424	189	bone development	biological_process
GO:0030522	0.733587	0	0.199366	4	42	3424	189	intracellular receptor signaling pathway	biological_process
GO:0001933	0.733587	0	0.194915	9	117	3424	189	negative regulation of protein phosphorylation	biological_process
GO:0009725	0.735806	0	0.200103	17	247	3424	189	response to hormone	biological_process
GO:0032868	0.743095	0	0.202355	7	87	3424	189	response to insulin	biological_process
GO:0016791	0.743095	0	0.202355	7	87	3424	189	phosphatase activity	molecular_function
GO:0051338	0.743302	0	0.202682	21	314	3424	189	regulation of transferase activity	biological_process
GO:0005768	0.743302	0	0.202682	21	314	3424	189	endosome	cellular_component
GO:0097237	0.747716	0	0.204157	5	57	3424	189	cellular response to toxic substance	biological_process
GO:0006888	0.747716	0	0.204157	5	57	3424	189	endoplasmic reticulum to Golgi vesicle-mediated transport	biological_process
GO:2000146	0.748173	0	0.204418	6	72	3424	189	negative regulation of cell motility	biological_process
GO:0007043	0.769846	0	0.21104	4	43	3424	189	cell-cell junction assembly	biological_process
GO:0005681	0.769846	0	0.21104	4	43	3424	189	spliceosomal complex	cellular_component
GO:0048365	0.769846	0	0.21104	4	43	3424	189	Rac GTPase binding	molecular_function
GO:0044262	0.769846	0	0.21104	4	43	3424	189	cellular carbohydrate metabolic process	biological_process
GO:0034249	0.769846	0	0.21104	4	43	3424	189	negative regulation of cellular amide metabolic process	biological_process
GO:0034620	0.771858	0	0.213268	3	29	3424	189	cellular response to unfolded protein	biological_process
GO:0032589	0.771858	0	0.213268	3	29	3424	189	neuron projection membrane	cellular_component
GO:0051302	0.771858	0	0.213268	3	29	3424	189	regulation of cell division	biological_process
GO:0002683	0.771858	0	0.213275	6	73	3424	189	negative regulation of immune system process	biological_process
GO:1990138	0.771858	0	0.213268	3	29	3424	189	neuron projection extension	biological_process
GO:0008154	0.771858	0	0.213268	3	29	3424	189	actin polymerization or depolymerization	biological_process
GO:0031348	0.771858	0	0.213268	3	29	3424	189	negative regulation of defense response	biological_process
GO:0043408	0.771858	0	0.21305	13	184	3424	189	regulation of MAPK cascade	biological_process
GO:0043280	0.771858	0	0.213268	3	29	3424	189	positive regulation of cysteine-type endopeptidase activity involved in apoptotic process	biological_process
GO:0050730	0.771858	0	0.213275	6	73	3424	189	regulation of peptidyl-tyrosine phosphorylation	biological_process
GO:0002695	0.771858	0	0.213268	3	29	3424	189	negative regulation of leukocyte activation	biological_process
GO:0071219	0.771858	0	0.213268	3	29	3424	189	cellular response to molecule of bacterial origin	biological_process
GO:0051961	0.772592	0	0.213655	8	104	3424	189	negative regulation of nervous system development	biological_process
GO:0043467	0.772592	0	0.21418	5	58	3424	189	regulation of generation of precursor metabolites and energy	biological_process
GO:2001235	0.772592	0	0.21418	5	58	3424	189	positive regulation of apoptotic signaling pathway	biological_process
GO:0030258	0.772592	0	0.21418	5	58	3424	189	lipid modification	biological_process
GO:0004721	0.772592	0	0.21418	5	58	3424	189	phosphoprotein phosphatase activity	molecular_function
GO:0006414	0.780348	0	0.219876	2	16	3424	189	translational elongation	biological_process
GO:0045744	0.780348	0	0.219876	2	16	3424	189	negative regulation of G protein-coupled receptor signaling pathway	biological_process
GO:0009187	0.780348	0	0.219876	2	16	3424	189	cyclic nucleotide metabolic process	biological_process
GO:1903901	0.780348	0	0.219876	2	16	3424	189	negative regulation of viral life cycle	biological_process
GO:0046427	0.780348	0	0.219876	2	16	3424	189	positive regulation of receptor signaling pathway via JAK-STAT	biological_process
GO:0034446	0.780348	0	0.219876	2	16	3424	189	substrate adhesion-dependent cell spreading	biological_process
GO:0001504	0.780348	0	0.219876	2	16	3424	189	neurotransmitter uptake	biological_process
GO:2001222	0.780348	0	0.219876	2	16	3424	189	regulation of neuron migration	biological_process
GO:0042509	0.780348	0	0.219876	2	16	3424	189	regulation of tyrosine phosphorylation of STAT protein	biological_process
GO:1904894	0.780348	0	0.219876	2	16	3424	189	positive regulation of receptor signaling pathway via STAT	biological_process
GO:2000008	0.780348	0	0.219876	2	16	3424	189	regulation of protein localization to cell surface	biological_process
GO:0031045	0.780348	0	0.219876	2	16	3424	189	dense core granule	cellular_component
GO:0051647	0.780348	0	0.219876	2	16	3424	189	nucleus localization	biological_process
GO:0019229	0.780348	0	0.219876	2	16	3424	189	regulation of vasoconstriction	biological_process
GO:0042035	0.780348	0	0.219876	2	16	3424	189	regulation of cytokine biosynthetic process	biological_process
GO:0051851	0.780348	0	0.219876	2	16	3424	189	modulation by host of symbiont process	biological_process
GO:0051402	0.780348	0	0.219876	2	16	3424	189	neuron apoptotic process	biological_process
GO:0046888	0.780348	0	0.219876	2	16	3424	189	negative regulation of hormone secretion	biological_process
GO:1903421	0.780348	0	0.219876	2	16	3424	189	regulation of synaptic vesicle recycling	biological_process
GO:0005758	0.780348	0	0.219876	2	16	3424	189	mitochondrial intermembrane space	cellular_component
GO:0046782	0.780348	0	0.219876	2	16	3424	189	regulation of viral transcription	biological_process
GO:0030374	0.780348	0	0.219876	2	16	3424	189	nuclear receptor transcription coactivator activity	molecular_function
GO:0048260	0.780348	0	0.219876	2	16	3424	189	positive regulation of receptor-mediated endocytosis	biological_process
GO:0051187	0.780348	0	0.219876	2	16	3424	189	cofactor catabolic process	biological_process
GO:0032946	0.780348	0	0.219876	2	16	3424	189	positive regulation of mononuclear cell proliferation	biological_process
GO:0030133	0.781416	0	0.220319	12	169	3424	189	transport vesicle	cellular_component
GO:0043197	0.783796	0	0.221133	8	105	3424	189	dendritic spine	cellular_component
GO:0003713	0.787297	0	0.222264	6	74	3424	189	transcription coactivator activity	molecular_function
GO:0060560	0.788542	0	0.222902	4	44	3424	189	developmental growth involved in morphogenesis	biological_process
GO:0010771	0.788542	0	0.222902	4	44	3424	189	negative regulation of cell morphogenesis involved in differentiation	biological_process
GO:0045184	0.790331	0	0.223551	31	489	3424	189	establishment of protein localization	biological_process
GO:0043244	0.791651	0	0.224356	5	59	3424	189	regulation of protein-containing complex disassembly	biological_process
GO:0010821	0.791651	0	0.224356	5	59	3424	189	regulation of mitochondrion organization	biological_process
GO:0045216	0.791651	0	0.224356	5	59	3424	189	cell-cell junction organization	biological_process
GO:0060491	0.798615	0	0.22662	7	90	3424	189	regulation of cell projection assembly	biological_process
GO:0071496	0.798615	0	0.22662	7	90	3424	189	cellular response to external stimulus	biological_process
GO:0035023	0.800058	0	0.228048	3	30	3424	189	regulation of Rho protein signal transduction	biological_process
GO:0003725	0.800058	0	0.228048	3	30	3424	189	double-stranded RNA binding	molecular_function
GO:1902117	0.800058	0	0.228048	3	30	3424	189	positive regulation of organelle assembly	biological_process
GO:0030141	0.800058	0	0.227499	14	203	3424	189	secretory granule	cellular_component
GO:0006942	0.800058	0	0.228048	3	30	3424	189	regulation of striated muscle contraction	biological_process
GO:0005178	0.800058	0	0.228048	3	30	3424	189	integrin binding	molecular_function
GO:0061041	0.800058	0	0.228048	3	30	3424	189	regulation of wound healing	biological_process
GO:0044309	0.801352	0	0.228708	8	106	3424	189	neuron spine	cellular_component
GO:0006417	0.801352	0	0.228708	8	106	3424	189	regulation of translation	biological_process
GO:0010632	0.810188	0	0.231377	6	75	3424	189	regulation of epithelial cell migration	biological_process
GO:0042582	0.820558	0	0.234935	4	45	3424	189	azurophil granule	cellular_component
GO:0005766	0.820558	0	0.234935	4	45	3424	189	primary lysosome	cellular_component
GO:0016363	0.820558	0	0.234935	4	45	3424	189	nuclear matrix	cellular_component
GO:0051282	0.820558	0	0.234935	4	45	3424	189	regulation of sequestering of calcium ion	biological_process
GO:0048193	0.824341	0	0.236468	9	123	3424	189	Golgi vesicle transport	biological_process
GO:0043312	0.824341	0	0.236468	9	123	3424	189	neutrophil degranulation	biological_process
GO:0002283	0.824341	0	0.236468	9	123	3424	189	neutrophil activation involved in immune response	biological_process
GO:0051721	0.828656	0	0.240718	2	17	3424	189	protein phosphatase 2A binding	molecular_function
GO:0062207	0.828656	0	0.240718	2	17	3424	189	regulation of pattern recognition receptor signaling pathway	biological_process
GO:0010812	0.828656	0	0.240718	2	17	3424	189	negative regulation of cell-substrate adhesion	biological_process
GO:0086002	0.828656	0	0.240718	2	17	3424	189	cardiac muscle cell action potential involved in contraction	biological_process
GO:0043044	0.828656	0	0.240718	2	17	3424	189	ATP-dependent chromatin remodeling	biological_process
GO:1990752	0.828656	0	0.240718	2	17	3424	189	microtubule end	cellular_component
GO:0051650	0.828656	0	0.240608	6	76	3424	189	establishment of vesicle localization	biological_process
GO:1901799	0.828656	0	0.240718	2	17	3424	189	negative regulation of proteasomal protein catabolic process	biological_process
GO:0060420	0.828656	0	0.240718	2	17	3424	189	regulation of heart growth	biological_process
GO:0002931	0.828656	0	0.240718	2	17	3424	189	response to ischemia	biological_process
GO:0014743	0.828656	0	0.240718	2	17	3424	189	regulation of muscle hypertrophy	biological_process
GO:0042220	0.828656	0	0.240718	2	17	3424	189	response to cocaine	biological_process
GO:0022029	0.828656	0	0.240718	2	17	3424	189	telencephalon cell migration	biological_process
GO:0031941	0.828656	0	0.240718	2	17	3424	189	filamentous actin	cellular_component
GO:0048145	0.828656	0	0.240718	2	17	3424	189	regulation of fibroblast proliferation	biological_process
GO:0043204	0.828656	0	0.240608	6	76	3424	189	perikaryon	cellular_component
GO:0086010	0.828656	0	0.240718	2	17	3424	189	membrane depolarization during action potential	biological_process
GO:0007026	0.828656	0	0.240718	2	17	3424	189	negative regulation of microtubule depolymerization	biological_process
GO:2000059	0.828656	0	0.240718	2	17	3424	189	negative regulation of ubiquitin-dependent protein catabolic process	biological_process
GO:0010611	0.828656	0	0.240718	2	17	3424	189	regulation of cardiac muscle hypertrophy	biological_process
GO:0008344	0.832914	0	0.243015	3	31	3424	189	adult locomotory behavior	biological_process
GO:0061001	0.832914	0	0.243015	3	31	3424	189	regulation of dendritic spine morphogenesis	biological_process
GO:0007565	0.832914	0	0.243015	3	31	3424	189	female pregnancy	biological_process
GO:0050771	0.832914	0	0.243015	3	31	3424	189	negative regulation of axonogenesis	biological_process
GO:0032092	0.832914	0	0.243015	3	31	3424	189	positive regulation of protein binding	biological_process
GO:0060047	0.832914	0	0.243015	3	31	3424	189	heart contraction	biological_process
GO:1903900	0.832914	0	0.243015	3	31	3424	189	regulation of viral life cycle	biological_process
GO:0005759	0.833494	0	0.243336	7	92	3424	189	mitochondrial matrix	cellular_component
GO:0042119	0.833679	0	0.243693	9	124	3424	189	neutrophil activation	biological_process
GO:0036230	0.833679	0	0.243693	9	124	3424	189	granulocyte activation	biological_process
GO:0032101	0.83467	0	0.244195	14	206	3424	189	regulation of response to external stimulus	biological_process
GO:0042325	0.83467	0	0.244286	28	443	3424	189	regulation of phosphorylation	biological_process
GO:0006109	0.835988	0	0.245128	5	61	3424	189	regulation of carbohydrate metabolic process	biological_process
GO:0043933	0.835988	0	0.244922	27	426	3424	189	protein-containing complex subunit organization	biological_process
GO:0050821	0.835988	0	0.245128	5	61	3424	189	protein stabilization	biological_process
GO:0019083	0.841746	0	0.247122	4	46	3424	189	viral transcription	biological_process
GO:0007584	0.841746	0	0.247122	4	46	3424	189	response to nutrient	biological_process
GO:0046883	0.85032	0	0.249949	6	77	3424	189	regulation of hormone secretion	biological_process
GO:0098562	0.85032	0	0.249949	6	77	3424	189	cytoplasmic side of membrane	cellular_component
GO:0002446	0.853353	0	0.250995	9	125	3424	189	neutrophil mediated immunity	biological_process
GO:0071902	0.854576	0	0.251976	8	109	3424	189	positive regulation of protein serine/threonine kinase activity	biological_process
GO:0030832	0.854576	0	0.25184	7	93	3424	189	regulation of actin filament length	biological_process
GO:0015629	0.854576	0	0.251712	15	224	3424	189	actin cytoskeleton	cellular_component
GO:0008064	0.854576	0	0.25184	7	93	3424	189	regulation of actin polymerization or depolymerization	biological_process
GO:0060627	0.85791	0	0.253116	16	241	3424	189	regulation of vesicle-mediated transport	biological_process
GO:1903729	0.863242	0	0.288898	1	6	3424	189	regulation of plasma membrane organization	biological_process
GO:1903862	0.863242	0	0.288898	1	6	3424	189	positive regulation of oxidative phosphorylation	biological_process
GO:0051590	0.863242	0	0.261648	2	18	3424	189	positive regulation of neurotransmitter transport	biological_process
GO:1901387	0.863242	0	0.288898	1	6	3424	189	positive regulation of voltage-gated calcium channel activity	biological_process
GO:0006360	0.863242	0	0.288898	1	6	3424	189	transcription by RNA polymerase I	biological_process
GO:0005179	0.863242	0	0.288898	1	6	3424	189	hormone activity	molecular_function
GO:1901379	0.863242	0	0.273384	3	33	3424	189	regulation of potassium ion transmembrane transport	biological_process
GO:0045182	0.863242	0	0.259446	4	47	3424	189	translation regulator activity	molecular_function
GO:0045185	0.863242	0	0.258138	3	32	3424	189	maintenance of protein location	biological_process
GO:0044827	0.863242	0	0.288898	1	6	3424	189	modulation by host of viral genome replication	biological_process
GO:0051651	0.863242	0	0.288724	3	34	3424	189	maintenance of location in cell	biological_process
GO:1901682	0.863242	0	0.288898	1	6	3424	189	sulfur compound transmembrane transporter activity	molecular_function
GO:0046466	0.863242	0	0.288898	1	6	3424	189	membrane lipid catabolic process	biological_process
GO:0050864	0.863242	0	0.282591	2	19	3424	189	regulation of B cell activation	biological_process
GO:0009123	0.863242	0	0.282591	2	19	3424	189	nucleoside monophosphate metabolic process	biological_process
GO:0009755	0.863242	0	0.288724	3	34	3424	189	hormone-mediated signaling pathway	biological_process
GO:0032402	0.863242	0	0.288898	1	6	3424	189	melanosome transport	biological_process
GO:0032411	0.863242	0	0.271888	4	48	3424	189	positive regulation of transporter activity	biological_process
GO:0046475	0.863242	0	0.288898	1	6	3424	189	glycerophospholipid catabolic process	biological_process
GO:0015294	0.863242	0	0.258138	3	32	3424	189	solute:cation symporter activity	molecular_function
GO:0032526	0.863242	0	0.282591	2	19	3424	189	response to retinoic acid	biological_process
GO:0051702	0.863242	0	0.282591	2	19	3424	189	interaction with symbiont	biological_process
GO:0032728	0.863242	0	0.288898	1	6	3424	189	positive regulation of interferon-beta production	biological_process
GO:0032806	0.863242	0	0.288898	1	6	3424	189	carboxy-terminal domain protein kinase complex	cellular_component
GO:0051668	0.863242	0	0.258138	3	32	3424	189	localization within membrane	biological_process
GO:0060334	0.863242	0	0.288898	1	6	3424	189	regulation of interferon-gamma-mediated signaling pathway	biological_process
GO:0045445	0.863242	0	0.288898	1	6	3424	189	myoblast differentiation	biological_process
GO:0051704	0.863242	0	0.265467	13	193	3424	189	multi-organism process	biological_process
GO:0006342	0.863242	0	0.261648	2	18	3424	189	chromatin silencing	biological_process
GO:0044106	0.863242	0	0.288898	1	6	3424	189	cellular amine metabolic process	biological_process
GO:0006298	0.863242	0	0.288898	1	6	3424	189	mismatch repair	biological_process
GO:0051290	0.863242	0	0.288898	1	6	3424	189	protein heterotetramerization	biological_process
GO:0005930	0.863242	0	0.282591	2	19	3424	189	axoneme	cellular_component
GO:1903146	0.863242	0	0.261648	2	18	3424	189	regulation of autophagy of mitochondrion	biological_process
GO:1902993	0.863242	0	0.288898	1	6	3424	189	positive regulation of amyloid precursor protein catabolic process	biological_process
GO:1903131	0.863242	0	0.288898	1	6	3424	189	mononuclear cell differentiation	biological_process
GO:1903020	0.863242	0	0.288898	1	6	3424	189	positive regulation of glycoprotein metabolic process	biological_process
GO:1903035	0.863242	0	0.282591	2	19	3424	189	negative regulation of response to wounding	biological_process
GO:0051385	0.863242	0	0.288898	1	6	3424	189	response to mineralocorticoid	biological_process
GO:0042476	0.863242	0	0.282591	2	19	3424	189	odontogenesis	biological_process
GO:0044706	0.863242	0	0.273384	3	33	3424	189	multi-multicellular organism process	biological_process
GO:0043189	0.863242	0	0.288898	1	6	3424	189	H4/H2A histone acetyltransferase complex	cellular_component
GO:0051011	0.863242	0	0.288898	1	6	3424	189	microtubule minus-end binding	molecular_function
GO:0033674	0.863242	0	0.25559	14	208	3424	189	positive regulation of kinase activity	biological_process
GO:0061351	0.863242	0	0.282591	2	19	3424	189	neural precursor cell proliferation	biological_process
GO:0051904	0.863242	0	0.288898	1	6	3424	189	pigment granule transport	biological_process
GO:0007417	0.863242	0	0.260295	21	327	3424	189	central nervous system development	biological_process
GO:0045293	0.863242	0	0.288898	1	6	3424	189	mRNA editing complex	cellular_component
GO:0051881	0.863242	0	0.261648	2	18	3424	189	regulation of mitochondrial membrane potential	biological_process
GO:1900373	0.863242	0	0.288898	1	6	3424	189	positive regulation of purine nucleotide biosynthetic process	biological_process
GO:0051861	0.863242	0	0.288898	1	6	3424	189	glycolipid binding	molecular_function
GO:1900543	0.863242	0	0.288898	1	6	3424	189	negative regulation of purine nucleotide metabolic process	biological_process
GO:0043217	0.863242	0	0.288898	1	6	3424	189	myelin maintenance	biological_process
GO:0002218	0.863242	0	0.259446	4	47	3424	189	activation of innate immune response	biological_process
GO:0046625	0.863242	0	0.288898	1	6	3424	189	sphingolipid binding	molecular_function
GO:0014047	0.863242	0	0.261648	2	18	3424	189	glutamate secretion	biological_process
GO:2000010	0.863242	0	0.288898	1	6	3424	189	positive regulation of protein localization to cell surface	biological_process
GO:0097549	0.863242	0	0.261648	2	18	3424	189	chromatin organization involved in negative regulation of transcription	biological_process
GO:0016514	0.863242	0	0.288898	1	6	3424	189	SWI/SNF complex	cellular_component
GO:0010770	0.863242	0	0.259392	6	78	3424	189	positive regulation of cell morphogenesis involved in differentiation	biological_process
GO:0002102	0.863242	0	0.282591	2	19	3424	189	podosome	cellular_component
GO:0002705	0.863242	0	0.261648	2	18	3424	189	positive regulation of leukocyte mediated immunity	biological_process
GO:0060485	0.863242	0	0.271888	4	48	3424	189	mesenchyme development	biological_process
GO:0010498	0.863242	0	0.260433	7	94	3424	189	proteasomal protein catabolic process	biological_process
GO:0060544	0.863242	0	0.288898	1	6	3424	189	regulation of necroptotic process	biological_process
GO:0010508	0.863242	0	0.259446	4	47	3424	189	positive regulation of autophagy	biological_process
GO:0060438	0.863242	0	0.288898	1	6	3424	189	trachea development	biological_process
GO:0060547	0.863242	0	0.288898	1	6	3424	189	negative regulation of necrotic cell death	biological_process
GO:0002819	0.863242	0	0.261648	2	18	3424	189	regulation of adaptive immune response	biological_process
GO:0010259	0.863242	0	0.288898	1	6	3424	189	multicellular organism aging	biological_process
GO:0009894	0.863242	0	0.284082	21	332	3424	189	regulation of catabolic process	biological_process
GO:0010608	0.863242	0	0.287062	11	163	3424	189	posttranscriptional regulation of gene expression	biological_process
GO:0045980	0.863242	0	0.288898	1	6	3424	189	negative regulation of nucleotide metabolic process	biological_process
GO:0050857	0.863242	0	0.288898	1	6	3424	189	positive regulation of antigen receptor-mediated signaling pathway	biological_process
GO:0060444	0.863242	0	0.288898	1	6	3424	189	branching involved in mammary gland duct morphogenesis	biological_process
GO:0099503	0.863242	0	0.255347	19	292	3424	189	secretory vesicle	cellular_component
GO:0098978	0.863242	0	0.284913	14	213	3424	189	glutamatergic synapse	cellular_component
GO:0002888	0.863242	0	0.288898	1	6	3424	189	positive regulation of myeloid leukocyte mediated immunity	biological_process
GO:0033673	0.863242	0	0.259392	6	78	3424	189	negative regulation of kinase activity	biological_process
GO:0097494	0.863242	0	0.288898	1	6	3424	189	regulation of vesicle size	biological_process
GO:0050731	0.863242	0	0.284433	4	49	3424	189	positive regulation of peptidyl-tyrosine phosphorylation	biological_process
GO:0050728	0.863242	0	0.261648	2	18	3424	189	negative regulation of inflammatory response	biological_process
GO:0031954	0.863242	0	0.288898	1	6	3424	189	positive regulation of protein autophosphorylation	biological_process
GO:0012506	0.863242	0	0.275142	17	262	3424	189	vesicle membrane	cellular_component
GO:0032956	0.863242	0	0.273497	11	161	3424	189	regulation of actin cytoskeleton organization	biological_process
GO:0032963	0.863242	0	0.288898	1	6	3424	189	collagen metabolic process	biological_process
GO:0061117	0.863242	0	0.288898	1	6	3424	189	negative regulation of heart growth	biological_process
GO:0098847	0.863242	0	0.288898	1	6	3424	189	sequence-specific single stranded DNA binding	molecular_function
GO:0002377	0.863242	0	0.288898	1	6	3424	189	immunoglobulin production	biological_process
GO:0033046	0.863242	0	0.288898	1	6	3424	189	negative regulation of sister chromatid segregation	biological_process
GO:0046580	0.863242	0	0.282591	2	19	3424	189	negative regulation of Ras protein signal transduction	biological_process
GO:0015844	0.863242	0	0.288898	1	6	3424	189	monoamine transport	biological_process
GO:0062098	0.863242	0	0.288898	1	6	3424	189	regulation of programmed necrotic cell death	biological_process
GO:0016814	0.863242	0	0.288898	1	6	3424	189	hydrolase activity, acting on carbon-nitrogen (but not peptide) bonds, in cyclic amidines	molecular_function
GO:0002221	0.863242	0	0.282591	2	19	3424	189	pattern recognition receptor signaling pathway	biological_process
GO:0001678	0.863242	0	0.273384	3	33	3424	189	cellular glucose homeostasis	biological_process
GO:0046825	0.863242	0	0.282591	2	19	3424	189	regulation of protein export from nucleus	biological_process
GO:0031507	0.863242	0	0.288898	1	6	3424	189	heterochromatin assembly	biological_process
GO:0016627	0.863242	0	0.288898	1	6	3424	189	oxidoreductase activity, acting on the CH-CH group of donors	molecular_function
GO:0016584	0.863242	0	0.288898	1	6	3424	189	nucleosome positioning	biological_process
GO:0070491	0.863242	0	0.261648	2	18	3424	189	repressing transcription factor binding	molecular_function
GO:0016571	0.863242	0	0.282591	2	19	3424	189	histone methylation	biological_process
GO:0061029	0.863242	0	0.288898	1	6	3424	189	eyelid development in camera-type eye	biological_process
GO:0001776	0.863242	0	0.261648	2	18	3424	189	leukocyte homeostasis	biological_process
GO:0001779	0.863242	0	0.288898	1	6	3424	189	natural killer cell differentiation	biological_process
GO:0070302	0.863242	0	0.266386	5	63	3424	189	regulation of stress-activated protein kinase signaling cascade	biological_process
GO:0097014	0.863242	0	0.282591	2	19	3424	189	ciliary plasm	cellular_component
GO:0031453	0.863242	0	0.288898	1	6	3424	189	positive regulation of heterochromatin assembly	biological_process
GO:1903322	0.863242	0	0.258138	3	32	3424	189	positive regulation of protein modification by small protein conjugation or removal	biological_process
GO:0060020	0.863242	0	0.288898	1	6	3424	189	Bergmann glial cell differentiation	biological_process
GO:0051145	0.863242	0	0.288898	1	6	3424	189	smooth muscle cell differentiation	biological_process
GO:0019722	0.863242	0	0.259446	4	47	3424	189	calcium-mediated signaling	biological_process
GO:0030863	0.863242	0	0.255701	5	62	3424	189	cortical cytoskeleton	cellular_component
GO:0072583	0.863242	0	0.261648	2	18	3424	189	clathrin-dependent endocytosis	biological_process
GO:0030810	0.863242	0	0.288898	1	6	3424	189	positive regulation of nucleotide biosynthetic process	biological_process
GO:0019058	0.863242	0	0.255701	5	62	3424	189	viral life cycle	biological_process
GO:0048786	0.863242	0	0.271888	4	48	3424	189	presynaptic active zone	cellular_component
GO:0001650	0.863242	0	0.258138	3	32	3424	189	fibrillar center	cellular_component
GO:2000810	0.863242	0	0.288898	1	6	3424	189	regulation of bicellular tight junction assembly	biological_process
GO:0030660	0.863242	0	0.258138	3	32	3424	189	Golgi-associated vesicle membrane	cellular_component
GO:0021819	0.863242	0	0.288898	1	6	3424	189	layer formation in cerebral cortex	biological_process
GO:0030507	0.863242	0	0.282591	2	19	3424	189	spectrin binding	molecular_function
GO:0031109	0.863242	0	0.261648	2	18	3424	189	microtubule polymerization or depolymerization	biological_process
GO:0001505	0.863242	0	0.270216	10	144	3424	189	regulation of neurotransmitter levels	biological_process
GO:0030346	0.863242	0	0.288898	1	6	3424	189	protein phosphatase 2B binding	molecular_function
GO:0072386	0.863242	0	0.288898	1	6	3424	189	plus-end-directed organelle transport along microtubule	biological_process
GO:1903055	0.863242	0	0.288898	1	6	3424	189	positive regulation of extracellular matrix organization	biological_process
GO:0090207	0.863242	0	0.288898	1	6	3424	189	regulation of triglyceride metabolic process	biological_process
GO:0055024	0.863242	0	0.261648	2	18	3424	189	regulation of cardiac muscle tissue development	biological_process
GO:0055022	0.863242	0	0.288898	1	6	3424	189	negative regulation of cardiac muscle tissue growth	biological_process
GO:0035967	0.863242	0	0.273384	3	33	3424	189	cellular response to topologically incorrect protein	biological_process
GO:0008290	0.863242	0	0.288898	1	6	3424	189	F-actin capping protein complex	cellular_component
GO:0052745	0.863242	0	0.288898	1	6	3424	189	inositol phosphate phosphatase activity	molecular_function
GO:0036396	0.863242	0	0.288898	1	6	3424	189	RNA N6-methyladenosine methyltransferase complex	cellular_component
GO:0019707	0.863242	0	0.288898	1	6	3424	189	protein-cysteine S-acyltransferase activity	molecular_function
GO:0019706	0.863242	0	0.288898	1	6	3424	189	protein-cysteine S-palmitoyltransferase activity	molecular_function
GO:0070997	0.863242	0	0.282591	2	19	3424	189	neuron death	biological_process
GO:0019215	0.863242	0	0.288898	1	6	3424	189	intermediate filament binding	molecular_function
GO:0044291	0.863242	0	0.288724	3	34	3424	189	cell-cell contact zone	cellular_component
GO:2001138	0.863242	0	0.288898	1	6	3424	189	regulation of phospholipid transport	biological_process
GO:2001140	0.863242	0	0.288898	1	6	3424	189	positive regulation of phospholipid transport	biological_process
GO:0030282	0.863242	0	0.288898	1	6	3424	189	bone mineralization	biological_process
GO:0030224	0.863242	0	0.288898	1	6	3424	189	monocyte differentiation	biological_process
GO:0022829	0.863242	0	0.288898	1	6	3424	189	wide pore channel activity	molecular_function
GO:0071474	0.863242	0	0.288898	1	6	3424	189	cellular hyperosmotic response	biological_process
GO:0030195	0.863242	0	0.288898	1	6	3424	189	negative regulation of blood coagulation	biological_process
GO:0031279	0.863242	0	0.282591	2	19	3424	189	regulation of cyclase activity	biological_process
GO:0030175	0.863242	0	0.271888	4	48	3424	189	filopodium	cellular_component
GO:0071786	0.863242	0	0.288898	1	6	3424	189	endoplasmic reticulum tubular network organization	biological_process
GO:0051985	0.863242	0	0.288898	1	6	3424	189	negative regulation of chromosome segregation	biological_process
GO:0071495	0.863242	0	0.264646	22	345	3424	189	cellular response to endogenous stimulus	biological_process
GO:0030149	0.863242	0	0.288898	1	6	3424	189	sphingolipid catabolic process	biological_process
GO:0030032	0.863242	0	0.261648	2	18	3424	189	lamellipodium assembly	biological_process
GO:0090130	0.863242	0	0.258138	3	32	3424	189	tissue migration	biological_process
GO:0090153	0.863242	0	0.288898	1	6	3424	189	regulation of sphingolipid biosynthetic process	biological_process
GO:0048645	0.863242	0	0.288898	1	6	3424	189	animal organ formation	biological_process
GO:0071479	0.863242	0	0.261648	2	18	3424	189	cellular response to ionizing radiation	biological_process
GO:0070868	0.863242	0	0.288898	1	6	3424	189	heterochromatin organization involved in chromatin silencing	biological_process
GO:0021885	0.863242	0	0.282591	2	19	3424	189	forebrain cell migration	biological_process
GO:0048143	0.863242	0	0.288898	1	6	3424	189	astrocyte activation	biological_process
GO:0031032	0.863242	0	0.259446	4	47	3424	189	actomyosin structure organization	biological_process
GO:0086003	0.863242	0	0.261648	2	18	3424	189	cardiac muscle cell contraction	biological_process
GO:0048608	0.863242	0	0.278556	6	80	3424	189	reproductive structure development	biological_process
GO:0051966	0.863242	0	0.258138	3	32	3424	189	regulation of synaptic transmission, glutamatergic	biological_process
GO:0140312	0.863242	0	0.288898	1	6	3424	189	cargo adaptor activity	molecular_function
GO:1904680	0.863242	0	0.288898	1	6	3424	189	peptide transmembrane transporter activity	molecular_function
GO:0060078	0.863242	0	0.258138	3	32	3424	189	regulation of postsynaptic membrane potential	biological_process
GO:0035259	0.863242	0	0.288898	1	6	3424	189	glucocorticoid receptor binding	molecular_function
GO:0035267	0.863242	0	0.288898	1	6	3424	189	NuA4 histone acetyltransferase complex	cellular_component
GO:0009127	0.863242	0	0.288898	1	6	3424	189	purine nucleoside monophosphate biosynthetic process	biological_process
GO:0060052	0.863242	0	0.288898	1	6	3424	189	neurofilament cytoskeleton organization	biological_process
GO:0090201	0.863242	0	0.288898	1	6	3424	189	negative regulation of release of cytochrome c from mitochondria	biological_process
GO:0035303	0.863242	0	0.288261	6	81	3424	189	regulation of dephosphorylation	biological_process
GO:0106049	0.863242	0	0.288898	1	6	3424	189	regulation of cellular response to osmotic stress	biological_process
GO:0035615	0.863242	0	0.288898	1	6	3424	189	clathrin adaptor activity	molecular_function
GO:0055082	0.863242	0	0.261362	14	209	3424	189	cellular chemical homeostasis	biological_process
GO:0035794	0.863242	0	0.288898	1	6	3424	189	positive regulation of mitochondrial membrane permeability	biological_process
GO:0007566	0.863242	0	0.288898	1	6	3424	189	embryo implantation	biological_process
GO:1904357	0.863242	0	0.288898	1	6	3424	189	negative regulation of telomere maintenance via telomere lengthening	biological_process
GO:0051920	0.863242	0	0.288898	1	6	3424	189	peroxiredoxin activity	molecular_function
GO:0006644	0.863242	0	0.269111	7	95	3424	189	phospholipid metabolic process	biological_process
GO:0043302	0.863242	0	0.288898	1	6	3424	189	positive regulation of leukocyte degranulation	biological_process
GO:1902186	0.863242	0	0.288898	1	6	3424	189	regulation of viral release from host cell	biological_process
GO:1902230	0.863242	0	0.288898	1	6	3424	189	negative regulation of intrinsic apoptotic signaling pathway in response to DNA damage	biological_process
GO:0043368	0.863242	0	0.288898	1	6	3424	189	positive T cell selection	biological_process
GO:0006576	0.863242	0	0.288898	1	6	3424	189	cellular biogenic amine metabolic process	biological_process
GO:1902414	0.863242	0	0.284433	4	49	3424	189	protein localization to cell junction	biological_process
GO:1902514	0.863242	0	0.288898	1	6	3424	189	regulation of calcium ion transmembrane transport via high voltage-gated calcium channel	biological_process
GO:0044325	0.863242	0	0.277169	5	64	3424	189	ion channel binding	molecular_function
GO:0009161	0.863242	0	0.261648	2	18	3424	189	ribonucleoside monophosphate metabolic process	biological_process
GO:0009163	0.863242	0	0.288898	1	6	3424	189	nucleoside biosynthetic process	biological_process
GO:0009168	0.863242	0	0.288898	1	6	3424	189	purine ribonucleoside monophosphate biosynthetic process	biological_process
GO:0004713	0.863242	0	0.277169	5	64	3424	189	protein tyrosine kinase activity	molecular_function
GO:1904646	0.863242	0	0.261648	2	18	3424	189	cellular response to amyloid-beta	biological_process
GO:0045651	0.863242	0	0.288898	1	6	3424	189	positive regulation of macrophage differentiation	biological_process
GO:0045649	0.863242	0	0.288898	1	6	3424	189	regulation of macrophage differentiation	biological_process
GO:0040013	0.863242	0	0.259392	6	78	3424	189	negative regulation of locomotion	biological_process
GO:1904467	0.863242	0	0.288898	1	6	3424	189	regulation of tumor necrosis factor secretion	biological_process
GO:0051937	0.863242	0	0.288898	1	6	3424	189	catecholamine transport	biological_process
GO:1904424	0.863242	0	0.288898	1	6	3424	189	regulation of GTP binding	biological_process
GO:1900047	0.863242	0	0.288898	1	6	3424	189	negative regulation of hemostasis	biological_process
GO:0007602	0.863242	0	0.288898	1	6	3424	189	phototransduction	biological_process
GO:0042100	0.863242	0	0.288898	1	6	3424	189	B cell proliferation	biological_process
GO:1905038	0.863242	0	0.288898	1	6	3424	189	regulation of membrane lipid metabolic process	biological_process
GO:0003743	0.863242	0	0.282591	2	19	3424	189	translation initiation factor activity	molecular_function
GO:1900102	0.863242	0	0.288898	1	6	3424	189	negative regulation of endoplasmic reticulum unfolded protein response	biological_process
GO:0050884	0.863242	0	0.288898	1	6	3424	189	neuromuscular process controlling posture	biological_process
GO:0008585	0.863242	0	0.282591	2	19	3424	189	female gonad development	biological_process
GO:0099527	0.863242	0	0.288898	1	6	3424	189	postsynapse to nucleus signaling pathway	biological_process
GO:0060330	0.863242	0	0.288898	1	6	3424	189	regulation of response to interferon-gamma	biological_process
GO:0009299	0.863242	0	0.288898	1	6	3424	189	mRNA transcription	biological_process
GO:0009266	0.863242	0	0.271888	4	48	3424	189	response to temperature stimulus	biological_process
GO:0045824	0.863242	0	0.288898	1	6	3424	189	negative regulation of innate immune response	biological_process
GO:0003230	0.863242	0	0.288898	1	6	3424	189	cardiac atrium development	biological_process
GO:0009220	0.863242	0	0.288898	1	6	3424	189	pyrimidine ribonucleotide biosynthetic process	biological_process
GO:0045799	0.863242	0	0.288898	1	6	3424	189	positive regulation of chromatin assembly or disassembly	biological_process
GO:0038127	0.863242	0	0.288724	3	34	3424	189	ERBB signaling pathway	biological_process
GO:0004439	0.863242	0	0.288898	1	6	3424	189	phosphatidylinositol-4,5-bisphosphate 5-phosphatase activity	molecular_function
GO:0048471	0.868382	0	0.290934	18	282	3424	189	perinuclear region of cytoplasm	cellular_component
GO:0061024	0.868382	0	0.290934	18	282	3424	189	membrane organization	biological_process
GO:0051347	0.869057	0	0.291318	15	231	3424	189	positive regulation of transferase activity	biological_process
GO:0008021	0.871546	0	0.292311	8	114	3424	189	synaptic vesicle	cellular_component
GO:1903580	0.873926	0	0.324269	2	21	3424	189	positive regulation of ATP metabolic process	biological_process
GO:1904779	0.873926	0	0.328219	1	7	3424	189	regulation of protein localization to centrosome	biological_process
GO:0006672	0.873926	0	0.328219	1	7	3424	189	ceramide metabolic process	biological_process
GO:1905332	0.873926	0	0.328219	1	7	3424	189	positive regulation of morphogenesis of an epithelium	biological_process
GO:1990234	0.873926	0	0.293919	11	164	3424	189	transferase complex	cellular_component
GO:0002279	0.873926	0	0.328219	1	7	3424	189	mast cell activation involved in immune response	biological_process
GO:0016409	0.873926	0	0.328219	1	7	3424	189	palmitoyltransferase activity	molecular_function
GO:0097038	0.873926	0	0.328219	1	7	3424	189	perinuclear endoplasmic reticulum	cellular_component
GO:1902494	0.873926	0	0.298725	21	335	3424	189	catalytic complex	cellular_component
GO:0003008	0.873926	0	0.313626	24	390	3424	189	system process	biological_process
GO:0002448	0.873926	0	0.328219	1	7	3424	189	mast cell mediated immunity	biological_process
GO:0072350	0.873926	0	0.328219	1	7	3424	189	tricarboxylic acid metabolic process	biological_process
GO:0015865	0.873926	0	0.328219	1	7	3424	189	purine nucleotide transport	biological_process
GO:0016307	0.873926	0	0.328219	1	7	3424	189	phosphatidylinositol phosphate kinase activity	molecular_function
GO:0015868	0.873926	0	0.328219	1	7	3424	189	purine ribonucleotide transport	biological_process
GO:0016241	0.873926	0	0.327731	6	85	3424	189	regulation of macroautophagy	biological_process
GO:0097178	0.873926	0	0.328219	1	7	3424	189	ruffle assembly	biological_process
GO:0008536	0.873926	0	0.328219	1	7	3424	189	Ran GTPase binding	molecular_function
GO:0099504	0.873926	0	0.307882	6	83	3424	189	synaptic vesicle cycle	biological_process
GO:1905710	0.873926	0	0.328219	1	7	3424	189	positive regulation of membrane permeability	biological_process
GO:1905562	0.873926	0	0.328219	1	7	3424	189	regulation of vascular endothelial cell proliferation	biological_process
GO:0097386	0.873926	0	0.303484	2	20	3424	189	glial cell projection	cellular_component
GO:0016081	0.873926	0	0.328219	1	7	3424	189	synaptic vesicle docking	biological_process
GO:0015867	0.873926	0	0.328219	1	7	3424	189	ATP transport	biological_process
GO:0009583	0.873926	0	0.328219	1	7	3424	189	detection of light stimulus	biological_process
GO:2000177	0.873926	0	0.303484	2	20	3424	189	regulation of neural precursor cell proliferation	biological_process
GO:0019908	0.873926	0	0.328219	1	7	3424	189	nuclear cyclin-dependent protein kinase holoenzyme complex	cellular_component
GO:2000637	0.873926	0	0.328219	1	7	3424	189	positive regulation of gene silencing by miRNA	biological_process
GO:0014888	0.873926	0	0.328219	1	7	3424	189	striated muscle adaptation	biological_process
GO:0006687	0.873926	0	0.328219	1	7	3424	189	glycosphingolipid metabolic process	biological_process
GO:1902745	0.873926	0	0.303484	2	20	3424	189	positive regulation of lamellipodium organization	biological_process
GO:1904645	0.873926	0	0.303484	2	20	3424	189	response to amyloid-beta	biological_process
GO:0001738	0.873926	0	0.324269	2	21	3424	189	morphogenesis of a polarized epithelium	biological_process
GO:2000574	0.873926	0	0.328219	1	7	3424	189	regulation of microtubule motor activity	biological_process
GO:0019896	0.873926	0	0.328219	1	7	3424	189	axonal transport of mitochondrion	biological_process
GO:0010833	0.873926	0	0.328219	1	7	3424	189	telomere maintenance via telomere lengthening	biological_process
GO:0004866	0.873926	0	0.303484	2	20	3424	189	endopeptidase inhibitor activity	molecular_function
GO:0007009	0.873926	0	0.304128	3	35	3424	189	plasma membrane organization	biological_process
GO:0000794	0.873926	0	0.303484	2	20	3424	189	condensed nuclear chromosome	cellular_component
GO:0004708	0.873926	0	0.328219	1	7	3424	189	MAP kinase kinase activity	molecular_function
GO:0007019	0.873926	0	0.328219	1	7	3424	189	microtubule depolymerization	biological_process
GO:1902914	0.873926	0	0.328219	1	7	3424	189	regulation of protein polyubiquitination	biological_process
GO:0000987	0.873926	0	0.298039	6	82	3424	189	cis-regulatory region sequence-specific DNA binding	molecular_function
GO:0006122	0.873926	0	0.328219	1	7	3424	189	mitochondrial electron transport, ubiquinol to cytochrome c	biological_process
GO:2000601	0.873926	0	0.328219	1	7	3424	189	positive regulation of Arp2/3 complex-mediated actin nucleation	biological_process
GO:0010447	0.873926	0	0.328219	1	7	3424	189	response to acidic pH	biological_process
GO:0007030	0.873926	0	0.304128	3	35	3424	189	Golgi organization	biological_process
GO:0001103	0.873926	0	0.328219	1	7	3424	189	RNA polymerase II repressing transcription factor binding	molecular_function
GO:0009166	0.873926	0	0.303484	2	20	3424	189	nucleotide catabolic process	biological_process
GO:0019985	0.873926	0	0.328219	1	7	3424	189	translesion synthesis	biological_process
GO:0010977	0.873926	0	0.310013	5	67	3424	189	negative regulation of neuron projection development	biological_process
GO:1901524	0.873926	0	0.328219	1	7	3424	189	regulation of mitophagy	biological_process
GO:0008217	0.873926	0	0.304128	3	35	3424	189	regulation of blood pressure	biological_process
GO:0009218	0.873926	0	0.328219	1	7	3424	189	pyrimidine ribonucleotide metabolic process	biological_process
GO:1903509	0.873926	0	0.328219	1	7	3424	189	liposaccharide metabolic process	biological_process
GO:0001825	0.873926	0	0.328219	1	7	3424	189	blastocyst formation	biological_process
GO:0000381	0.873926	0	0.324269	2	21	3424	189	regulation of alternative mRNA splicing, via spliceosome	biological_process
GO:0007004	0.873926	0	0.328219	1	7	3424	189	telomere maintenance via telomerase	biological_process
GO:0006862	0.873926	0	0.328219	1	7	3424	189	nucleotide transport	biological_process
GO:0009069	0.873926	0	0.328219	1	7	3424	189	serine family amino acid metabolic process	biological_process
GO:2000780	0.873926	0	0.328219	1	7	3424	189	negative regulation of double-strand break repair	biological_process
GO:0071732	0.873926	0	0.328219	1	7	3424	189	cellular response to nitric oxide	biological_process
GO:1903909	0.873926	0	0.328219	1	7	3424	189	regulation of receptor clustering	biological_process
GO:2001025	0.873926	0	0.328219	1	7	3424	189	positive regulation of response to drug	biological_process
GO:2000781	0.873926	0	0.328219	1	7	3424	189	positive regulation of double-strand break repair	biological_process
GO:0005876	0.873926	0	0.324269	2	21	3424	189	spindle microtubule	cellular_component
GO:0099010	0.873926	0	0.328219	1	7	3424	189	modification of postsynaptic structure	biological_process
GO:1901626	0.873926	0	0.328219	1	7	3424	189	regulation of postsynaptic membrane organization	biological_process
GO:2001169	0.873926	0	0.328219	1	7	3424	189	regulation of ATP biosynthetic process	biological_process
GO:0071803	0.873926	0	0.328219	1	7	3424	189	positive regulation of podosome assembly	biological_process
GO:0030072	0.873926	0	0.324269	2	21	3424	189	peptide hormone secretion	biological_process
GO:0005085	0.873926	0	0.295593	7	98	3424	189	guanyl-nucleotide exchange factor activity	molecular_function
GO:1901659	0.873926	0	0.328219	1	7	3424	189	glycosyl compound biosynthetic process	biological_process
GO:0021954	0.873926	0	0.304128	3	35	3424	189	central nervous system neuron development	biological_process
GO:0005078	0.873926	0	0.328219	1	7	3424	189	MAP-kinase scaffold activity	molecular_function
GO:0009064	0.873926	0	0.324269	2	21	3424	189	glutamine family amino acid metabolic process	biological_process
GO:0005890	0.873926	0	0.328219	1	7	3424	189	sodium:potassium-exchanging ATPase complex	cellular_component
GO:0010591	0.873926	0	0.324269	2	21	3424	189	regulation of lamellipodium assembly	biological_process
GO:0098911	0.873926	0	0.328219	1	7	3424	189	regulation of ventricular cardiac muscle cell action potential	biological_process
GO:0010614	0.873926	0	0.328219	1	7	3424	189	negative regulation of cardiac muscle hypertrophy	biological_process
GO:2001056	0.873926	0	0.304128	3	35	3424	189	positive regulation of cysteine-type endopeptidase activity	biological_process
GO:0090557	0.873926	0	0.328219	1	7	3424	189	establishment of endothelial intestinal barrier	biological_process
GO:0000123	0.873926	0	0.303484	2	20	3424	189	histone acetyltransferase complex	cellular_component
GO:0022038	0.873926	0	0.328219	1	7	3424	189	corpus callosum development	biological_process
GO:0009308	0.873926	0	0.328219	1	7	3424	189	amine metabolic process	biological_process
GO:0006664	0.873926	0	0.328219	1	7	3424	189	glycolipid metabolic process	biological_process
GO:0001890	0.873926	0	0.319569	3	36	3424	189	placenta development	biological_process
GO:1903524	0.873926	0	0.324269	2	21	3424	189	positive regulation of blood circulation	biological_process
GO:0001912	0.873926	0	0.328219	1	7	3424	189	positive regulation of leukocyte mediated cytotoxicity	biological_process
GO:1902074	0.873926	0	0.328219	1	7	3424	189	response to salt	biological_process
GO:0016877	0.873926	0	0.328219	1	7	3424	189	ligase activity, forming carbon-sulfur bonds	molecular_function
GO:1902170	0.873926	0	0.328219	1	7	3424	189	cellular response to reactive nitrogen species	biological_process
GO:0002092	0.873926	0	0.328219	1	7	3424	189	positive regulation of receptor internalization	biological_process
GO:0001958	0.873926	0	0.328219	1	7	3424	189	endochondral ossification	biological_process
GO:0009415	0.873926	0	0.328219	1	7	3424	189	response to water	biological_process
GO:0005883	0.873926	0	0.328219	1	7	3424	189	neurofilament	cellular_component
GO:0016705	0.873926	0	0.328219	1	7	3424	189	oxidoreductase activity, acting on paired donors, with incorporation or reduction of molecular oxygen	molecular_function
GO:1904923	0.873926	0	0.328219	1	7	3424	189	regulation of autophagy of mitochondrion in response to mitochondrial depolarization	biological_process
GO:1904925	0.873926	0	0.328219	1	7	3424	189	positive regulation of autophagy of mitochondrion in response to mitochondrial depolarization	biological_process
GO:1900117	0.873926	0	0.328219	1	7	3424	189	regulation of execution phase of apoptosis	biological_process
GO:0007274	0.873926	0	0.328219	1	7	3424	189	neuromuscular synaptic transmission	biological_process
GO:0098586	0.873926	0	0.328219	1	7	3424	189	cellular response to virus	biological_process
GO:0003179	0.873926	0	0.328219	1	7	3424	189	heart valve morphogenesis	biological_process
GO:0007006	0.873926	0	0.297063	4	50	3424	189	mitochondrial membrane organization	biological_process
GO:0097366	0.873926	0	0.324269	2	21	3424	189	response to bronchodilator	biological_process
GO:1901880	0.873926	0	0.319569	3	36	3424	189	negative regulation of protein depolymerization	biological_process
GO:0021988	0.873926	0	0.328219	1	7	3424	189	olfactory lobe development	biological_process
GO:0000079	0.873926	0	0.303484	2	20	3424	189	regulation of cyclin-dependent protein serine/threonine kinase activity	biological_process
GO:1990782	0.873926	0	0.319569	3	36	3424	189	protein tyrosine kinase binding	molecular_function
GO:0014823	0.873926	0	0.303484	2	20	3424	189	response to activity	biological_process
GO:0009411	0.873926	0	0.304128	3	35	3424	189	response to UV	biological_process
GO:0008593	0.873926	0	0.303484	2	20	3424	189	regulation of Notch signaling pathway	biological_process
GO:0070228	0.873926	0	0.328219	1	7	3424	189	regulation of lymphocyte apoptotic process	biological_process
GO:0031430	0.873926	0	0.328219	1	7	3424	189	M band	cellular_component
GO:0051150	0.873926	0	0.328219	1	7	3424	189	regulation of smooth muscle cell differentiation	biological_process
GO:0071498	0.873926	0	0.328219	1	7	3424	189	cellular response to fluid shear stress	biological_process
GO:0099601	0.873926	0	0.319569	3	36	3424	189	regulation of neurotransmitter receptor activity	biological_process
GO:0043484	0.873926	0	0.297063	4	50	3424	189	regulation of RNA splicing	biological_process
GO:0071004	0.873926	0	0.328219	1	7	3424	189	U2-type prespliceosome	cellular_component
GO:0030867	0.873926	0	0.328219	1	7	3424	189	rough endoplasmic reticulum membrane	cellular_component
GO:0050855	0.873926	0	0.328219	1	7	3424	189	regulation of B cell receptor signaling pathway	biological_process
GO:0043403	0.873926	0	0.328219	1	7	3424	189	skeletal muscle tissue regeneration	biological_process
GO:0034391	0.873926	0	0.328219	1	7	3424	189	regulation of smooth muscle cell apoptotic process	biological_process
GO:0043500	0.873926	0	0.328219	1	7	3424	189	muscle adaptation	biological_process
GO:0071010	0.873926	0	0.328219	1	7	3424	189	prespliceosome	cellular_component
GO:0048285	0.873926	0	0.310013	5	67	3424	189	organelle fission	biological_process
GO:0045058	0.873926	0	0.328219	1	7	3424	189	T cell selection	biological_process
GO:0055080	0.873926	0	0.322033	12	185	3424	189	cation homeostasis	biological_process
GO:0060603	0.873926	0	0.328219	1	7	3424	189	mammary gland duct morphogenesis	biological_process
GO:0045505	0.873926	0	0.328219	1	7	3424	189	dynein intermediate chain binding	molecular_function
GO:0034105	0.873926	0	0.328219	1	7	3424	189	positive regulation of tissue remodeling	biological_process
GO:0055057	0.873926	0	0.328219	1	7	3424	189	neuroblast division	biological_process
GO:0050850	0.873926	0	0.328219	1	7	3424	189	positive regulation of calcium-mediated signaling	biological_process
GO:0071346	0.873926	0	0.304128	3	35	3424	189	cellular response to interferon-gamma	biological_process
GO:0060669	0.873926	0	0.328219	1	7	3424	189	embryonic placenta morphogenesis	biological_process
GO:0048475	0.873926	0	0.319569	3	36	3424	189	coated membrane	cellular_component
GO:0044294	0.873926	0	0.328219	1	7	3424	189	dendritic growth cone	cellular_component
GO:0060759	0.873926	0	0.319569	3	36	3424	189	regulation of response to cytokine stimulus	biological_process
GO:0031434	0.873926	0	0.328219	1	7	3424	189	mitogen-activated protein kinase kinase binding	molecular_function
GO:0035025	0.873926	0	0.328219	1	7	3424	189	positive regulation of Rho protein signal transduction	biological_process
GO:0032056	0.873926	0	0.328219	1	7	3424	189	positive regulation of translation in response to stress	biological_process
GO:0032103	0.873926	0	0.325662	8	118	3424	189	positive regulation of response to external stimulus	biological_process
GO:0032147	0.873926	0	0.308887	8	116	3424	189	activation of protein kinase activity	biological_process
GO:0043618	0.873926	0	0.304128	3	35	3424	189	regulation of transcription from RNA polymerase II promoter in response to stress	biological_process
GO:0070059	0.873926	0	0.328219	1	7	3424	189	intrinsic apoptotic signaling pathway in response to endoplasmic reticulum stress	biological_process
GO:0043954	0.873926	0	0.324269	2	21	3424	189	cellular component maintenance	biological_process
GO:0060443	0.873926	0	0.328219	1	7	3424	189	mammary gland morphogenesis	biological_process
GO:0051480	0.873926	0	0.317781	6	84	3424	189	regulation of cytosolic calcium ion concentration	biological_process
GO:0043113	0.873926	0	0.303484	2	20	3424	189	receptor clustering	biological_process
GO:0071216	0.873926	0	0.304128	3	35	3424	189	cellular response to biotic stimulus	biological_process
GO:0044794	0.873926	0	0.328219	1	7	3424	189	positive regulation by host of viral process	biological_process
GO:0050856	0.873926	0	0.328219	1	7	3424	189	regulation of T cell receptor signaling pathway	biological_process
GO:0048147	0.873926	0	0.328219	1	7	3424	189	negative regulation of fibroblast proliferation	biological_process
GO:0043657	0.873926	0	0.309763	4	51	3424	189	host cell	cellular_component
[truncated: 3,502 more rows]

## Sheet: CK-p25_down
term	q	rejected	p	x	n	M	N	name	namespace
GO:0032279	0.0806957	0	7.00773e-05	13	226	3424	58	asymmetric synapse	cellular_component
GO:0099177	0.0806957	0	5.54179e-05	13	221	3424	58	regulation of trans-synaptic signaling	biological_process
GO:0014069	0.0806957	0	5.28322e-05	13	220	3424	58	postsynaptic density	cellular_component
GO:0099572	0.0806957	0	8.80157e-05	13	231	3424	58	postsynaptic specialization	cellular_component
GO:0098794	0.0806957	0	8.68666e-05	17	373	3424	58	postsynapse	cellular_component
GO:0050804	0.0806957	0	5.28322e-05	13	220	3424	58	modulation of chemical synaptic transmission	biological_process
GO:0098984	0.102579	0	0.000130531	13	240	3424	58	neuron to neuron synapse	cellular_component
GO:0098793	0.111328	0	0.000182139	14	283	3424	58	presynapse	cellular_component
GO:0098978	0.111328	0	0.000171304	12	213	3424	58	glutamatergic synapse	cellular_component
GO:0097060	0.265751	0	0.000509665	11	205	3424	58	synaptic membrane	cellular_component
GO:0099536	0.265751	0	0.000531406	11	206	3424	58	synaptic signaling	biological_process
GO:0001540	0.280552	0	0.000612003	4	24	3424	58	amyloid-beta binding	molecular_function
GO:0036477	0.367932	0	0.000869499	16	409	3424	58	somatodendritic compartment	cellular_component
GO:0019233	0.382403	0	0.000973211	4	27	3424	58	sensory perception of pain	biological_process
GO:0099537	0.455979	0	0.00124335	10	193	3424	58	trans-synaptic signaling	biological_process
GO:0007267	0.58784	0	0.00178834	14	354	3424	58	cell-cell signaling	biological_process
GO:0098918	0.58784	0	0.00181663	3	15	3424	58	structural constituent of synapse	molecular_function
GO:0010469	0.617504	0	0.00213281	5	55	3424	58	regulation of signaling receptor activity	biological_process
GO:0048156	0.617504	0	0.00210382	4	33	3424	58	tau protein binding	molecular_function
GO:0048167	0.623407	0	0.00226652	7	110	3424	58	regulation of synaptic plasticity	biological_process
GO:0098802	0.652459	0	0.00322885	4	37	3424	58	plasma membrane signaling receptor complex	cellular_component
GO:0098916	0.652459	0	0.00343961	9	185	3424	58	anterograde trans-synaptic signaling	biological_process
GO:0070838	0.652459	0	0.00336206	6	88	3424	58	divalent metal ion transport	biological_process
GO:0050321	0.652459	0	0.00265037	3	17	3424	58	tau-protein kinase activity	molecular_function
GO:0099601	0.652459	0	0.00291624	4	36	3424	58	regulation of neurotransmitter receptor activity	biological_process
GO:0072511	0.652459	0	0.00336206	6	88	3424	58	divalent inorganic cation transport	biological_process
GO:0098685	0.652459	0	0.00291509	5	59	3424	58	Schaffer collateral - CA1 synapse	cellular_component
GO:0007268	0.652459	0	0.00343961	9	185	3424	58	chemical synaptic transmission	biological_process
GO:0031594	0.652459	0	0.00291624	4	36	3424	58	neuromuscular junction	cellular_component
GO:0035418	0.653448	0	0.00356362	4	38	3424	58	protein localization to synapse	biological_process
GO:0098976	0.654907	0	0.00404977	2	6	3424	58	excitatory chemical synaptic transmission	biological_process
GO:2000310	0.654907	0	0.00428588	3	20	3424	58	regulation of NMDA receptor activity	biological_process
GO:0008092	0.654907	0	0.00397073	15	428	3424	58	cytoskeletal protein binding	molecular_function
GO:0031527	0.654907	0	0.00404977	2	6	3424	58	filopodium membrane	cellular_component
GO:0017146	0.654907	0	0.00404977	2	6	3424	58	NMDA selective glutamate receptor complex	cellular_component
GO:0042734	0.654907	0	0.00419864	6	92	3424	58	presynaptic membrane	cellular_component
GO:0099641	0.678125	0	0.00739638	2	8	3424	58	anterograde axonal protein transport	biological_process
GO:0004970	0.678125	0	0.00739638	2	8	3424	58	ionotropic glutamate receptor activity	molecular_function
GO:0018105	0.678125	0	0.0061167	5	70	3424	58	peptidyl-serine phosphorylation	biological_process
GO:0099243	0.678125	0	0.00739638	2	8	3424	58	extrinsic component of synaptic membrane	cellular_component
GO:0098590	0.678125	0	0.0073934	15	457	3424	58	plasma membrane region	cellular_component
GO:0046873	0.678125	0	0.00628431	7	132	3424	58	metal ion transmembrane transporter activity	molecular_function
GO:0044224	0.678125	0	0.00739638	2	8	3424	58	juxtaparanode region of axon	cellular_component
GO:0044306	0.678125	0	0.00575331	5	69	3424	58	neuron projection terminus	cellular_component
GO:0098878	0.678125	0	0.00725288	3	24	3424	58	neurotransmitter receptor complex	cellular_component
GO:0050808	0.678125	0	0.00709629	7	135	3424	58	synapse organization	biological_process
GO:0031280	0.678125	0	0.00739638	2	8	3424	58	negative regulation of cyclase activity	biological_process
GO:0097447	0.678125	0	0.00620964	12	320	3424	58	dendritic tree	cellular_component
GO:0034330	0.678125	0	0.00678158	9	205	3424	58	cell junction organization	biological_process
GO:1905383	0.678125	0	0.00739638	2	8	3424	58	protein localization to presynapse	biological_process
GO:0018209	0.678125	0	0.0061167	5	70	3424	58	peptidyl-serine modification	biological_process
GO:0007194	0.678125	0	0.00560811	2	7	3424	58	negative regulation of adenylate cyclase activity	biological_process
GO:0030425	0.678125	0	0.00620964	12	320	3424	58	dendrite	cellular_component
GO:0044304	0.678125	0	0.00712537	4	46	3424	58	main axon	cellular_component
GO:0060074	0.678125	0	0.00739638	2	8	3424	58	synapse maturation	biological_process
GO:0051350	0.678125	0	0.00739638	2	8	3424	58	negative regulation of lyase activity	biological_process
GO:0007010	0.678125	0	0.00495848	15	438	3424	58	cytoskeleton organization	biological_process
GO:0007205	0.678125	0	0.00739638	2	8	3424	58	protein kinase C-activating G protein-coupled receptor signaling pathway	biological_process
GO:0005198	0.678125	0	0.00666368	8	168	3424	58	structural molecule activity	molecular_function
GO:0008328	0.678125	0	0.00725288	3	24	3424	58	ionotropic glutamate receptor complex	cellular_component
GO:0034702	0.688965	0	0.00763986	6	104	3424	58	ion channel complex	cellular_component
GO:0046902	0.722565	0	0.0081438	3	25	3424	58	regulation of mitochondrial membrane permeability	biological_process
GO:0018345	0.760968	0	0.00940662	2	9	3424	58	protein palmitoylation	biological_process
GO:0004674	0.760968	0	0.00876672	8	176	3424	58	protein serine/threonine kinase activity	molecular_function
GO:0099523	0.760968	0	0.00940662	2	9	3424	58	presynaptic cytosol	cellular_component
GO:0021762	0.760968	0	0.00909653	3	26	3424	58	substantia nigra development	biological_process
GO:0099558	0.760968	0	0.00940662	2	9	3424	58	maintenance of synapse structure	biological_process
GO:1902414	0.760968	0	0.00891017	4	49	3424	58	protein localization to cell junction	biological_process
GO:0007006	0.762525	0	0.00956448	4	50	3424	58	mitochondrial membrane organization	biological_process
GO:0090559	0.778841	0	0.0101119	3	27	3424	58	regulation of membrane permeability	biological_process
GO:0006816	0.778841	0	0.0101466	5	79	3424	58	calcium ion transport	biological_process
GO:0007420	0.778841	0	0.0101939	10	258	3424	58	brain development	biological_process
GO:0012506	0.828014	0	0.0113063	10	262	3424	58	vesicle membrane	cellular_component
GO:0032589	0.828014	0	0.0123339	3	29	3424	58	neuron projection membrane	cellular_component
GO:1902495	0.828014	0	0.0122756	6	115	3424	58	transmembrane transporter complex	cellular_component
GO:0016358	0.828014	0	0.0124932	4	54	3424	58	dendrite development	biological_process
GO:0034703	0.828014	0	0.0124179	5	83	3424	58	cation channel complex	cellular_component
GO:0099604	0.828014	0	0.011631	2	10	3424	58	ligand-gated calcium channel activity	molecular_function
GO:1990351	0.828014	0	0.0122756	6	115	3424	58	transporter complex	cellular_component
GO:0022843	0.828014	0	0.0117133	4	53	3424	58	voltage-gated cation channel activity	molecular_function
GO:0008021	0.828014	0	0.0117876	6	114	3424	58	synaptic vesicle	cellular_component
GO:0031256	0.828014	0	0.0124179	5	83	3424	58	leading edge membrane	cellular_component
GO:0099640	0.828014	0	0.011631	2	10	3424	58	axo-dendritic protein transport	biological_process
GO:0060322	0.860965	0	0.0131469	10	268	3424	58	head development	biological_process
GO:0098839	0.861119	0	0.0133058	4	55	3424	58	postsynaptic density membrane	cellular_component
GO:0005080	0.866199	0	0.0135417	3	30	3424	58	protein kinase C binding	molecular_function
GO:0006497	0.869164	0	0.0140621	2	11	3424	58	protein lipidation	biological_process
GO:0035235	0.869164	0	0.0140621	2	11	3424	58	ionotropic glutamate receptor signaling pathway	biological_process
GO:0099186	0.869164	0	0.0140621	2	11	3424	58	structural constituent of postsynapse	molecular_function
GO:0031253	0.878412	0	0.0143714	6	119	3424	58	cell projection membrane	cellular_component
GO:0016301	0.887829	0	0.0148483	10	273	3424	58	kinase activity	molecular_function
GO:0048857	0.887829	0	0.0148149	3	31	3424	58	neural nucleus development	biological_process
GO:0070382	0.917328	0	0.0155084	6	121	3424	58	exocytic vesicle	cellular_component
GO:0099175	0.919998	0	0.0168914	4	59	3424	58	regulation of postsynapse organization	biological_process
GO:0008093	0.919998	0	0.0166924	2	12	3424	58	cytoskeletal anchor activity	molecular_function
GO:0010857	0.919998	0	0.0166924	2	12	3424	58	calcium-dependent protein kinase activity	molecular_function
GO:0007186	0.919998	0	0.0166567	8	197	3424	58	G protein-coupled receptor signaling pathway	biological_process
GO:0030901	0.919998	0	0.0161538	3	32	3424	58	midbrain development	biological_process
GO:0043679	0.919998	0	0.0168914	4	59	3424	58	axon terminus	cellular_component
GO:0099171	0.919998	0	0.0166924	2	12	3424	58	presynaptic modulation of chemical synaptic transmission	biological_process
GO:0009931	0.919998	0	0.0166924	2	12	3424	58	calcium-dependent protein serine/threonine kinase activity	molecular_function
GO:0005516	0.968223	0	0.0179529	5	91	3424	58	calmodulin binding	molecular_function
GO:0000226	0.978281	0	0.0183172	7	162	3424	58	microtubule cytoskeleton organization	biological_process
GO:0008066	0.984864	0	0.0195147	2	13	3424	58	glutamate receptor activity	molecular_function
GO:0099522	0.984864	0	0.0195147	2	13	3424	58	region of cytosol	cellular_component
GO:0005262	0.984864	0	0.0190302	3	34	3424	58	calcium channel activity	molecular_function
GO:0042158	0.984864	0	0.0195147	2	13	3424	58	lipoprotein biosynthetic process	biological_process
GO:0034331	0.984864	0	0.0195147	2	13	3424	58	cell junction maintenance	biological_process
GO:0005328	0.984864	0	0.0195147	2	13	3424	58	neurotransmitter:sodium symporter activity	molecular_function
GO:0000187	1	0	0.554454	1	47	3424	58	activation of MAPK activity	biological_process
GO:0000186	1	0	0.0568371	2	23	3424	58	activation of MAPKK activity	biological_process
GO:0000184	1	0	0.505703	1	41	3424	58	nuclear-transcribed mRNA catabolic process, nonsense-mediated decay	biological_process
GO:0001654	1	0	1	0	81	3424	58	eye development	biological_process
GO:0000165	1	0	0.200689	4	137	3424	58	MAPK cascade	biological_process
GO:0000159	1	0	1	0	7	3424	58	protein phosphatase type 2A complex	cellular_component
GO:0000209	1	0	0.770176	1	85	3424	58	protein polyubiquitination	biological_process
GO:0000175	1	0	1	0	6	3424	58	3'-5'-exoribonuclease activity	molecular_function
GO:0000794	1	0	1	0	20	3424	58	condensed nuclear chromosome	cellular_component
GO:0000278	1	0	0.61112	3	184	3424	58	mitotic cell cycle	biological_process
GO:0000245	1	0	1	0	19	3424	58	spliceosomal complex assembly	biological_process
GO:0000266	1	0	1	0	12	3424	58	mitochondrial fission	biological_process
GO:0000272	1	0	1	0	6	3424	58	polysaccharide catabolic process	biological_process
GO:0000276	1	0	1	0	7	3424	58	mitochondrial proton-transporting ATP synthase complex, coupling factor F(o)	cellular_component
GO:0000152	1	0	1	0	7	3424	58	nuclear ubiquitin ligase complex	cellular_component
GO:0000280	1	0	0.598472	1	53	3424	58	nuclear division	biological_process
GO:0000281	1	0	1	0	23	3424	58	mitotic cytokinesis	biological_process
GO:0000228	1	0	0.949163	1	170	3424	58	nuclear chromosome	cellular_component
GO:0000151	1	0	1	0	52	3424	58	ubiquitin ligase complex	cellular_component
GO:0001706	1	0	1	0	6	3424	58	endoderm formation	biological_process
GO:0001817	1	0	0.869166	1	117	3424	58	regulation of cytokine production	biological_process
GO:0001655	1	0	0.618849	1	56	3424	58	urogenital system development	biological_process
GO:0001656	1	0	1	0	17	3424	58	metanephros development	biological_process
GO:0001657	1	0	1	0	10	3424	58	ureteric bud development	biological_process
GO:0001662	1	0	1	0	13	3424	58	behavioral fear response	biological_process
GO:0001664	1	0	0.282967	2	62	3424	58	G protein-coupled receptor binding	molecular_function
GO:0001666	1	0	0.817071	1	98	3424	58	response to hypoxia	biological_process
GO:0001667	1	0	1	0	49	3424	58	ameboidal-type cell migration	biological_process
GO:0001669	1	0	1	0	20	3424	58	acrosomal vesicle	cellular_component
GO:0001671	1	0	1	0	6	3424	58	ATPase activator activity	molecular_function
GO:0001672	1	0	1	0	10	3424	58	regulation of chromatin assembly or disassembly	biological_process
GO:0001676	1	0	1	0	15	3424	58	long-chain fatty acid metabolic process	biological_process
GO:0001678	1	0	1	0	33	3424	58	cellular glucose homeostasis	biological_process
GO:0001701	1	0	0.78574	1	89	3424	58	in utero embryonic development	biological_process
GO:0001704	1	0	1	0	14	3424	58	formation of primary germ layer	biological_process
GO:0000149	1	0	0.0801011	3	60	3424	58	SNARE binding	molecular_function
GO:0000902	1	0	0.49041	5	271	3424	58	cell morphogenesis	biological_process
GO:0000795	1	0	1	0	7	3424	58	synaptonemal complex	cellular_component
GO:0000188	1	0	1	0	6	3424	58	inactivation of MAPK activity	biological_process
GO:0000146	1	0	1	0	6	3424	58	microfilament motor activity	molecular_function
GO:0000041	1	0	1	0	38	3424	58	transition metal ion transport	biological_process
GO:0000139	1	0	0.917556	1	143	3424	58	Golgi membrane	cellular_component
GO:0000725	1	0	1	0	16	3424	58	recombinational repair	biological_process
GO:0000726	1	0	1	0	13	3424	58	non-recombinational repair	biological_process
GO:0000731	1	0	1	0	9	3424	58	DNA synthesis involved in DNA repair	biological_process
GO:0000768	1	0	1	0	11	3424	58	syncytium formation by plasma membrane fusion	biological_process
GO:0000775	1	0	1	0	50	3424	58	chromosome, centromeric region	cellular_component
GO:0000776	1	0	1	0	40	3424	58	kinetochore	cellular_component
GO:0000777	1	0	1	0	26	3424	58	condensed chromosome kinetochore	cellular_component
GO:0000779	1	0	1	0	27	3424	58	condensed chromosome, centromeric region	cellular_component
GO:0000781	1	0	1	0	29	3424	58	chromosome, telomeric region	cellular_component
GO:0000784	1	0	1	0	23	3424	58	nuclear chromosome, telomeric region	cellular_component
GO:0000785	1	0	1	0	181	3424	58	chromatin	cellular_component
GO:0000786	1	0	1	0	23	3424	58	nucleosome	cellular_component
GO:0000790	1	0	1	0	132	3424	58	nuclear chromatin	cellular_component
GO:0000791	1	0	1	0	13	3424	58	euchromatin	cellular_component
GO:0000792	1	0	1	0	23	3424	58	heterochromatin	cellular_component
GO:0000793	1	0	1	0	46	3424	58	condensed chromosome	cellular_component
GO:0000723	1	0	1	0	14	3424	58	telomere maintenance	biological_process
GO:0000724	1	0	1	0	16	3424	58	double-strand break repair via homologous recombination	biological_process
GO:0000145	1	0	1	0	8	3424	58	exocyst	cellular_component
GO:0000717	1	0	1	0	7	3424	58	nucleotide-excision repair, DNA duplex unwinding	biological_process
GO:0000288	1	0	1	0	12	3424	58	nuclear-transcribed mRNA catabolic process, deadenylation-dependent decay	biological_process
GO:0000003	1	0	0.793922	3	244	3424	58	reproduction	biological_process
GO:0000018	1	0	1	0	22	3424	58	regulation of DNA recombination	biological_process
GO:0000028	1	0	1	0	6	3424	58	ribosomal small subunit assembly	biological_process
GO:0000045	1	0	1	0	24	3424	58	autophagosome assembly	biological_process
GO:0000049	1	0	1	0	11	3424	58	tRNA binding	molecular_function
GO:0000062	1	0	1	0	6	3424	58	fatty-acyl-CoA binding	molecular_function
GO:0000070	1	0	1	0	22	3424	58	mitotic sister chromatid segregation	biological_process
GO:0000075	1	0	1	0	43	3424	58	cell cycle checkpoint	biological_process
GO:0000077	1	0	1	0	29	3424	58	DNA damage checkpoint	biological_process
GO:0000079	1	0	1	0	20	3424	58	regulation of cyclin-dependent protein serine/threonine kinase activity	biological_process
GO:0000082	1	0	0.302207	1	21	3424	58	G1/S transition of mitotic cell cycle	biological_process
GO:0000086	1	0	0.5307	1	44	3424	58	G2/M transition of mitotic cell cycle	biological_process
GO:0000118	1	0	1	0	21	3424	58	histone deacetylase complex	cellular_component
GO:0000122	1	0	0.954367	1	176	3424	58	negative regulation of transcription by RNA polymerase II	biological_process
GO:0000123	1	0	1	0	20	3424	58	histone acetyltransferase complex	cellular_component
GO:0000132	1	0	1	0	13	3424	58	establishment of mitotic spindle orientation	biological_process
GO:0000287	1	0	0.726239	1	75	3424	58	magnesium ion binding	molecular_function
GO:0000289	1	0	1	0	6	3424	58	nuclear-transcribed mRNA poly(A) tail shortening	biological_process
GO:0001653	1	0	1	0	15	3424	58	peptide receptor activity	molecular_function
GO:0001523	1	0	1	0	10	3424	58	retinoid metabolic process	biological_process
GO:0001650	1	0	0.422595	1	32	3424	58	fibrillar center	cellular_component
GO:0001501	1	0	0.690673	1	68	3424	58	skeletal system development	biological_process
GO:0001503	1	0	1	0	42	3424	58	ossification	biological_process
GO:0001504	1	0	0.239634	1	16	3424	58	neurotransmitter uptake	biological_process
GO:0001505	1	0	0.094759	5	144	3424	58	regulation of neurotransmitter levels	biological_process
GO:0001508	1	0	0.514177	1	42	3424	58	action potential	biological_process
GO:0001518	1	0	1	0	6	3424	58	voltage-gated sodium channel complex	cellular_component
GO:0000819	1	0	1	0	26	3424	58	sister chromatid segregation	biological_process
GO:0000715	1	0	1	0	10	3424	58	nucleotide-excision repair, DNA damage recognition	biological_process
GO:0001525	1	0	1	0	56	3424	58	angiogenesis	biological_process
GO:0001539	1	0	1	0	13	3424	58	cilium or flagellum-dependent cell motility	biological_process
GO:0001541	1	0	1	0	11	3424	58	ovarian follicle development	biological_process
GO:0001558	1	0	0.901488	1	133	3424	58	regulation of cell growth	biological_process
GO:0001568	1	0	0.476833	2	94	3424	58	blood vessel development	biological_process
GO:0001569	1	0	1	0	6	3424	58	branching involved in blood vessel morphogenesis	biological_process
GO:0001570	1	0	1	0	14	3424	58	vasculogenesis	biological_process
GO:0001216	1	0	1	0	32	3424	58	DNA-binding transcription activator activity	molecular_function
GO:0001103	1	0	1	0	7	3424	58	RNA polymerase II repressing transcription factor binding	molecular_function
GO:0001228	1	0	1	0	32	3424	58	DNA-binding transcription activator activity, RNA polymerase II-specific	molecular_function
GO:0001102	1	0	1	0	12	3424	58	RNA polymerase II activating transcription factor binding	molecular_function
GO:0001227	1	0	1	0	37	3424	58	DNA-binding transcription repressor activity, RNA polymerase II-specific	molecular_function
GO:0001510	1	0	1	0	15	3424	58	RNA methylation	biological_process
GO:0005770	1	0	0.740222	1	78	3424	58	late endosome	cellular_component
GO:0005771	1	0	1	0	11	3424	58	multivesicular body	cellular_component
GO:0005773	1	0	0.910142	2	230	3424	58	vacuole	cellular_component
GO:0005774	1	0	1	0	131	3424	58	vacuolar membrane	cellular_component
GO:0005775	1	0	0.497083	1	40	3424	58	vacuolar lumen	cellular_component
GO:0005776	1	0	1	0	32	3424	58	autophagosome	cellular_component
GO:0005777	1	0	0.40234	1	30	3424	58	peroxisome	cellular_component
GO:0005778	1	0	0.171555	1	11	3424	58	peroxisomal membrane	cellular_component
GO:0005782	1	0	1	0	6	3424	58	peroxisomal matrix	cellular_component
GO:0005783	1	0	0.944905	2	263	3424	58	endoplasmic reticulum	cellular_component
GO:0005788	1	0	1	0	36	3424	58	endoplasmic reticulum lumen	cellular_component
GO:0005789	1	0	0.875049	2	207	3424	58	endoplasmic reticulum membrane	cellular_component
GO:0005790	1	0	1	0	17	3424	58	smooth endoplasmic reticulum	cellular_component
GO:0005791	1	0	1	0	26	3424	58	rough endoplasmic reticulum	cellular_component
GO:0003009	1	0	1	0	8	3424	58	skeletal muscle contraction	biological_process
GO:0003008	1	0	0.208922	9	390	3424	58	system process	biological_process
GO:0003007	1	0	0.522509	1	43	3424	58	heart morphogenesis	biological_process
GO:0001217	1	0	1	0	37	3424	58	DNA-binding transcription repressor activity	molecular_function
GO:0001707	1	0	1	0	7	3424	58	mesoderm formation	biological_process
GO:0001101	1	0	0.740222	1	78	3424	58	response to acid chemical	biological_process
GO:0000910	1	0	0.470328	1	37	3424	58	cytokinesis	biological_process
GO:0001750	1	0	1	0	12	3424	58	photoreceptor outer segment	cellular_component
GO:0001754	1	0	1	0	12	3424	58	eye photoreceptor cell differentiation	biological_process
GO:0001755	1	0	1	0	13	3424	58	neural crest cell migration	biological_process
GO:0001756	1	0	1	0	8	3424	58	somitogenesis	biological_process
GO:0001763	1	0	1	0	31	3424	58	morphogenesis of a branching structure	biological_process
GO:0001764	1	0	0.194798	2	48	3424	58	neuron migration	biological_process
GO:0001771	1	0	0.0974956	1	6	3424	58	immunological synapse formation	biological_process
GO:0001772	1	0	1	0	12	3424	58	immunological synapse	cellular_component
GO:0001774	1	0	1	0	7	3424	58	microglial cell activation	biological_process
GO:0001775	1	0	0.803154	3	248	3424	58	cell activation	biological_process
GO:0001776	1	0	1	0	18	3424	58	leukocyte homeostasis	biological_process
GO:0001779	1	0	1	0	6	3424	58	natural killer cell differentiation	biological_process
GO:0001782	1	0	1	0	10	3424	58	B cell homeostasis	biological_process
GO:0001784	1	0	0.0568371	2	23	3424	58	phosphotyrosine residue binding	molecular_function
GO:0001786	1	0	0.0907038	2	30	3424	58	phosphatidylserine binding	molecular_function
GO:0001726	1	0	0.430843	2	86	3424	58	ruffle	cellular_component
GO:0001708	1	0	1	0	13	3424	58	cell fate specification	biological_process
GO:0001738	1	0	1	0	21	3424	58	morphogenesis of a polarized epithelium	biological_process
GO:0000904	1	0	0.694529	3	208	3424	58	cell morphogenesis involved in differentiation	biological_process
GO:0001736	1	0	1	0	6	3424	58	establishment of planar polarity	biological_process
GO:0001649	1	0	1	0	20	3424	58	osteoblast differentiation	biological_process
GO:0000922	1	0	1	0	37	3424	58	spindle pole	cellular_component
GO:0000932	1	0	0.3141	1	22	3424	58	P-body	cellular_component
GO:0000956	1	0	0.618849	1	56	3424	58	nuclear-transcribed mRNA catabolic process	biological_process
GO:0000976	1	0	0.826477	1	101	3424	58	transcription regulatory region sequence-specific DNA binding	molecular_function
GO:0000977	1	0	0.803745	1	94	3424	58	RNA polymerase II regulatory region sequence-specific DNA binding	molecular_function
GO:0000978	1	0	0.744725	1	79	3424	58	RNA polymerase II cis-regulatory region sequence-specific DNA binding	molecular_function
GO:0000981	1	0	1	0	97	3424	58	DNA-binding transcription factor activity, RNA polymerase II-specific	molecular_function
GO:0000987	1	0	0.757779	1	82	3424	58	cis-regulatory region sequence-specific DNA binding	molecular_function
GO:0000993	1	0	1	0	18	3424	58	RNA polymerase II complex binding	molecular_function
GO:0001012	1	0	0.820261	1	99	3424	58	RNA polymerase II regulatory region DNA binding	molecular_function
GO:0001047	1	0	1	0	10	3424	58	core promoter binding	molecular_function
GO:0001067	1	0	0.623632	2	123	3424	58	regulatory region nucleic acid binding	molecular_function
GO:0001085	1	0	1	0	15	3424	58	RNA polymerase II transcription factor binding	molecular_function
GO:0001098	1	0	1	0	22	3424	58	basal transcription machinery binding	molecular_function
GO:0001099	1	0	1	0	22	3424	58	basal RNA polymerase II transcription machinery binding	molecular_function
GO:0001578	1	0	0.3141	1	22	3424	58	microtubule bundle formation	biological_process
GO:0001618	1	0	1	0	13	3424	58	virus receptor activity	molecular_function
GO:0001725	1	0	1	0	26	3424	58	stress fiber	cellular_component
GO:0000295	1	0	1	0	6	3424	58	adenine nucleotide transmembrane transporter activity	molecular_function
GO:0002377	1	0	1	0	6	3424	58	immunoglobulin production	biological_process
GO:0000302	1	0	0.685234	1	67	3424	58	response to reactive oxygen species	biological_process
GO:0001910	1	0	1	0	9	3424	58	regulation of leukocyte mediated cytotoxicity	biological_process
GO:0001912	1	0	1	0	7	3424	58	positive regulation of leukocyte mediated cytotoxicity	biological_process
GO:0001917	1	0	1	0	16	3424	58	photoreceptor inner segment	cellular_component
GO:0001919	1	0	1	0	8	3424	58	regulation of receptor recycling	biological_process
GO:0001921	1	0	1	0	7	3424	58	positive regulation of receptor recycling	biological_process
GO:0001932	1	0	0.7976	5	385	3424	58	regulation of protein phosphorylation	biological_process
GO:0001933	1	0	0.318179	3	117	3424	58	negative regulation of protein phosphorylation	biological_process
GO:0001936	1	0	1	0	28	3424	58	regulation of endothelial cell proliferation	biological_process
GO:0002252	1	0	1	0	220	3424	58	immune effector process	biological_process
GO:0001937	1	0	1	0	9	3424	58	negative regulation of endothelial cell proliferation	biological_process
GO:0001938	1	0	1	0	20	3424	58	positive regulation of endothelial cell proliferation	biological_process
GO:0001941	1	0	1	0	11	3424	58	postsynaptic membrane organization	biological_process
GO:0001942	1	0	1	0	12	3424	58	hair follicle development	biological_process
GO:0001944	1	0	0.509865	2	100	3424	58	vasculature development	biological_process
GO:0001947	1	0	1	0	8	3424	58	heart looping	biological_process
GO:0001952	1	0	1	0	45	3424	58	regulation of cell-matrix adhesion	biological_process
GO:0001953	1	0	1	0	13	3424	58	negative regulation of cell-matrix adhesion	biological_process
GO:0001909	1	0	1	0	8	3424	58	leukocyte mediated cytotoxicity	biological_process
GO:0001906	1	0	1	0	12	3424	58	cell killing	biological_process
GO:0001934	1	0	0.844372	3	268	3424	58	positive regulation of protein phosphorylation	biological_process
GO:0002253	1	0	0.595983	2	117	3424	58	activation of immune response	biological_process
GO:0002698	1	0	1	0	18	3424	58	negative regulation of immune effector process	biological_process
GO:0002699	1	0	1	0	35	3424	58	positive regulation of immune effector process	biological_process
GO:0002700	1	0	1	0	16	3424	58	regulation of production of molecular mediator of immune response	biological_process
GO:0002702	1	0	1	0	14	3424	58	positive regulation of production of molecular mediator of immune response	biological_process
GO:0002703	1	0	1	0	30	3424	58	regulation of leukocyte mediated immunity	biological_process
GO:0002705	1	0	1	0	18	3424	58	positive regulation of leukocyte mediated immunity	biological_process
GO:0002706	1	0	1	0	15	3424	58	regulation of lymphocyte mediated immunity	biological_process
GO:0002708	1	0	1	0	12	3424	58	positive regulation of lymphocyte mediated immunity	biological_process
GO:0002709	1	0	1	0	8	3424	58	regulation of T cell mediated immunity	biological_process
GO:0002711	1	0	1	0	6	3424	58	positive regulation of T cell mediated immunity	biological_process
GO:0002718	1	0	1	0	9	3424	58	regulation of cytokine production involved in immune response	biological_process
GO:0002720	1	0	1	0	8	3424	58	positive regulation of cytokine production involved in immune response	biological_process
GO:0002753	1	0	1	0	10	3424	58	cytoplasmic pattern recognition receptor signaling pathway	biological_process
GO:0002755	1	0	1	0	6	3424	58	MyD88-dependent toll-like receptor signaling pathway	biological_process
GO:0002756	1	0	1	0	8	3424	58	MyD88-independent toll-like receptor signaling pathway	biological_process
GO:0002757	1	0	0.561901	2	110	3424	58	immune response-activating signal transduction	biological_process
GO:0002262	1	0	1	0	28	3424	58	myeloid cell homeostasis	biological_process
GO:0001819	1	0	1	0	71	3424	58	positive regulation of cytokine production	biological_process
GO:0002697	1	0	1	0	59	3424	58	regulation of immune effector process	biological_process
GO:0001895	1	0	1	0	12	3424	58	retina homeostasis	biological_process
GO:0001893	1	0	1	0	10	3424	58	maternal placenta development	biological_process
GO:0002090	1	0	1	0	19	3424	58	regulation of receptor internalization	biological_process
GO:0002091	1	0	1	0	7	3424	58	negative regulation of receptor internalization	biological_process
GO:0002092	1	0	1	0	7	3424	58	positive regulation of receptor internalization	biological_process
GO:0002102	1	0	1	0	19	3424	58	podosome	cellular_component
GO:0002181	1	0	1	0	20	3424	58	cytoplasmic translation	biological_process
GO:0002183	1	0	1	0	10	3424	58	cytoplasmic translational initiation	biological_process
GO:0002199	1	0	1	0	6	3424	58	zona pellucida receptor complex	cellular_component
GO:0002200	1	0	1	0	8	3424	58	somatic diversification of immune receptors	biological_process
GO:0002209	1	0	1	0	13	3424	58	behavioral defense response	biological_process
GO:0002218	1	0	1	0	47	3424	58	activation of innate immune response	biological_process
GO:0002220	1	0	1	0	41	3424	58	innate immune response activating cell surface receptor signaling pathway	biological_process
GO:0002221	1	0	1	0	19	3424	58	pattern recognition receptor signaling pathway	biological_process
GO:0002223	1	0	1	0	41	3424	58	stimulatory C-type lectin receptor signaling pathway	biological_process
GO:0002224	1	0	1	0	16	3424	58	toll-like receptor signaling pathway	biological_process
GO:0002237	1	0	0.644445	1	60	3424	58	response to molecule of bacterial origin	biological_process
GO:0002244	1	0	1	0	24	3424	58	hematopoietic progenitor cell differentiation	biological_process
GO:0002250	1	0	0.432468	1	33	3424	58	adaptive immune response	biological_process
GO:0002088	1	0	1	0	16	3424	58	lens development in camera-type eye	biological_process
GO:0001894	1	0	1	0	49	3424	58	tissue homeostasis	biological_process
GO:0001958	1	0	1	0	7	3424	58	endochondral ossification	biological_process
GO:0001954	1	0	1	0	16	3424	58	positive regulation of cell-matrix adhesion	biological_process
GO:0001822	1	0	1	0	49	3424	58	kidney development	biological_process
GO:0001823	1	0	1	0	10	3424	58	mesonephros development	biological_process
GO:0001824	1	0	0.265299	1	18	3424	58	blastocyst development	biological_process
GO:0001825	1	0	1	0	7	3424	58	blastocyst formation	biological_process
GO:0001835	1	0	0.0974956	1	6	3424	58	blastocyst hatching	biological_process
GO:0001837	1	0	1	0	11	3424	58	epithelial to mesenchymal transition	biological_process
GO:0001838	1	0	0.370641	1	27	3424	58	embryonic epithelial tube formation	biological_process
GO:0001841	1	0	0.337292	1	24	3424	58	neural tube formation	biological_process
GO:0001843	1	0	1	0	21	3424	58	neural tube closure	biological_process
GO:0001881	1	0	1	0	7	3424	58	receptor recycling	biological_process
GO:0001882	1	0	0.897924	1	131	3424	58	nucleoside binding	molecular_function
GO:0001883	1	0	0.896094	1	130	3424	58	purine nucleoside binding	molecular_function
GO:0001885	1	0	1	0	20	3424	58	endothelial cell development	biological_process
GO:0001889	1	0	1	0	37	3424	58	liver development	biological_process
GO:0001890	1	0	1	0	36	3424	58	placenta development	biological_process
GO:0001891	1	0	1	0	15	3424	58	phagocytic cup	cellular_component
GO:0001892	1	0	1	0	19	3424	58	embryonic placenta development	biological_process
GO:0001956	1	0	0.226474	1	15	3424	58	positive regulation of neurotransmitter secretion	biological_process
GO:0002758	1	0	1	0	42	3424	58	innate immune response-activating signal transduction	biological_process
GO:0002696	1	0	0.226023	2	53	3424	58	positive regulation of leukocyte activation	biological_process
GO:0002761	1	0	1	0	22	3424	58	regulation of myeloid leukocyte differentiation	biological_process
GO:0002478	1	0	1	0	65	3424	58	antigen processing and presentation of exogenous peptide antigen	biological_process
GO:0002479	1	0	1	0	27	3424	58	antigen processing and presentation of exogenous peptide antigen via MHC class I, TAP-dependent	biological_process
GO:0002495	1	0	1	0	37	3424	58	antigen processing and presentation of peptide antigen via MHC class II	biological_process
GO:0002504	1	0	1	0	37	3424	58	antigen processing and presentation of peptide or polysaccharide antigen via MHC class II	biological_process
GO:0002520	1	0	0.908254	1	137	3424	58	immune system development	biological_process
GO:0002521	1	0	1	0	64	3424	58	leukocyte differentiation	biological_process
GO:0002573	1	0	1	0	27	3424	58	myeloid leukocyte differentiation	biological_process
GO:0002637	1	0	1	0	7	3424	58	regulation of immunoglobulin production	biological_process
GO:0002260	1	0	1	0	14	3424	58	lymphocyte homeostasis	biological_process
GO:0002639	1	0	1	0	6	3424	58	positive regulation of immunoglobulin production	biological_process
GO:0002682	1	0	0.56521	5	294	3424	58	regulation of immune system process	biological_process
GO:0002683	1	0	1	0	73	3424	58	negative regulation of immune system process	biological_process
GO:0002684	1	0	0.472794	4	208	3424	58	positive regulation of immune system process	biological_process
GO:0002685	1	0	0.497083	1	40	3424	58	regulation of leukocyte migration	biological_process
GO:0002686	1	0	1	0	9	3424	58	negative regulation of leukocyte migration	biological_process
GO:0002687	1	0	1	0	23	3424	58	positive regulation of leukocyte migration	biological_process
GO:0002688	1	0	1	0	22	3424	58	regulation of leukocyte chemotaxis	biological_process
GO:0002474	1	0	1	0	32	3424	58	antigen processing and presentation of peptide antigen via MHC class I	biological_process
GO:0002460	1	0	1	0	15	3424	58	adaptive immune response based on somatic recombination of immune receptors built from immunoglobulin superfamily domains	biological_process
GO:0002576	1	0	1	0	27	3424	58	platelet degranulation	biological_process
GO:0001818	1	0	0.497083	1	40	3424	58	negative regulation of cytokine production	biological_process
GO:0000307	1	0	1	0	12	3424	58	cyclin-dependent protein kinase holoenzyme complex	cellular_component
GO:0000323	1	0	0.864054	2	201	3424	58	lytic vacuole	cellular_component
GO:0000339	1	0	1	0	9	3424	58	RNA cap binding	molecular_function
GO:0000340	1	0	1	0	7	3424	58	RNA 7-methylguanosine cap binding	molecular_function
GO:0000375	1	0	0.78574	1	89	3424	58	RNA splicing, via transesterification reactions	biological_process
GO:0000377	1	0	0.778092	1	87	3424	58	RNA splicing, via transesterification reactions with bulged adenosine as nucleophile	biological_process
GO:0000380	1	0	1	0	7	3424	58	alternative mRNA splicing, via spliceosome	biological_process
GO:0000381	1	0	1	0	21	3424	58	regulation of alternative mRNA splicing, via spliceosome	biological_process
GO:0000387	1	0	1	0	10	3424	58	spliceosomal snRNP assembly	biological_process
GO:0000398	1	0	0.778092	1	87	3424	58	mRNA splicing, via spliceosome	biological_process
GO:0000407	1	0	1	0	13	3424	58	phagophore assembly site	cellular_component
GO:0000413	1	0	1	0	12	3424	58	protein peptidyl-prolyl isomerization	biological_process
GO:0000421	1	0	1	0	13	3424	58	autophagosome membrane	cellular_component
GO:0000422	1	0	1	0	12	3424	58	autophagy of mitochondrion	biological_process
GO:0000428	1	0	1	0	18	3424	58	DNA-directed RNA polymerase complex	cellular_component
GO:0000462	1	0	1	0	6	3424	58	maturation of SSU-rRNA from tricistronic rRNA transcript (SSU-rRNA, 5.8S rRNA, LSU-rRNA)	biological_process
GO:0001816	1	0	1	0	16	3424	58	cytokine production	biological_process
GO:0003006	1	0	0.531415	3	164	3424	58	developmental process involved in reproduction	biological_process
GO:0002449	1	0	1	0	17	3424	58	lymphocyte mediated immunity	biological_process
GO:0002448	1	0	1	0	7	3424	58	mast cell mediated immunity	biological_process
GO:0002446	1	0	1	0	125	3424	58	neutrophil mediated immunity	biological_process
GO:0002768	1	0	0.619124	2	122	3424	58	immune response-regulating cell surface receptor signaling pathway	biological_process
GO:0002790	1	0	1	0	47	3424	58	peptide secretion	biological_process
GO:0002791	1	0	0.619124	2	122	3424	58	regulation of peptide secretion	biological_process
GO:0002792	1	0	1	0	29	3424	58	negative regulation of peptide secretion	biological_process
GO:0002793	1	0	1	0	63	3424	58	positive regulation of peptide secretion	biological_process
GO:0002819	1	0	1	0	18	3424	58	regulation of adaptive immune response	biological_process
GO:0002821	1	0	1	0	11	3424	58	positive regulation of adaptive immune response	biological_process
GO:0002822	1	0	1	0	15	3424	58	regulation of adaptive immune response based on somatic recombination of immune receptors built from immunoglobulin superfamily domains	biological_process
GO:0002824	1	0	1	0	9	3424	58	positive regulation of adaptive immune response based on somatic recombination of immune receptors built from immunoglobulin superfamily domains	biological_process
GO:0002831	1	0	1	0	89	3424	58	regulation of response to biotic stimulus	biological_process
GO:0002832	1	0	1	0	14	3424	58	negative regulation of response to biotic stimulus	biological_process
GO:0002833	1	0	1	0	64	3424	58	positive regulation of response to biotic stimulus	biological_process
GO:0002886	1	0	1	0	15	3424	58	regulation of myeloid leukocyte mediated immunity	biological_process
GO:0002888	1	0	1	0	6	3424	58	positive regulation of myeloid leukocyte mediated immunity	biological_process
GO:0002931	1	0	0.252575	1	17	3424	58	response to ischemia	biological_process
GO:0003002	1	0	0.412553	1	31	3424	58	regionalization	biological_process
GO:0002763	1	0	1	0	12	3424	58	positive regulation of myeloid leukocyte differentiation	biological_process
GO:0002764	1	0	0.619124	2	122	3424	58	immune response-regulating signaling pathway	biological_process
GO:0002762	1	0	1	0	8	3424	58	negative regulation of myeloid leukocyte differentiation	biological_process
GO:0002695	1	0	1	0	29	3424	58	negative regulation of leukocyte activation	biological_process
GO:0002694	1	0	0.465536	2	92	3424	58	regulation of leukocyte activation	biological_process
GO:0002263	1	0	1	0	148	3424	58	cell activation involved in immune response	biological_process
GO:0002269	1	0	1	0	7	3424	58	leukocyte activation involved in inflammatory response	biological_process
GO:0002274	1	0	1	0	142	3424	58	myeloid leukocyte activation	biological_process
GO:0002275	1	0	1	0	131	3424	58	myeloid cell activation involved in immune response	biological_process
GO:0002279	1	0	1	0	7	3424	58	mast cell activation involved in immune response	biological_process
GO:0002283	1	0	1	0	123	3424	58	neutrophil activation involved in immune response	biological_process
GO:0002285	1	0	1	0	16	3424	58	lymphocyte activation involved in immune response	biological_process
GO:0002286	1	0	1	0	8	3424	58	T cell activation involved in immune response	biological_process
GO:0000502	1	0	1	0	26	3424	58	proteasome complex	cellular_component
GO:0002312	1	0	1	0	7	3424	58	B cell activation involved in immune response	biological_process
GO:0005769	1	0	0.654064	2	130	3424	58	early endosome	cellular_component
GO:0002429	1	0	0.561901	2	110	3424	58	immune response-activating cell surface receptor signaling pathway	biological_process
GO:0002431	1	0	1	0	47	3424	58	Fc receptor mediated stimulatory signaling pathway	biological_process
GO:0002433	1	0	1	0	47	3424	58	immune response-regulating cell surface receptor signaling pathway involved in phagocytosis	biological_process
GO:0002440	1	0	1	0	11	3424	58	production of molecular mediator of immune response	biological_process
GO:0002443	1	0	1	0	147	3424	58	leukocyte mediated immunity	biological_process
GO:0002444	1	0	1	0	133	3424	58	myeloid leukocyte mediated immunity	biological_process
GO:0002690	1	0	1	0	17	3424	58	positive regulation of leukocyte chemotaxis	biological_process
GO:0002366	1	0	1	0	146	3424	58	leukocyte activation involved in immune response	biological_process
GO:0005768	1	0	0.442772	6	314	3424	58	endosome	cellular_component
GO:0005741	1	0	0.289302	2	63	3424	58	mitochondrial outer membrane	cellular_component
GO:0005793	1	0	1	0	28	3424	58	endoplasmic reticulum-Golgi intermediate compartment	cellular_component
GO:0003382	1	0	1	0	8	3424	58	epithelial cell morphogenesis	biological_process
GO:0003407	1	0	1	0	19	3424	58	neural retina development	biological_process
GO:0003677	1	0	0.824711	4	330	3424	58	DNA binding	molecular_function
GO:0003682	1	0	0.658252	2	131	3424	58	chromatin binding	molecular_function
GO:0004550	1	0	1	0	6	3424	58	nucleoside diphosphate kinase activity	molecular_function
GO:0003684	1	0	1	0	13	3424	58	damaged DNA binding	molecular_function
GO:0003690	1	0	0.901488	1	133	3424	58	double-stranded DNA binding	molecular_function
GO:0003697	1	0	0.497083	1	40	3424	58	single-stranded DNA binding	molecular_function
GO:0003700	1	0	1	0	120	3424	58	DNA-binding transcription factor activity	molecular_function
GO:0003712	1	0	0.645569	2	128	3424	58	transcription coregulator activity	molecular_function
GO:0003713	1	0	0.358317	2	74	3424	58	transcription coactivator activity	molecular_function
GO:0003714	1	0	1	0	55	3424	58	transcription corepressor activity	molecular_function
GO:0003723	1	0	0.610466	8	493	3424	58	RNA binding	molecular_function
GO:0003254	1	0	1	0	12	3424	58	regulation of membrane depolarization	biological_process
GO:0003231	1	0	0.348597	1	25	3424	58	cardiac ventricle development	biological_process
GO:0003230	1	0	1	0	6	3424	58	cardiac atrium development	biological_process
GO:0003229	1	0	1	0	9	3424	58	ventricular cardiac muscle tissue development	biological_process
GO:0003338	1	0	1	0	8	3424	58	metanephros morphogenesis	biological_process
GO:0003012	1	0	1	0	92	3424	58	muscle system process	biological_process
GO:0003333	1	0	0.391952	1	29	3424	58	amino acid transmembrane transport	biological_process
GO:0003281	1	0	0.226474	1	15	3424	58	ventricular septum development	biological_process
GO:0005178	1	0	1	0	30	3424	58	integrin binding	molecular_function
GO:0005179	1	0	1	0	6	3424	58	hormone activity	molecular_function
GO:0005200	1	0	0.0709344	3	57	3424	58	structural constituent of cytoskeleton	molecular_function
GO:0005215	1	0	0.0516591	9	289	3424	58	transporter activity	molecular_function
GO:0005216	1	0	0.147168	4	121	3424	58	ion channel activity	molecular_function
GO:0005217	1	0	1	0	10	3424	58	intracellular ligand-gated ion channel activity	molecular_function
GO:0005225	1	0	1	0	6	3424	58	volume-sensitive anion channel activity	molecular_function
GO:0005230	1	0	0.0290643	2	16	3424	58	extracellular ligand-gated ion channel activity	molecular_function
GO:0005242	1	0	1	0	6	3424	58	inward rectifier potassium channel activity	molecular_function
GO:0005244	1	0	0.0245158	4	66	3424	58	voltage-gated ion channel activity	molecular_function
GO:0005245	1	0	0.239634	1	16	3424	58	voltage-gated calcium channel activity	molecular_function
GO:0005246	1	0	0.265299	1	18	3424	58	calcium channel regulator activity	molecular_function
GO:0004629	1	0	1	0	14	3424	58	phospholipase C activity	molecular_function
GO:0004620	1	0	1	0	25	3424	58	phospholipase activity	molecular_function
GO:0004601	1	0	1	0	9	3424	58	peroxidase activity	molecular_function
GO:0003678	1	0	1	0	16	3424	58	DNA helicase activity	molecular_function
GO:0003279	1	0	0.290111	1	20	3424	58	cardiac septum development	biological_process
GO:0003300	1	0	1	0	13	3424	58	cardiac muscle hypertrophy	biological_process
GO:0005159	1	0	0.127869	1	8	3424	58	insulin-like growth factor receptor binding	molecular_function
GO:0003013	1	0	0.817071	1	98	3424	58	circulatory system process	biological_process
GO:0003015	1	0	1	0	38	3424	58	heart process	biological_process
GO:0004386	1	0	1	0	34	3424	58	helicase activity	molecular_function
GO:0004402	1	0	1	0	14	3424	58	histone acetyltransferase activity	molecular_function
GO:0004407	1	0	1	0	11	3424	58	histone deacetylase activity	molecular_function
GO:0004435	1	0	1	0	13	3424	58	phosphatidylinositol phospholipase C activity	molecular_function
GO:0004438	1	0	1	0	7	3424	58	phosphatidylinositol-3-phosphatase activity	molecular_function
GO:0004439	1	0	1	0	6	3424	58	phosphatidylinositol-4,5-bisphosphate 5-phosphatase activity	molecular_function
GO:0004518	1	0	1	0	27	3424	58	nuclease activity	molecular_function
GO:0004519	1	0	1	0	15	3424	58	endonuclease activity	molecular_function
GO:0004521	1	0	1	0	7	3424	58	endoribonuclease activity	molecular_function
GO:0004527	1	0	1	0	10	3424	58	exonuclease activity	molecular_function
GO:0004532	1	0	1	0	7	3424	58	exoribonuclease activity	molecular_function
GO:0004536	1	0	1	0	8	3424	58	deoxyribonuclease activity	molecular_function
GO:0004540	1	0	1	0	16	3424	58	ribonuclease activity	molecular_function
GO:0004177	1	0	1	0	9	3424	58	aminopeptidase activity	molecular_function
GO:0004129	1	0	1	0	10	3424	58	cytochrome-c oxidase activity	molecular_function
GO:0003729	1	0	1	0	95	3424	58	mRNA binding	molecular_function
GO:0004115	1	0	1	0	7	3424	58	3',5'-cyclic-AMP phosphodiesterase activity	molecular_function
GO:0004385	1	0	0.0974956	1	6	3424	58	guanylate kinase activity	molecular_function
GO:0003014	1	0	1	0	30	3424	58	renal system process	biological_process
GO:0004298	1	0	1	0	8	3424	58	threonine-type endopeptidase activity	molecular_function
GO:0004180	1	0	1	0	9	3424	58	carboxypeptidase activity	molecular_function
GO:0003016	1	0	1	0	6	3424	58	respiratory system process	biological_process
GO:0003018	1	0	1	0	43	3424	58	vascular process in circulatory system	biological_process
GO:0003073	1	0	1	0	12	3424	58	regulation of systemic arterial blood pressure	biological_process
GO:0003091	1	0	1	0	17	3424	58	renal water homeostasis	biological_process
GO:0003143	1	0	1	0	10	3424	58	embryonic heart tube morphogenesis	biological_process
GO:0003151	1	0	0.199477	1	13	3424	58	outflow tract morphogenesis	biological_process
GO:0003158	1	0	1	0	31	3424	58	endothelium development	biological_process
GO:0003170	1	0	1	0	8	3424	58	heart valve development	biological_process
GO:0003179	1	0	1	0	7	3424	58	heart valve morphogenesis	biological_process
GO:0003197	1	0	1	0	6	3424	58	endocardial cushion development	biological_process
GO:0003205	1	0	0.432468	1	33	3424	58	cardiac chamber development	biological_process
GO:0003206	1	0	1	0	19	3424	58	cardiac chamber morphogenesis	biological_process
GO:0003208	1	0	1	0	11	3424	58	cardiac ventricle morphogenesis	biological_process
GO:0003724	1	0	1	0	19	3424	58	RNA helicase activity	molecular_function
GO:0003725	1	0	1	0	30	3424	58	double-stranded RNA binding	molecular_function
GO:0003727	1	0	1	0	21	3424	58	single-stranded RNA binding	molecular_function
GO:0004175	1	0	1	0	43	3424	58	endopeptidase activity	molecular_function
GO:0004197	1	0	1	0	20	3424	58	cysteine-type endopeptidase activity	molecular_function
GO:0003730	1	0	1	0	27	3424	58	mRNA 3'-UTR binding	molecular_function
GO:0005158	1	0	1	0	11	3424	58	insulin receptor binding	molecular_function
GO:0005126	1	0	1	0	24	3424	58	cytokine receptor binding	molecular_function
GO:0004993	1	0	1	0	10	3424	58	G protein-coupled serotonin receptor activity	molecular_function
GO:0005003	1	0	1	0	10	3424	58	ephrin receptor activity	molecular_function
GO:0005092	1	0	1	0	9	3424	58	GDP-dissociation inhibitor activity	molecular_function
GO:0005005	1	0	1	0	7	3424	58	transmembrane-ephrin receptor activity	molecular_function
GO:0005021	1	0	1	0	6	3424	58	vascular endothelial growth factor-activated receptor activity	molecular_function
GO:0005048	1	0	1	0	13	3424	58	signal sequence binding	molecular_function
GO:0005068	1	0	1	0	6	3424	58	transmembrane receptor protein tyrosine kinase adaptor activity	molecular_function
GO:0005078	1	0	1	0	7	3424	58	MAP-kinase scaffold activity	molecular_function
GO:0005085	1	0	0.817071	1	98	3424	58	guanyl-nucleotide exchange factor activity	molecular_function
GO:0005086	1	0	1	0	10	3424	58	ARF guanyl-nucleotide exchange factor activity	molecular_function
GO:0005088	1	0	0.591445	1	52	3424	58	Ras guanyl-nucleotide exchange factor activity	molecular_function
GO:0004857	1	0	0.781949	1	88	3424	58	enzyme inhibitor activity	molecular_function
GO:0004843	1	0	1	0	29	3424	58	thiol-dependent ubiquitin-specific protease activity	molecular_function
GO:0004842	1	0	0.73098	1	76	3424	58	ubiquitin-protein transferase activity	molecular_function
GO:0004738	1	0	1	0	6	3424	58	pyruvate dehydrogenase activity	molecular_function
GO:0004672	1	0	0.0347244	8	226	3424	58	protein kinase activity	molecular_function
GO:0004679	1	0	1	0	7	3424	58	AMP-activated protein kinase activity	molecular_function
GO:0004930	1	0	0.618849	1	56	3424	58	G protein-coupled receptor activity	molecular_function
GO:0004683	1	0	0.226474	1	15	3424	58	calmodulin-dependent protein kinase activity	molecular_function
GO:0004890	1	0	1	0	6	3424	58	GABA-A receptor activity	molecular_function
GO:0004869	1	0	1	0	11	3424	58	cysteine-type endopeptidase inhibitor activity	molecular_function
GO:0032200	1	0	1	0	14	3424	58	telomere organization	biological_process
GO:0032204	1	0	1	0	32	3424	58	regulation of telomere maintenance	biological_process
GO:0032205	1	0	1	0	7	3424	58	negative regulation of telomere maintenance	biological_process
GO:0032206	1	0	1	0	24	3424	58	positive regulation of telomere maintenance	biological_process
GO:0032210	1	0	1	0	22	3424	58	regulation of telomere maintenance via telomerase	biological_process
GO:0032212	1	0	1	0	18	3424	58	positive regulation of telomere maintenance via telomerase	biological_process
GO:0032228	1	0	0.226474	1	15	3424	58	regulation of synaptic transmission, GABAergic	biological_process
GO:0032231	1	0	1	0	45	3424	58	regulation of actin filament bundle assembly	biological_process
GO:0032232	1	0	1	0	14	3424	58	negative regulation of actin filament bundle assembly	biological_process
GO:0032233	1	0	1	0	28	3424	58	positive regulation of actin filament bundle assembly	biological_process
GO:0010941	1	0	0.613291	7	433	3424	58	regulation of cell death	biological_process
GO:0010939	1	0	1	0	10	3424	58	regulation of necrotic cell death	biological_process
GO:0010927	1	0	1	0	33	3424	58	cellular component assembly involved in morphogenesis	biological_process
GO:0005001	1	0	1	0	10	3424	58	transmembrane receptor protein tyrosine phosphatase activity	molecular_function
GO:0004860	1	0	0.370641	1	27	3424	58	protein kinase inhibitor activity	molecular_function
GO:0004864	1	0	1	0	18	3424	58	protein phosphatase inhibitor activity	molecular_function
GO:0004866	1	0	1	0	20	3424	58	endopeptidase inhibitor activity	molecular_function
GO:0004888	1	0	0.355817	3	125	3424	58	transmembrane signaling receptor activity	molecular_function
GO:0005154	1	0	1	0	11	3424	58	epidermal growth factor receptor binding	molecular_function
GO:0004690	1	0	1	0	6	3424	58	cyclic nucleotide-dependent protein kinase activity	molecular_function
GO:0004697	1	0	0.142677	1	9	3424	58	protein kinase C activity	molecular_function
GO:0005313	1	0	0.142677	1	9	3424	58	L-glutamate transmembrane transporter activity	molecular_function
GO:0005319	1	0	1	0	19	3424	58	lipid transporter activity	molecular_function
GO:0005342	1	0	0.461102	1	36	3424	58	organic acid transmembrane transporter activity	molecular_function
GO:0005102	1	0	0.631576	5	316	3424	58	signaling receptor binding	molecular_function
GO:0005343	1	0	0.199477	1	13	3424	58	organic acid:sodium symporter activity	molecular_function
GO:0005346	1	0	1	0	6	3424	58	purine ribonucleotide transmembrane transporter activity	molecular_function
GO:0005347	1	0	1	0	6	3424	58	ATP transmembrane transporter activity	molecular_function
GO:0005388	1	0	1	0	7	3424	58	calcium transmembrane transporter activity, phosphorylative mechanism	molecular_function
GO:0005391	1	0	1	0	8	3424	58	sodium:potassium-exchanging ATPase activity	molecular_function
GO:0005416	1	0	0.199477	1	13	3424	58	amino acid:cation symporter activity	molecular_function
GO:0005452	1	0	1	0	6	3424	58	inorganic anion exchanger activity	molecular_function
GO:0005484	1	0	1	0	14	3424	58	SNAP receptor activity	molecular_function
GO:0005253	1	0	1	0	23	3424	58	anion channel activity	molecular_function
GO:0005251	1	0	0.185634	1	12	3424	58	delayed rectifier potassium channel activity	molecular_function
GO:0005249	1	0	0.442175	1	34	3424	58	voltage-gated potassium channel activity	molecular_function
GO:0005248	1	0	1	0	11	3424	58	voltage-gated sodium channel activity	molecular_function
GO:0005125	1	0	1	0	10	3424	58	cytokine activity	molecular_function
GO:0005310	1	0	0.171555	1	11	3424	58	dicarboxylic acid transmembrane transporter activity	molecular_function
GO:0004693	1	0	1	0	12	3424	58	cyclin-dependent protein serine/threonine kinase activity	molecular_function
GO:0005283	1	0	0.185634	1	12	3424	58	amino acid:sodium symporter activity	molecular_function
GO:0005267	1	0	0.451719	1	35	3424	58	potassium channel activity	molecular_function
GO:0004698	1	0	0.142677	1	9	3424	58	calcium-dependent protein kinase C activity	molecular_function
GO:0004707	1	0	1	0	9	3424	58	MAP kinase activity	molecular_function
GO:0004708	1	0	1	0	7	3424	58	MAP kinase kinase activity	molecular_function
GO:0004709	1	0	1	0	12	3424	58	MAP kinase kinase kinase activity	molecular_function
GO:0004712	1	0	1	0	20	3424	58	protein serine/threonine/tyrosine kinase activity	molecular_function
GO:0004713	1	0	0.668349	1	64	3424	58	protein tyrosine kinase activity	molecular_function
GO:0004714	1	0	1	0	30	3424	58	transmembrane receptor protein tyrosine kinase activity	molecular_function
GO:0004715	1	0	1	0	17	3424	58	non-membrane spanning protein tyrosine kinase activity	molecular_function
GO:0004721	1	0	1	0	58	3424	58	phosphoprotein phosphatase activity	molecular_function
GO:0004722	1	0	1	0	21	3424	58	protein serine/threonine phosphatase activity	molecular_function
GO:0004725	1	0	1	0	34	3424	58	protein tyrosine phosphatase activity	molecular_function
GO:0005089	1	0	1	0	28	3424	58	Rho guanyl-nucleotide exchange factor activity	molecular_function
GO:0005096	1	0	0.623632	2	123	3424	58	GTPase activator activity	molecular_function
GO:0006305	1	0	1	0	8	3424	58	DNA alkylation	biological_process
GO:0005326	1	0	0.0568371	2	23	3424	58	neurotransmitter transmembrane transporter activity	molecular_function
GO:0005254	1	0	1	0	17	3424	58	chloride channel activity	molecular_function
GO:0005261	1	0	0.080384	4	97	3424	58	cation channel activity	molecular_function
GO:0005272	1	0	1	0	15	3424	58	sodium channel activity	molecular_function
GO:0003735	1	0	0.461102	1	36	3424	58	structural constituent of ribosome	molecular_function
GO:0003743	1	0	1	0	19	3424	58	translation initiation factor activity	molecular_function
GO:0003746	1	0	1	0	10	3424	58	translation elongation factor activity	molecular_function
GO:0005694	1	0	0.993925	1	286	3424	58	chromosome	cellular_component
GO:0005719	1	0	1	0	12	3424	58	nuclear euchromatin	cellular_component
GO:0005720	1	0	1	0	11	3424	58	nuclear heterochromatin	cellular_component
GO:0005730	1	0	0.414975	4	193	3424	58	nucleolus	cellular_component
GO:0005739	1	0	0.900784	4	381	3424	58	mitochondrion	cellular_component
GO:0005874	1	0	0.77225	2	163	3424	58	microtubule	cellular_component
GO:0005740	1	0	0.834967	2	187	3424	58	mitochondrial envelope	cellular_component
GO:0002089	1	0	1	0	8	3424	58	lens morphogenesis in camera-type eye	biological_process
GO:0005743	1	0	0.520581	2	102	3424	58	mitochondrial inner membrane	cellular_component
GO:0005746	1	0	1	0	39	3424	58	mitochondrial respirasome	cellular_component
GO:0005747	1	0	1	0	26	3424	58	mitochondrial respiratory chain complex I	cellular_component
GO:0005750	1	0	1	0	6	3424	58	mitochondrial respiratory chain complex III	cellular_component
GO:0005751	1	0	1	0	7	3424	58	mitochondrial respiratory chain complex IV	cellular_component
GO:0005753	1	0	1	0	15	3424	58	mitochondrial proton-transporting ATP synthase complex	cellular_component
GO:0005657	1	0	0.171555	1	11	3424	58	replication fork	cellular_component
GO:0005643	1	0	1	0	22	3424	58	nuclear pore	cellular_component
GO:0005640	1	0	1	0	10	3424	58	nuclear outer membrane	cellular_component
GO:0005685	1	0	1	0	6	3424	58	U1 snRNP	cellular_component
GO:0005637	1	0	0.185634	1	12	3424	58	nuclear inner membrane	cellular_component
GO:0005684	1	0	1	0	17	3424	58	U2-type spliceosomal complex	cellular_component
GO:0005667	1	0	1	0	70	3424	58	transcription regulator complex	cellular_component
GO:0006099	1	0	1	0	18	3424	58	tricarboxylic acid cycle	biological_process
GO:0006103	1	0	1	0	9	3424	58	2-oxoglutarate metabolic process	biological_process
GO:0006109	1	0	1	0	61	3424	58	regulation of carbohydrate metabolic process	biological_process
GO:0006110	1	0	1	0	28	3424	58	regulation of glycolytic process	biological_process
GO:0006111	1	0	1	0	9	3424	58	regulation of gluconeogenesis	biological_process
GO:0006112	1	0	1	0	19	3424	58	energy reserve metabolic process	biological_process
GO:0006119	1	0	1	0	56	3424	58	oxidative phosphorylation	biological_process
GO:0006120	1	0	1	0	27	3424	58	mitochondrial electron transport, NADH to ubiquinone	biological_process
GO:0006122	1	0	1	0	7	3424	58	mitochondrial electron transport, ubiquinol to cytochrome c	biological_process
GO:0006123	1	0	1	0	9	3424	58	mitochondrial electron transport, cytochrome c to oxygen	biological_process
GO:0006140	1	0	1	0	36	3424	58	regulation of nucleotide metabolic process	biological_process
GO:0006163	1	0	0.576748	2	113	3424	58	purine nucleotide metabolic process	biological_process
GO:0006164	1	0	0.591445	1	52	3424	58	purine nucleotide biosynthetic process	biological_process
GO:0005881	1	0	1	0	26	3424	58	cytoplasmic microtubule	cellular_component
GO:0005875	1	0	0.201	2	49	3424	58	microtubule associated complex	cellular_component
GO:0005507	1	0	1	0	13	3424	58	copper ion binding	molecular_function
GO:0005732	1	0	1	0	8	3424	58	small nucleolar ribonucleoprotein complex	cellular_component
GO:0005681	1	0	0.522509	1	43	3424	58	spliceosomal complex	cellular_component
GO:0006096	1	0	1	0	26	3424	58	glycolytic process	biological_process
GO:0005509	1	0	0.920445	1	145	3424	58	calcium ion binding	molecular_function
GO:0005521	1	0	1	0	7	3424	58	lamin binding	molecular_function
GO:0005811	1	0	1	0	16	3424	58	lipid droplet	cellular_component
GO:0005813	1	0	0.78107	2	166	3424	58	centrosome	cellular_component
GO:0005814	1	0	1	0	25	3424	58	centriole	cellular_component
GO:0005815	1	0	0.883593	2	212	3424	58	microtubule organizing center	cellular_component
GO:0005819	1	0	0.820261	1	99	3424	58	spindle	cellular_component
GO:0005832	1	0	1	0	8	3424	58	chaperonin-containing T-complex	cellular_component
GO:0005834	1	0	1	0	15	3424	58	heterotrimeric G-protein complex	cellular_component
GO:0005838	1	0	1	0	10	3424	58	proteasome regulatory particle	cellular_component
GO:0005839	1	0	1	0	9	3424	58	proteasome core complex	cellular_component
GO:0005840	1	0	0.584297	1	51	3424	58	ribosome	cellular_component
GO:0005844	1	0	1	0	35	3424	58	polysome	cellular_component
GO:0005865	1	0	1	0	6	3424	58	striated muscle thin filament	cellular_component
GO:0005868	1	0	1	0	8	3424	58	cytoplasmic dynein complex	cellular_component
GO:0005871	1	0	1	0	21	3424	58	kinesin complex	cellular_component
GO:0005796	1	0	0.142677	1	9	3424	58	Golgi lumen	cellular_component
GO:0005794	1	0	0.87088	4	358	3424	58	Golgi apparatus	cellular_component
GO:0005765	1	0	1	0	116	3424	58	lysosomal membrane	cellular_component
GO:0005802	1	0	1	0	68	3424	58	trans-Golgi network	cellular_component
GO:0005518	1	0	1	0	6	3424	58	collagen binding	molecular_function
GO:0005801	1	0	0.185634	1	12	3424	58	cis-Golgi network	cellular_component
GO:0005795	1	0	1	0	25	3424	58	Golgi stack	cellular_component
GO:0005522	1	0	1	0	10	3424	58	profilin binding	molecular_function
GO:0005524	1	0	0.247558	10	461	3424	58	ATP binding	molecular_function
GO:0005525	1	0	0.892338	1	128	3424	58	GTP binding	molecular_function
GO:0005536	1	0	1	0	6	3424	58	glucose binding	molecular_function
GO:0005539	1	0	0.325794	1	23	3424	58	glycosaminoglycan binding	molecular_function
GO:0005543	1	0	0.548046	3	168	3424	58	phospholipid binding	molecular_function
GO:0005544	1	0	1	0	33	3424	58	calcium-dependent phospholipid binding	molecular_function
GO:0005545	1	0	1	0	7	3424	58	1-phosphatidylinositol binding	molecular_function
GO:0005546	1	0	0.40234	1	30	3424	58	phosphatidylinositol-4,5-bisphosphate binding	molecular_function
GO:0005547	1	0	1	0	12	3424	58	phosphatidylinositol-3,4,5-trisphosphate binding	molecular_function
GO:0005548	1	0	1	0	7	3424	58	phospholipid transporter activity	molecular_function
GO:0005604	1	0	1	0	8	3424	58	basement membrane	cellular_component
GO:0005623	1	0	0.321085	7	329	3424	58	cell	cellular_component
GO:0005635	1	0	0.894232	1	129	3424	58	nuclear envelope	cellular_component
GO:0005758	1	0	0.239634	1	16	3424	58	mitochondrial intermembrane space	cellular_component
GO:0005759	1	0	1	0	92	3424	58	mitochondrial matrix	cellular_component
GO:0005764	1	0	0.864054	2	201	3424	58	lysosome	cellular_component
GO:0005798	1	0	0.0515822	3	50	3424	58	Golgi-associated vesicle	cellular_component
GO:0006094	1	0	1	0	22	3424	58	gluconeogenesis	biological_process
GO:0006091	1	0	1	0	151	3424	58	generation of precursor metabolites and energy	biological_process
GO:0006090	1	0	1	0	39	3424	58	pyruvate metabolic process	biological_process
GO:0005980	1	0	1	0	6	3424	58	glycogen catabolic process	biological_process
GO:0005996	1	0	1	0	64	3424	58	monosaccharide metabolic process	biological_process
GO:0006002	1	0	1	0	7	3424	58	fructose 6-phosphate metabolic process	biological_process
GO:0006006	1	0	1	0	53	3424	58	glucose metabolic process	biological_process
GO:0006022	1	0	0.157238	1	10	3424	58	aminoglycan metabolic process	biological_process
GO:0005876	1	0	1	0	21	3424	58	spindle microtubule	cellular_component
GO:0006023	1	0	0.11281	1	7	3424	58	aminoglycan biosynthetic process	biological_process
GO:0006024	1	0	0.11281	1	7	3424	58	glycosaminoglycan biosynthetic process	biological_process
GO:0006026	1	0	0.11281	1	7	3424	58	aminoglycan catabolic process	biological_process
GO:0006027	1	0	0.11281	1	7	3424	58	glycosaminoglycan catabolic process	biological_process
GO:0006029	1	0	0.0974956	1	6	3424	58	proteoglycan metabolic process	biological_process
GO:0006066	1	0	1	0	77	3424	58	alcohol metabolic process	biological_process
GO:0006073	1	0	1	0	16	3424	58	cellular glucan metabolic process	biological_process
GO:0006081	1	0	1	0	22	3424	58	cellular aldehyde metabolic process	biological_process
GO:0005952	1	0	1	0	6	3424	58	cAMP-dependent protein kinase complex	cellular_component
GO:0005938	1	0	0.127211	5	158	3424	58	cell cortex	cellular_component
GO:0005930	1	0	1	0	19	3424	58	axoneme	cellular_component
GO:0005979	1	0	1	0	10	3424	58	regulation of glycogen biosynthetic process	biological_process
GO:0005929	1	0	0.864455	1	115	3424	58	cilium	cellular_component
GO:0005977	1	0	1	0	16	3424	58	glycogen metabolic process	biological_process
GO:0005975	1	0	1	0	108	3424	58	carbohydrate metabolic process	biological_process
GO:0003755	1	0	1	0	12	3424	58	peptidyl-prolyl cis-trans isomerase activity	molecular_function
GO:0003774	1	0	1	0	37	3424	58	motor activity	molecular_function
GO:0003777	1	0	1	0	23	3424	58	microtubule motor activity	molecular_function
GO:0003779	1	0	0.0941695	6	187	3424	58	actin binding	molecular_function
GO:0003785	1	0	1	0	14	3424	58	actin monomer binding	molecular_function
GO:0003924	1	0	1	0	123	3424	58	GTPase activity	molecular_function
GO:0003951	1	0	0.0974956	1	6	3424	58	NAD+ kinase activity	molecular_function
GO:0003954	1	0	1	0	25	3424	58	NADH dehydrogenase activity	molecular_function
GO:0004016	1	0	1	0	6	3424	58	adenylate cyclase activity	molecular_function
GO:0004029	1	0	1	0	7	3424	58	aldehyde dehydrogenase (NAD+) activity	molecular_function
GO:0004030	1	0	1	0	7	3424	58	aldehyde dehydrogenase [NAD(P)+] activity	molecular_function
GO:0004112	1	0	0.226474	1	15	3424	58	cyclic-nucleotide phosphodiesterase activity	molecular_function
GO:0004114	1	0	1	0	14	3424	58	3',5'-cyclic-nucleotide phosphodiesterase activity	molecular_function
GO:0005496	1	0	1	0	21	3424	58	steroid binding	molecular_function
GO:0005504	1	0	1	0	8	3424	58	fatty acid binding	molecular_function
GO:0005506	1	0	1	0	13	3424	58	iron ion binding	molecular_function
GO:0006007	1	0	1	0	22	3424	58	glucose catabolic process	biological_process
GO:0005976	1	0	1	0	16	3424	58	polysaccharide metabolic process	biological_process
GO:0005882	1	0	0.112133	2	34	3424	58	intermediate filament	cellular_component
GO:0005883	1	0	0.11281	1	7	3424	58	neurofilament	cellular_component
GO:0005884	1	0	1	0	63	3424	58	actin filament	cellular_component
GO:0006261	1	0	1	0	17	3424	58	DNA-dependent DNA replication	biological_process
GO:0006275	1	0	1	0	29	3424	58	regulation of DNA replication	biological_process
GO:0006278	1	0	1	0	8	3424	58	RNA-dependent DNA biosynthetic process	biological_process
GO:0006281	1	0	1	0	99	3424	58	DNA repair	biological_process
GO:0006282	1	0	0.432468	1	33	3424	58	regulation of DNA repair	biological_process
GO:0006283	1	0	1	0	17	3424	58	transcription-coupled nucleotide-excision repair	biological_process
GO:0006289	1	0	1	0	22	3424	58	nucleotide-excision repair	biological_process
GO:0006294	1	0	1	0	10	3424	58	nucleotide-excision repair, preincision complex assembly	biological_process
GO:0006296	1	0	1	0	7	3424	58	nucleotide-excision repair, DNA incision, 5'-to lesion	biological_process
GO:0006298	1	0	1	0	6	3424	58	mismatch repair	biological_process
GO:0006301	1	0	1	0	9	3424	58	postreplication repair	biological_process
GO:0006302	1	0	1	0	30	3424	58	double-strand break repair	biological_process
GO:0006303	1	0	1	0	11	3424	58	double-strand break repair via nonhomologous end joining	biological_process
GO:0006206	1	0	1	0	8	3424	58	pyrimidine nucleobase metabolic process	biological_process
GO:0006171	1	0	1	0	6	3424	58	cAMP biosynthetic process	biological_process
GO:0006086	1	0	1	0	6	3424	58	acetyl-CoA biosynthetic process from pyruvate	biological_process
GO:0006165	1	0	1	0	32	3424	58	nucleoside diphosphate phosphorylation	biological_process
GO:0006260	1	0	0.451719	1	35	3424	58	DNA replication	biological_process
GO:0006259	1	0	0.901488	1	133	3424	58	DNA metabolic process	biological_process
GO:0006221	1	0	1	0	8	3424	58	pyrimidine nucleotide biosynthetic process	biological_process
GO:0006220	1	0	1	0	11	3424	58	pyrimidine nucleotide metabolic process	biological_process
GO:0005885	1	0	1	0	8	3424	58	Arp2/3 protein complex	cellular_component
GO:0005887	1	0	0.201842	8	335	3424	58	integral component of plasma membrane	cellular_component
GO:0005890	1	0	1	0	7	3424	58	sodium:potassium-exchanging ATPase complex	cellular_component
GO:0005891	1	0	0.252575	1	17	3424	58	voltage-gated calcium channel complex	cellular_component
GO:0005901	1	0	1	0	37	3424	58	caveola	cellular_component
GO:0005902	1	0	0.0524532	2	22	3424	58	microvillus	cellular_component
GO:0005903	1	0	0.381387	1	28	3424	58	brush border	cellular_component
GO:0005905	1	0	1	0	41	3424	58	clathrin-coated pit	cellular_component
GO:0005766	1	0	1	0	45	3424	58	primary lysosome	cellular_component
GO:0005911	1	0	0.964559	1	190	3424	58	cell-cell junction	cellular_component
GO:0005916	1	0	1	0	8	3424	58	fascia adherens	cellular_component
GO:0005921	1	0	1	0	8	3424	58	gap junction	cellular_component
GO:0005923	1	0	1	0	39	3424	58	bicellular tight junction	cellular_component
GO:0005925	1	0	0.255422	5	202	3424	58	focal adhesion	cellular_component
GO:0006082	1	0	0.839434	2	189	3424	58	organic acid metabolic process	biological_process
GO:0006084	1	0	1	0	13	3424	58	acetyl-CoA metabolic process	biological_process
GO:0006085	1	0	1	0	9	3424	58	acetyl-CoA biosynthetic process	biological_process
GO:0006195	1	0	1	0	16	3424	58	purine nucleotide catabolic process	biological_process
GO:0005912	1	0	1	0	76	3424	58	adherens junction	cellular_component
GO:0002082	1	0	1	0	13	3424	58	regulation of oxidative phosphorylation	biological_process
GO:0009063	1	0	1	0	28	3424	58	cellular amino acid catabolic process	biological_process
GO:0002066	1	0	1	0	11	3424	58	columnar/cuboidal epithelial cell development	biological_process
GO:0006893	1	0	1	0	23	3424	58	Golgi to plasma membrane transport	biological_process
GO:0006644	1	0	1	0	95	3424	58	phospholipid metabolic process	biological_process
GO:0006641	1	0	1	0	11	3424	58	triglyceride metabolic process	biological_process
GO:0006941	1	0	1	0	37	3424	58	striated muscle contraction	biological_process
GO:0006402	1	0	0.638209	1	59	3424	58	mRNA catabolic process	biological_process
GO:0006376	1	0	1	0	11	3424	58	mRNA splice site selection	biological_process
GO:0006378	1	0	1	0	7	3424	58	mRNA polyadenylation	biological_process
GO:0006379	1	0	1	0	6	3424	58	mRNA cleavage	biological_process
GO:0006396	1	0	0.8522	2	195	3424	58	RNA processing	biological_process
GO:0006397	1	0	0.913027	1	140	3424	58	mRNA processing	biological_process
GO:0006399	1	0	1	0	19	3424	58	tRNA metabolic process	biological_process
GO:0006400	1	0	1	0	10	3424	58	tRNA modification	biological_process
GO:0006401	1	0	0.656601	1	62	3424	58	RNA catabolic process	biological_process
GO:0006403	1	0	0.662526	1	63	3424	58	RNA localization	biological_process
GO:0006639	1	0	0.27781	1	19	3424	58	acylglycerol metabolic process	biological_process
GO:0006405	1	0	0.461102	1	36	3424	58	RNA export from nucleus	biological_process
GO:0006406	1	0	0.412553	1	31	3424	58	mRNA export from nucleus	biological_process
GO:0006892	1	0	1	0	43	3424	58	post-Golgi vesicle-mediated transport	biological_process
GO:0006409	1	0	1	0	12	3424	58	tRNA export from nucleus	biological_process
GO:0006891	1	0	1	0	12	3424	58	intra-Golgi vesicle-mediated transport	biological_process
GO:0006888	1	0	1	0	57	3424	58	endoplasmic reticulum to Golgi vesicle-mediated transport	biological_process
GO:0006939	1	0	1	0	13	3424	58	smooth muscle contraction	biological_process
GO:0006898	1	0	1	0	63	3424	58	receptor-mediated endocytosis	biological_process
GO:0006896	1	0	1	0	6	3424	58	Golgi to vacuole transport	biological_process
GO:0006855	1	0	0.226474	1	15	3424	58	drug transmembrane transport	biological_process
GO:0006895	1	0	1	0	9	3424	58	Golgi to endosome transport	biological_process
GO:0006862	1	0	1	0	7	3424	58	nucleotide transport	biological_process
GO:0006865	1	0	0.213473	2	51	3424	58	amino acid transport	biological_process
GO:0006869	1	0	1	0	44	3424	58	lipid transport	biological_process
GO:0006873	1	0	0.169784	5	174	3424	58	cellular ion homeostasis	biological_process
GO:0006874	1	0	0.0422658	5	114	3424	58	cellular calcium ion homeostasis	biological_process
GO:0006875	1	0	0.0969164	5	145	3424	58	cellular metal ion homeostasis	biological_process
GO:0006879	1	0	1	0	15	3424	58	cellular iron ion homeostasis	biological_process
GO:0006883	1	0	1	0	12	3424	58	cellular sodium ion homeostasis	biological_process
GO:0006884	1	0	1	0	12	3424	58	cell volume homeostasis	biological_process
GO:0006885	1	0	1	0	35	3424	58	regulation of pH	biological_process
GO:0006886	1	0	0.271269	7	311	3424	58	intracellular protein transport	biological_process
GO:0006887	1	0	0.930001	2	247	3424	58	exocytosis	biological_process
GO:0006890	1	0	1	0	33	3424	58	retrograde vesicle-mediated transport, Golgi to endoplasmic reticulum	biological_process
GO:0006937	1	0	1	0	54	3424	58	regulation of muscle contraction	biological_process
GO:0006412	1	0	0.781949	1	88	3424	58	translation	biological_process
GO:0006414	1	0	1	0	16	3424	58	translational elongation	biological_process
GO:0006364	1	0	0.391952	1	29	3424	58	rRNA processing	biological_process
GO:0006366	1	0	1	0	84	3424	58	transcription by RNA polymerase II	biological_process
GO:0006446	1	0	0.412553	1	31	3424	58	regulation of translational initiation	biological_process
GO:0006457	1	0	1	0	79	3424	58	protein folding	biological_process
GO:0006458	1	0	1	0	11	3424	58	'de novo' protein folding	biological_process
GO:0006575	1	0	1	0	36	3424	58	cellular modified amino acid metabolic process	biological_process
GO:0006584	1	0	0.185634	1	12	3424	58	catecholamine metabolic process	biological_process
GO:0006605	1	0	0.0827844	4	98	3424	58	protein targeting	biological_process
GO:0006606	1	0	1	0	28	3424	58	protein import into nucleus	biological_process
GO:0006611	1	0	0.514177	1	42	3424	58	protein export from nucleus	biological_process
GO:0006612	1	0	0.226023	2	53	3424	58	protein targeting to membrane	biological_process
GO:0006613	1	0	0.470328	1	37	3424	58	cotranslational protein targeting to membrane	biological_process
GO:0006614	1	0	0.451719	1	35	3424	58	SRP-dependent cotranslational protein targeting to membrane	biological_process
GO:0006622	1	0	1	0	6	3424	58	protein targeting to lysosome	biological_process
GO:0006623	1	0	1	0	13	3424	58	protein targeting to vacuole	biological_process
GO:0006625	1	0	1	0	11	3424	58	protein targeting to peroxisome	biological_process
GO:0006626	1	0	1	0	12	3424	58	protein targeting to mitochondrion	biological_process
GO:0006360	1	0	1	0	6	3424	58	transcription by RNA polymerase I	biological_process
GO:0006413	1	0	0.605381	1	54	3424	58	translational initiation	biological_process
GO:0006359	1	0	1	0	7	3424	58	regulation of transcription by RNA polymerase III	biological_process
GO:0006356	1	0	1	0	6	3424	58	regulation of transcription by RNA polymerase I	biological_process
GO:0006417	1	0	0.541552	2	106	3424	58	regulation of translation	biological_process
GO:0006418	1	0	1	0	6	3424	58	tRNA aminoacylation for protein translation	biological_process
GO:0006370	1	0	1	0	11	3424	58	7-methylguanosine mRNA capping	biological_process
GO:0006369	1	0	1	0	10	3424	58	termination of RNA polymerase II transcription	biological_process
GO:0006368	1	0	1	0	22	3424	58	transcription elongation from RNA polymerase II promoter	biological_process
GO:0006367	1	0	1	0	21	3424	58	transcription initiation from RNA polymerase II promoter	biological_process
GO:0006323	1	0	1	0	34	3424	58	DNA packaging	biological_process
GO:0006325	1	0	0.510181	3	159	3424	58	chromatin organization	biological_process
GO:0006333	1	0	1	0	35	3424	58	chromatin assembly or disassembly	biological_process
GO:0006334	1	0	1	0	24	3424	58	nucleosome assembly	biological_process
GO:0006337	1	0	1	0	7	3424	58	nucleosome disassembly	biological_process
GO:0006338	1	0	0.422595	1	32	3424	58	chromatin remodeling	biological_process
GO:0006342	1	0	0.265299	1	18	3424	58	chromatin silencing	biological_process
GO:0006351	1	0	1	0	118	3424	58	transcription, DNA-templated	biological_process
GO:0006352	1	0	1	0	26	3424	58	DNA-templated transcription, initiation	biological_process
GO:0006353	1	0	1	0	17	3424	58	DNA-templated transcription, termination	biological_process
GO:0006354	1	0	1	0	22	3424	58	DNA-templated transcription, elongation	biological_process
GO:0006357	1	0	0.969722	3	392	3424	58	regulation of transcription by RNA polymerase II	biological_process
GO:0006629	1	0	0.69133	3	207	3424	58	lipid metabolic process	biological_process
GO:0006936	1	0	1	0	75	3424	58	muscle contraction	biological_process
GO:0006929	1	0	1	0	12	3424	58	substrate-dependent cell migration	biological_process
GO:0008064	1	0	0.800267	1	93	3424	58	regulation of actin polymerization or depolymerization	biological_process
GO:0008053	1	0	1	0	7	3424	58	mitochondrial fusion	biological_process
GO:0008047	1	0	0.850137	2	194	3424	58	enzyme activator activity	molecular_function
GO:0006805	1	0	1	0	10	3424	58	xenobiotic metabolic process	biological_process
GO:0006749	1	0	1	0	14	3424	58	glutathione metabolic process	biological_process
GO:0006753	1	0	0.379258	3	130	3424	58	nucleoside phosphate metabolic process	biological_process
GO:0006754	1	0	1	0	17	3424	58	ATP biosynthetic process	biological_process
GO:0006757	1	0	1	0	26	3424	58	ATP generation from ADP	biological_process
GO:0006766	1	0	1	0	18	3424	58	vitamin metabolic process	biological_process
GO:0006767	1	0	1	0	15	3424	58	water-soluble vitamin metabolic process	biological_process
GO:0006790	1	0	0.638209	1	59	3424	58	sulfur compound metabolic process	biological_process
GO:0006801	1	0	1	0	8	3424	58	superoxide metabolic process	biological_process
GO:0006811	1	0	0.0547584	10	338	3424	58	ion transport	biological_process
GO:0006643	1	0	1	0	22	3424	58	membrane lipid metabolic process	biological_process
GO:0006812	1	0	0.0500208	8	243	3424	58	cation transport	biological_process
GO:0006813	1	0	0.625413	1	57	3424	58	potassium ion transport	biological_process
GO:0006814	1	0	1	0	50	3424	58	sodium ion transport	biological_process
GO:0010257	1	0	1	0	26	3424	58	NADH dehydrogenase complex assembly	biological_process
GO:0006820	1	0	0.60536	2	119	3424	58	anion transport	biological_process
GO:0010256	1	0	0.393252	3	133	3424	58	endomembrane system organization	biological_process
GO:0010243	1	0	0.622872	5	313	3424	58	response to organonitrogen compound	biological_process
GO:0010314	1	0	1	0	6	3424	58	phosphatidylinositol-5-phosphate binding	molecular_function
GO:0010288	1	0	1	0	9	3424	58	response to lead ion	biological_process
GO:0009986	1	0	0.197177	4	136	3424	58	cell surface	cellular_component
GO:0010259	1	0	0.0974956	1	6	3424	58	multicellular organism aging	biological_process
GO:0009988	1	0	0.239634	1	16	3424	58	cell-cell recognition	biological_process
GO:0009991	1	0	0.896094	1	130	3424	58	response to extracellular stimulus	biological_process
GO:0009994	1	0	0.11281	1	7	3424	58	oocyte differentiation	biological_process
GO:0010001	1	0	0.276629	2	61	3424	58	glial cell differentiation	biological_process
GO:0010008	1	0	0.931041	1	153	3424	58	endosome membrane	cellular_component
GO:0010035	1	0	0.810949	2	177	3424	58	response to inorganic substance	biological_process
GO:0010038	1	0	0.892338	1	128	3424	58	response to metal ion	biological_process
GO:0010039	1	0	1	0	7	3424	58	response to iron ion	biological_process
GO:0010043	1	0	1	0	11	3424	58	response to zinc ion	biological_process
GO:0010155	1	0	1	0	8	3424	58	regulation of proton transport	biological_process
GO:0010171	1	0	1	0	9	3424	58	body morphogenesis	biological_process
GO:0010212	1	0	1	0	33	3424	58	response to ionizing radiation	biological_process
GO:0010226	1	0	1	0	9	3424	58	response to lithium ion	biological_process
GO:0010248	1	0	1	0	8	3424	58	establishment or maintenance of transmembrane electrochemical gradient	biological_process
GO:0006935	1	0	0.686468	2	138	3424	58	chemotaxis	biological_process
GO:0006821	1	0	1	0	28	3424	58	chloride transport	biological_process
GO:0006829	1	0	1	0	6	3424	58	zinc ion transport	biological_process
GO:0006732	1	0	1	0	52	3424	58	coenzyme metabolic process	biological_process
GO:0006836	1	0	0.216628	3	95	3424	58	neurotransmitter transport	biological_process
GO:0006839	1	0	0.0964602	3	65	3424	58	mitochondrial transport	biological_process
GO:0006851	1	0	1	0	7	3424	58	mitochondrial calcium ion transmembrane transport	biological_process
GO:0006897	1	0	0.77225	2	163	3424	58	endocytosis	biological_process
GO:0006900	1	0	1	0	37	3424	58	vesicle budding from membrane	biological_process
GO:0006901	1	0	1	0	19	3424	58	vesicle coating	biological_process
GO:0006903	1	0	1	0	27	3424	58	vesicle targeting	biological_process
GO:0006904	1	0	1	0	26	3424	58	vesicle docking involved in exocytosis	biological_process
GO:0006906	1	0	0.412553	1	31	3424	58	vesicle fusion	biological_process
GO:0006909	1	0	1	0	78	3424	58	phagocytosis	biological_process
GO:0006911	1	0	1	0	15	3424	58	phagocytosis, engulfment	biological_process
GO:0006913	1	0	0.716509	1	73	3424	58	nucleocytoplasmic transport	biological_process
GO:0006914	1	0	1	0	93	3424	58	autophagy	biological_process
GO:0006915	1	0	0.75346	3	228	3424	58	apoptotic process	biological_process
GO:0006919	1	0	1	0	20	3424	58	activation of cysteine-type endopeptidase activity involved in apoptotic process	biological_process
GO:0006928	1	0	0.618398	7	435	3424	58	movement of cell or subcellular component	biological_process
GO:0006721	1	0	1	0	12	3424	58	terpenoid metabolic process	biological_process
GO:0006826	1	0	1	0	28	3424	58	iron ion transport	biological_process
GO:0006720	1	0	1	0	13	3424	58	isoprenoid metabolic process	biological_process
GO:0006694	1	0	1	0	17	3424	58	steroid biosynthetic process	biological_process
GO:0006835	1	0	0.381387	1	28	3424	58	dicarboxylic acid transport	biological_process
GO:0006739	1	0	1	0	7	3424	58	NADP metabolic process	biological_process
GO:0006735	1	0	1	0	21	3424	58	NADH regeneration	biological_process
GO:0006734	1	0	1	0	27	3424	58	NADH metabolic process	biological_process
GO:0006733	1	0	1	0	7	3424	58	oxidoreduction coenzyme metabolic process	biological_process
GO:0006650	1	0	1	0	84	3424	58	glycerophospholipid metabolic process	biological_process
GO:0006654	1	0	1	0	6	3424	58	phosphatidic acid biosynthetic process	biological_process
GO:0006656	1	0	1	0	8	3424	58	phosphatidylcholine biosynthetic process	biological_process
GO:0006658	1	0	1	0	7	3424	58	phosphatidylserine metabolic process	biological_process
GO:0006661	1	0	1	0	36	3424	58	phosphatidylinositol biosynthetic process	biological_process
GO:0006664	1	0	1	0	7	3424	58	glycolipid metabolic process	biological_process
GO:0006665	1	0	1	0	22	3424	58	sphingolipid metabolic process	biological_process
GO:0006672	1	0	1	0	7	3424	58	ceramide metabolic process	biological_process
GO:0006687	1	0	1	0	7	3424	58	glycosphingolipid metabolic process	biological_process
GO:0006690	1	0	1	0	14	3424	58	icosanoid metabolic process	biological_process
GO:0006692	1	0	1	0	6	3424	58	prostanoid metabolic process	biological_process
GO:0006693	1	0	1	0	6	3424	58	prostaglandin metabolic process	biological_process
GO:0006695	1	0	1	0	9	3424	58	cholesterol biosynthetic process	biological_process
GO:0006631	1	0	0.591445	1	52	3424	58	fatty acid metabolic process	biological_process
GO:0006633	1	0	1	0	20	3424	58	fatty acid biosynthetic process	biological_process
GO:0006635	1	0	0.157238	1	10	3424	58	fatty acid beta-oxidation	biological_process
GO:0007610	1	0	0.124218	6	202	3424	58	behavior	biological_process
GO:0007611	1	0	0.122893	4	113	3424	58	learning or memory	biological_process
GO:0007219	1	0	1	0	23	3424	58	Notch signaling pathway	biological_process
GO:0007216	1	0	1	0	7	3424	58	G protein-coupled glutamate receptor signaling pathway	biological_process
GO:0006949	1	0	1	0	11	3424	58	syncytium formation	biological_process
GO:0007034	1	0	0.577026	1	50	3424	58	vacuolar transport	biological_process
GO:0007019	1	0	0.11281	1	7	3424	58	microtubule depolymerization	biological_process
GO:0007020	1	0	1	0	7	3424	58	microtubule nucleation	biological_process
GO:0007026	1	0	0.252575	1	17	3424	58	negative regulation of microtubule depolymerization	biological_process
GO:0007029	1	0	1	0	22	3424	58	endoplasmic reticulum organization	biological_process
GO:0007030	1	0	1	0	35	3424	58	Golgi organization	biological_process
GO:0007031	1	0	1	0	14	3424	58	peroxisome organization	biological_process
GO:0007032	1	0	1	0	25	3424	58	endosome organization	biological_process
GO:0007033	1	0	1	0	42	3424	58	vacuole organization	biological_process
GO:0007035	1	0	1	0	10	3424	58	vacuolar acidification	biological_process
GO:0007215	1	0	0.0481986	2	21	3424	58	glutamate receptor signaling pathway	biological_process
GO:0007040	1	0	1	0	17	3424	58	lysosome organization	biological_process
GO:0007606	1	0	1	0	10	3424	58	sensory perception of chemical stimulus	biological_process
GO:0007041	1	0	0.488316	1	39	3424	58	lysosomal transport	biological_process
GO:0007605	1	0	1	0	32	3424	58	sensory perception of sound	biological_process
GO:0007601	1	0	1	0	20	3424	58	visual perception	biological_process
GO:0008037	1	0	0.158248	2	42	3424	58	cell recognition	biological_process
GO:0008038	1	0	0.3141	1	22	3424	58	neuron recognition	biological_process
GO:0007617	1	0	1	0	6	3424	58	mating behavior	biological_process
GO:0007613	1	0	0.232321	2	54	3424	58	memory	biological_process
GO:0007565	1	0	1	0	31	3424	58	female pregnancy	biological_process
GO:0007612	1	0	0.358317	2	74	3424	58	learning	biological_process
GO:0007566	1	0	1	0	6	3424	58	embryo implantation	biological_process
GO:0007568	1	0	0.333415	2	70	3424	58	aging	biological_process
GO:0007569	1	0	1	0	20	3424	58	cell aging	biological_process
GO:0007584	1	0	1	0	46	3424	58	response to nutrient	biological_process
GO:0007585	1	0	1	0	11	3424	58	respiratory gaseous exchange by respiratory system	biological_process
GO:0007586	1	0	1	0	11	3424	58	digestion	biological_process
GO:0007589	1	0	1	0	19	3424	58	body fluid secretion	biological_process
GO:0007595	1	0	1	0	15	3424	58	lactation	biological_process
GO:0007596	1	0	0.454103	2	90	3424	58	blood coagulation	biological_process
GO:0007599	1	0	0.465536	2	92	3424	58	hemostasis	biological_process
GO:0007600	1	0	0.0667426	4	91	3424	58	sensory perception	biological_process
GO:0007602	1	0	1	0	6	3424	58	phototransduction	biological_process
GO:0008033	1	0	1	0	12	3424	58	tRNA processing	biological_process
GO:0007043	1	0	0.522509	1	43	3424	58	cell-cell junction assembly	biological_process
GO:0007049	1	0	0.656988	5	325	3424	58	cell cycle	biological_process
GO:0007004	1	0	1	0	7	3424	58	telomere maintenance via telomerase	biological_process
GO:0007005	1	0	0.204222	4	138	3424	58	mitochondrion organization	biological_process
GO:0007007	1	0	0.27781	1	19	3424	58	inner mitochondrial membrane organization	biological_process
GO:0007059	1	0	0.21974	2	52	3424	58	chromosome segregation	biological_process
GO:0007062	1	0	1	0	8	3424	58	sister chromatid cohesion	biological_process
GO:0007063	1	0	1	0	7	3424	58	regulation of sister chromatid cohesion	biological_process
GO:0007173	1	0	0.348597	1	25	3424	58	epidermal growth factor receptor signaling pathway	biological_process
GO:0007176	1	0	0.185634	1	12	3424	58	regulation of epidermal growth factor-activated receptor activity	biological_process
GO:0007178	1	0	1	0	38	3424	58	transmembrane receptor protein serine/threonine kinase signaling pathway	biological_process
GO:0007179	1	0	1	0	23	3424	58	transforming growth factor beta receptor signaling pathway	biological_process
GO:0007185	1	0	1	0	6	3424	58	transmembrane receptor protein tyrosine phosphatase signaling pathway	biological_process
GO:0007187	1	0	0.314574	2	67	3424	58	G protein-coupled receptor signaling pathway, coupled to cyclic nucleotide second messenger	biological_process
GO:0007188	1	0	0.282967	2	62	3424	58	adenylate cyclase-modulating G protein-coupled receptor signaling pathway	biological_process
GO:0007189	1	0	1	0	26	3424	58	adenylate cyclase-activating G protein-coupled receptor signaling pathway	biological_process
GO:0007190	1	0	1	0	9	3424	58	activation of adenylate cyclase activity	biological_process
GO:0007193	1	0	0.123301	2	36	3424	58	adenylate cyclase-inhibiting G protein-coupled receptor signaling pathway	biological_process
GO:0007197	1	0	1	0	6	3424	58	adenylate cyclase-inhibiting G protein-coupled acetylcholine receptor signaling pathway	biological_process
GO:0006999	1	0	1	0	6	3424	58	nuclear pore organization	biological_process
GO:0007044	1	0	0.27781	1	19	3424	58	cell-substrate junction assembly	biological_process
GO:0006998	1	0	0.226474	1	15	3424	58	nuclear envelope organization	biological_process
GO:0006986	1	0	1	0	38	3424	58	response to unfolded protein	biological_process
GO:0007050	1	0	1	0	39	3424	58	cell cycle arrest	biological_process
GO:0007051	1	0	1	0	44	3424	58	spindle organization	biological_process
GO:0007052	1	0	1	0	25	3424	58	mitotic spindle organization	biological_process
GO:0007018	1	0	0.177428	3	86	3424	58	microtubule-based movement	biological_process
GO:0007017	1	0	0.0324078	8	223	3424	58	microtubule-based process	biological_process
GO:0007015	1	0	0.125824	4	114	3424	58	actin filament organization	biological_process
GO:0007009	1	0	0.117682	2	35	3424	58	plasma membrane organization	biological_process
GO:0006952	1	0	0.957542	1	180	3424	58	defense response	biological_process
GO:0006954	1	0	1	0	66	3424	58	inflammatory response	biological_process
GO:0006955	1	0	0.952657	2	273	3424	58	immune response	biological_process
GO:0006959	1	0	1	0	12	3424	58	humoral immune response	biological_process
GO:0006970	1	0	1	0	35	3424	58	response to osmotic stress	biological_process
GO:0006972	1	0	1	0	11	3424	58	hyperosmotic response	biological_process
GO:0006974	1	0	0.947302	1	168	3424	58	cellular response to DNA damage stimulus	biological_process
GO:0006977	1	0	1	0	10	3424	58	DNA damage response, signal transduction by p53 class mediator resulting in cell cycle arrest	biological_process
GO:0006979	1	0	0.843887	1	107	3424	58	response to oxidative stress	biological_process
GO:0006984	1	0	1	0	9	3424	58	ER-nucleus signaling pathway	biological_process
GO:0006997	1	0	0.470328	1	37	3424	58	nucleus organization	biological_process
GO:0008028	1	0	1	0	9	3424	58	monocarboxylic acid transmembrane transporter activity	molecular_function
GO:0008023	1	0	1	0	13	3424	58	transcription elongation factor complex	cellular_component
GO:0008022	1	0	1	0	79	3424	58	protein C-terminus binding	molecular_function
GO:0006536	1	0	1	0	9	3424	58	glutamate metabolic process	biological_process
GO:0006541	1	0	1	0	9	3424	58	glutamine metabolic process	biological_process
GO:0006940	1	0	1	0	18	3424	58	regulation of smooth muscle contraction	biological_process
GO:0006942	1	0	1	0	30	3424	58	regulation of striated muscle contraction	biological_process
GO:0008045	1	0	1	0	9	3424	58	motor neuron axon guidance	biological_process
GO:0007416	1	0	0.106656	2	33	3424	58	synapse assembly	biological_process
GO:0007346	1	0	0.823316	2	182	3424	58	regulation of mitotic cell cycle	biological_process
GO:0007368	1	0	1	0	13	3424	58	determination of left/right symmetry	biological_process
GO:0007369	1	0	1	0	21	3424	58	gastrulation	biological_process
GO:0007389	1	0	0.514177	1	42	3424	58	pattern specification process	biological_process
GO:0007405	1	0	1	0	10	3424	58	neuroblast proliferation	biological_process
GO:0007409	1	0	0.466357	3	149	3424	58	axonogenesis	biological_process
GO:0007411	1	0	0.781949	1	88	3424	58	axon guidance	biological_process
GO:0007413	1	0	1	0	11	3424	58	axonal fasciculation	biological_process
GO:0007417	1	0	0.045316	10	327	3424	58	central nervous system development	biological_process
GO:0007218	1	0	1	0	17	3424	58	neuropeptide signaling pathway	biological_process
GO:0007422	1	0	1	0	24	3424	58	peripheral nervous system development	biological_process
GO:0006521	1	0	1	0	23	3424	58	regulation of cellular amino acid metabolic process	biological_process
GO:0007423	1	0	1	0	115	3424	58	sensory organ development	biological_process
GO:0006520	1	0	1	0	55	3424	58	cellular amino acid metabolic process	biological_process
GO:0006515	1	0	1	0	8	3424	58	protein quality control for misfolded or incompletely synthesized proteins	biological_process
GO:0006637	1	0	1	0	23	3424	58	acyl-CoA metabolic process	biological_process
GO:0006638	1	0	0.27781	1	19	3424	58	neutral lipid metabolic process	biological_process
GO:0006576	1	0	1	0	6	3424	58	cellular biogenic amine metabolic process	biological_process
GO:0006564	1	0	1	0	6	3424	58	L-serine biosynthetic process	biological_process
GO:0006468	1	0	0.0226314	11	335	3424	58	protein phosphorylation	biological_process
GO:0006563	1	0	1	0	6	3424	58	L-serine metabolic process	biological_process
GO:0006469	1	0	0.711517	1	72	3424	58	negative regulation of protein kinase activity	biological_process
GO:0006470	1	0	1	0	66	3424	58	protein dephosphorylation	biological_process
GO:0006473	1	0	1	0	32	3424	58	protein acetylation	biological_process
GO:0006475	1	0	1	0	30	3424	58	internal protein amino acid acetylation	biological_process
GO:0006476	1	0	1	0	19	3424	58	protein deacetylation	biological_process
GO:0006479	1	0	0.337292	1	24	3424	58	protein methylation	biological_process
GO:0006486	1	0	1	0	15	3424	58	protein glycosylation	biological_process
GO:0006487	1	0	1	0	7	3424	58	protein N-linked glycosylation	biological_process
GO:0006508	1	0	0.986525	1	243	3424	58	proteolysis	biological_process
GO:0006511	1	0	1	0	145	3424	58	ubiquitin-dependent protein catabolic process	biological_process
GO:0006513	1	0	0.290111	1	20	3424	58	protein monoubiquitination	biological_process
GO:0006518	1	0	0.862037	1	114	3424	58	peptide metabolic process	biological_process
GO:0007492	1	0	1	0	10	3424	58	endoderm development	biological_process
GO:0007498	1	0	1	0	18	3424	58	mesoderm development	biological_process
GO:0007507	1	0	0.609989	2	120	3424	58	heart development	biological_process
GO:0007281	1	0	0.112133	2	34	3424	58	germ cell development	biological_process
GO:0007283	1	0	0.778092	1	87	3424	58	spermatogenesis	biological_process
GO:0007528	1	0	1	0	17	3424	58	neuromuscular junction development	biological_process
GO:0007548	1	0	0.522509	1	43	3424	58	sex differentiation	biological_process
GO:0007549	1	0	1	0	7	3424	58	dosage compensation	biological_process
GO:0007616	1	0	1	0	16	3424	58	long-term memory	biological_process
GO:0007618	1	0	1	0	8	3424	58	mating	biological_process
GO:0007622	1	0	1	0	6	3424	58	rhythmic behavior	biological_process
GO:0007623	1	0	0.514177	1	42	3424	58	circadian rhythm	biological_process
GO:0007626	1	0	0.744725	1	79	3424	58	locomotory behavior	biological_process
GO:0007628	1	0	1	0	9	3424	58	adult walking behavior	biological_process
GO:0007631	1	0	1	0	15	3424	58	feeding behavior	biological_process
GO:0007632	1	0	0.0568371	2	23	3424	58	visual behavior	biological_process
GO:0008013	1	0	1	0	35	3424	58	beta-catenin binding	molecular_function
GO:0008015	1	0	0.807163	1	95	3424	58	blood circulation	biological_process
GO:0008016	1	0	1	0	84	3424	58	regulation of heart contraction	biological_process
GO:0008017	1	0	0.239172	3	100	3424	58	microtubule binding	molecular_function
GO:0007276	1	0	0.308778	3	115	3424	58	gamete generation	biological_process
GO:0007274	1	0	1	0	7	3424	58	neuromuscular synaptic transmission	biological_process
GO:0007272	1	0	0.538753	1	45	3424	58	ensheathment of neurons	biological_process
GO:0007269	1	0	0.679702	1	66	3424	58	neurotransmitter secretion	biological_process
GO:0007517	1	0	0.618849	1	56	3424	58	muscle organ development	biological_process
GO:0007519	1	0	1	0	27	3424	58	skeletal muscle tissue development	biological_process
GO:0007520	1	0	1	0	10	3424	58	myoblast fusion	biological_process
GO:0007339	1	0	1	0	10	3424	58	binding of sperm to zona pellucida	biological_process
GO:0007338	1	0	0.3141	1	22	3424	58	single fertilization	biological_process
GO:0007292	1	0	0.0613447	2	24	3424	58	female gamete generation	biological_process
GO:0007286	1	0	1	0	19	3424	58	spermatid development	biological_process
GO:0007223	1	0	0.213089	1	14	3424	58	Wnt signaling pathway, calcium modulating pathway	biological_process
GO:0010517	1	0	1	0	23	3424	58	regulation of phospholipase activity	biological_process
GO:0007224	1	0	1	0	9	3424	58	smoothened signaling pathway	biological_process
GO:0007249	1	0	1	0	17	3424	58	I-kappaB kinase/NF-kappaB signaling	biological_process
GO:0007254	1	0	0.101256	2	32	3424	58	JNK cascade	biological_process
GO:0007257	1	0	1	0	15	3424	58	activation of JUN kinase activity	biological_process
GO:0007259	1	0	1	0	7	3424	58	receptor signaling pathway via JAK-STAT	biological_process
GO:0007263	1	0	0.0974956	1	6	3424	58	nitric oxide mediated signal transduction	biological_process
GO:0007264	1	0	0.923235	1	147	3424	58	small GTPase mediated signal transduction	biological_process
GO:0007265	1	0	0.846617	1	108	3424	58	Ras protein signal transduction	biological_process
GO:0007266	1	0	1	0	33	3424	58	Rho protein signal transduction	biological_process
GO:0007229	1	0	1	0	29	3424	58	integrin-mediated signaling pathway	biological_process
GO:0001959	1	0	1	0	34	3424	58	regulation of cytokine-mediated signaling pathway	biological_process
GO:0010508	1	0	1	0	47	3424	58	positive regulation of autophagy	biological_process
GO:0010506	1	0	1	0	137	3424	58	regulation of autophagy	biological_process
GO:0008643	1	0	1	0	13	3424	58	carbohydrate transport	biological_process
GO:0008227	1	0	0.185634	1	12	3424	58	G protein-coupled amine receptor activity	molecular_function
GO:0008198	1	0	1	0	6	3424	58	ferrous iron binding	molecular_function
GO:0008200	1	0	1	0	15	3424	58	ion channel inhibitor activity	molecular_function
GO:0008201	1	0	1	0	15	3424	58	heparin binding	molecular_function
GO:0008202	1	0	1	0	35	3424	58	steroid metabolic process	biological_process
GO:0008203	1	0	1	0	20	3424	58	cholesterol metabolic process	biological_process
GO:0008213	1	0	0.337292	1	24	3424	58	protein alkylation	biological_process
GO:0008217	1	0	1	0	35	3424	58	regulation of blood pressure	biological_process
GO:0008219	1	0	0.429217	5	253	3424	58	cell death	biological_process
GO:0008233	1	0	1	0	78	3424	58	peptidase activity	molecular_function
GO:0008637	1	0	0.290111	1	20	3424	58	apoptotic mitochondrial changes	biological_process
GO:0008234	1	0	1	0	38	3424	58	cysteine-type peptidase activity	molecular_function
GO:0008235	1	0	1	0	9	3424	58	metalloexopeptidase activity	molecular_function
GO:0008236	1	0	1	0	8	3424	58	serine-type peptidase activity	molecular_function
GO:0008237	1	0	1	0	17	3424	58	metallopeptidase activity	molecular_function
GO:0008238	1	0	1	0	20	3424	58	exopeptidase activity	molecular_function
GO:0008652	1	0	1	0	20	3424	58	cellular amino acid biosynthetic process	biological_process
GO:0008270	1	0	0.147168	4	121	3424	58	zinc ion binding	molecular_function
GO:0008654	1	0	1	0	63	3424	58	phospholipid biosynthetic process	biological_process
GO:0009251	1	0	1	0	6	3424	58	glucan catabolic process	biological_process
GO:0009261	1	0	1	0	12	3424	58	ribonucleotide catabolic process	biological_process
GO:0009260	1	0	0.598472	1	53	3424	58	ribonucleotide biosynthetic process	biological_process
GO:0009167	1	0	0.226474	1	15	3424	58	purine ribonucleoside monophosphate metabolic process	biological_process
GO:0009168	1	0	1	0	6	3424	58	purine ribonucleoside monophosphate biosynthetic process	biological_process
GO:0009179	1	0	0.470328	1	37	3424	58	purine ribonucleoside diphosphate metabolic process	biological_process
GO:0009185	1	0	0.470328	1	37	3424	58	ribonucleoside diphosphate metabolic process	biological_process
GO:0009187	1	0	0.0290643	2	16	3424	58	cyclic nucleotide metabolic process	biological_process
GO:0009190	1	0	0.127869	1	8	3424	58	cyclic nucleotide biosynthetic process	biological_process
GO:0009199	1	0	1	0	29	3424	58	ribonucleoside triphosphate metabolic process	biological_process
GO:0009201	1	0	1	0	21	3424	58	ribonucleoside triphosphate biosynthetic process	biological_process
GO:0009205	1	0	1	0	27	3424	58	purine ribonucleoside triphosphate metabolic process	biological_process
GO:0009206	1	0	1	0	19	3424	58	purine ribonucleoside triphosphate biosynthetic process	biological_process
GO:0009214	1	0	0.127869	1	8	3424	58	cyclic nucleotide catabolic process	biological_process
GO:0009218	1	0	1	0	7	3424	58	pyrimidine ribonucleotide metabolic process	biological_process
GO:0009220	1	0	1	0	6	3424	58	pyrimidine ribonucleotide biosynthetic process	biological_process
GO:0009225	1	0	1	0	6	3424	58	nucleotide-sugar metabolic process	biological_process
GO:0009226	1	0	1	0	6	3424	58	nucleotide-sugar biosynthetic process	biological_process
GO:0009259	1	0	0.561901	2	110	3424	58	ribonucleotide metabolic process	biological_process
GO:0009266	1	0	1	0	48	3424	58	response to temperature stimulus	biological_process
GO:0008276	1	0	0.185634	1	12	3424	58	protein methyltransferase activity	molecular_function
GO:0008188	1	0	1	0	7	3424	58	neuropeptide receptor activity	molecular_function
GO:0008284	1	0	0.352202	4	177	3424	58	positive regulation of cell population proliferation	biological_process
GO:0008285	1	0	0.705462	2	143	3424	58	negative regulation of cell population proliferation	biological_process
GO:0008509	1	0	0.740222	1	78	3424	58	anion transmembrane transporter activity	molecular_function
GO:0008528	1	0	1	0	14	3424	58	G protein-coupled peptide receptor activity	molecular_function
GO:0008536	1	0	1	0	7	3424	58	Ran GTPase binding	molecular_function
GO:0008540	1	0	1	0	6	3424	58	proteasome regulatory particle, base subcomplex	cellular_component
GO:0008542	1	0	0.3141	1	22	3424	58	visual learning	biological_process
GO:0008543	1	0	0.290111	1	20	3424	58	fibroblast growth factor receptor signaling pathway	biological_process
GO:0008544	1	0	1	0	47	3424	58	epidermis development	biological_process
GO:0008553	1	0	1	0	11	3424	58	proton-exporting ATPase activity, phosphorylative mechanism	molecular_function
GO:0008554	1	0	1	0	8	3424	58	sodium transmembrane transporter activity, phosphorylative mechanism	molecular_function
GO:0008556	1	0	1	0	8	3424	58	potassium transmembrane transporter activity, phosphorylative mechanism	molecular_function
GO:0008574	1	0	1	0	9	3424	58	ATP-dependent microtubule motor activity, plus-end-directed	molecular_function
GO:0008584	1	0	0.27781	1	19	3424	58	male gonad development	biological_process
GO:0008585	1	0	1	0	19	3424	58	female gonad development	biological_process
GO:0008589	1	0	0.226474	1	15	3424	58	regulation of smoothened signaling pathway	biological_process
GO:0008593	1	0	1	0	20	3424	58	regulation of Notch signaling pathway	biological_process
GO:0008283	1	0	1	0	106	3424	58	cell population proliferation	biological_process
GO:0008277	1	0	0.176365	2	45	3424	58	regulation of G protein-coupled receptor signaling pathway	biological_process
GO:0008170	1	0	0.199477	1	13	3424	58	N-methyltransferase activity	molecular_function
GO:0008157	1	0	1	0	6	3424	58	protein phosphatase 1 binding	molecular_function
GO:0008180	1	0	1	0	13	3424	58	COP9 signalosome	cellular_component
GO:0008179	1	0	0.127869	1	8	3424	58	adenylate cyclase binding	molecular_function
GO:0008173	1	0	1	0	9	3424	58	RNA methyltransferase activity	molecular_function
GO:0008076	1	0	0.128984	2	37	3424	58	voltage-gated potassium channel complex	cellular_component
GO:0008080	1	0	1	0	20	3424	58	N-acetyltransferase activity	molecular_function
GO:0008081	1	0	0.461102	1	36	3424	58	phosphoric diester hydrolase activity	molecular_function
GO:0008083	1	0	1	0	14	3424	58	growth factor activity	molecular_function
GO:0008088	1	0	0.128984	2	37	3424	58	axo-dendritic transport	biological_process
GO:0008089	1	0	0.0524532	2	22	3424	58	anterograde axonal transport	biological_process
GO:0008090	1	0	0.0257074	2	15	3424	58	retrograde axonal transport	biological_process
GO:0008094	1	0	1	0	22	3424	58	DNA-dependent ATPase activity	molecular_function
GO:0008134	1	0	0.927241	1	150	3424	58	transcription factor binding	molecular_function
GO:0008135	1	0	1	0	31	3424	58	translation factor activity, RNA binding	molecular_function
GO:0008137	1	0	1	0	25	3424	58	NADH dehydrogenase (ubiquinone) activity	molecular_function
GO:0008138	1	0	1	0	8	3424	58	protein tyrosine/serine/threonine phosphatase activity	molecular_function
GO:0008139	1	0	1	0	6	3424	58	nuclear localization sequence binding	molecular_function
GO:0008154	1	0	1	0	29	3424	58	actin polymerization or depolymerization	biological_process
GO:0008168	1	0	0.359712	1	26	3424	58	methyltransferase activity	molecular_function
GO:0008610	1	0	1	0	105	3424	58	lipid biosynthetic process	biological_process
GO:0009267	1	0	1	0	38	3424	58	cellular response to starvation	biological_process
GO:0009566	1	0	0.370641	1	27	3424	58	fertilization	biological_process
GO:0009112	1	0	1	0	13	3424	58	nucleobase metabolic process	biological_process
GO:0009116	1	0	0.348597	1	25	3424	58	nucleoside metabolic process	biological_process
GO:0009117	1	0	0.379258	3	130	3424	58	nucleotide metabolic process	biological_process
GO:0009119	1	0	0.265299	1	18	3424	58	ribonucleoside metabolic process	biological_process
GO:0009123	1	0	0.27781	1	19	3424	58	nucleoside monophosphate metabolic process	biological_process
GO:0009124	1	0	1	0	9	3424	58	nucleoside monophosphate biosynthetic process	biological_process
GO:0009126	1	0	0.226474	1	15	3424	58	purine nucleoside monophosphate metabolic process	biological_process
GO:0009127	1	0	1	0	6	3424	58	purine nucleoside monophosphate biosynthetic process	biological_process
GO:0009135	1	0	0.470328	1	37	3424	58	purine nucleoside diphosphate metabolic process	biological_process
GO:0009163	1	0	1	0	6	3424	58	nucleoside biosynthetic process	biological_process
GO:0009141	1	0	1	0	33	3424	58	nucleoside triphosphate metabolic process	biological_process
GO:0009142	1	0	1	0	25	3424	58	nucleoside triphosphate biosynthetic process	biological_process
GO:0009144	1	0	1	0	28	3424	58	purine nucleoside triphosphate metabolic process	biological_process
GO:0009145	1	0	1	0	19	3424	58	purine nucleoside triphosphate biosynthetic process	biological_process
GO:0009150	1	0	0.546699	2	107	3424	58	purine ribonucleotide metabolic process	biological_process
GO:0009152	1	0	0.577026	1	50	3424	58	purine ribonucleotide biosynthetic process	biological_process
GO:0009154	1	0	1	0	12	3424	58	purine ribonucleotide catabolic process	biological_process
GO:0009132	1	0	0.497083	1	40	3424	58	nucleoside diphosphate metabolic process	biological_process
GO:0009156	1	0	1	0	9	3424	58	ribonucleoside monophosphate biosynthetic process	biological_process
GO:0010923	1	0	0.554454	1	47	3424	58	negative regulation of phosphatase activity	biological_process
GO:0006304	1	0	1	0	10	3424	58	DNA modification	biological_process
GO:0001960	1	0	1	0	10	3424	58	negative regulation of cytokine-mediated signaling pathway	biological_process
GO:0001961	1	0	1	0	6	3424	58	positive regulation of cytokine-mediated signaling pathway	biological_process
GO:0001964	1	0	0.157238	1	10	3424	58	startle response	biological_process
GO:0001965	1	0	1	0	9	3424	58	G-protein alpha-subunit binding	molecular_function
GO:0001975	1	0	0.199477	1	13	3424	58	response to amphetamine	biological_process
GO:0002009	1	0	0.832483	1	103	3424	58	morphogenesis of an epithelium	biological_process
GO:0002011	1	0	1	0	11	3424	58	morphogenesis of an epithelial sheet	biological_process
GO:0002020	1	0	1	0	25	3424	58	protease binding	molecular_function
GO:0002026	1	0	1	0	12	3424	58	regulation of the force of heart contraction	biological_process
GO:0002027	1	0	1	0	28	3424	58	regulation of heart rate	biological_process
GO:0002028	1	0	1	0	42	3424	58	regulation of sodium ion transport	biological_process
GO:0002039	1	0	1	0	24	3424	58	p53 binding	molecular_function
GO:0002040	1	0	1	0	11	3424	58	sprouting angiogenesis	biological_process
GO:0002042	1	0	1	0	6	3424	58	cell migration involved in sprouting angiogenesis	biological_process
GO:0002062	1	0	1	0	10	3424	58	chondrocyte differentiation	biological_process
GO:0002064	1	0	1	0	48	3424	58	epithelial cell development	biological_process
GO:0002065	1	0	1	0	17	3424	58	columnar/cuboidal epithelial cell differentiation	biological_process
GO:0006306	1	0	1	0	8	3424	58	DNA methylation	biological_process
GO:0009581	1	0	0.290111	1	20	3424	58	detection of external stimulus	biological_process
GO:0009109	1	0	1	0	6	3424	58	coenzyme catabolic process	biological_process
GO:0009101	1	0	0.3141	1	22	3424	58	glycoprotein biosynthetic process	biological_process
GO:0009408	1	0	1	0	28	3424	58	response to heat	biological_process
GO:0009268	1	0	1	0	10	3424	58	response to pH	biological_process
GO:0009295	1	0	1	0	13	3424	58	nucleoid	cellular_component
GO:0009299	1	0	1	0	6	3424	58	mRNA transcription	biological_process
GO:0009301	1	0	1	0	15	3424	58	snRNA transcription	biological_process
GO:0009306	1	0	1	0	44	3424	58	protein secretion	biological_process
GO:0009308	1	0	1	0	7	3424	58	amine metabolic process	biological_process
GO:0009314	1	0	0.551805	2	108	3424	58	response to radiation	biological_process
GO:0009395	1	0	1	0	8	3424	58	phospholipid catabolic process	biological_process
GO:0009409	1	0	1	0	15	3424	58	response to cold	biological_process
GO:0009166	1	0	0.290111	1	20	3424	58	nucleotide catabolic process	biological_process
GO:0009410	1	0	0.679702	1	66	3424	58	response to xenobiotic stimulus	biological_process
GO:0009411	1	0	1	0	35	3424	58	response to UV	biological_process
GO:0009415	1	0	1	0	7	3424	58	response to water	biological_process
GO:0009416	1	0	0.395047	2	80	3424	58	response to light stimulus	biological_process
GO:0009451	1	0	1	0	24	3424	58	RNA modification	biological_process
GO:0009452	1	0	1	0	11	3424	58	7-methylguanosine RNA capping	biological_process
GO:0006310	1	0	1	0	28	3424	58	DNA recombination	biological_process
GO:0009108	1	0	1	0	30	3424	58	coenzyme biosynthetic process	biological_process
GO:0009165	1	0	0.668349	1	64	3424	58	nucleotide biosynthetic process	biological_process
GO:0009083	1	0	1	0	7	3424	58	branched-chain amino acid catabolic process	biological_process
GO:0009100	1	0	0.370641	1	27	3424	58	glycoprotein metabolic process	biological_process
GO:0008757	1	0	0.3141	1	22	3424	58	S-adenosylmethionine-dependent methyltransferase activity	molecular_function
GO:0009048	1	0	1	0	6	3424	58	dosage compensation by inactivation of X chromosome	biological_process
GO:0009055	1	0	1	0	35	3424	58	electron transfer activity	molecular_function
GO:0009056	1	0	0.975411	4	491	3424	58	catabolic process	biological_process
GO:0009057	1	0	0.939701	2	257	3424	58	macromolecule catabolic process	biological_process
GO:0009059	1	0	0.558904	5	292	3424	58	macromolecule biosynthetic process	biological_process
GO:0009060	1	0	1	0	33	3424	58	aerobic respiration	biological_process
GO:0009062	1	0	0.252575	1	17	3424	58	fatty acid catabolic process	biological_process
GO:0032182	1	0	0.422595	1	32	3424	58	ubiquitin-like protein binding	molecular_function
GO:0009064	1	0	1	0	21	3424	58	glutamine family amino acid metabolic process	biological_process
GO:0009065	1	0	1	0	11	3424	58	glutamine family amino acid catabolic process	biological_process
GO:0009066	1	0	1	0	13	3424	58	aspartate family amino acid metabolic process	biological_process
GO:0009068	1	0	1	0	10	3424	58	aspartate family amino acid catabolic process	biological_process
GO:0009069	1	0	1	0	7	3424	58	serine family amino acid metabolic process	biological_process
GO:0009070	1	0	1	0	6	3424	58	serine family amino acid biosynthetic process	biological_process
GO:0009081	1	0	1	0	7	3424	58	branched-chain amino acid metabolic process	biological_process
GO:0009161	1	0	0.265299	1	18	3424	58	ribonucleoside monophosphate metabolic process	biological_process
GO:0008625	1	0	1	0	7	3424	58	extrinsic apoptotic signaling pathway via death domain receptors	biological_process
GO:0008630	1	0	1	0	17	3424	58	intrinsic apoptotic signaling pathway in response to DNA damage	biological_process
GO:0008514	1	0	0.562106	1	48	3424	58	organic anion transmembrane transporter activity	molecular_function
GO:0010522	1	0	1	0	32	3424	58	regulation of calcium ion transport into cytosol	biological_process
GO:0009607	1	0	0.697702	3	209	3424	58	response to biotic stimulus	biological_process
GO:0009894	1	0	0.828399	4	332	3424	58	regulation of catabolic process	biological_process
GO:0009798	1	0	1	0	7	3424	58	axis specification	biological_process
GO:0009799	1	0	1	0	16	3424	58	specification of symmetry	biological_process
GO:0009855	1	0	1	0	16	3424	58	determination of bilateral symmetry	biological_process
GO:0009880	1	0	1	0	8	3424	58	embryonic pattern specification	biological_process
GO:0009887	1	0	0.944384	1	165	3424	58	animal organ morphogenesis	biological_process
GO:0009888	1	0	0.976496	2	318	3424	58	tissue development	biological_process
GO:0009890	1	0	0.924034	3	325	3424	58	negative regulation of biosynthetic process	biological_process
GO:0009891	1	0	0.823167	5	399	3424	58	positive regulation of biosynthetic process	biological_process
GO:0009895	1	0	0.207749	3	93	3424	58	negative regulation of catabolic process	biological_process
GO:0010518	1	0	1	0	18	3424	58	positive regulation of phospholipase activity	biological_process
GO:0009896	1	0	0.906607	1	136	3424	58	positive regulation of catabolic process	biological_process
GO:0009897	1	0	1	0	33	3424	58	external side of plasma membrane	cellular_component
GO:0009898	1	0	0.320867	2	68	3424	58	cytoplasmic side of plasma membrane	cellular_component
GO:0009913	1	0	1	0	32	3424	58	epidermal cell differentiation	biological_process
GO:0010543	1	0	1	0	9	3424	58	regulation of platelet activation	biological_process
GO:0009914	1	0	1	0	24	3424	58	hormone transport	biological_process
GO:0010817	1	0	0.878109	1	121	3424	58	regulation of hormone levels	biological_process
GO:0010811	1	0	0.497083	1	40	3424	58	positive regulation of cell-substrate adhesion	biological_process
GO:0010822	1	0	0.522509	1	43	3424	58	positive regulation of mitochondrion organization	biological_process
GO:0010720	1	0	0.703978	3	211	3424	58	positive regulation of cell development	biological_process
GO:0010821	1	0	0.638209	1	59	3424	58	regulation of mitochondrion organization	biological_process
GO:0010721	1	0	1	0	100	3424	58	negative regulation of cell development	biological_process
GO:0010738	1	0	0.0974956	1	6	3424	58	regulation of protein kinase A signaling	biological_process
GO:0010762	1	0	1	0	14	3424	58	regulation of fibroblast migration	biological_process
GO:0010763	1	0	1	0	8	3424	58	positive regulation of fibroblast migration	biological_process
GO:0010765	1	0	1	0	23	3424	58	positive regulation of sodium ion transport	biological_process
GO:0010766	1	0	1	0	12	3424	58	negative regulation of sodium ion transport	biological_process
GO:0010769	1	0	0.733898	2	151	3424	58	regulation of cell morphogenesis involved in differentiation	biological_process
GO:0010770	1	0	0.740222	1	78	3424	58	positive regulation of cell morphogenesis involved in differentiation	biological_process
GO:0010771	1	0	1	0	44	3424	58	negative regulation of cell morphogenesis involved in differentiation	biological_process
GO:0010799	1	0	1	0	15	3424	58	regulation of peptidyl-threonine phosphorylation	biological_process
GO:0010800	1	0	1	0	7	3424	58	positive regulation of peptidyl-threonine phosphorylation	biological_process
GO:0010801	1	0	1	0	8	3424	58	negative regulation of peptidyl-threonine phosphorylation	biological_process
GO:0010803	1	0	1	0	13	3424	58	regulation of tumor necrosis factor-mediated signaling pathway	biological_process
GO:0010810	1	0	0.706439	1	71	3424	58	regulation of cell-substrate adhesion	biological_process
GO:0010812	1	0	1	0	17	3424	58	negative regulation of cell-substrate adhesion	biological_process
GO:0010827	1	0	0.0805096	2	28	3424	58	regulation of glucose transmembrane transport	biological_process
GO:0009925	1	0	1	0	17	3424	58	basal plasma membrane	cellular_component
GO:0009953	1	0	1	0	8	3424	58	dorsal/ventral pattern formation	biological_process
GO:0009967	1	0	0.595157	7	426	3424	58	positive regulation of signal transduction	biological_process
GO:0009968	1	0	0.442772	6	314	3424	58	negative regulation of signal transduction	biological_process
GO:0009975	1	0	0.11281	1	7	3424	58	cyclase activity	molecular_function
GO:0010310	1	0	1	0	9	3424	58	regulation of hydrogen peroxide metabolic process	biological_process
GO:0010324	1	0	1	0	23	3424	58	membrane invagination	biological_process
GO:0010332	1	0	1	0	14	3424	58	response to gamma radiation	biological_process
GO:0010389	1	0	0.644445	1	60	3424	58	regulation of G2/M transition of mitotic cell cycle	biological_process
GO:0010390	1	0	1	0	8	3424	58	histone monoubiquitination	biological_process
GO:0010447	1	0	1	0	7	3424	58	response to acidic pH	biological_process
GO:0010460	1	0	1	0	8	3424	58	positive regulation of heart rate	biological_process
GO:0010464	1	0	1	0	6	3424	58	regulation of mesenchymal cell proliferation	biological_process
GO:0010466	1	0	1	0	41	3424	58	negative regulation of peptidase activity	biological_process
GO:0010467	1	0	0.974884	3	405	3424	58	gene expression	biological_process
GO:0010470	1	0	1	0	10	3424	58	regulation of gastrulation	biological_process
GO:0010494	1	0	1	0	23	3424	58	cytoplasmic stress granule	cellular_component
GO:0010498	1	0	1	0	94	3424	58	proteasomal protein catabolic process	biological_process
GO:0010499	1	0	1	0	8	3424	58	proteasomal ubiquitin-independent protein catabolic process	biological_process
GO:0009749	1	0	1	0	41	3424	58	response to glucose	biological_process
GO:0009952	1	0	0.265299	1	18	3424	58	anterior/posterior pattern specification	biological_process
GO:0009746	1	0	1	0	41	3424	58	response to hexose	biological_process
GO:0009725	1	0	0.800878	3	247	3424	58	response to hormone	biological_process
GO:0009792	1	0	0.686468	2	138	3424	58	embryo development ending in birth or egg hatching	biological_process
GO:0009791	1	0	1	0	23	3424	58	post-embryonic development	biological_process
GO:0009790	1	0	0.434417	4	198	3424	58	embryo development	biological_process
GO:0009755	1	0	1	0	34	3424	58	hormone-mediated signaling pathway	biological_process
GO:0009611	1	0	0.04071	6	151	3424	58	response to wounding	biological_process
GO:0009612	1	0	0.625413	1	57	3424	58	response to mechanical stimulus	biological_process
GO:0009615	1	0	1	0	49	3424	58	response to virus	biological_process
GO:0009617	1	0	0.448336	2	89	3424	58	response to bacterium	biological_process
GO:0009628	1	0	0.619945	5	312	3424	58	response to abiotic stimulus	biological_process
GO:0009636	1	0	0.416411	3	138	3424	58	response to toxic substance	biological_process
GO:0009648	1	0	1	0	7	3424	58	photoperiodism	biological_process
GO:0009649	1	0	1	0	7	3424	58	entrainment of circadian clock	biological_process
GO:0009651	1	0	1	0	7	3424	58	response to salt stress	biological_process
GO:0009678	1	0	1	0	22	3424	58	pyrophosphate hydrolysis-driven proton transmembrane transporter activity	molecular_function
GO:0009712	1	0	0.185634	1	12	3424	58	catechol-containing compound metabolic process	biological_process
GO:0009713	1	0	1	0	6	3424	58	catechol-containing compound biosynthetic process	biological_process
GO:0009719	1	0	0.833327	5	405	3424	58	response to endogenous stimulus	biological_process
GO:0009743	1	0	0.598472	1	53	3424	58	response to carbohydrate	biological_process
GO:0010922	1	0	1	0	10	3424	58	positive regulation of phosphatase activity	biological_process
GO:0010921	1	0	0.701274	1	70	3424	58	regulation of phosphatase activity	biological_process
GO:0010907	1	0	1	0	12	3424	58	positive regulation of glucose metabolic process	biological_process
GO:0009583	1	0	1	0	7	3424	58	detection of light stimulus	biological_process
GO:0009605	1	0	0.5732	8	478	3424	58	response to external stimulus	biological_process
GO:0010647	1	0	0.206191	11	494	3424	58	positive regulation of cell communication	biological_process
GO:0010632	1	0	1	0	75	3424	58	regulation of epithelial cell migration	biological_process
GO:0010633	1	0	1	0	20	3424	58	negative regulation of epithelial cell migration	biological_process
GO:0010634	1	0	1	0	50	3424	58	positive regulation of epithelial cell migration	biological_process
GO:0010638	1	0	0.59847	4	243	3424	58	positive regulation of organelle organization	biological_process
GO:0010639	1	0	0.628099	2	124	3424	58	negative regulation of organelle organization	biological_process
GO:0010640	1	0	1	0	8	3424	58	regulation of platelet-derived growth factor receptor signaling pathway	biological_process
GO:0010642	1	0	1	0	6	3424	58	negative regulation of platelet-derived growth factor receptor signaling pathway	biological_process
GO:0010644	1	0	1	0	12	3424	58	cell communication by electrical coupling	biological_process
GO:0010648	1	0	0.560949	6	353	3424	58	negative regulation of cell communication	biological_process
GO:0010524	1	0	1	0	11	3424	58	positive regulation of calcium ion transport into cytosol	biological_process
GO:0010656	1	0	1	0	7	3424	58	negative regulation of muscle cell apoptotic process	biological_process
GO:0010660	1	0	0.239634	1	16	3424	58	regulation of muscle cell apoptotic process	biological_process
GO:0010661	1	0	0.127869	1	8	3424	58	positive regulation of muscle cell apoptotic process	biological_process
GO:0010662	1	0	0.127869	1	8	3424	58	regulation of striated muscle cell apoptotic process	biological_process
GO:0009582	1	0	0.302207	1	21	3424	58	detection of abiotic stimulus	biological_process
GO:0010665	1	0	0.127869	1	8	3424	58	regulation of cardiac muscle cell apoptotic process	biological_process
GO:0008406	1	0	0.461102	1	36	3424	58	gonad development	biological_process
GO:0008366	1	0	0.538753	1	45	3424	58	axon ensheathment	biological_process
GO:0008483	1	0	1	0	6	3424	58	transaminase activity	molecular_function
GO:0008286	1	0	1	0	43	3424	58	insulin receptor signaling pathway	biological_process
GO:0008408	1	0	1	0	6	3424	58	3'-5' exonuclease activity	molecular_function
GO:0008287	1	0	1	0	18	3424	58	protein serine/threonine phosphatase complex	cellular_component
GO:0008289	1	0	0.588361	4	240	3424	58	lipid binding	molecular_function
GO:0008290	1	0	1	0	6	3424	58	F-actin capping protein complex	cellular_component
GO:0008306	1	0	0.117682	2	35	3424	58	associative learning	biological_process
GO:0008307	1	0	0.213089	1	14	3424	58	structural constituent of muscle	molecular_function
GO:0008324	1	0	0.0414618	7	192	3424	58	cation transmembrane transporter activity	molecular_function
GO:0008331	1	0	0.11281	1	7	3424	58	high voltage-gated calcium channel activity	molecular_function
GO:0008333	1	0	0.265299	1	18	3424	58	endosome to lysosome transport	biological_process
GO:0008344	1	0	0.412553	1	31	3424	58	adult locomotory behavior	biological_process
GO:0008347	1	0	1	0	13	3424	58	glial cell migration	biological_process
GO:0008353	1	0	1	0	8	3424	58	RNA polymerase II CTD heptapeptide repeat kinase activity	molecular_function
GO:0008356	1	0	1	0	8	3424	58	asymmetric cell division	biological_process
GO:0008360	1	0	0.716509	1	73	3424	58	regulation of cell shape	biological_process
GO:0008361	1	0	1	0	79	3424	58	regulation of cell size	biological_process
GO:0008380	1	0	0.873715	1	119	3424	58	RNA splicing	biological_process
GO:0010675	1	0	1	0	37	3424	58	regulation of cellular carbohydrate metabolic process	biological_process
GO:0010676	1	0	1	0	18	3424	58	positive regulation of cellular carbohydrate metabolic process	biological_process
GO:0010677	1	0	1	0	8	3424	58	negative regulation of cellular carbohydrate metabolic process	biological_process
GO:0010715	1	0	1	0	6	3424	58	regulation of extracellular matrix disassembly	biological_process
GO:0010717	1	0	1	0	16	3424	58	regulation of epithelial to mesenchymal transition	biological_process
GO:0010823	1	0	1	0	12	3424	58	negative regulation of mitochondrion organization	biological_process
GO:0010828	1	0	0.27781	1	19	3424	58	positive regulation of glucose transmembrane transport	biological_process
GO:0010830	1	0	1	0	10	3424	58	regulation of myotube differentiation	biological_process
GO:0010833	1	0	1	0	7	3424	58	telomere maintenance via telomere lengthening	biological_process
GO:0010837	1	0	1	0	9	3424	58	regulation of keratinocyte proliferation	biological_process
GO:0010842	1	0	1	0	6	3424	58	retina layer formation	biological_process
GO:0010847	1	0	1	0	8	3424	58	regulation of chromatin assembly	biological_process
GO:0010863	1	0	1	0	14	3424	58	positive regulation of phospholipase C activity	biological_process
GO:0010869	1	0	1	0	6	3424	58	regulation of receptor biosynthetic process	biological_process
GO:0010874	1	0	1	0	7	3424	58	regulation of cholesterol efflux	biological_process
GO:0010876	1	0	1	0	48	3424	58	lipid localization	biological_process
GO:0010880	1	0	1	0	10	3424	58	regulation of release of sequestered calcium ion into cytosol by sarcoplasmic reticulum	biological_process
GO:0010881	1	0	1	0	9	3424	58	regulation of cardiac muscle contraction by regulation of the release of sequestered calcium ion	biological_process
GO:0010882	1	0	1	0	13	3424	58	regulation of cardiac muscle contraction by calcium ion signaling	biological_process
GO:0010906	1	0	1	0	28	3424	58	regulation of glucose metabolic process	biological_process
GO:0010712	1	0	1	0	7	3424	58	regulation of collagen metabolic process	biological_process
GO:0010613	1	0	1	0	10	3424	58	positive regulation of cardiac muscle hypertrophy	biological_process
GO:0010611	1	0	1	0	17	3424	58	regulation of cardiac muscle hypertrophy	biological_process
GO:0010608	1	0	0.77225	2	163	3424	58	posttranscriptional regulation of gene expression	biological_process
GO:0010631	1	0	1	0	27	3424	58	epithelial cell migration	biological_process
GO:0010629	1	0	0.735161	6	421	3424	58	negative regulation of gene expression	biological_process
GO:0010628	1	0	0.936446	4	418	3424	58	positive regulation of gene expression	biological_process
GO:0010614	1	0	1	0	7	3424	58	negative regulation of cardiac muscle hypertrophy	biological_process
GO:0010557	1	0	0.88987	4	372	3424	58	positive regulation of macromolecule biosynthetic process	biological_process
GO:0010558	1	0	0.972036	2	307	3424	58	negative regulation of macromolecule biosynthetic process	biological_process
GO:0010559	1	0	1	0	8	3424	58	regulation of glycoprotein biosynthetic process	biological_process
GO:0010562	1	0	0.913443	3	315	3424	58	positive regulation of phosphorus metabolic process	biological_process
GO:0010507	1	0	1	0	26	3424	58	negative regulation of autophagy	biological_process
GO:0010563	1	0	0.348273	4	176	3424	58	negative regulation of phosphorus metabolic process	biological_process
GO:0010565	1	0	0.5307	1	44	3424	58	regulation of cellular ketone metabolic process	biological_process
GO:0010569	1	0	1	0	11	3424	58	regulation of double-strand break repair via homologous recombination	biological_process
GO:0010586	1	0	1	0	8	3424	58	miRNA metabolic process	biological_process
GO:0010591	1	0	1	0	21	3424	58	regulation of lamellipodium assembly	biological_process
GO:0010592	1	0	1	0	16	3424	58	positive regulation of lamellipodium assembly	biological_process
GO:0010594	1	0	1	0	49	3424	58	regulation of endothelial cell migration	biological_process
GO:0010595	1	0	1	0	33	3424	58	positive regulation of endothelial cell migration	biological_process
GO:0010596	1	0	1	0	12	3424	58	negative regulation of endothelial cell migration	biological_process
GO:0010564	1	0	0.82806	2	184	3424	58	regulation of cell cycle process	biological_process
GO:0032154	1	0	1	0	25	3424	58	cleavage furrow	cellular_component
GO:0032041	1	0	1	0	6	3424	58	NAD-dependent histone deacetylase activity (H3-K14 specific)	molecular_function
GO:0032148	1	0	1	0	12	3424	58	activation of protein kinase B activity	biological_process
GO:0014074	1	0	1	0	46	3424	58	response to purine-containing compound	biological_process
GO:0014075	1	0	0.290111	1	20	3424	58	response to amine	biological_process
GO:0014704	1	0	1	0	25	3424	58	intercalated disc	cellular_component
GO:0014013	1	0	0.164247	2	43	3424	58	regulation of gliogenesis	biological_process
GO:0014003	1	0	1	0	13	3424	58	oligodendrocyte development	biological_process
GO:0014002	1	0	1	0	13	3424	58	astrocyte development	biological_process
GO:0012510	1	0	1	0	10	3424	58	trans-Golgi network transport vesicle membrane	cellular_component
GO:0010942	1	0	0.109646	6	195	3424	58	positive regulation of cell death	biological_process
GO:0010948	1	0	1	0	73	3424	58	negative regulation of cell cycle process	biological_process
GO:0010950	1	0	0.0374092	3	44	3424	58	positive regulation of endopeptidase activity	biological_process
GO:0010951	1	0	1	0	39	3424	58	negative regulation of endopeptidase activity	biological_process
GO:0010952	1	0	0.0466029	3	48	3424	58	positive regulation of peptidase activity	biological_process
GO:0010959	1	0	0.896094	1	130	3424	58	regulation of metal ion transport	biological_process
GO:0010962	1	0	1	0	10	3424	58	regulation of glucan biosynthetic process	biological_process
GO:0010965	1	0	1	0	12	3424	58	regulation of mitotic sister chromatid separation	biological_process
GO:0010970	1	0	0.308269	2	66	3424	58	transport along microtubule	biological_process
GO:0010971	1	0	1	0	8	3424	58	positive regulation of G2/M transition of mitotic cell cycle	biological_process
GO:0014072	1	0	1	0	12	3424	58	response to isoquinoline alkaloid	biological_process
GO:0010972	1	0	1	0	28	3424	58	negative regulation of G2/M transition of mitotic cell cycle	biological_process
GO:0014070	1	0	1	0	231	3424	58	response to organic cyclic compound	biological_process
GO:0014066	1	0	1	0	38	3424	58	regulation of phosphatidylinositol 3-kinase signaling	biological_process
GO:0016051	1	0	1	0	36	3424	58	carbohydrate biosynthetic process	biological_process
GO:0016052	1	0	1	0	37	3424	58	carbohydrate catabolic process	biological_process
GO:0015293	1	0	0.14053	2	39	3424	58	symporter activity	molecular_function
GO:0015291	1	0	0.21974	2	52	3424	58	secondary active transmembrane transporter activity	molecular_function
GO:0015278	1	0	1	0	7	3424	58	calcium-release channel activity	molecular_function
GO:0014047	1	0	0.265299	1	18	3424	58	glutamate secretion	biological_process
GO:0014014	1	0	1	0	12	3424	58	negative regulation of gliogenesis	biological_process
GO:0014015	1	0	0.0707104	2	26	3424	58	positive regulation of gliogenesis	biological_process
GO:0014020	1	0	0.325794	1	23	3424	58	primary neural tube formation	biological_process
GO:0014031	1	0	1	0	19	3424	58	mesenchymal cell development	biological_process
GO:0014032	1	0	1	0	19	3424	58	neural crest cell development	biological_process
GO:0014033	1	0	1	0	21	3424	58	neural crest cell differentiation	biological_process
GO:0014037	1	0	1	0	16	3424	58	Schwann cell differentiation	biological_process
GO:0014044	1	0	1	0	14	3424	58	Schwann cell development	biological_process
GO:0014059	1	0	0.302207	1	21	3424	58	regulation of dopamine secretion	biological_process
GO:0015276	1	0	0.112133	2	34	3424	58	ligand-gated ion channel activity	molecular_function
GO:0014065	1	0	1	0	14	3424	58	phosphatidylinositol 3-kinase signaling	biological_process
GO:0014068	1	0	1	0	25	3424	58	positive regulation of phosphatidylinositol 3-kinase signaling	biological_process
GO:0016050	1	0	0.84111	1	106	3424	58	vesicle organization	biological_process
GO:0010975	1	0	0.560736	4	232	3424	58	regulation of neuron projection development	biological_process
GO:0010977	1	0	1	0	67	3424	58	negative regulation of neuron projection development	biological_process
GO:0015252	1	0	1	0	14	3424	58	proton channel activity	molecular_function
GO:0015267	1	0	0.166525	4	127	3424	58	channel activity	molecular_function
GO:0015271	1	0	0.0974956	1	6	3424	58	outward rectifier potassium channel activity	molecular_function
GO:0015081	1	0	0.226023	2	53	3424	58	sodium ion transmembrane transporter activity	molecular_function
GO:0015078	1	0	1	0	51	3424	58	proton transmembrane transporter activity	molecular_function
GO:0014742	1	0	1	0	10	3424	58	positive regulation of muscle hypertrophy	biological_process
GO:0015077	1	0	0.393252	3	133	3424	58	monovalent inorganic cation transmembrane transporter activity	molecular_function
GO:0014743	1	0	1	0	17	3424	58	regulation of muscle hypertrophy	biological_process
GO:0014812	1	0	1	0	6	3424	58	muscle cell migration	biological_process
GO:0014823	1	0	1	0	20	3424	58	response to activity	biological_process
GO:0014850	1	0	1	0	8	3424	58	response to muscle activity	biological_process
GO:0014888	1	0	1	0	7	3424	58	striated muscle adaptation	biological_process
GO:0014896	1	0	1	0	13	3424	58	muscle hypertrophy	biological_process
GO:0014897	1	0	1	0	13	3424	58	striated muscle hypertrophy	biological_process
GO:0014902	1	0	1	0	18	3424	58	myotube differentiation	biological_process
GO:0014910	1	0	1	0	17	3424	58	regulation of smooth muscle cell migration	biological_process
GO:0014911	1	0	1	0	11	3424	58	positive regulation of smooth muscle cell migration	biological_process
GO:0015248	1	0	1	0	10	3424	58	sterol transporter activity	molecular_function
GO:0010976	1	0	0.897924	1	131	3424	58	positive regulation of neuron projection development	biological_process
GO:0015216	1	0	1	0	6	3424	58	purine nucleotide transmembrane transporter activity	molecular_function
GO:0015185	1	0	1	0	6	3424	58	gamma-aminobutyric acid transmembrane transporter activity	molecular_function
GO:0010996	1	0	1	0	11	3424	58	response to auditory stimulus	biological_process
GO:0012501	1	0	0.59847	4	243	3424	58	programmed cell death	biological_process
GO:0012507	1	0	1	0	11	3424	58	ER to Golgi transport vesicle membrane	cellular_component
GO:0014706	1	0	1	0	70	3424	58	striated muscle tissue development	biological_process
GO:0014731	1	0	1	0	6	3424	58	spectrin-associated cytoskeleton	cellular_component
GO:0014741	1	0	1	0	7	3424	58	negative regulation of muscle hypertrophy	biological_process
GO:0015079	1	0	0.56963	1	49	3424	58	potassium ion transmembrane transporter activity	molecular_function
GO:0015085	1	0	0.0418772	3	46	3424	58	calcium ion transmembrane transporter activity	molecular_function
GO:0015103	1	0	1	0	37	3424	58	inorganic anion transmembrane transporter activity	molecular_function
GO:0015106	1	0	1	0	6	3424	58	bicarbonate transmembrane transporter activity	molecular_function
GO:0015108	1	0	1	0	26	3424	58	chloride transmembrane transporter activity	molecular_function
GO:0015171	1	0	0.412553	1	31	3424	58	amino acid transmembrane transporter activity	molecular_function
GO:0015172	1	0	0.157238	1	10	3424	58	acidic amino acid transmembrane transporter activity	molecular_function
GO:0015174	1	0	1	0	6	3424	58	basic amino acid transmembrane transporter activity	molecular_function
GO:0015175	1	0	1	0	15	3424	58	neutral amino acid transmembrane transporter activity	molecular_function
GO:0015179	1	0	0.3141	1	22	3424	58	L-amino acid transmembrane transporter activity	molecular_function
GO:0015183	1	0	1	0	6	3424	58	L-aspartate transmembrane transporter activity	molecular_function
GO:0015215	1	0	1	0	6	3424	58	nucleotide transmembrane transporter activity	molecular_function
GO:0015002	1	0	1	0	10	3424	58	heme-copper terminal oxidase activity	molecular_function
GO:0016049	1	0	0.505703	1	41	3424	58	cell growth	biological_process
GO:0016042	1	0	0.562106	1	48	3424	58	lipid catabolic process	biological_process
GO:0015868	1	0	1	0	7	3424	58	purine ribonucleotide transport	biological_process
GO:0015698	1	0	1	0	40	3424	58	inorganic anion transport	biological_process
GO:0015672	1	0	0.903224	1	134	3424	58	monovalent inorganic cation transport	biological_process
GO:0015662	1	0	1	0	20	3424	58	ion transmembrane transporter activity, phosphorylative mechanism	molecular_function
GO:0015631	1	0	0.193684	4	135	3424	58	tubulin binding	molecular_function
GO:0015294	1	0	0.101256	2	32	3424	58	solute:cation symporter activity	molecular_function
GO:0015295	1	0	1	0	6	3424	58	solute:proton symporter activity	molecular_function
GO:0015297	1	0	1	0	16	3424	58	antiporter activity	molecular_function
GO:0015298	1	0	1	0	7	3424	58	solute:cation antiporter activity	molecular_function
GO:0015301	1	0	1	0	7	3424	58	anion:anion antiporter activity	molecular_function
GO:0015318	1	0	0.0878433	7	228	3424	58	inorganic molecular entity transmembrane transporter activity	molecular_function
GO:0015368	1	0	1	0	6	3424	58	calcium:cation antiporter activity	molecular_function
GO:0015370	1	0	0.0568371	2	23	3424	58	solute:sodium symporter activity	molecular_function
GO:0015399	1	0	0.522509	1	43	3424	58	primary active transmembrane transporter activity	molecular_function
GO:0015459	1	0	1	0	16	3424	58	potassium channel regulator activity	molecular_function
GO:0015464	1	0	1	0	7	3424	58	acetylcholine receptor activity	molecular_function
GO:0015485	1	0	1	0	12	3424	58	cholesterol binding	molecular_function
GO:0015867	1	0	1	0	7	3424	58	ATP transport	biological_process
GO:0015491	1	0	1	0	7	3424	58	cation:cation antiporter activity	molecular_function
GO:0015865	1	0	1	0	7	3424	58	purine nucleotide transport	biological_process
GO:0015849	1	0	0.314574	2	67	3424	58	organic acid transport	biological_process
GO:0019079	1	0	1	0	12	3424	58	viral genome replication	biological_process
GO:0019058	1	0	1	0	62	3424	58	viral life cycle	biological_process
GO:0036464	1	0	0.295631	2	64	3424	58	cytoplasmic ribonucleoprotein granule	cellular_component
GO:0015807	1	0	0.0613447	2	24	3424	58	L-amino acid transport	biological_process
GO:0015701	1	0	1	0	8	3424	58	bicarbonate transport	biological_process
GO:0015711	1	0	0.454103	2	90	3424	58	organic anion transport	biological_process
GO:0015718	1	0	1	0	22	3424	58	monocarboxylic acid transport	biological_process
GO:0015740	1	0	0.171555	1	11	3424	58	C4-dicarboxylate transport	biological_process
GO:0015748	1	0	1	0	21	3424	58	organophosphate ester transport	biological_process
GO:0015749	1	0	1	0	6	3424	58	monosaccharide transmembrane transport	biological_process
GO:0015800	1	0	0.391952	1	29	3424	58	acidic amino acid transport	biological_process
GO:0015804	1	0	0.239634	1	16	3424	58	neutral amino acid transport	biological_process
GO:0015812	1	0	1	0	9	3424	58	gamma-aminobutyric acid transport	biological_process
GO:0015908	1	0	1	0	8	3424	58	fatty acid transport	biological_process
GO:0015813	1	0	0.157238	1	10	3424	58	L-glutamate transmembrane transport	biological_process
GO:0015833	1	0	0.171691	11	475	3424	58	peptide transport	biological_process
GO:0015844	1	0	1	0	6	3424	58	monoamine transport	biological_process
GO:0015850	1	0	1	0	26	3424	58	organic hydroxy compound transport	biological_process
GO:0016048	1	0	1	0	6	3424	58	detection of temperature stimulus	biological_process
GO:0015556	1	0	1	0	7	3424	58	C4-dicarboxylate transmembrane transporter activity	molecular_function
GO:0015629	1	0	0.329143	5	224	3424	58	actin cytoskeleton	cellular_component
GO:0016235	1	0	0.185634	1	12	3424	58	aggresome	cellular_component
GO:0016236	1	0	1	0	63	3424	58	macroautophagy	biological_process
GO:0016064	1	0	1	0	7	3424	58	immunoglobulin mediated immune response	biological_process
GO:0016055	1	0	0.280687	3	109	3424	58	Wnt signaling pathway	biological_process
GO:0016054	1	0	0.56963	1	49	3424	58	organic acid catabolic process	biological_process
GO:0016053	1	0	0.638209	1	59	3424	58	organic acid biosynthetic process	biological_process
GO:0015918	1	0	1	0	15	3424	58	sterol transport	biological_process
GO:0015931	1	0	0.656601	1	62	3424	58	nucleobase-containing compound transport	biological_process
GO:0015932	1	0	1	0	6	3424	58	nucleobase-containing compound transmembrane transporter activity	molecular_function
GO:0015934	1	0	1	0	15	3424	58	large ribosomal subunit	cellular_component
GO:0015935	1	0	0.337292	1	24	3424	58	small ribosomal subunit	cellular_component
GO:0015949	1	0	1	0	9	3424	58	nucleobase-containing small molecule interconversion	biological_process
GO:0015980	1	0	1	0	89	3424	58	energy derivation by oxidation of organic compounds	biological_process
GO:0015985	1	0	1	0	13	3424	58	energy coupled proton transport, down electrochemical gradient	biological_process
GO:0015986	1	0	1	0	13	3424	58	ATP synthesis coupled proton transport	biological_process
GO:0016018	1	0	1	0	8	3424	58	cyclosporin A binding	molecular_function
GO:0016032	1	0	0.957463	2	280	3424	58	viral process	biological_process
GO:0016234	1	0	0.422595	1	32	3424	58	inclusion body	cellular_component
GO:0015605	1	0	1	0	6	3424	58	organophosphate ester transmembrane transporter activity	molecular_function
GO:0016209	1	0	1	0	19	3424	58	antioxidant activity	molecular_function
GO:0016202	1	0	1	0	34	3424	58	regulation of striated muscle tissue development	biological_process
GO:0015630	1	0	0.4766	7	383	3424	58	microtubule cytoskeleton	cellular_component
GO:0015893	1	0	0.0959376	2	31	3424	58	drug transport	biological_process
GO:0015909	1	0	1	0	7	3424	58	long-chain fatty acid transport	biological_process
GO:0019054	1	0	1	0	9	3424	58	modulation by virus of host cellular process	biological_process
GO:0016126	1	0	1	0	10	3424	58	sterol biosynthetic process	biological_process
GO:0016070	1	0	0.980276	2	329	3424	58	RNA metabolic process	biological_process
GO:0016071	1	0	0.865945	2	202	3424	58	mRNA metabolic process	biological_process
GO:0016072	1	0	0.412553	1	31	3424	58	rRNA metabolic process	biological_process
GO:0016079	1	0	0.514177	1	42	3424	58	synaptic vesicle exocytosis	biological_process
GO:0016081	1	0	1	0	7	3424	58	synaptic vesicle docking	biological_process
GO:0016082	1	0	1	0	12	3424	58	synaptic vesicle priming	biological_process
GO:0016101	1	0	1	0	11	3424	58	diterpenoid metabolic process	biological_process
GO:0016125	1	0	1	0	21	3424	58	sterol metabolic process	biological_process
GO:0016185	1	0	1	0	6	3424	58	synaptic vesicle budding from presynaptic endocytic zone membrane	biological_process
GO:0015914	1	0	1	0	14	3424	58	phospholipid transport	biological_process
GO:0016188	1	0	1	0	7	3424	58	synaptic vesicle maturation	biological_process
GO:0016197	1	0	1	0	92	3424	58	endosomal transport	biological_process
GO:0016208	1	0	1	0	8	3424	58	AMP binding	molecular_function
GO:0015030	1	0	1	0	14	3424	58	Cajal body	cellular_component
GO:0015031	1	0	0.161459	11	469	3424	58	protein transport	biological_process
GO:0015035	1	0	1	0	7	3424	58	protein disulfide oxidoreductase activity	molecular_function
GO:0016525	1	0	1	0	27	3424	58	negative regulation of angiogenesis	biological_process
GO:0016528	1	0	0.432468	1	33	3424	58	sarcoplasm	cellular_component
GO:0016529	1	0	1	0	28	3424	58	sarcoplasmic reticulum	cellular_component
GO:0016538	1	0	1	0	8	3424	58	cyclin-dependent protein serine/threonine kinase regulator activity	molecular_function
GO:0016417	1	0	0.142677	1	9	3424	58	S-acyltransferase activity	molecular_function
GO:0016410	1	0	1	0	21	3424	58	N-acyltransferase activity	molecular_function
GO:0016409	1	0	0.11281	1	7	3424	58	palmitoyltransferase activity	molecular_function
GO:0016407	1	0	1	0	26	3424	58	acetyltransferase activity	molecular_function
GO:0016247	1	0	0.577026	1	50	3424	58	channel regulator activity	molecular_function
GO:0016248	1	0	1	0	15	3424	58	channel inhibitor activity	molecular_function
GO:0016278	1	0	0.11281	1	7	3424	58	lysine N-methyltransferase activity	molecular_function
GO:0016279	1	0	0.11281	1	7	3424	58	protein-lysine N-methyltransferase activity	molecular_function
GO:0016281	1	0	1	0	7	3424	58	eukaryotic translation initiation factor 4F complex	cellular_component
GO:0016298	1	0	1	0	26	3424	58	lipase activity	molecular_function
GO:0016307	1	0	1	0	7	3424	58	phosphatidylinositol phosphate kinase activity	molecular_function
GO:0016310	1	0	0.0751869	12	455	3424	58	phosphorylation	biological_process
GO:0016311	1	0	1	0	95	3424	58	dephosphorylation	biological_process
GO:0016514	1	0	1	0	6	3424	58	SWI/SNF complex	cellular_component
GO:0016323	1	0	0.401083	2	81	3424	58	basolateral plasma membrane	cellular_component
GO:0016505	1	0	1	0	6	3424	58	peptidase activator activity involved in apoptotic process	molecular_function
GO:0016491	1	0	1	0	143	3424	58	oxidoreductase activity	molecular_function
GO:0017166	1	0	1	0	7	3424	58	vinculin binding	molecular_function
GO:0017171	1	0	1	0	9	3424	58	serine hydrolase activity	molecular_function
GO:0018022	1	0	0.199477	1	13	3424	58	peptidyl-lysine methylation	biological_process
GO:0016796	1	0	1	0	8	3424	58	exonuclease activity, active with either ribo- or deoxyribonucleic acids and producing 5'-phosphomonoesters	molecular_function
GO:0016790	1	0	1	0	8	3424	58	thiolester hydrolase activity	molecular_function
GO:0016246	1	0	1	0	6	3424	58	RNA interference	biological_process
GO:0016482	1	0	1	0	69	3424	58	cytosolic transport	biological_process
GO:0016441	1	0	1	0	16	3424	58	posttranscriptional gene silencing	biological_process
GO:0016458	1	0	0.479398	1	38	3424	58	gene silencing	biological_process
GO:0016459	1	0	1	0	15	3424	58	myosin complex	cellular_component
GO:0016460	1	0	1	0	6	3424	58	myosin II complex	cellular_component
GO:0016462	1	0	0.988998	1	254	3424	58	pyrophosphatase activity	molecular_function
GO:0016469	1	0	1	0	31	3424	58	proton-transporting two-sector ATPase complex	cellular_component
GO:0016471	1	0	1	0	9	3424	58	vacuolar proton-transporting V-type ATPase complex	cellular_component
GO:0016477	1	0	0.793922	3	244	3424	58	cell migration	biological_process
GO:0016485	1	0	0.265299	1	18	3424	58	protein processing	biological_process
GO:0016788	1	0	0.949163	1	170	3424	58	hydrolase activity, acting on ester bonds	molecular_function
GO:0016504	1	0	1	0	10	3424	58	peptidase activator activity	molecular_function
GO:0017160	1	0	1	0	6	3424	58	Ral GTPase binding	molecular_function
GO:0016324	1	0	0.753502	1	81	3424	58	apical plasma membrane	cellular_component
GO:0016328	1	0	1	0	18	3424	58	lateral plasma membrane	cellular_component
GO:0016772	1	0	0.0324078	10	309	3424	58	transferase activity, transferring phosphorus-containing groups	molecular_function
GO:0016773	1	0	0.0258318	9	255	3424	58	phosphotransferase activity, alcohol group as acceptor	molecular_function
GO:0016776	1	0	0.381387	1	28	3424	58	phosphotransferase activity, phosphate group as acceptor	molecular_function
GO:0016779	1	0	1	0	19	3424	58	nucleotidyltransferase activity	molecular_function
GO:0016667	1	0	1	0	18	3424	58	oxidoreductase activity, acting on a sulfur group of donors	molecular_function
GO:0016651	1	0	1	0	36	3424	58	oxidoreductase activity, acting on NAD(P)H	molecular_function
GO:0016570	1	0	0.448336	2	89	3424	58	histone modification	biological_process
GO:0016627	1	0	1	0	6	3424	58	oxidoreductase activity, acting on the CH-CH group of donors	molecular_function
GO:0016571	1	0	0.27781	1	19	3424	58	histone methylation	biological_process
GO:0016572	1	0	0.185634	1	12	3424	58	histone phosphorylation	biological_process
GO:0016573	1	0	1	0	26	3424	58	histone acetylation	biological_process
GO:0016574	1	0	1	0	9	3424	58	histone ubiquitination	biological_process
GO:0016575	1	0	1	0	18	3424	58	histone deacetylation	biological_process
GO:0016579	1	0	1	0	86	3424	58	protein deubiquitination	biological_process
GO:0016584	1	0	1	0	6	3424	58	nucleosome positioning	biological_process
GO:0016591	1	0	1	0	16	3424	58	RNA polymerase II, holoenzyme	cellular_component
GO:0016595	1	0	0.127869	1	8	3424	58	glutamate binding	molecular_function
GO:0016769	1	0	1	0	7	3424	58	transferase activity, transferring nitrogenous groups	molecular_function
GO:0016327	1	0	0.11281	1	7	3424	58	apicolateral plasma membrane	cellular_component
GO:0016765	1	0	1	0	7	3424	58	transferase activity, transferring alkyl or aryl (other than methyl) groups	molecular_function
GO:0016757	1	0	1	0	12	3424	58	transferase activity, transferring glycosyl groups	molecular_function
GO:0016331	1	0	0.422595	1	32	3424	58	morphogenesis of embryonic epithelium	biological_process
GO:0016339	1	0	1	0	6	3424	58	calcium-dependent cell-cell adhesion via plasma membrane cell adhesion molecules	biological_process
GO:0016342	1	0	1	0	9	3424	58	catenin complex	cellular_component
GO:0016363	1	0	0.538753	1	45	3424	58	nuclear matrix	cellular_component
GO:0016556	1	0	1	0	8	3424	58	mRNA modification	biological_process
GO:0016567	1	0	0.92853	1	151	3424	58	protein ubiquitination	biological_process
GO:0016569	1	0	0.454103	2	90	3424	58	covalent chromatin modification	biological_process
GO:0016655	1	0	1	0	26	3424	58	oxidoreductase activity, acting on NAD(P)H, quinone or similar compound as acceptor	molecular_function
GO:0016668	1	0	1	0	6	3424	58	oxidoreductase activity, acting on a sulfur group of donors, NAD(P) as acceptor	molecular_function
GO:0016675	1	0	1	0	10	3424	58	oxidoreductase activity, acting on a heme group of donors	molecular_function
GO:0016676	1	0	1	0	10	3424	58	oxidoreductase activity, acting on a heme group of donors, oxygen as acceptor	molecular_function
GO:0016684	1	0	1	0	10	3424	58	oxidoreductase activity, acting on peroxide as acceptor	molecular_function
GO:0016705	1	0	1	0	7	3424	58	oxidoreductase activity, acting on paired donors, with incorporation or reduction of molecular oxygen	molecular_function
GO:0016740	1	0	0.0620757	13	490	3424	58	transferase activity	molecular_function
GO:0016741	1	0	0.391952	1	29	3424	58	transferase activity, transferring one-carbon groups	molecular_function
GO:0016746	1	0	0.505703	1	41	3424	58	transferase activity, transferring acyl groups	molecular_function
GO:0016747	1	0	0.461102	1	36	3424	58	transferase activity, transferring acyl groups other than amino-acyl groups	molecular_function
GO:0016758	1	0	1	0	9	3424	58	transferase activity, transferring hexosyl groups	molecular_function
GO:0017158	1	0	1	0	30	3424	58	regulation of calcium ion-dependent exocytosis	biological_process
GO:0017157	1	0	0.271382	3	107	3424	58	regulation of exocytosis	biological_process
GO:0017156	1	0	1	0	29	3424	58	calcium-ion regulated exocytosis	biological_process
GO:0017053	1	0	1	0	24	3424	58	transcription repressor complex	cellular_component
GO:0017056	1	0	1	0	6	3424	58	structural constituent of nuclear pore	molecular_function
GO:0017069	1	0	1	0	9	3424	58	snRNA binding	molecular_function
GO:0017075	1	0	0.0362666	2	18	3424	58	syntaxin-1 binding	molecular_function
GO:0016887	1	0	0.851937	1	110	3424	58	ATPase activity	molecular_function
GO:0016879	1	0	1	0	9	3424	58	ligase activity, forming carbon-nitrogen bonds	molecular_function
GO:0016877	1	0	1	0	7	3424	58	ligase activity, forming carbon-sulfur bonds	molecular_function
GO:0016874	1	0	1	0	27	3424	58	ligase activity	molecular_function
GO:0016798	1	0	1	0	8	3424	58	hydrolase activity, acting on glycosyl bonds	molecular_function
GO:0016810	1	0	1	0	29	3424	58	hydrolase activity, acting on carbon-nitrogen (but not peptide) bonds	molecular_function
GO:0016811	1	0	1	0	16	3424	58	hydrolase activity, acting on carbon-nitrogen (but not peptide) bonds, in linear amides	molecular_function
GO:0016814	1	0	1	0	6	3424	58	hydrolase activity, acting on carbon-nitrogen (but not peptide) bonds, in cyclic amidines	molecular_function
GO:0016817	1	0	0.988998	1	254	3424	58	hydrolase activity, acting on acid anhydrides	molecular_function
GO:0016818	1	0	0.988998	1	254	3424	58	hydrolase activity, acting on acid anhydrides, in phosphorus-containing anhydrides	molecular_function
GO:0016825	1	0	1	0	9	3424	58	hydrolase activity, acting on acid phosphorus-nitrogen bonds	molecular_function
GO:0016829	1	0	0.497083	1	40	3424	58	lyase activity	molecular_function
GO:0016830	1	0	1	0	9	3424	58	carbon-carbon lyase activity	molecular_function
GO:0017049	1	0	1	0	9	3424	58	GTP-Rho binding	molecular_function
GO:0016835	1	0	1	0	18	3424	58	carbon-oxygen lyase activity	molecular_function
GO:0017048	1	0	1	0	78	3424	58	Rho GTPase binding	molecular_function
GO:0017022	1	0	0.422595	1	32	3424	58	myosin binding	molecular_function
GO:0015036	1	0	1	0	15	3424	58	disulfide oxidoreductase activity	molecular_function
GO:0015037	1	0	1	0	8	3424	58	peptide disulfide oxidoreductase activity	molecular_function
GO:0015075	1	0	0.097685	7	234	3424	58	ion transmembrane transporter activity	molecular_function
GO:0016239	1	0	1	0	31	3424	58	positive regulation of macroautophagy	biological_process
GO:0016241	1	0	1	0	85	3424	58	regulation of macroautophagy	biological_process
GO:0016242	1	0	1	0	11	3424	58	negative regulation of macroautophagy	biological_process
GO:0017015	1	0	1	0	23	3424	58	regulation of transforming growth factor beta receptor signaling pathway	biological_process
GO:0016896	1	0	1	0	7	3424	58	exoribonuclease activity, producing 5'-phosphomonoesters	molecular_function
GO:0016903	1	0	1	0	19	3424	58	oxidoreductase activity, acting on the aldehyde or oxo group of donors	molecular_function
GO:0016907	1	0	1	0	6	3424	58	G protein-coupled acetylcholine receptor activity	molecular_function
GO:0016917	1	0	1	0	8	3424	58	GABA receptor activity	molecular_function
GO:0016922	1	0	0.442175	1	34	3424	58	nuclear receptor binding	molecular_function
GO:0016925	1	0	1	0	17	3424	58	protein sumoylation	biological_process
GO:0016999	1	0	1	0	22	3424	58	antibiotic metabolic process	biological_process
GO:0017001	1	0	1	0	13	3424	58	antibiotic catabolic process	biological_process
GO:0017016	1	0	0.80052	2	173	3424	58	Ras GTPase binding	molecular_function
GO:0016791	1	0	1	0	87	3424	58	phosphatase activity	molecular_function
GO:0017038	1	0	1	0	37	3424	58	protein import	biological_process
GO:0016836	1	0	1	0	14	3424	58	hydro-lyase activity	molecular_function
GO:0016849	1	0	0.11281	1	7	3424	58	phosphorus-oxygen lyase activity	molecular_function
GO:0016853	1	0	0.461102	1	36	3424	58	isomerase activity	molecular_function
GO:0019003	1	0	1	0	33	3424	58	GDP binding	molecular_function
GO:0019005	1	0	1	0	10	3424	58	SCF ubiquitin ligase complex	cellular_component
GO:0019048	1	0	1	0	11	3424	58	modulation by virus of host process	biological_process
GO:0018107	1	0	0.0273879	3	39	3424	58	peptidyl-threonine phosphorylation	biological_process
GO:0018024	1	0	0.11281	1	7	3424	58	histone-lysine N-methyltransferase activity	molecular_function
GO:0017091	1	0	1	0	7	3424	58	AU-rich element binding	molecular_function
GO:0018023	1	0	0.157238	1	10	3424	58	peptidyl-lysine trimethylation	biological_process
GO:0017111	1	0	0.987482	1	247	3424	58	nucleoside-triphosphatase activity	molecular_function
GO:0017112	1	0	0.239634	1	16	3424	58	Rab guanyl-nucleotide exchange factor activity	molecular_function
GO:0017124	1	0	0.106885	3	68	3424	58	SH3 domain binding	molecular_function
GO:0017134	1	0	1	0	6	3424	58	fibroblast growth factor binding	molecular_function
GO:0017136	1	0	1	0	7	3424	58	NAD-dependent histone deacetylase activity	molecular_function
GO:0017137	1	0	0.339667	2	71	3424	58	Rab GTPase binding	molecular_function
GO:0017144	1	0	0.520581	2	102	3424	58	drug metabolic process	biological_process
GO:0017145	1	0	1	0	12	3424	58	stem cell division	biological_process
GO:0017148	1	0	1	0	38	3424	58	negative regulation of translation	biological_process
GO:0017154	1	0	1	0	6	3424	58	semaphorin receptor activity	molecular_function
GO:0019001	1	0	0.903224	1	134	3424	58	guanyl nucleotide binding	molecular_function
GO:0018995	1	0	1	0	51	3424	58	host cellular component	cellular_component
GO:0018958	1	0	0.290111	1	20	3424	58	phenol-containing compound metabolic process	biological_process
GO:0018394	1	0	1	0	28	3424	58	peptidyl-lysine acetylation	biological_process
GO:0016859	1	0	1	0	12	3424	58	cis-trans isomerase activity	molecular_function
GO:0016860	1	0	1	0	11	3424	58	intramolecular oxidoreductase activity	molecular_function
GO:0016866	1	0	1	0	8	3424	58	intramolecular transferase activity	molecular_function
GO:0016868	1	0	1	0	7	3424	58	intramolecular transferase activity, phosphotransferases	molecular_function
GO:0017080	1	0	1	0	14	3424	58	sodium channel regulator activity	molecular_function
GO:0017081	1	0	1	0	8	3424	58	chloride channel regulator activity	molecular_function
GO:0017085	1	0	1	0	6	3424	58	response to insecticide	biological_process
GO:0018027	1	0	0.0974956	1	6	3424	58	peptidyl-lysine dimethylation	biological_process
GO:0030168	1	0	0.201	2	49	3424	58	platelet activation	biological_process
GO:0018108	1	0	0.668349	1	64	3424	58	peptidyl-tyrosine phosphorylation	biological_process
GO:0018193	1	0	0.0993838	7	235	3424	58	peptidyl-amino acid modification	biological_process
GO:0018195	1	0	1	0	6	3424	58	peptidyl-arginine modification	biological_process
GO:0018198	1	0	0.199477	1	13	3424	58	peptidyl-cysteine modification	biological_process
GO:0018205	1	0	0.650575	1	61	3424	58	peptidyl-lysine modification	biological_process
GO:0018208	1	0	1	0	14	3424	58	peptidyl-proline modification	biological_process
GO:0018210	1	0	0.0273879	3	39	3424	58	peptidyl-threonine modification	biological_process
GO:0018212	1	0	0.668349	1	64	3424	58	peptidyl-tyrosine modification	biological_process
GO:0018393	1	0	1	0	28	3424	58	internal peptidyl-lysine acetylation	biological_process
GO:0018130	1	0	0.922374	2	240	3424	58	heterocycle biosynthetic process	biological_process
GO:0016597	1	0	0.239634	1	16	3424	58	amino acid binding	molecular_function
GO:0030165	1	0	0.470328	1	37	3424	58	PDZ domain binding	molecular_function
GO:0030162	1	0	0.255466	4	152	3424	58	regulation of proteolysis	biological_process
GO:0019221	1	0	0.662401	2	132	3424	58	cytokine-mediated signaling pathway	biological_process
GO:0019218	1	0	1	0	23	3424	58	regulation of steroid metabolic process	biological_process
GO:0019217	1	0	0.252575	1	17	3424	58	regulation of fatty acid metabolic process	biological_process
GO:0019080	1	0	0.598472	1	53	3424	58	viral gene expression	biological_process
GO:0019081	1	0	1	0	7	3424	58	viral translation	biological_process
GO:0019083	1	0	0.546671	1	46	3424	58	viral transcription	biological_process
GO:0019098	1	0	1	0	7	3424	58	reproductive behavior	biological_process
GO:0019198	1	0	1	0	10	3424	58	transmembrane receptor protein phosphatase activity	molecular_function
GO:0019199	1	0	1	0	31	3424	58	transmembrane receptor protein kinase activity	molecular_function
GO:0019200	1	0	1	0	7	3424	58	carbohydrate kinase activity	molecular_function
GO:0019205	1	0	0.213089	1	14	3424	58	nucleobase-containing compound kinase activity	molecular_function
GO:0019207	1	0	0.685234	1	67	3424	58	kinase regulator activity	molecular_function
GO:0019208	1	0	1	0	38	3424	58	phosphatase regulator activity	molecular_function
GO:0019209	1	0	1	0	27	3424	58	kinase activator activity	molecular_function
GO:0019210	1	0	0.381387	1	28	3424	58	kinase inhibitor activity	molecular_function
GO:0019211	1	0	1	0	6	3424	58	phosphatase activator activity	molecular_function
GO:0019212	1	0	1	0	18	3424	58	phosphatase inhibitor activity	molecular_function
GO:0019226	1	0	0.3141	1	22	3424	58	transmission of nerve impulse	biological_process
GO:0019213	1	0	1	0	13	3424	58	deacetylase activity	molecular_function
GO:0019724	1	0	1	0	7	3424	58	B cell mediated immunity	biological_process
GO:0019707	1	0	0.0974956	1	6	3424	58	protein-cysteine S-acyltransferase activity	molecular_function
GO:0021535	1	0	1	0	8	3424	58	cell migration in hindbrain	biological_process
GO:0019438	1	0	0.924628	2	242	3424	58	aromatic compound biosynthetic process	biological_process
GO:0019228	1	0	0.142677	1	9	3424	58	neuronal action potential	biological_process
GO:0019229	1	0	1	0	16	3424	58	regulation of vasoconstriction	biological_process
GO:0019318	1	0	1	0	59	3424	58	hexose metabolic process	biological_process
GO:0019319	1	0	1	0	24	3424	58	hexose biosynthetic process	biological_process
GO:0019320	1	0	1	0	24	3424	58	hexose catabolic process	biological_process
GO:0019369	1	0	1	0	7	3424	58	arachidonic acid metabolic process	biological_process
GO:0019395	1	0	0.213089	1	14	3424	58	fatty acid oxidation	biological_process
GO:0019400	1	0	1	0	7	3424	58	alditol metabolic process	biological_process
GO:0019439	1	0	0.487989	2	96	3424	58	aromatic compound catabolic process	biological_process
GO:0021533	1	0	1	0	8	3424	58	cell differentiation in hindbrain	biological_process
GO:0019637	1	0	0.796262	3	245	3424	58	organophosphate metabolic process	biological_process
GO:0019646	1	0	1	0	9	3424	58	aerobic electron transport chain	biological_process
GO:0019674	1	0	1	0	27	3424	58	NAD metabolic process	biological_process
GO:0019693	1	0	0.576748	2	113	3424	58	ribose phosphate metabolic process	biological_process
GO:0019706	1	0	0.0974956	1	6	3424	58	protein-cysteine S-palmitoyltransferase activity	molecular_function
GO:0019722	1	0	0.188624	2	47	3424	58	calcium-mediated signaling	biological_process
GO:0021536	1	0	1	0	15	3424	58	diencephalon development	biological_process
GO:0019215	1	0	1	0	6	3424	58	intermediate filament binding	molecular_function
GO:0019725	1	0	0.234988	6	246	3424	58	cellular homeostasis	biological_process
GO:0019898	1	0	0.591234	2	116	3424	58	extrinsic component of membrane	cellular_component
GO:0019783	1	0	1	0	32	3424	58	ubiquitin-like protein-specific protease activity	molecular_function
GO:0019897	1	0	0.333415	2	70	3424	58	extrinsic component of plasma membrane	cellular_component
GO:0019787	1	0	0.753502	1	81	3424	58	ubiquitin-like protein transferase activity	molecular_function
GO:0019827	1	0	1	0	27	3424	58	stem cell population maintenance	biological_process
GO:0019829	1	0	1	0	35	3424	58	ATPase-coupled cation transmembrane transporter activity	molecular_function
GO:0019838	1	0	1	0	27	3424	58	growth factor binding	molecular_function
GO:0019842	1	0	1	0	19	3424	58	vitamin binding	molecular_function
GO:0019843	1	0	0.185634	1	12	3424	58	rRNA binding	molecular_function
GO:0019866	1	0	0.299392	3	113	3424	58	organelle inner membrane	cellular_component
GO:0019867	1	0	0.352119	2	73	3424	58	outer membrane	cellular_component
GO:0019869	1	0	1	0	7	3424	58	chloride channel inhibitor activity	molecular_function
GO:0019870	1	0	1	0	6	3424	58	potassium channel inhibitor activity	molecular_function
GO:0019882	1	0	1	0	78	3424	58	antigen processing and presentation	biological_process
GO:0019884	1	0	1	0	67	3424	58	antigen processing and presentation of exogenous antigen	biological_process
GO:0019886	1	0	1	0	37	3424	58	antigen processing and presentation of exogenous peptide antigen via MHC class II	biological_process
GO:0019887	1	0	0.650575	1	61	3424	58	protein kinase regulator activity	molecular_function
GO:0019901	1	0	0.826814	3	259	3424	58	protein kinase binding	molecular_function
GO:0019216	1	0	0.800267	1	93	3424	58	regulation of lipid metabolic process	biological_process
GO:0021532	1	0	1	0	6	3424	58	neural tube patterning	biological_process
GO:0020037	1	0	0.185634	1	12	3424	58	heme binding	molecular_function
GO:0019751	1	0	1	0	40	3424	58	polyol metabolic process	biological_process
GO:0019752	1	0	0.825702	2	183	3424	58	carboxylic acid metabolic process	biological_process
GO:0019900	1	0	0.742097	4	292	3424	58	kinase binding	molecular_function
GO:0019902	1	0	0.778092	1	87	3424	58	phosphatase binding	molecular_function
GO:0019903	1	0	0.674074	1	65	3424	58	protein phosphatase binding	molecular_function
GO:0019904	1	0	0.155659	7	264	3424	58	protein domain specific binding	molecular_function
GO:0019905	1	0	0.035273	3	43	3424	58	syntaxin binding	molecular_function
GO:0019908	1	0	1	0	7	3424	58	nuclear cyclin-dependent protein kinase holoenzyme complex	cellular_component
GO:0019915	1	0	1	0	6	3424	58	lipid storage	biological_process
GO:0019932	1	0	0.22559	3	97	3424	58	second-messenger-mediated signaling	biological_process
GO:0019933	1	0	1	0	35	3424	58	cAMP-mediated signaling	biological_process
GO:0019934	1	0	0.157238	1	10	3424	58	cGMP-mediated signaling	biological_process
GO:0019935	1	0	0.5307	1	44	3424	58	cyclic-nucleotide-mediated signaling	biological_process
GO:0019941	1	0	1	0	147	3424	58	modification-dependent protein catabolic process	biological_process
GO:0019953	1	0	0.452896	3	146	3424	58	sexual reproduction	biological_process
GO:0019955	1	0	1	0	7	3424	58	cytokine binding	molecular_function
GO:0019985	1	0	1	0	7	3424	58	translesion synthesis	biological_process
GO:0021510	1	0	1	0	17	3424	58	spinal cord development	biological_process
GO:0019888	1	0	1	0	30	3424	58	protein phosphatase regulator activity	molecular_function
GO:0021537	1	0	0.185959	3	88	3424	58	telencephalon development	biological_process
GO:0022613	1	0	0.766114	1	84	3424	58	ribonucleoprotein complex biogenesis	biological_process
GO:0021772	1	0	1	0	6	3424	58	olfactory bulb development	biological_process
GO:0021543	1	0	0.301954	2	65	3424	58	pallium development	biological_process
GO:0021544	1	0	1	0	6	3424	58	subpallium development	biological_process
GO:0021545	1	0	0.127869	1	8	3424	58	cranial nerve development	biological_process
GO:0021549	1	0	0.514177	1	42	3424	58	cerebellum development	biological_process
GO:0021575	1	0	1	0	17	3424	58	hindbrain morphogenesis	biological_process
GO:0021587	1	0	1	0	16	3424	58	cerebellum morphogenesis	biological_process
GO:0021591	1	0	1	0	9	3424	58	ventricular system development	biological_process
GO:0021675	1	0	0.185634	1	12	3424	58	nerve development	biological_process
GO:0021680	1	0	1	0	10	3424	58	cerebellar Purkinje cell layer development	biological_process
GO:0021681	1	0	1	0	6	3424	58	cerebellar granular layer development	biological_process
GO:0021695	1	0	1	0	20	3424	58	cerebellar cortex development	biological_process
GO:0021696	1	0	1	0	13	3424	58	cerebellar cortex morphogenesis	biological_process
GO:0021697	1	0	1	0	11	3424	58	cerebellar cortex formation	biological_process
GO:0021700	1	0	0.282967	2	62	3424	58	developmental maturation	biological_process
GO:0021756	1	0	1	0	6	3424	58	striatum development	biological_process
GO:0021761	1	0	0.152294	2	41	3424	58	limbic system development	biological_process
GO:0021782	1	0	1	0	38	3424	58	glial cell development	biological_process
GO:0021766	1	0	0.0959376	2	31	3424	58	hippocampus development	biological_process
GO:0021795	1	0	1	0	15	3424	58	cerebral cortex cell migration	biological_process
GO:0022029	1	0	1	0	17	3424	58	telencephalon cell migration	biological_process
GO:0021801	1	0	1	0	10	3424	58	cerebral cortex radial glia guided migration	biological_process
GO:0021819	1	0	1	0	6	3424	58	layer formation in cerebral cortex	biological_process
GO:0021846	1	0	1	0	9	3424	58	cell proliferation in forebrain	biological_process
GO:0021872	1	0	1	0	16	3424	58	forebrain generation of neurons	biological_process
GO:0021879	1	0	1	0	13	3424	58	forebrain neuron differentiation	biological_process
GO:0021884	1	0	1	0	7	3424	58	forebrain neuron development	biological_process
GO:0021885	1	0	1	0	19	3424	58	forebrain cell migration	biological_process
GO:0021895	1	0	1	0	6	3424	58	cerebral cortex neuron differentiation	biological_process
GO:0021952	1	0	1	0	12	3424	58	central nervous system projection neuron axonogenesis	biological_process
GO:0022037	1	0	0.522509	1	43	3424	58	metencephalon development	biological_process
GO:0021953	1	0	0.618849	1	56	3424	58	central nervous system neuron differentiation	biological_process
GO:0021954	1	0	0.451719	1	35	3424	58	central nervous system neuron development	biological_process
GO:0021955	1	0	1	0	17	3424	58	central nervous system neuron axonogenesis	biological_process
GO:0021987	1	0	0.554454	1	47	3424	58	cerebral cortex development	biological_process
GO:0021988	1	0	1	0	7	3424	58	olfactory lobe development	biological_process
GO:0022010	1	0	1	0	7	3424	58	central nervous system myelination	biological_process
GO:0022011	1	0	1	0	13	3424	58	myelination in peripheral nervous system	biological_process
GO:0021799	1	0	1	0	11	3424	58	cerebral cortex radially oriented cell migration	biological_process
GO:0022618	1	0	1	0	51	3424	58	ribonucleoprotein complex assembly	biological_process
GO:0022030	1	0	1	0	10	3424	58	telencephalon glial cell migration	biological_process
GO:0019068	1	0	1	0	13	3424	58	virion assembly	biological_process
GO:0022625	1	0	1	0	14	3424	58	cytosolic large ribosomal subunit	cellular_component
GO:0022624	1	0	1	0	11	3424	58	proteasome accessory complex	cellular_component
GO:0022404	1	0	1	0	13	3424	58	molting cycle process	biological_process
GO:0022405	1	0	1	0	13	3424	58	hair cycle process	biological_process
GO:0022406	1	0	0.370652	2	76	3424	58	membrane docking	biological_process
GO:0022407	1	0	0.761982	1	83	3424	58	regulation of cell-cell adhesion	biological_process
GO:0022408	1	0	1	0	27	3424	58	negative regulation of cell-cell adhesion	biological_process
GO:0022409	1	0	0.562106	1	48	3424	58	positive regulation of cell-cell adhesion	biological_process
GO:0022411	1	0	0.436705	2	87	3424	58	cellular component disassembly	biological_process
GO:0022412	1	0	0.176365	2	45	3424	58	cellular process involved in reproduction in multicellular organism	biological_process
GO:0022414	1	0	0.793922	3	244	3424	58	reproductive process	biological_process
GO:0022600	1	0	1	0	10	3424	58	digestive system process	biological_process
GO:0022602	1	0	1	0	6	3424	58	ovulation cycle process	biological_process
GO:0022603	1	0	0.867956	4	356	3424	58	regulation of anatomical structure morphogenesis	biological_process
GO:0022604	1	0	0.766725	3	233	3424	58	regulation of cell morphogenesis	biological_process
GO:0022610	1	0	0.731028	3	220	3424	58	biological adhesion	biological_process
GO:0022612	1	0	1	0	19	3424	58	gland morphogenesis	biological_process
GO:0022626	1	0	0.479398	1	38	3424	58	cytosolic ribosome	cellular_component
GO:0022038	1	0	1	0	7	3424	58	corpus callosum development	biological_process
GO:0022627	1	0	0.325794	1	23	3424	58	cytosolic small ribosomal subunit	cellular_component
GO:0023014	1	0	0.247966	4	150	3424	58	signal transduction by protein phosphorylation	biological_process
GO:0022839	1	0	1	0	6	3424	58	ion gated channel activity	molecular_function
GO:0022803	1	0	0.166525	4	127	3424	58	passive transmembrane transporter activity	molecular_function
GO:0022804	1	0	0.216628	3	95	3424	58	active transmembrane transporter activity	molecular_function
GO:0022824	1	0	0.0257074	2	15	3424	58	transmitter-gated ion channel activity	molecular_function
GO:0022829	1	0	1	0	6	3424	58	wide pore channel activity	molecular_function
GO:0022832	1	0	0.0257503	4	67	3424	58	voltage-gated channel activity	molecular_function
GO:0022834	1	0	0.112133	2	34	3424	58	ligand-gated channel activity	molecular_function
GO:0022835	1	0	0.0257074	2	15	3424	58	transmitter-gated channel activity	molecular_function
GO:0022836	1	0	0.0711431	4	93	3424	58	gated channel activity	molecular_function
GO:0022851	1	0	1	0	6	3424	58	GABA-gated chloride ion channel activity	molecular_function
GO:0022402	1	0	0.59847	4	243	3424	58	cell cycle process	biological_process
GO:0022853	1	0	0.401083	2	81	3424	58	active ion transmembrane transporter activity	molecular_function
GO:0022857	1	0	0.0264207	9	256	3424	58	transmembrane transporter activity	molecular_function
GO:0022890	1	0	0.0331489	7	183	3424	58	inorganic cation transmembrane transporter activity	molecular_function
GO:0022898	1	0	0.322884	3	118	3424	58	regulation of transmembrane transporter activity	biological_process
GO:0022900	1	0	1	0	66	3424	58	electron transport chain	biological_process
GO:0022904	1	0	1	0	51	3424	58	respiratory electron transport chain	biological_process
GO:0023023	1	0	1	0	9	3424	58	MHC protein complex binding	molecular_function
GO:0019894	1	0	0.302207	1	21	3424	58	kinesin binding	molecular_function
GO:0019896	1	0	1	0	7	3424	58	axonal transport of mitochondrion	biological_process
GO:0023026	1	0	1	0	8	3424	58	MHC class II protein complex binding	molecular_function
GO:0030049	1	0	1	0	11	3424	58	muscle filament sliding	biological_process
GO:0030048	1	0	1	0	45	3424	58	actin filament-based movement	biological_process
GO:0030042	1	0	1	0	9	3424	58	actin filament depolymerization	biological_process
GO:0030041	1	0	1	0	13	3424	58	actin filament polymerization	biological_process
GO:0030001	1	0	0.045562	7	196	3424	58	metal ion transport	biological_process
GO:0030003	1	0	0.161395	5	171	3424	58	cellular cation homeostasis	biological_process
GO:0030004	1	0	1	0	45	3424	58	cellular monovalent inorganic cation homeostasis	biological_process
GO:0030007	1	0	1	0	11	3424	58	cellular potassium ion homeostasis	biological_process
GO:0030010	1	0	0.625413	1	57	3424	58	establishment of cell polarity	biological_process
GO:0030011	1	0	1	0	14	3424	58	maintenance of cell polarity	biological_process
GO:0030016	1	0	0.735641	1	77	3424	58	myofibril	cellular_component
GO:0030017	1	0	1	0	69	3424	58	sarcomere	cellular_component
GO:0030018	1	0	1	0	53	3424	58	Z disc	cellular_component
GO:0030027	1	0	0.835408	1	104	3424	58	lamellipodium	cellular_component
GO:0030029	1	0	0.160015	7	266	3424	58	actin filament-based process	biological_process
GO:0030030	1	0	0.0386209	12	410	3424	58	cell projection organization	biological_process
GO:0030031	1	0	0.163235	4	126	3424	58	cell projection assembly	biological_process
GO:0030126	1	0	1	0	6	3424	58	COPI vesicle coat	cellular_component
GO:0030032	1	0	0.265299	1	18	3424	58	lamellipodium assembly	biological_process
GO:0030125	1	0	1	0	19	3424	58	clathrin vesicle coat	cellular_component
GO:0030120	1	0	1	0	27	3424	58	vesicle coat	cellular_component
GO:0030261	1	0	1	0	9	3424	58	chromosome condensation	biological_process
GO:0023061	1	0	0.778092	1	87	3424	58	signal release	biological_process
GO:0030101	1	0	1	0	12	3424	58	natural killer cell activation	biological_process
GO:0030055	1	0	0.258681	5	203	3424	58	cell-substrate junction	cellular_component
GO:0030071	1	0	1	0	11	3424	58	regulation of mitotic metaphase/anaphase transition	biological_process
GO:0030072	1	0	1	0	21	3424	58	peptide hormone secretion	biological_process
GO:0030073	1	0	1	0	17	3424	58	insulin secretion	biological_process
GO:0030097	1	0	1	0	120	3424	58	hemopoiesis	biological_process
GO:0030098	1	0	1	0	40	3424	58	lymphocyte differentiation	biological_process
GO:0030099	1	0	1	0	54	3424	58	myeloid cell differentiation	biological_process
GO:0030100	1	0	0.774168	1	86	3424	58	regulation of endocytosis	biological_process
GO:0030104	1	0	1	0	25	3424	58	water homeostasis	biological_process
GO:0030258	1	0	0.257612	2	58	3424	58	lipid modification	biological_process
GO:0030111	1	0	1	0	94	3424	58	regulation of Wnt signaling pathway	biological_process
GO:0030117	1	0	1	0	36	3424	58	membrane coat	cellular_component
GO:0030118	1	0	1	0	25	3424	58	clathrin coat	cellular_component
[truncated: 3,502 more rows]

## Sheet: 5XFAD_up
term	q	rejected	p	x	n	M	N	name	namespace
GO:0000323	0.00312057	1	1.6885e-06	18	201	3424	87	lytic vacuole	cellular_component
GO:0005768	0.00312057	1	1.70182e-06	23	314	3424	87	endosome	cellular_component
GO:0005764	0.00312057	1	1.6885e-06	18	201	3424	87	lysosome	cellular_component
GO:0010008	0.00335297	1	4.61164e-06	15	153	3424	87	endosome membrane	cellular_component
GO:0005774	0.00335297	1	3.58371e-06	14	131	3424	87	vacuolar membrane	cellular_component
GO:0098852	0.00335297	1	4.87616e-06	13	116	3424	87	lytic vacuole membrane	cellular_component
GO:0005773	0.00335297	1	2.83746e-06	19	230	3424	87	vacuole	cellular_component
GO:0005765	0.00335297	1	4.87616e-06	13	116	3424	87	lysosomal membrane	cellular_component
GO:0031902	0.00658894	1	1.07799e-05	7	32	3424	87	late endosome membrane	cellular_component
GO:0005005	0.00706842	1	1.28493e-05	4	7	3424	87	transmembrane-ephrin receptor activity	molecular_function
GO:0019218	0.00807548	1	1.6148e-05	6	23	3424	87	regulation of steroid metabolic process	biological_process
GO:1902930	0.012993	1	3.30672e-05	5	16	3424	87	regulation of alcohol biosynthetic process	biological_process
GO:0008088	0.012993	1	2.97396e-05	7	37	3424	87	axo-dendritic transport	biological_process
GO:0050810	0.012993	1	3.30672e-05	5	16	3424	87	regulation of steroid biosynthetic process	biological_process
GO:0099111	0.0153151	1	4.73289e-05	9	69	3424	87	microtubule-based transport	biological_process
GO:0006928	0.0153151	1	4.39876e-05	25	435	3424	87	movement of cell or subcellular component	biological_process
GO:0036477	0.0153151	1	4.67768e-05	24	409	3424	87	somatodendritic compartment	cellular_component
GO:0043025	0.0173369	1	5.67287e-05	17	234	3424	87	neuronal cell body	cellular_component
GO:0005003	0.0210492	1	7.27023e-05	4	10	3424	87	ephrin receptor activity	molecular_function
GO:0008203	0.0220111	1	0.000108303	5	20	3424	87	cholesterol metabolic process	biological_process
GO:0045540	0.0220111	1	0.000112036	4	11	3424	87	regulation of cholesterol biosynthetic process	biological_process
GO:0106118	0.0220111	1	0.000112036	4	11	3424	87	regulation of sterol biosynthetic process	biological_process
GO:0019725	0.0220111	1	0.000106944	17	246	3424	87	cellular homeostasis	biological_process
GO:0106030	0.0220111	1	0.000112036	4	11	3424	87	neuron projection fasciculation	biological_process
GO:0007413	0.0220111	1	0.000112036	4	11	3424	87	axonal fasciculation	biological_process
GO:0019199	0.0220111	1	0.000100014	6	31	3424	87	transmembrane receptor protein kinase activity	molecular_function
GO:0004714	0.0220111	1	8.23209e-05	6	30	3424	87	transmembrane receptor protein tyrosine kinase activity	molecular_function
GO:0055088	0.0220111	1	0.000108303	5	20	3424	87	lipid homeostasis	biological_process
GO:0044297	0.0231582	1	0.000125484	18	274	3424	87	cell body	cellular_component
GO:0005770	0.0231582	1	0.000126295	9	78	3424	87	late endosome	cellular_component
GO:0016125	0.0247229	1	0.000139322	5	21	3424	87	sterol metabolic process	biological_process
GO:0005623	0.0251338	1	0.000146207	20	329	3424	87	cell	cellular_component
GO:0008038	0.0294581	1	0.000176716	5	22	3424	87	neuron recognition	biological_process
GO:0031175	0.033671	1	0.00020811	18	285	3424	87	neuron projection development	biological_process
GO:0061564	0.0336742	1	0.000226494	13	166	3424	87	axon development	biological_process
GO:0010970	0.0336742	1	0.000216658	8	66	3424	87	transport along microtubule	biological_process
GO:0005539	0.0336742	1	0.000221319	5	23	3424	87	glycosaminoglycan binding	molecular_function
GO:0007018	0.0390351	1	0.000269648	9	86	3424	87	microtubule-based movement	biological_process
GO:0030182	0.0390602	1	0.000276922	21	372	3424	87	neuron differentiation	biological_process
GO:1900272	0.0412511	1	0.000299953	3	6	3424	87	negative regulation of long-term synaptic potentiation	biological_process
GO:0050804	0.0450374	1	0.000335672	15	220	3424	87	modulation of chemical synaptic transmission	biological_process
GO:0099177	0.0461993	1	0.000352731	15	221	3424	87	regulation of trans-synaptic signaling	biological_process
GO:0030139	0.0462566	1	0.000361577	10	109	3424	87	endocytic vesicle	cellular_component
GO:1902652	0.0501692	0	0.000407397	5	26	3424	87	secondary alcohol metabolic process	biological_process
GO:0008201	0.0501692	0	0.000428641	4	15	3424	87	heparin binding	molecular_function
GO:0008090	0.0501692	0	0.000428641	4	15	3424	87	retrograde axonal transport	biological_process
GO:0090181	0.0501692	0	0.000428641	4	15	3424	87	regulation of cholesterol metabolic process	biological_process
GO:0050768	0.0605244	0	0.000528116	9	94	3424	87	negative regulation of neurogenesis	biological_process
GO:0042035	0.0629245	0	0.000560498	4	16	3424	87	regulation of cytokine biosynthetic process	biological_process
GO:0040008	0.0647942	0	0.000591295	13	183	3424	87	regulation of growth	biological_process
GO:0045596	0.0647942	0	0.00060071	12	160	3424	87	negative regulation of cell differentiation	biological_process
GO:0006066	0.0655935	0	0.000631967	8	77	3424	87	alcohol metabolic process	biological_process
GO:0045665	0.0655935	0	0.000631967	8	77	3424	87	negative regulation of neuron differentiation	biological_process
GO:0043235	0.067913	0	0.000666661	9	97	3424	87	receptor complex	cellular_component
GO:0032675	0.0718963	0	0.000718833	4	17	3424	87	regulation of interleukin-6 production	biological_process
GO:0010721	0.0818951	0	0.00083369	9	100	3424	87	negative regulation of cell development	biological_process
GO:0030425	0.0822263	0	0.000866956	18	320	3424	87	dendrite	cellular_component
GO:0097447	0.0822263	0	0.000866956	18	320	3424	87	dendritic tree	cellular_component
GO:0050728	0.0845114	0	0.000906412	4	18	3424	87	negative regulation of inflammatory response	biological_process
GO:0032092	0.0856347	0	0.000952095	5	31	3424	87	positive regulation of protein binding	biological_process
GO:0030705	0.0856347	0	0.000965161	8	82	3424	87	cytoskeleton-dependent intracellular transport	biological_process
GO:0098930	0.0856347	0	0.000952095	5	31	3424	87	axonal transport	biological_process
GO:0004713	0.0898387	0	0.00102887	7	64	3424	87	protein tyrosine kinase activity	molecular_function
GO:0051241	0.090021	0	0.00104733	16	271	3424	87	negative regulation of multicellular organismal process	biological_process
GO:0051961	0.0937758	0	0.00110806	9	104	3424	87	negative regulation of nervous system development	biological_process
GO:0048871	0.0944064	0	0.00113267	8	84	3424	87	multicellular organismal homeostasis	biological_process
GO:0005796	0.0950121	0	0.00119175	3	9	3424	87	Golgi lumen	cellular_component
GO:0007409	0.0950121	0	0.00117695	11	149	3424	87	axonogenesis	biological_process
GO:0106019	0.0950121	0	0.00119175	3	9	3424	87	phosphatidylinositol-4,5-bisphosphate phosphatase activity	molecular_function
GO:0005794	0.0976256	0	0.00124228	19	358	3424	87	Golgi apparatus	cellular_component
GO:0048666	0.0986116	0	0.00129068	18	331	3424	87	neuron development	biological_process
GO:1904115	0.0986116	0	0.0012778	5	33	3424	87	axon cytoplasm	cellular_component
GO:0010977	0.102048	0	0.00135421	7	67	3424	87	negative regulation of neuron projection development	biological_process
GO:0045335	0.107046	0	0.0014658	6	50	3424	87	phagocytic vesicle	cellular_component
GO:0050678	0.107046	0	0.00147891	7	68	3424	87	regulation of epithelial cell proliferation	biological_process
GO:0042592	0.107046	0	0.00146886	21	421	3424	87	homeostatic process	biological_process
GO:0007411	0.108423	0	0.00153736	8	88	3424	87	axon guidance	biological_process
GO:0097485	0.108423	0	0.00153736	8	88	3424	87	neuron projection guidance	biological_process
GO:1902003	0.108684	0	0.00167135	3	10	3424	87	regulation of amyloid-beta formation	biological_process
GO:0051129	0.108684	0	0.00159131	15	255	3424	87	negative regulation of cellular component organization	biological_process
GO:0043524	0.108684	0	0.00162783	6	51	3424	87	negative regulation of neuron apoptotic process	biological_process
GO:0055092	0.108684	0	0.00167135	3	10	3424	87	sterol homeostasis	biological_process
GO:0008202	0.108684	0	0.00167936	5	35	3424	87	steroid metabolic process	biological_process
GO:0042632	0.108684	0	0.00167135	3	10	3424	87	cholesterol homeostasis	biological_process
GO:0048667	0.108684	0	0.00162654	12	179	3424	87	cell morphogenesis involved in neuron differentiation	biological_process
GO:0034330	0.10972	0	0.00171531	13	205	3424	87	cell junction organization	biological_process
GO:1901215	0.120615	0	0.00190756	7	71	3424	87	negative regulation of neuron death	biological_process
GO:0015718	0.123919	0	0.00200487	4	22	3424	87	monocarboxylic acid transport	biological_process
GO:0008089	0.123919	0	0.00200487	4	22	3424	87	anterograde axonal transport	biological_process
GO:0009986	0.125539	0	0.00205391	10	136	3424	87	cell surface	cellular_component
GO:0045104	0.12713	0	0.00238036	4	23	3424	87	intermediate filament cytoskeleton organization	biological_process
GO:0045806	0.12713	0	0.00238036	4	23	3424	87	negative regulation of endocytosis	biological_process
GO:0043198	0.12713	0	0.00238036	4	23	3424	87	dendritic shaft	cellular_component
GO:0050679	0.12713	0	0.00216673	5	37	3424	87	positive regulation of epithelial cell proliferation	biological_process
GO:0046890	0.12713	0	0.00216673	5	37	3424	87	regulation of lipid biosynthetic process	biological_process
GO:0045109	0.12713	0	0.00225609	3	11	3424	87	intermediate filament organization	biological_process
GO:0042802	0.12713	0	0.00234642	22	467	3424	87	identical protein binding	molecular_function
GO:0030424	0.12713	0	0.00229015	18	348	3424	87	axon	cellular_component
GO:0045103	0.12713	0	0.00238036	4	23	3424	87	intermediate filament-based process	biological_process
GO:0008021	0.12713	0	0.00212361	9	114	3424	87	synaptic vesicle	cellular_component
GO:0042108	0.12713	0	0.00225609	3	11	3424	87	positive regulation of cytokine biosynthetic process	biological_process
GO:0019216	0.12713	0	0.00219651	8	93	3424	87	regulation of lipid metabolic process	biological_process
GO:0016358	0.12713	0	0.0021965	6	54	3424	87	dendrite development	biological_process
GO:0034097	0.137758	0	0.00260441	14	241	3424	87	response to cytokine	biological_process
GO:0001540	0.146416	0	0.00280163	4	24	3424	87	amyloid-beta binding	molecular_function
GO:0042063	0.146416	0	0.00283	7	76	3424	87	gliogenesis	biological_process
GO:0048878	0.146416	0	0.00284793	16	298	3424	87	chemical homeostasis	biological_process
GO:1902991	0.148915	0	0.00295318	3	12	3424	87	regulation of amyloid precursor protein catabolic process	biological_process
GO:0007155	0.148915	0	0.00297776	13	218	3424	87	cell adhesion	biological_process
GO:0006884	0.148915	0	0.00295318	3	12	3424	87	cell volume homeostasis	biological_process
GO:0006955	0.155107	0	0.00312978	15	273	3424	87	immune response	biological_process
GO:0022610	0.156483	0	0.00322686	13	220	3424	87	biological adhesion	biological_process
GO:0070382	0.156483	0	0.00320036	9	121	3424	87	exocytic vesicle	cellular_component
GO:0030133	0.156483	0	0.00324404	11	169	3424	87	transport vesicle	cellular_component
GO:0050764	0.156483	0	0.00327133	4	25	3424	87	regulation of phagocytosis	biological_process
GO:0008361	0.167331	0	0.00352853	7	79	3424	87	regulation of cell size	biological_process
GO:0098857	0.175127	0	0.00377705	9	124	3424	87	membrane microdomain	cellular_component
GO:0045121	0.175127	0	0.00377705	9	124	3424	87	membrane raft	cellular_component
GO:0031345	0.175127	0	0.00378843	7	80	3424	87	negative regulation of cell projection organization	biological_process
GO:0008037	0.175462	0	0.00382756	5	42	3424	87	cell recognition	biological_process
GO:0004888	0.181236	0	0.00398648	9	125	3424	87	transmembrane signaling receptor activity	molecular_function
GO:0120036	0.186582	0	0.0041571	19	397	3424	87	plasma membrane bounded cell projection organization	biological_process
GO:0098589	0.186582	0	0.00420493	9	126	3424	87	membrane region	cellular_component
GO:0071345	0.186582	0	0.00423689	13	227	3424	87	cellular response to cytokine stimulus	biological_process
GO:1901701	0.186582	0	0.00423972	16	310	3424	87	cellular response to oxygen-containing compound	biological_process
GO:0002576	0.190627	0	0.0043663	4	27	3424	87	platelet degranulation	biological_process
GO:0032102	0.192557	0	0.0044455	6	62	3424	87	negative regulation of response to external stimulus	biological_process
GO:0034593	0.19929	0	0.00470962	3	14	3424	87	phosphatidylinositol bisphosphate phosphatase activity	molecular_function
GO:0048638	0.19929	0	0.00469309	8	105	3424	87	regulation of developmental growth	biological_process
GO:0040014	0.19929	0	0.00470962	3	14	3424	87	regulation of multicellular organism growth	biological_process
GO:0001936	0.208227	0	0.00499655	4	28	3424	87	regulation of endothelial cell proliferation	biological_process
GO:1901615	0.208227	0	0.00497249	8	106	3424	87	organic hydroxy compound metabolic process	biological_process
GO:0018108	0.210602	0	0.00520665	6	64	3424	87	peptidyl-tyrosine phosphorylation	biological_process
GO:0018212	0.210602	0	0.00520665	6	64	3424	87	peptidyl-tyrosine modification	biological_process
GO:0120111	0.210602	0	0.00517893	5	45	3424	87	neuron projection cytoplasm	cellular_component
GO:0005769	0.210602	0	0.00517437	9	130	3424	87	early endosome	cellular_component
GO:0006952	0.211523	0	0.00526789	11	180	3424	87	defense response	biological_process
GO:0007631	0.216293	0	0.00577987	3	15	3424	87	feeding behavior	biological_process
GO:0007229	0.216293	0	0.00568518	4	29	3424	87	integrin-mediated signaling pathway	biological_process
GO:0043062	0.216293	0	0.00568518	4	29	3424	87	extracellular structure organization	biological_process
GO:0030198	0.216293	0	0.00568518	4	29	3424	87	extracellular matrix organization	biological_process
GO:0014074	0.216293	0	0.00569621	5	46	3424	87	response to purine-containing compound	biological_process
GO:0000904	0.216293	0	0.00567578	12	208	3424	87	cell morphogenesis involved in differentiation	biological_process
GO:0048812	0.216293	0	0.00546125	12	207	3424	87	neuron projection morphogenesis	biological_process
GO:0019221	0.216293	0	0.00572027	9	132	3424	87	cytokine-mediated signaling pathway	biological_process
GO:0046856	0.216293	0	0.00577987	3	15	3424	87	phosphatidylinositol dephosphorylation	biological_process
GO:0031348	0.216293	0	0.00568518	4	29	3424	87	negative regulation of defense response	biological_process
GO:0120039	0.217714	0	0.005897	12	209	3424	87	plasma membrane bounded cell projection morphogenesis	biological_process
GO:0055082	0.217714	0	0.005897	12	209	3424	87	cellular chemical homeostasis	biological_process
GO:0030030	0.217802	0	0.00593896	19	410	3424	87	cell projection organization	biological_process
GO:0001558	0.218928	0	0.00600948	9	133	3424	87	regulation of cell growth	biological_process
GO:0043523	0.219302	0	0.00605961	6	66	3424	87	regulation of neuron apoptotic process	biological_process
GO:0048167	0.221779	0	0.00622009	8	110	3424	87	regulation of synaptic plasticity	biological_process
GO:0070374	0.221779	0	0.006249	5	47	3424	87	positive regulation of ERK1 and ERK2 cascade	biological_process
GO:0043408	0.221779	0	0.00621419	11	184	3424	87	regulation of MAPK cascade	biological_process
GO:0005777	0.225453	0	0.00643449	4	30	3424	87	peroxisome	cellular_component
GO:0042579	0.225453	0	0.00643449	4	30	3424	87	microbody	cellular_component
GO:0015849	0.22566	0	0.00652243	6	67	3424	87	organic acid transport	biological_process
GO:0046942	0.22566	0	0.00652243	6	67	3424	87	carboxylic acid transport	biological_process
GO:0048858	0.226996	0	0.00660231	12	212	3424	87	cell projection morphogenesis	biological_process
GO:0045833	0.234274	0	0.00698434	3	16	3424	87	negative regulation of lipid metabolic process	biological_process
GO:0032008	0.234274	0	0.00698434	3	16	3424	87	positive regulation of TOR signaling	biological_process
GO:0044283	0.234274	0	0.00694554	9	136	3424	87	small molecule biosynthetic process	biological_process
GO:0031045	0.234274	0	0.00698434	3	16	3424	87	dense core granule	cellular_component
GO:0007417	0.237849	0	0.00713416	16	327	3424	87	central nervous system development	biological_process
GO:0062012	0.242002	0	0.00730273	8	113	3424	87	regulation of small molecule metabolic process	biological_process
GO:0050731	0.244469	0	0.00746607	5	49	3424	87	positive regulation of peptidyl-tyrosine phosphorylation	biological_process
GO:0001894	0.244469	0	0.00746607	5	49	3424	87	tissue homeostasis	biological_process
GO:0000902	0.244491	0	0.00751118	14	271	3424	87	cell morphogenesis	biological_process
GO:0051093	0.2474	0	0.00764551	12	216	3424	87	negative regulation of developmental process	biological_process
GO:0051099	0.261628	0	0.00813276	5	50	3424	87	positive regulation of binding	biological_process
GO:0002931	0.264778	0	0.00832695	3	17	3424	87	response to ischemia	biological_process
GO:0052866	0.264778	0	0.00832695	3	17	3424	87	phosphatidylinositol phosphate phosphatase activity	molecular_function
GO:0008290	0.266387	0	0.00895867	2	6	3424	87	F-actin capping protein complex	cellular_component
GO:0098542	0.266387	0	0.00852264	8	116	3424	87	defense response to other organism	biological_process
GO:0048468	0.266387	0	0.00881562	21	488	3424	87	cell development	biological_process
GO:0043368	0.266387	0	0.00895867	2	6	3424	87	positive T cell selection	biological_process
GO:0015174	0.266387	0	0.00895867	2	6	3424	87	basic amino acid transmembrane transporter activity	molecular_function
GO:1903706	0.266387	0	0.00865863	7	93	3424	87	regulation of hemopoiesis	biological_process
GO:0010715	0.266387	0	0.00895867	2	6	3424	87	regulation of extracellular matrix disassembly	biological_process
GO:0007566	0.266387	0	0.00895867	2	6	3424	87	embryo implantation	biological_process
GO:0002711	0.266387	0	0.00895867	2	6	3424	87	positive regulation of T cell mediated immunity	biological_process
GO:1902993	0.266387	0	0.00895867	2	6	3424	87	positive regulation of amyloid precursor protein catabolic process	biological_process
GO:0032990	0.266387	0	0.00851035	12	219	3424	87	cell part morphogenesis	biological_process
GO:0071229	0.266387	0	0.00883982	5	51	3424	87	cellular response to acid chemical	biological_process
GO:0002250	0.266761	0	0.00906822	4	33	3424	87	adaptive immune response	biological_process
GO:0009897	0.266761	0	0.00906822	4	33	3424	87	external side of plasma membrane	cellular_component
GO:0050767	0.273664	0	0.00935264	15	307	3424	87	regulation of neurogenesis	biological_process
GO:0030659	0.276254	0	0.00949137	13	250	3424	87	cytoplasmic vesicle membrane	cellular_component
GO:0051051	0.276956	0	0.00956582	9	143	3424	87	negative regulation of transport	biological_process
GO:0050730	0.282396	0	0.0098564	6	73	3424	87	regulation of peptidyl-tyrosine phosphorylation	biological_process
GO:0071248	0.282396	0	0.0098564	6	73	3424	87	cellular response to metal ion	biological_process
GO:0046165	0.284402	0	0.0100815	4	34	3424	87	alcohol biosynthetic process	biological_process
GO:0050866	0.284402	0	0.0100815	4	34	3424	87	negative regulation of cell activation	biological_process
GO:0005882	0.284402	0	0.0100815	4	34	3424	87	intermediate filament	cellular_component
GO:0060284	0.287441	0	0.0102938	16	340	3424	87	regulation of cell development	biological_process
GO:0031329	0.287441	0	0.0102457	14	281	3424	87	regulation of cellular catabolic process	biological_process
GO:0030666	0.288376	0	0.0103796	5	53	3424	87	endocytic vesicle membrane	cellular_component
GO:0040011	0.298885	0	0.0108666	16	342	3424	87	locomotion	biological_process
GO:0051960	0.298885	0	0.0108666	16	342	3424	87	regulation of nervous system development	biological_process
GO:0045766	0.301094	0	0.0111657	4	35	3424	87	positive regulation of angiogenesis	biological_process
GO:0051289	0.301094	0	0.0114395	3	19	3424	87	protein homotetramerization	biological_process
GO:0045595	0.301094	0	0.0110677	21	498	3424	87	regulation of cell differentiation	biological_process
GO:0071346	0.301094	0	0.0111657	4	35	3424	87	cellular response to interferon-gamma	biological_process
GO:0016209	0.301094	0	0.0114395	3	19	3424	87	antioxidant activity	molecular_function
GO:0045087	0.301094	0	0.0114168	7	98	3424	87	innate immune response	biological_process
GO:0030507	0.301094	0	0.0114395	3	19	3424	87	spectrin binding	molecular_function
GO:0051209	0.301094	0	0.0114395	3	19	3424	87	release of sequestered calcium ion into cytosol	biological_process
GO:0098869	0.301094	0	0.0114395	3	19	3424	87	cellular oxidant detoxification	biological_process
GO:0001912	0.302949	0	0.012336	2	7	3424	87	positive regulation of leukocyte mediated cytotoxicity	biological_process
GO:0050819	0.302949	0	0.012336	2	7	3424	87	negative regulation of coagulation	biological_process
GO:0007420	0.302949	0	0.0122131	13	258	3424	87	brain development	biological_process
GO:1901214	0.302949	0	0.0120373	7	99	3424	87	regulation of neuron death	biological_process
GO:2000403	0.302949	0	0.012336	2	7	3424	87	positive regulation of lymphocyte migration	biological_process
GO:0035253	0.302949	0	0.012336	2	7	3424	87	ciliary rootlet	cellular_component
GO:0045058	0.302949	0	0.012336	2	7	3424	87	T cell selection	biological_process
GO:0010874	0.302949	0	0.012336	2	7	3424	87	regulation of cholesterol efflux	biological_process
GO:0071803	0.302949	0	0.012336	2	7	3424	87	positive regulation of podosome assembly	biological_process
GO:0050765	0.302949	0	0.012336	2	7	3424	87	negative regulation of phagocytosis	biological_process
GO:0015909	0.302949	0	0.012336	2	7	3424	87	long-chain fatty acid transport	biological_process
GO:1905562	0.302949	0	0.012336	2	7	3424	87	regulation of vascular endothelial cell proliferation	biological_process
GO:0051000	0.302949	0	0.012336	2	7	3424	87	positive regulation of nitric-oxide synthase activity	biological_process
GO:0009069	0.302949	0	0.012336	2	7	3424	87	serine family amino acid metabolic process	biological_process
GO:0043394	0.302949	0	0.012336	2	7	3424	87	proteoglycan binding	molecular_function
GO:0034329	0.309774	0	0.012682	7	100	3424	87	cell junction assembly	biological_process
GO:0044255	0.309774	0	0.0127266	10	176	3424	87	cellular lipid metabolic process	biological_process
GO:0038023	0.310711	0	0.012878	9	150	3424	87	signaling receptor activity	molecular_function
GO:0060089	0.310711	0	0.012878	9	150	3424	87	molecular transducer activity	molecular_function
GO:0051283	0.31199	0	0.0132146	3	20	3424	87	negative regulation of sequestering of calcium ion	biological_process
GO:0001938	0.31199	0	0.0132146	3	20	3424	87	positive regulation of endothelial cell proliferation	biological_process
GO:0010975	0.31199	0	0.0131847	12	232	3424	87	regulation of neuron projection development	biological_process
GO:0045619	0.31199	0	0.0132146	3	20	3424	87	regulation of lymphocyte differentiation	biological_process
GO:0010035	0.31199	0	0.013211	10	177	3424	87	response to inorganic substance	biological_process
GO:0045664	0.314499	0	0.0133781	13	261	3424	87	regulation of neuron differentiation	biological_process
GO:0034341	0.315921	0	0.0135534	4	37	3424	87	response to interferon-gamma	biological_process
GO:0048168	0.315921	0	0.0135534	4	37	3424	87	regulation of neuronal synaptic plasticity	biological_process
GO:0012506	0.319964	0	0.013785	13	262	3424	87	vesicle membrane	cellular_component
[truncated: 5,264 more rows]

## Sheet: 5XFAD_down
term	q	rejected	p	x	n	M	N	name	namespace
[truncated: 5,501 more rows]

## Sheet: Tau P301S_up
term	q	rejected	p	x	n	M	N	name	namespace
[truncated: 5,501 more rows]

[truncated: 1 more sheets: Tau P301S_down]
