# Supplementary material for: Phosphoproteomics identifies microglial Siglec‐F inflammatory response during neurodegeneration
Source: Mol Syst Biol. 2020 Dec 8;16(12):e9819. doi: 10.15252/msb.20209819 (PMC7722784; doi:10.15252/msb.20209819)
Supplement: Supplementary file 5 — Dataset EV3 [file MSB-16-e9819-s004.xlsx]

## Sheet: Description
Dataset EV3 Clinical histopathology measurements of human tissue.

## Sheet: Human Tissue
CaseID	race	gender	expired_age	PMI	last_mmse_test_score	last_mmse_test_date	Group	AD	ApoE	PlaqueF	PlaqueT	PlaqueP	PlaqueH	PlaqueE	PlaqueTotal	Plaque density	TangleF	TangleT	TangleP	TangleE	TangleH	TangleTotal	Cerad NP	Braak score	NIA-R	Unified LB Stage	PathDXSummary	neurological_dx_years	neurological_dx_age	dementia_yn	dementia_years	demential_age
03-06	1	F	89	2.33	6	06/30 on December 1999 (records)	late AD	yes	3/4	3	3	1.5	3	2.5	13	frequent	2.5	3	3	2.75	3	14.25	definite AD	V	high	No Lewy bodies	Alzheimer’s disease
05-05	1	F	96	3	18	18/29 on 12/06/02	late AD	yes	3/3	3	3	2	3	2.75	13.75	moderate	0.5	1	0.5	3	3	8	probable AD	IV	intermediate	No Lewy bodies	Alzheimer’s disease; Metastatic adenocarcinoma, right cerebellar leptomeninges
05-39	1	M	82	3	23	23/30 on 08/18/03; 24/30 on 02/18/03; 27/30 on 08/28/02; 25/30 on 05/24/02; 28/30 on 02/25/02; 23/30 on 12/03/01; 21/30 on 08/20/01 Lipitor trial; 28/30 in January 2001 (records)	late AD	yes	3/4	3	3	2	3	2.75	13.75	frequent	0.75	1	0.5	3	3	8.25	definite AD	IV	intermediate	No Lewy bodies	Alzheimer's disease; Alzheimer's type II astrocytopathy
01-43	1	M	77	2	26	26/30 on 02/27/01; 29/30 on 07/12/96 SHRI	late AD	yes	3/4	3	2.5	2.5	3	2.5	13.5	moderate	0.5	2	1.5	3	3	10	probable AD	IV	intermediate	No Lewy bodies	Alzheimer’s disease
00-22	1	M	60	3.33			early AD	yes	3/4	3	3	2.5	1.5	2	12	frequent	3	3	3	3	3	15	definite AD	VI	high	llb. Limbic Predominant	Alzheimer's disease; Microscopic changes of Lewy body disease, insufficient for diagnosis; Focal old microinfarction, left cerebellar hemispheric cortex; !09/05/08: DX changed to include LBD	13	47	1	13	47
00-29	1	F	60	3.5			early AD	yes	3/3	3	3	3	2	2.5	13.5	frequent	3	3	3	3	3	15	definite AD	VI	high	0. No Lewy bodies	Alzheimer's disease	9	51	1	9	51
03-30	1	F	60	2	12	2000-08-23	early AD	yes	3/4	3	3	3	2.75	3	14.75	frequent	3	3	3	3	2.75	14.75	definite AD	VI	high	0. No Lewy bodies	Alzheimer’s disease; Cerebral white matter rarefaction	5	55	1	5	55
11-98	1	F	58	3.13			young ND	no	2/3	0	0	0	0	0	0	zero	0	0	0	1.5	0.5	2	Criteria not met	I	Criteria not met	lla. Brainstem Predominant	Control; Incidental Lewy body disease			0
