# Supplementary material for: Phosphoproteomics identifies microglial Siglec‐F inflammatory response during neurodegeneration
Source: Mol Syst Biol. 2020 Dec 8;16(12):e9819. doi: 10.15252/msb.20209819 (PMC7722784; doi:10.15252/msb.20209819)
Supplement: Supplementary file 6 — Dataset EV4 [file MSB-16-e9819-s005.xlsx]

## Sheet: Description
Dataset EV4 Differentially expressed genes (DEGs) and single-sample Gene Set Enrichment Analysis (ssGSEA) for BV-2 cells expressing Siglec receptors.

## Sheet: DEGs
gene_id	Gene type	MGI symbol	HuSym	Avg	Var	hc3.hc32x.logFC	hs5.hs52x.logFC	hs8.hs82x.logFC	msf.msf2x.logFC	Average FC	hc3.hc32x.p	hs5.hs52x.p	hs8.hs82x.p	msf.msf2x.p	hc3.hc32x.adp	hs5.hs52x.adp	hs8.hs82x.adp	msf.msf2x.adp	hc3.hc32x.stat	hs5.hs52x.stat	hs8.hs82x.stat	msf.msf2x.stat
ENSMUSG00000026390	protein_coding	Marco	MARCO	2.93149	4.93976	3.50083	4.16014	2.70869	5.86005	4.05743	2.77851e-63	1.79007e-106	7.42268e-51	2.35891e-194	2.66893e-60	2.38384e-102	3.42186e-48	3.50417e-190	16.7923	21.917	14.9993	29.7397
ENSMUSG00000055435	protein_coding	Maf	MAF	3.54957	1.93756	3.36611	2.33737	3.08008	1.9856	2.69229	2.33108e-125	5.82956e-63	4.25916e-108	1.28058e-49	1.19421e-121	1.29387e-59	8.41488e-105	5.43515e-47	23.8151	16.7483	22.0865	14.809
ENSMUSG00000040026	protein_coding	Saa3	SAA3P	5.82823	4.1354	2.35495	2.70286	0.934793	4.08501	2.5194	1.06902e-42	7.31868e-50	3.87401e-08	4.73715e-110	3.35301e-40	8.86026e-47	6.01996e-07	1.75926e-106	13.6963	14.8466	5.4965	22.2889
ENSMUSG00000049037	protein_coding	Clec4a1	ZNF705A	2.12071	1.87542	2.50205	2.34051	2.99356	2.11298	2.48727	2.40202e-35	1.32604e-29	6.40832e-47	5.62421e-27	4.14795e-33	5.19379e-27	2.33229e-44	8.70288e-25	12.4068	11.2991	14.3852	10.7548
ENSMUSG00000064373	protein_coding	Selenop	SELENOP	6.05429	1.95798	2.42402	1.97168	3.10655	2.23893	2.4353	8.83338e-119	4.82135e-76	1.28347e-191	2.04049e-105	3.394e-115	1.60515e-72	8.87517e-188	6.06231e-102	23.1715	18.4542	29.5273	21.8059
ENSMUSG00000021322	protein_coding	Aoah	AOAH	1.63449	1.21419	2.45537	2.33639	1.94377	2.88697	2.40562	1.94861e-32	6.4497e-32	3.67539e-24	4.25571e-45	2.9076e-30	3.06752e-29	3.34412e-22	1.62099e-42	11.8583	11.7577	10.1399	14.092
ENSMUSG00000021262	protein_coding	Evl	EVL	1.25098	1.02154	2.135	2.06904	1.7086	2.92711	2.20994	8.70984e-17	4.13967e-17	5.62826e-15	3.90591e-29	4.01986e-15	6.48565e-15	2.30976e-13	7.07589e-27	8.32117	8.40887	7.81201	11.2038
ENSMUSG00000066684	protein_coding	Pilrb1	PILRB	3.06172	1.43081	2.4286	2.08709	1.3821	2.92578	2.20589	2.70165e-39	5.19926e-35	7.95308e-17	1.10918e-64	6.10613e-37	3.14721e-32	4.04379e-15	8.67205e-62	13.115	12.3448	8.33194	16.9824
ENSMUSG00000036887	protein_coding	C1qa	C1QA	4.43802	2.43065	1.76065	2.12811	1.98349	2.92229	2.19864	3.54779e-22	1.57851e-31	2.22117e-27	2.60745e-58	2.71274e-20	7.00702e-29	2.4188e-25	1.54935e-55	9.68338	11.6818	10.8401	16.0986
ENSMUSG00000024164	protein_coding	C3	C3	5.58097	1.57134	2.69642	1.92071	1.50364	2.60118	2.18049	2.40734e-92	2.86084e-48	2.21211e-30	4.26613e-92	4.6248e-89	2.72128e-45	2.99936e-28	7.04149e-89	20.3822	14.5987	11.4553	20.3541
ENSMUSG00000069516	protein_coding	Lyz2	LYZ	10.4932	1.29959	2.656	2.02152	1.78412	2.11608	2.14443	1.10656e-116	2.77936e-68	1.32637e-53	9.31841e-80	3.40134e-113	7.40255e-65	7.64319e-51	1.25841e-76	22.9625	17.4622	15.4136	18.9107
ENSMUSG00000024397	protein_coding	Aif1	AIF1	5.41202	1.381	1.93256	2.17496	1.87192	2.49956	2.11975	8.44519e-45	4.51548e-54	6.75086e-43	9.07692e-77	3.50795e-42	7.51658e-51	1.86729e-40	1.03721e-73	14.0435	15.483	13.7296	18.5442
ENSMUSG00000026712	protein_coding	Mrc1	MRC1	6.25499	1.21669	2.41156	1.74826	2.48528	1.83082	2.11898	1.13308e-183	3.66334e-97	1.30232e-196	5.05551e-115	1.74144e-179	2.43924e-93	1.8011e-192	2.50332e-111	28.9018	20.9181	29.9138	22.7957
ENSMUSG00000027399	protein_coding	Il1a	IL1A	3.95682	1.54497	2.48734	1.82819	1.20045	2.56858	2.02114	3.03032e-51	2.1262e-29	7.61544e-14	4.23414e-58	1.50235e-48	8.08989e-27	2.74275e-12	2.32956e-55	15.0586	11.2575	7.4768	16.0686
ENSMUSG00000023349	protein_coding	Clec4n	CLEC6A	3.47483	1.56873	2.22064	2.28476	0.496197	3.07607	2.01942	1.54215e-40	4.61342e-50	0.000897135	9.60947e-94	3.8228e-38	6.1437e-47	0.00494515	1.78436e-90	13.3303	14.8775	3.32094	20.5392
ENSMUSG00000046805	protein_coding	Mpeg1	MPEG1	5.242	1.30626	2.63317	1.77116	1.72552	1.90629	2.00904	1.20004e-72	8.84354e-34	3.89507e-32	5.33264e-41	1.84434e-69	5.12041e-31	5.79235e-30	1.80037e-38	18.0268	12.1146	11.8002	13.4093
ENSMUSG00000036896	protein_coding	C1qc	C1QC	6.54026	1.36874	1.76623	1.84325	2.11958	2.27899	2.00201	2.34397e-44	1.82166e-47	1.13675e-62	3.23341e-76	9.48012e-42	1.61727e-44	7.86063e-60	3.20216e-73	13.971	14.472	16.7085	18.4758
ENSMUSG00000040522	protein_coding	Tlr8	TLR8	0.677707	0.56184	2.066	1.12079	2.7584	2.03706	1.99556	1.13606e-11	1.56814e-06	5.62015e-15	3.12314e-12	2.71541e-10	4.2018e-05	2.30976e-13	1.27107e-10	6.78812	4.80235	7.81219	6.97207
ENSMUSG00000030148	protein_coding	Clec4a2	CLEC4A	1.72268	1.40362	1.98731	1.67617	2.14605	2.1185	1.98201	2.7389e-17	1.65501e-13	5.23949e-20	1.3424e-19	1.32789e-15	1.55209e-11	3.55207e-18	1.2234e-17	8.45719	7.37407	9.15897	9.05688
ENSMUSG00000036905	protein_coding	C1qb	C1QB	7.57339	1.19555	1.83901	1.77258	2.01618	2.28274	1.97763	4.90985e-65	7.35968e-60	1.09678e-77	5.45412e-105	5.80457e-62	1.40013e-56	1.16681e-74	1.35035e-101	17.0301	16.3179	18.6575	21.7608
ENSMUSG00000000957	protein_coding	Mmp14	MMP14	2.1864	1.03078	2.31134	1.86204	1.2503	2.31811	1.93545	2.30167e-34	3.31452e-25	7.58442e-13	4.20444e-39	3.72362e-32	9.80877e-23	2.34659e-11	1.27463e-36	12.2244	10.3723	7.16846	13.0814
ENSMUSG00000031722	protein_coding	Hp	HP	3.99205	1.36413	2.22783	1.93376	0.839835	2.51818	1.8799	1.20685e-43	5.29709e-37	2.90576e-08	1.12466e-63	4.3906e-41	3.52707e-34	4.59276e-07	8.35342e-61	13.8538	12.7086	5.54702	16.8459
ENSMUSG00000025150	protein_coding	Cbr2		3.21844	1.17131	2.42161	1.45089	2.72741	0.919213	1.87978	4.41691e-44	1.29354e-19	7.33242e-59	1.9071e-09	1.69709e-41	2.53324e-17	4.82892e-56	5.0053e-08	13.9258	9.06092	16.177	6.00553
ENSMUSG00000025044	protein_coding	Msr1	MSR1	3.34934	1.2254	2.0505	1.9517	0.946177	2.53884	1.8718	3.02629e-53	2.20674e-45	1.3485e-12	1.61005e-81	1.55037e-50	1.83669e-42	4.0021e-11	2.39173e-78	15.3602	14.1383	7.08924	19.1235
ENSMUSG00000039109	protein_coding	F13a1	F13A1	3.27585	3.61653	2.51866	1.61423	2.326	0.981583	1.86012	3.61106e-41	3.85772e-18	1.27606e-28	1.2143e-10	9.40651e-39	6.67186e-16	1.52137e-26	3.83795e-09	13.4382	8.68291	11.0985	6.43753
ENSMUSG00000039997	protein_coding	Ifi203	IFI16	1.74165	0.516694	2.08024	1.56292	1.64243	1.86074	1.78658	1.20853e-31	2.3741e-19	1.04677e-20	1.86729e-27	1.67036e-29	4.58202e-17	7.34868e-19	3.08207e-25	11.7045	8.99445	9.3312	10.856
ENSMUSG00000066682	protein_coding	Pilrb2	PILRB	2.61411	1.40189	2.03806	1.82219	1.07271	2.15153	1.77112	5.4178e-22	5.57566e-19	1.88701e-08	3.07193e-26	4.10178e-20	1.03127e-16	3.06307e-07	4.56335e-24	9.64002	8.90018	5.62205	10.5972
ENSMUSG00000016024	protein_coding	Lbp	LBP	0.924159	0.718965	1.93557	1.37202	2.20024	1.55534	1.76579	1.27874e-11	2.46278e-08	2.64376e-15	2.00309e-09	3.0282e-10	9.90885e-07	1.13904e-13	5.24795e-08	6.77102	5.57588	7.90667	5.99756
ENSMUSG00000040950	protein_coding	Mgl2	CLEC10A	3.53748	0.799917	2.03509	1.54588	2.16552	1.27566	1.75554	3.94098e-62	1.56736e-36	8.61909e-78	1.20647e-28	3.18784e-59	9.93929e-34	9.93351e-75	2.10848e-26	16.6342	12.6235	18.6704	11.1035
ENSMUSG00000073418	protein_coding	C4b	C4A	1.10784	0.667215	2.22589	1.17505	2.91835	0.683815	1.75078	2.8116e-24	1.91202e-09	2.77093e-38	8.14647e-05	2.4552e-22	9.17495e-08	5.98781e-36	0.000779741	10.166	6.00511	12.9373	3.94005
ENSMUSG00000079419	protein_coding	Ms4a6c	MS4A6A	1.68063	1.07328	1.93911	1.28194	1.96471	1.79102	1.74419	9.6156e-18	8.16288e-10	1.38102e-17	1.67035e-15	4.94255e-16	4.31369e-08	7.51951e-16	9.80755e-14	8.57845	6.14173	8.53671	7.96365
ENSMUSG00000024679	protein_coding	Ms4a6d	MS4A6A	2.81173	0.648631	1.8671	1.2858	1.70242	1.96942	1.70619	1.39377e-35	4.88896e-18	6.27301e-31	6.79909e-40	2.46216e-33	8.34696e-16	8.94389e-29	2.15914e-37	12.4503	8.65593	11.564	13.2192
ENSMUSG00000053063	protein_coding	Clec12a	CLEC12A	1.55272	0.683454	1.76502	1.57915	1.24475	1.96149	1.6376	1.62253e-17	1.69799e-14	2.93931e-10	2.09408e-21	8.12268e-16	1.96628e-12	6.51453e-09	2.30427e-19	8.51806	7.67165	6.30195	9.50024
ENSMUSG00000024672	protein_coding	Ms4a7	MS4A7	2.86756	1.04211	1.97024	1.42904	1.53409	1.60548	1.63471	3.34334e-24	4.4447e-14	7.20396e-16	9.24954e-18	2.90304e-22	4.69762e-12	3.34332e-14	6.97472e-16	10.1491	7.54727	8.06701	8.58292
ENSMUSG00000050994	protein_coding	Adgb	ADGB	1.45607	0.511677	1.6038	1.54496	1.56874	1.80511	1.63065	3.1046e-19	1.94805e-17	4.49151e-18	3.44724e-24	1.86385e-17	3.16368e-15	2.60998e-16	4.57221e-22	8.96494	8.49685	8.6656	10.1461
ENSMUSG00000016283	protein_coding	H2-M2		1.07695	1.29545	1.17633	1.1084	0.911569	3.26355	1.61496	2.854e-07	3.2908e-07	5.8062e-06	8.43896e-27	3.08461e-06	1.05854e-05	6.03304e-05	1.29238e-24	5.13284	5.10598	4.53333	10.7173
ENSMUSG00000003206	protein_coding	Ebi3	EBI3	1.30687	0.981149	1.50567	1.64943	1.45989	1.82003	1.60875	6.62294e-10	4.74519e-12	2.61131e-10	4.64372e-14	1.20745e-08	3.73916e-10	5.83431e-09	2.40357e-12	6.17484	6.913	6.32026	7.54156
ENSMUSG00000022372	protein_coding	Sla	SLA	3.44816	0.667005	1.62599	1.48077	1.6758	1.63984	1.6056	2.20288e-41	3.48121e-32	1.47622e-44	2.40913e-43	5.83726e-39	1.71701e-29	4.4383e-42	8.72869e-41	13.4747	11.8096	14.0039	13.8041
ENSMUSG00000062515	protein_coding	Fabp4	FABP4	5.09201	1.04727	2.41421	1.45089	1.40944	1.11941	1.59849	9.06604e-43	1.22067e-16	1.0693e-15	7.1019e-11	2.90283e-40	1.86846e-14	4.86461e-14	2.32376e-09	13.7082	8.28108	8.01863	6.51849
ENSMUSG00000005043	protein_coding	Sgsh	SGSH	1.64782	0.599078	2.08343	1.22897	2.11528	0.904375	1.58301	1.23269e-32	5.6275e-13	4.60137e-34	1.75787e-08	1.85738e-30	4.86633e-11	7.66711e-32	3.99285e-07	11.8966	7.20922	12.168	5.63428
ENSMUSG00000046245	protein_coding	Pilra	PILRA	4.33314	0.751085	1.81765	1.54321	0.805834	2.1019	1.56715	1.1462e-35	4.04298e-27	1.64656e-08	3.99653e-52	2.04837e-33	1.34601e-24	2.7013e-07	1.74613e-49	12.4659	10.7852	5.64555	15.192
ENSMUSG00000027398	protein_coding	Il1b	IL1B	3.42005	1.14023	1.40695	1.70867	0.697998	2.38534	1.54974	8.06511e-16	1.21113e-21	5.36403e-05	1.52447e-41	3.39597e-14	2.98679e-19	0.000428565	5.26651e-39	8.05321	9.55709	4.03917	13.5019
ENSMUSG00000017002	protein_coding	Slpi	SLPI	5.2474	1.85786	2.11586	1.35264	1.10724	1.62091	1.54916	1.31594e-31	3.29593e-12	4.44733e-09	6.81419e-17	1.78979e-29	2.67633e-10	8.02958e-08	4.79738e-15	11.6973	6.96449	5.86663	8.35021
ENSMUSG00000053318	protein_coding	Slamf8	SLAMF8	1.26591	0.824292	1.19426	1.70463	0.674178	2.62284	1.54898	6.22617e-09	3.97694e-14	0.000286785	5.14597e-30	9.53087e-08	4.30576e-12	0.00186734	1.00583e-27	5.81057	7.56175	3.62695	11.3819
ENSMUSG00000042333	protein_coding	Tnfrsf14	TNFRSF14	2.48957	0.839859	1.6185	1.41815	1.64045	1.40097	1.51952	6.14092e-16	8.20251e-13	6.95469e-16	4.69789e-13	2.6144e-14	6.9575e-11	3.2385e-14	2.1473e-11	8.08649	7.15773	8.07131	7.23376
ENSMUSG00000000682	protein_coding	Cd52	CD52	6.43356	0.836628	2.03895	1.38387	1.12758	1.52052	1.51773	1.1276e-41	1.91022e-20	3.72976e-14	1.10562e-25	3.04036e-39	3.91361e-18	1.37554e-12	1.56418e-23	13.5241	9.26724	7.57009	10.4767
ENSMUSG00000069662	protein_coding	Marcks	MARCKS	4.98369	0.504343	1.62125	1.27829	1.61079	1.46323	1.49339	2.0858e-137	4.83956e-83	5.32434e-137	4.25662e-123	1.60284e-133	2.14828e-79	2.45452e-133	3.16161e-119	24.9509	19.3054	24.9134	23.5958
ENSMUSG00000003484	protein_coding	Cyp4f18	CYP4F2	2.39671	0.680671	1.18107	1.30475	1.92809	1.53934	1.48831	3.8093e-13	1.35278e-14	7.56075e-30	1.23054e-20	1.1346e-11	1.58026e-12	9.86463e-28	1.25203e-18	7.26217	7.70074	11.3483	9.31405
ENSMUSG00000039908	protein_coding	Slc26a11	SLC26A11	1.38574	0.510169	1.7216	0.962433	2.36173	0.87744	1.4808	3.09504e-18	2.73885e-07	2.82581e-29	1.52014e-06	1.68083e-16	8.91765e-06	3.48937e-27	2.29722e-05	8.70792	5.14058	11.2324	4.80857
ENSMUSG00000001128	protein_coding	Cfp	CFP	5.81978	0.529693	1.62279	1.41813	1.34248	1.42957	1.45324	6.73743e-64	2.94216e-49	1.25711e-44	1.86059e-54	6.90317e-61	3.01391e-46	3.95131e-42	9.213e-52	16.8762	14.753	14.0153	15.54
ENSMUSG00000033880	protein_coding	Lgals3bp	LGALS3BP	3.39384	0.598445	2.02791	1.08556	1.39369	1.26968	1.44421	2.59151e-42	1.18232e-14	1.02997e-22	3.30114e-20	7.80959e-40	1.39336e-12	8.73894e-21	3.20513e-18	13.6318	7.71793	9.80899	9.20869
ENSMUSG00000020388	protein_coding	Pdlim4	PDLIM4	2.1714	0.663733	1.48043	1.52185	1.13139	1.6357	1.44234	2.60288e-14	7.14684e-15	1.9673e-09	2.48463e-18	8.79202e-13	8.7316e-13	3.75445e-08	2.02798e-16	7.61668	7.78186	6.00048	8.73279
ENSMUSG00000031129	protein_coding	Slc9a9	SLC9A9	0.63255	0.329458	1.48435	1.00376	2.33221	0.878625	1.42474	3.28549e-10	3.13956e-06	6.93372e-17	9.63402e-06	6.32765e-09	7.69973e-05	3.5385e-15	0.00011956	6.28467	4.66147	8.34816	4.42523
ENSMUSG00000004359	protein_coding	Spic	SPIC	0.947332	0.829948	1.16451	1.53719	1.06386	1.90014	1.41643	3.26799e-07	2.05468e-08	8.29192e-07	2.31605e-13	3.47103e-06	8.36764e-07	1.01574e-05	1.10272e-11	5.1073	5.60733	4.92837	7.32916
ENSMUSG00000023913	protein_coding	Pla2g7	PLA2G7	1.51835	0.676146	1.17337	1.34379	0.941156	2.17399	1.40808	4.80015e-09	5.83995e-11	1.6444e-06	9.07662e-23	7.4897e-08	3.79369e-09	1.89992e-05	1.08736e-20	5.85396	6.54778	4.79284	9.82174
ENSMUSG00000040564	protein_coding	Apoc1	APOC1	3.57354	0.873347	1.39378	0.956122	2.16199	1.06519	1.39427	5.8017e-15	1.03618e-07	8.23308e-30	1.31414e-09	2.1695e-13	3.6994e-06	1.05429e-27	3.55584e-08	7.80819	5.32026	11.3409	6.06566
ENSMUSG00000040253	protein_coding	Gbp7	GBP7	1.40827	0.30453	1.54816	1.17754	1.57226	1.1805	1.36962	6.34578e-20	3.21307e-12	1.9448e-20	6.10494e-13	4.09782e-18	2.62506e-10	1.34483e-18	2.72339e-11	9.13827	6.96807	9.26533	7.19812
ENSMUSG00000063354	protein_coding	Slc39a4	SLC39A4	0.986945	0.474111	1.02124	1.66812	0.546012	2.23787	1.36831	2.36645e-07	1.54915e-13	0.0032901	3.04882e-20	2.6222e-06	1.46312e-11	0.014807	2.97962e-18	5.16797	7.38287	2.93925	9.21723
ENSMUSG00000026365	protein_coding	Cfh	CFH	2.59025	0.496872	1.5071	1.08144	1.74177	1.13645	1.36669	1.59275e-26	5.28167e-14	2.81466e-34	3.02755e-16	1.67664e-24	5.495e-12	4.80577e-32	1.94694e-14	10.6584	7.52476	12.2081	8.17222
ENSMUSG00000055782	protein_coding	Abcd2	ABCD2	2.86945	0.666889	1.84255	0.957751	1.98903	0.649016	1.35959	1.21726e-31	9.01556e-10	2.51417e-36	1.17104e-05	1.67036e-29	4.67161e-08	4.57512e-34	0.000142355	11.7039	6.12593	12.5862	4.38291
ENSMUSG00000033192	protein_coding	Lpcat2	LPCAT2	2.40801	0.444125	1.40771	1.31884	0.74699	1.8592	1.33318	2.36536e-20	5.26484e-19	4.73981e-07	6.58181e-38	1.56695e-18	9.87491e-17	6.12632e-06	1.95546e-35	9.24441	8.90654	5.03656	12.8707
ENSMUSG00000029650	protein_coding	Slc46a3	SLC46A3	2.56651	0.593544	1.50792	0.8907	2.19549	0.719249	1.32834	1.90586e-25	2.94806e-09	1.12422e-51	6.20244e-07	1.84221e-23	1.36703e-07	5.36135e-49	1.03293e-05	10.425	5.93446	15.124	4.9848
ENSMUSG00000044811	protein_coding	Cd300c2	CD300C	3.45298	0.698299	1.57545	1.09738	1.19126	1.43516	1.32481	1.94245e-19	2.89668e-10	8.75284e-12	6.09655e-17	1.19414e-17	1.67718e-08	2.3087e-10	4.33322e-15	9.01647	6.30421	6.82565	8.36334
ENSMUSG00000020010	protein_coding	Vnn3	VNN3	1.44954	0.76716	1.61298	0.864054	1.86392	0.956044	1.32425	2.24715e-14	1.76478e-05	8.75274e-17	1.67941e-06	7.7436e-13	0.000333864	4.40183e-15	2.51234e-05	7.63563	4.29274	8.32059	4.78861
ENSMUSG00000073678	protein_coding	Pgap1	PGAP1	3.03922	0.397351	1.15101	1.05937	1.65644	1.39115	1.31449	2.80784e-37	1.12096e-30	7.0935e-75	2.64687e-56	5.60437e-35	4.81542e-28	6.13144e-72	1.40426e-53	12.7582	11.514	18.3084	15.8102
ENSMUSG00000015340	protein_coding	Cybb	CYBB	6.90247	0.693319	2.0531	1.2143	0.516859	1.45853	1.3107	8.89116e-57	8.64224e-21	6.50459e-05	6.37735e-31	5.46593e-54	1.82681e-18	0.000507094	1.28021e-28	15.8788	9.35149	3.99372	11.5626
ENSMUSG00000047735	protein_coding	Samd9l	SAMD9L	1.27992	0.416505	1.70875	1.13473	1.47001	0.910588	1.30602	2.18622e-17	9.8915e-09	3.56567e-13	1.50148e-06	1.07006e-15	4.20847e-07	1.1658e-11	2.27597e-05	8.48345	5.73258	7.2711	4.81104
ENSMUSG00000036362	protein_coding	P2ry13	P2RY13	1.64955	0.369335	1.41233	1.08419	1.35685	1.36585	1.30481	9.56781e-16	6.76173e-10	9.84967e-15	3.92079e-15	3.97426e-14	3.66041e-08	3.86991e-13	2.27513e-13	8.03228	6.17156	7.74118	7.85743
ENSMUSG00000043832	protein_coding	Clec4a3		5.23306	0.619258	1.31743	1.10128	1.53247	1.26556	1.30418	3.69466e-27	9.81592e-19	2.49559e-36	5.56802e-26	4.08512e-25	1.76647e-16	4.57512e-34	8.03038e-24	10.7935	8.83719	12.5868	10.5414
ENSMUSG00000069515	protein_coding	Lyz1	LYZ	1.51001	0.723778	1.39762	1.12957	1.04773	1.58446	1.28985	4.26729e-11	9.35998e-08	2.51495e-07	5.80137e-13	9.46377e-10	3.39637e-06	3.41332e-06	2.6115e-11	6.59449	5.33873	5.15658	7.20507
ENSMUSG00000017607	protein_coding	Tns4	TNS4	1.47746	0.429021	1.45021	1.00635	1.41208	1.29048	1.28978	5.11635e-15	3.88601e-08	8.33029e-14	9.99401e-13	1.94156e-13	1.5e-06	2.99241e-12	4.32831e-11	7.82402	5.49596	7.46499	7.13059
ENSMUSG00000014361	protein_coding	Mertk	MERTK	3.46466	0.381823	1.26188	0.95573	1.68694	1.23302	1.28439	2.28557e-56	4.79268e-29	5.35296e-94	7.75088e-54	1.35104e-53	1.72498e-26	6.73014e-91	3.5981e-51	15.8194	11.1857	20.5676	15.4483
ENSMUSG00000079293	polymorphic_pseudogene	Clec7a	CLEC7A	5.96264	0.407123	1.46628	1.17657	0.936908	1.53947	1.27981	8.53798e-57	2.04087e-37	1.3176e-24	9.37479e-69	5.46593e-54	1.43043e-34	1.26544e-22	8.70391e-66	15.8813	12.783	10.2396	17.5241
ENSMUSG00000027322	protein_coding	Siglec1	SIGLEC1	3.22685	0.410585	1.64581	1.03555	1.40089	0.990166	1.26811	5.76039e-37	7.7927e-16	1.50164e-27	1.57161e-15	1.12065e-34	1.06985e-13	1.66142e-25	9.30129e-14	12.702	8.05741	10.8759	7.97118
ENSMUSG00000074272	protein_coding	Ceacam1	CEACAM1	0.568413	0.240743	1.56715	0.946213	1.3866	1.14092	1.26022	2.02444e-08	7.98204e-06	2.29603e-07	5.53633e-07	2.78048e-07	0.000170075	3.13775e-06	9.36931e-06	5.6099	4.46567	5.17362	5.00673
ENSMUSG00000028859	protein_coding	Csf3r	CSF3R	3.32563	0.45778	1.31813	0.979381	1.52507	1.19096	1.25338	3.33478e-30	3.62668e-17	5.06136e-41	4.31477e-26	4.30691e-28	5.74958e-15	1.29627e-38	6.34613e-24	11.4197	8.42438	13.4132	10.5653
ENSMUSG00000040229	protein_coding	Gpr34	GPR34	0.908353	0.483914	2.02243	1.19312	1.42839	0.357184	1.25028	1.04279e-13	3.53155e-08	4.77804e-10	0.0448082	3.31816e-12	1.37113e-06	1.02929e-08	0.138643	7.43537	5.51281	6.22623	2.00645
ENSMUSG00000022014	protein_coding	Epsti1	EPSTI1	2.58505	0.428087	1.54419	1.10741	1.17977	1.15252	1.24597	4.20757e-21	3.57831e-12	9.3177e-14	8.95891e-14	2.93937e-19	2.87063e-10	3.31269e-12	4.51134e-12	9.42731	6.95291	7.45023	7.45541
ENSMUSG00000029553	protein_coding	Tfec	TFEC	4.42339	0.425569	1.03841	1.22144	1.09339	1.62926	1.24563	2.68177e-25	1.45468e-32	1.02209e-27	1.60202e-62	2.54421e-23	7.7488e-30	1.14923e-25	1.13324e-59	10.3925	11.8828	10.9109	16.688
ENSMUSG00000061578	protein_coding	Ksr2	KSR2	0.818525	0.122611	1.64139	1.0002	0.984753	1.32871	1.23876	1.59751e-21	2.20605e-09	3.87535e-09	5.84974e-16	1.15812e-19	1.04548e-07	7.0614e-08	3.66658e-14	9.52838	5.98186	5.88943	8.09241
ENSMUSG00000004609	protein_coding	Cd33	CD33	5.50076	0.421328	1.74025	1.00768	1.23078	0.939727	1.22961	2.7248e-43	1.13707e-15	1.29966e-22	9.66133e-15	8.91009e-41	1.51423e-13	1.08935e-20	5.37524e-13	13.7952	8.01108	9.78549	7.74364
ENSMUSG00000026222	protein_coding	Sp100	SP100	2.26108	0.448779	1.80297	1.101	0.885909	1.11898	1.22721	5.90272e-22	1.32659e-09	8.09299e-07	2.5739e-10	4.447e-20	6.61654e-08	9.94899e-06	7.75565e-09	9.63122	6.06414	4.93311	6.32248
ENSMUSG00000036949	protein_coding	Slc39a12	SLC39A12	0.721045	0.351562	1.2554	0.687102	2.19968	0.731128	1.21833	2.42259e-08	0.000468174	1.94425e-15	0.000166706	3.25746e-07	0.00537472	8.67388e-14	0.00145415	5.57875	3.49833	7.94485	3.76476
ENSMUSG00000000958	protein_coding	Slc7a7	SLC7A7	2.12028	0.360413	1.11504	1.19259	1.3815	1.18127	1.2176	4.43935e-11	1.0067e-11	1.38784e-15	3.99927e-12	9.80293e-10	7.61721e-10	6.23174e-14	1.59274e-10	6.58862	6.80554	7.98654	6.93721
ENSMUSG00000039783	protein_coding	Kmo	KMO	0.815017	0.273014	1.32007	0.800619	1.90172	0.836693	1.21478	1.92317e-09	8.8108e-05	4.41032e-15	1.66195e-05	3.26599e-08	0.00131705	1.84274e-13	0.000194856	6.00417	3.9212	7.84268	4.30605
ENSMUSG00000028497	protein_coding	Hacd4	HACD4	3.26647	0.363731	1.49659	0.885294	1.6739	0.80078	1.21414	9.88783e-37	9.65473e-14	9.55749e-46	2.38879e-12	1.87134e-34	9.45383e-12	3.2239e-43	9.88452e-11	12.6597	7.44554	14.197	7.00967
ENSMUSG00000004730	protein_coding	Adgre1	ADGRE1	6.84689	0.403086	1.43509	0.9671	1.49979	0.926257	1.20706	4.44323e-69	2.65045e-32	1.3673e-75	3.54548e-32	6.208e-66	1.35754e-29	1.35069e-72	8.1028e-30	17.5666	11.8325	18.3978	11.8081
ENSMUSG00000048924	protein_coding	Ccdc125	CCDC125	0.783054	0.237858	1.15032	1.13813	1.11077	1.4172	1.2041	5.07121e-08	9.54077e-08	1.65994e-07	1.92941e-10	6.38325e-07	3.44321e-06	2.33066e-06	5.94636e-09	5.4488	5.33526	5.23387	6.36686
ENSMUSG00000039193	protein_coding	Nlrc4	NLRC4	1.4232	0.310924	1.24921	1.3252	0.631774	1.6065	1.20317	5.6454e-13	3.43588e-14	0.00020628	3.33111e-21	1.64326e-11	3.81297e-12	0.00140466	3.6385e-19	7.20878	7.58074	3.7112	9.45178
ENSMUSG00000038390	protein_coding	Gpr162	GPR162	4.21808	0.41656	1.39961	1.00871	1.47365	0.922636	1.20115	3.08035e-27	5.56831e-15	2.76057e-30	9.33637e-14	3.45562e-25	6.86603e-13	3.70667e-28	4.68553e-12	10.8102	7.81336	11.4361	7.44997
ENSMUSG00000004814	protein_coding	Ccl24	CCL24	4.43731	0.649813	1.44298	0.912516	1.56182	0.873774	1.19777	1.17208e-19	1.07137e-08	1.17143e-22	1.30533e-08	7.38268e-18	4.52932e-07	9.87861e-21	3.00165e-07	9.07167	5.71903	9.79599	5.68537
ENSMUSG00000058818	protein_coding	Pirb	LILRB3	3.10324	0.619356	1.70915	1.23798	0.736249	1.09665	1.19501	8.11974e-21	2.50067e-11	5.87473e-05	2.34399e-09	5.52178e-19	1.78083e-09	0.000464802	6.09807e-08	9.35808	6.67333	4.01779	5.97197
ENSMUSG00000009614	protein_coding	Sardh	SARDH	2.38582	0.375703	1.1692	0.840057	1.8032	0.949197	1.19041	5.87599e-17	5.47572e-09	1.09096e-36	8.68601e-12	2.77019e-15	2.42259e-07	2.03892e-34	3.2916e-10	8.36769	5.83203	12.652	6.82675
ENSMUSG00000022797	protein_coding	Tfrc	TFRC	7.22187	0.700556	0.588751	1.11786	1.34012	1.70909	1.18896	9.15457e-05	7.67339e-14	5.53095e-19	1.38931e-31	0.000533548	7.62587e-12	3.44563e-17	2.99105e-29	3.91197	7.4758	8.90107	11.6927
ENSMUSG00000078122	antisense_RNA	F630028O10Rik		0.650674	0.222126	1.35463	1.10814	1.03794	1.21207	1.17819	2.02304e-09	2.76467e-07	1.44486e-06	4.82005e-08	3.41671e-08	8.9798e-06	1.69056e-05	1.01133e-06	5.99595	5.13882	4.81871	5.45782
ENSMUSG00000026829	protein_coding	Gbgt1	GBGT1	2.83526	0.437298	1.48417	1.06886	1.08428	1.0564	1.17343	7.72389e-20	9.59766e-12	2.97499e-12	5.54301e-13	4.92566e-18	7.30354e-10	8.37967e-11	2.50278e-11	9.11699	6.81241	6.9789	7.21128
ENSMUSG00000013974	protein_coding	Mcemp1	MCEMP1	3.01236	0.592005	1.28242	1.11087	0.487034	1.78875	1.16727	2.26869e-14	3.21469e-11	0.00322731	1.92161e-27	7.80033e-13	2.25316e-09	0.0145862	3.13686e-25	7.6344	6.63639	2.94521	10.8534
ENSMUSG00000073412	protein_coding	Lst1	LST1	5.37274	0.487494	1.65	0.939102	1.07266	0.969554	1.15783	4.29383e-33	2.06123e-12	6.26249e-16	2.64186e-14	6.66585e-31	1.70493e-10	2.93594e-14	1.40663e-12	11.9843	7.03028	8.0841	7.61476
ENSMUSG00000020032	protein_coding	Nuak1	NUAK1	1.59228	0.253651	1.01125	0.889963	1.42082	1.27781	1.14996	9.64321e-13	7.06611e-10	2.91444e-23	7.33382e-20	2.7144e-11	3.79433e-08	2.51917e-21	6.89518e-18	7.13551	6.1646	9.93559	9.12261
ENSMUSG00000018459	protein_coding	Slc13a3	SLC13A3	0.940649	0.258168	1.20331	0.815036	1.68826	0.863313	1.14248	2.55079e-09	3.48377e-05	2.00353e-15	6.12158e-06	4.21086e-08	0.000596316	8.85266e-14	8.03322e-05	5.95817	4.13929	7.94113	4.52215
ENSMUSG00000073489	protein_coding	Ifi204	IFI16	4.4414	0.373857	1.72995	1.09324	0.851335	0.858741	1.13332	1.40744e-36	9.82864e-16	3.39273e-10	5.77491e-11	2.60614e-34	1.33559e-13	7.44785e-09	1.92346e-09	12.632	8.02898	6.27968	6.54945
ENSMUSG00000079227	protein_coding	Ccr5	CCR5	1.96709	0.537864	1.61959	0.979057	0.876472	1.0455	1.13015	8.69823e-18	1.10715e-07	1.65586e-06	7.2836e-09	4.50111e-16	3.93171e-06	1.91156e-05	1.74795e-07	8.58998	5.3082	4.79144	5.78425
ENSMUSG00000069792	protein_coding	Wfdc17		4.63705	0.548391	1.47378	1.01738	0.868712	1.12291	1.1207	5.13547e-19	5.56197e-10	1.05985e-07	1.91844e-12	3.04737e-17	3.07339e-08	1.53968e-06	8.07323e-11	8.9093	6.20237	5.31615	7.04029
ENSMUSG00000038147	protein_coding	Cd84	CD84	6.16736	0.332509	1.59116	0.928584	1.13987	0.816725	1.11908	1.12569e-46	4.36714e-17	5.41389e-25	1.57191e-14	5.08845e-44	6.76247e-15	5.27282e-23	8.61652e-13	14.3462	8.4026	10.3253	7.68154
ENSMUSG00000058046	protein_coding	4933430I17Rik	C9orf43	4.03695	0.296836	1.27693	1.08837	1.03191	1.07588	1.11827	9.53969e-42	1.48931e-31	7.96082e-29	1.79736e-35	2.61814e-39	6.83904e-29	9.65773e-27	4.76782e-33	13.5364	11.6868	11.1406	12.43
ENSMUSG00000058163	protein_coding	Gm5431		2.28517	0.320731	1.11712	0.846568	1.44223	1.0048	1.10268	6.70378e-15	5.70918e-09	1.1544e-23	1.32076e-12	2.47669e-13	2.51752e-07	1.02342e-21	5.6057e-11	7.78995	5.82506	10.0275	7.09212
ENSMUSG00000001348	protein_coding	Acp5	ACP5	6.31868	0.395784	1.16602	0.859333	1.02528	1.35218	1.1007	9.55082e-41	4.15713e-23	1.23881e-32	1.2862e-60	2.44644e-38	1.17788e-20	1.90364e-30	8.30715e-58	13.366	9.90014	11.8962	16.4241
ENSMUSG00000059089	protein_coding	Fcgr4	FCGR3A	5.38734	0.360096	1.64298	0.882013	1.21711	0.65854	1.10016	3.21408e-44	4.28656e-14	8.30059e-26	3.75132e-09	1.26659e-41	4.56672e-12	8.37935e-24	9.4611e-08	13.9485	7.55199	10.5038	5.8948
ENSMUSG00000033066	protein_coding	Gas7	GAS7	3.78251	0.249354	1.86763	0.896706	0.838954	0.795311	1.09965	5.32507e-62	4.75621e-16	2.99859e-14	6.58149e-14	4.09205e-59	6.81058e-14	1.12999e-12	3.34822e-12	16.6161	8.11757	7.59838	7.49596
ENSMUSG00000028268	protein_coding	Gbp3	GBP4	1.5504	0.240328	1.01462	1.14837	1.08388	1.14524	1.09803	4.08622e-09	3.73788e-11	6.92186e-10	6.05256e-12	6.50116e-08	2.55268e-09	1.44825e-08	2.35369e-10	5.88066	6.61411	6.16786	6.87841
ENSMUSG00000030711	protein_coding	Sult1a1	SULT1A1	0.724147	0.503733	1.43569	0.59631	1.74189	0.587858	1.09044	3.50529e-08	0.00101295	1.39045e-09	0.000949756	4.58102e-07	0.00988959	2.75156e-08	0.00625937	5.51412	3.28691	6.05658	3.305
ENSMUSG00000042129	protein_coding	Rassf4	RASSF4	4.93494	0.288841	1.3538	0.862067	0.934084	1.1771	1.08176	2.5088e-68	2.35686e-29	2.52886e-34	4.18798e-58	3.21314e-65	8.71843e-27	4.37177e-32	2.32956e-55	17.4681	11.2485	12.2168	16.0693
ENSMUSG00000109036	TEC	2210406H18Rik		3.02218	0.515593	1.67176	0.905576	0.523892	1.2069	1.07703	2.3314e-20	2.58716e-07	0.00252154	2.76657e-12	1.55114e-18	8.51305e-06	0.0118494	1.13529e-10	9.24596	5.15128	3.02074	6.9891
ENSMUSG00000099398	protein_coding	Ms4a14	MS4A14	0.437757	0.105691	1.38371	0.738175	0.978212	1.20801	1.07703	2.96902e-09	0.000147742	3.89616e-06	9.66222e-08	4.84405e-08	0.00205589	4.19004e-05	1.91888e-06	5.9333	3.79483	4.61685	5.33296
ENSMUSG00000090231	protein_coding	Cfb	CFB	0.469082	0.676193	0.28083	1.02249	0.0837437	2.9202	1.07682	0.0192287	1.0745e-05	0.286105	2.35062e-16	0.0546967	0.000219466	0.467213	1.51819e-14	2.34107	4.40161	1.06671	8.20269
ENSMUSG00000042190	protein_coding	Cmklr1	CMKLR1	2.5964	0.299411	1.46931	0.724895	1.05219	1.01969	1.06652	9.56793e-24	4.8126e-07	9.59745e-14	1.96607e-13	8.21506e-22	1.48699e-05	3.4034e-12	9.51335e-12	10.046	5.03364	7.44633	7.35108
ENSMUSG00000076617	IG_C_gene	Ighm		2.58155	0.429709	1.27951	0.818217	1.42599	0.735297	1.06475	1.68875e-14	1.2101e-06	8.38151e-17	5.53872e-06	5.92566e-13	3.3503e-05	4.23052e-15	7.37916e-05	7.67235	4.85398	8.32572	4.54327
ENSMUSG00000031304	protein_coding	Il2rg	IL2RG	4.17256	0.400204	1.49834	0.944287	0.521788	1.27778	1.06055	7.78768e-28	9.46569e-13	9.73717e-05	1.93906e-23	9.06734e-26	7.97814e-11	0.00072284	2.44108e-21	10.9356	7.13806	3.89705	9.97612
ENSMUSG00000020264	protein_coding	Slc36a2	SLC36A2	3.03633	0.362703	0.928007	0.749327	1.56703	0.995619	1.06	5.92184e-15	2.39192e-09	3.73366e-39	1.30167e-16	2.2037e-13	1.12159e-07	8.46501e-37	8.79598e-15	7.8056	5.96867	13.0905	8.27342
ENSMUSG00000035004	protein_coding	Igsf6	IGSF6	6.38479	0.483329	1.89729	0.867806	0.409775	1.05693	1.05795	3.00808e-42	4.97057e-10	0.0032264	7.87257e-15	8.89061e-40	2.80479e-08	0.0145862	4.44665e-13	13.6209	6.22003	2.9453	7.76961
ENSMUSG00000042349	protein_coding	Ikbke	IKBKE	4.20244	0.339153	1.52661	0.925121	0.548484	1.18997	1.04755	1.59619e-43	9.2319e-18	3.71101e-07	4.83873e-31	5.45151e-41	1.53677e-15	4.87864e-06	9.98325e-29	13.8337	8.58314	5.08321	11.5862
ENSMUSG00000040855	protein_coding	Reps2	REPS2	1.60276	0.2651	1.17494	0.762648	1.72468	0.516868	1.04478	3.60556e-14	1.18323e-06	1.2717e-27	0.000552422	1.19943e-12	3.28273e-05	1.41836e-25	0.00401087	7.57448	4.85843	10.891	3.45396
ENSMUSG00000037697	protein_coding	Ddhd1	DDHD1	4.51084	0.294706	1.09406	0.845322	1.1253	1.11271	1.04435	1.80543e-49	2.27879e-30	3.02341e-54	1.36212e-58	8.67114e-47	9.19597e-28	1.81799e-51	8.43094e-56	14.7859	11.4527	15.5088	16.1388
ENSMUSG00000002103	protein_coding	Acp2	ACP2	5.20223	0.251101	1.04486	0.941804	0.879834	1.29679	1.04082	5.94736e-60	2.66695e-49	1.2477e-43	4.49933e-102	4.35262e-57	2.95964e-46	3.52156e-41	9.54822e-99	16.3309	14.7596	13.8514	21.4507
ENSMUSG00000042607	protein_coding	Asb4	ASB4	1.02705	0.21483	1.20799	0.994962	0.903358	1.05387	1.04005	1.45783e-09	5.87725e-07	4.91981e-06	8.30564e-08	2.54318e-08	1.77075e-05	5.18605e-05	1.66956e-06	6.04896	4.99521	4.56818	5.36036
ENSMUSG00000074336	protein_coding	Apoc4	APOC4	2.62899	1.34348	0.938004	0.598876	1.90556	0.717266	1.03993	9.65303e-06	0.0012029	5.56138e-17	4.82005e-05	7.2299e-05	0.011361	2.86992e-15	0.000492109	4.4248	3.23819	8.37417	4.06419
ENSMUSG00000024677	protein_coding	Ms4a6b	MS4A6A	0.520639	0.250345	0.878379	0.708345	1.56541	0.988958	1.03527	8.8132e-05	3.88308e-05	1.17352e-08	3.45787e-05	0.000517554	0.000650453	1.96725e-07	0.000369544	3.92114	4.11433	5.70353	4.14101
ENSMUSG00000041202	protein_coding	Pla2g2d	PLA2G2D	1.12697	0.465915	0.928531	0.936414	0.733905	1.53712	1.03399	8.74983e-07	5.63388e-06	0.000123147	2.50637e-11	8.39597e-06	0.00012652	0.000882901	8.73993e-10	4.91785	4.53968	3.83978	6.67299
ENSMUSG00000021676	protein_coding	Iqgap2	IQGAP2	0.648272	0.104783	0.883977	0.949153	1.23635	1.04537	1.02871	4.96872e-06	1.06752e-06	7.62981e-10	6.87341e-08	4.01284e-05	3.00554e-05	1.58439e-08	1.40834e-06	4.5661	4.87876	6.15244	5.39445
ENSMUSG00000064147	protein_coding	Rab44	RAB44	0.995052	0.269049	1.27901	0.626094	1.61795	0.582694	1.02644	5.48989e-10	0.00130997	7.42258e-14	0.00182785	1.01533e-08	0.0121567	2.68728e-12	0.0108006	6.20442	3.21379	7.48017	3.11687
ENSMUSG00000028270	protein_coding	Gbp2	GBP2	1.21399	0.425593	0.913555	0.819826	0.0765947	2.2755	1.02137	1.01604e-06	3.28564e-05	0.669251	2.5728e-26	9.58007e-06	0.000568984	0.805127	3.8605e-24	4.88851	4.15271	0.427176	10.6137
ENSMUSG00000020017	protein_coding	Hal	HAL	1.9737	0.568227	1.39962	0.957961	0.566105	1.14845	1.01804	8.77001e-14	2.66974e-06	0.00332152	2.14633e-08	2.80805e-12	6.68288e-05	0.0148931	4.81628e-07	7.45822	4.69472	2.9363	5.59977
ENSMUSG00000037661	protein_coding	Gpr160	GPR160	1.51258	0.33645	1.01205	0.832445	1.43421	0.791635	1.01758	5.15408e-07	2.2141e-05	1.23865e-11	4.73077e-05	5.20454e-06	0.000407817	3.21399e-10	0.000483992	5.02049	4.24213	6.77563	4.06854
ENSMUSG00000049775	protein_coding	Tmsb4x	TMSB4X	10.3083	0.314446	0.944904	1.02994	0.880966	1.21213	1.01698	3.13891e-23	3.02021e-27	2.18667e-20	6.83133e-40	2.60767e-21	1.03129e-24	1.49711e-18	2.15914e-37	9.92819	10.812	9.25281	13.2188
ENSMUSG00000053338	protein_coding	Tarm1	TARM1	2.6358	0.350418	1.61764	0.964309	0.371697	1.10868	1.01558	3.77504e-21	5.85577e-10	0.0182265	2.62187e-13	2.64925e-19	3.22237e-08	0.0599315	1.22478e-11	9.43868	6.19426	2.36099	7.31252
ENSMUSG00000064065	protein_coding	Ipcef1	IPCEF1	1.28788	0.17276	0.968947	1.1376	1.12863	0.810662	1.01146	2.95159e-08	1.58623e-10	1.67338e-10	1.93402e-06	3.9106e-07	9.64557e-09	3.83795e-09	2.87875e-05	5.54428	6.39684	6.38867	4.7602
ENSMUSG00000034422	protein_coding	Parp14	PARP14	2.75213	0.220679	1.09825	0.912904	0.811479	1.19156	1.00355	2.97193e-26	6.25666e-19	1.52383e-15	1.07847e-33	3.04504e-24	1.14137e-16	6.82023e-14	2.81065e-31	10.6002	8.88738	7.975	12.0983
ENSMUSG00000059412	protein_coding	Fxyd2	FXYD2	1.8163	0.595783	1.24719	0.77998	1.00029	0.97604	1.00088	2.13088e-08	0.00013821	4.52754e-06	6.13308e-06	2.91106e-07	0.00194355	4.8092e-05	8.04121e-05	5.60103	3.81135	4.58557	4.52175
ENSMUSG00000036469	protein_coding	March1	MARCH1	0.313271	0.124685	0.876189	0.741782	1.17997	1.19552	0.998366	1.69072e-06	0.000172149	1.31115e-06	1.23686e-06	1.51602e-05	0.00232035	1.54985e-05	1.91791e-05	4.78726	3.75673	4.83806	4.84964
ENSMUSG00000112095	lincRNA	A130077B15Rik		0.841449	0.226808	0.978509	0.741155	1.27863	0.97148	0.992445	3.40326e-06	0.000121549	5.04109e-09	2.64637e-06	2.84265e-05	0.00173676	9.01918e-08	3.84905e-05	4.64485	3.84298	5.84581	4.69652
ENSMUSG00000056476	protein_coding	Med12l	MED12L	0.905058	0.12329	1.48963	0.702864	1.16091	0.597059	0.987615	7.39752e-16	0.000114432	3.79405e-10	0.00076321	3.12342e-14	0.00164389	8.28936e-09	0.00523188	8.06377	3.85776	6.26227	3.3658
ENSMUSG00000104000	lincRNA	Gm38335		2.50269	0.349905	1.5011	0.725502	0.795283	0.924557	0.986611	5.75486e-17	3.93649e-05	6.24572e-06	8.62254e-08	2.72143e-15	0.000658571	6.44614e-05	1.72858e-06	8.37014	4.11118	4.5179	5.35359
ENSMUSG00000039691	protein_coding	Tspan10	TSPAN10	1.3165	0.701385	1.08875	0.592709	1.72404	0.528801	0.983574	1.76541e-08	0.00151588	9.87766e-14	0.00275115	2.45766e-07	0.0135847	3.48612e-12	0.0150639	5.63355	3.17163	7.44253	2.99426
ENSMUSG00000025993	protein_coding	Slc40a1	SLC40A1	4.55118	0.30053	0.82957	0.859157	1.38556	0.852426	0.981678	1.07258e-20	1.03645e-20	4.89093e-53	1.1538e-22	7.26187e-19	2.15663e-18	2.70566e-50	1.3603e-20	9.32862	9.33225	15.329	9.79752
ENSMUSG00000029561	protein_coding	Oasl2	OASL2P	3.26688	0.346164	1.48145	0.955097	0.438416	1.03822	0.978297	7.57349e-20	2.23474e-09	0.00573383	2.23943e-11	4.84987e-18	1.05532e-07	0.0234681	7.90183e-10	9.11912	5.97975	2.76263	6.68949
ENSMUSG00000048779	protein_coding	P2ry6	P2RY6	3.59586	0.382542	1.03968	0.850048	0.971961	1.04878	0.977616	3.37707e-12	1.67529e-08	7.07458e-11	5.90873e-13	8.75248e-11	6.88575e-07	1.69864e-09	2.65179e-11	6.96107	5.64257	6.51907	7.20257
ENSMUSG00000074677	protein_coding	Sirpb1c	SIRPB1	0.917062	0.428592	0.813897	1.00766	0.759252	1.32747	0.977071	2.49305e-05	1.40745e-06	0.00014736	1.04028e-08	0.000169538	3.82511e-05	0.0010382	2.42976e-07	4.21543	4.82395	3.79548	5.72403
ENSMUSG00000039217	protein_coding	Il18	IL18	3.62829	0.307716	1.03211	0.961705	1.01053	0.89749	0.975457	6.55297e-13	5.80199e-11	1.1253e-12	2.76779e-10	1.89309e-11	3.78751e-09	3.38323e-11	8.25614e-09	7.18845	6.54875	7.11424	6.31126
ENSMUSG00000038058	protein_coding	Nod1	NOD1	1.27174	0.184679	1.2586	0.629086	1.14407	0.869819	0.975394	4.51137e-11	0.00071694	2.32251e-09	2.34333e-06	9.92304e-10	0.00758339	4.40005e-08	3.44655e-05	6.58623	3.38302	5.97348	4.72131
ENSMUSG00000026177	protein_coding	Slc11a1	SLC11A1	6.74639	0.230321	1.11945	0.788335	1.06533	0.917409	0.972631	1.21153e-103	1.82015e-52	5.43282e-95	3.72255e-78	3.10332e-100	2.69322e-49	7.51359e-92	4.60821e-75	21.6182	15.2434	20.6783	18.7152
ENSMUSG00000001827	protein_coding	Folr1	FOLR1	1.20316	0.363196	1.06656	0.67956	1.40805	0.735441	0.972403	1.48734e-06	0.000825404	9.04978e-09	0.000248081	1.34782e-05	0.00844881	1.56058e-07	0.00202709	4.81293	3.34413	5.74764	3.66423
ENSMUSG00000004952	protein_coding	Rasa4	RASA4	2.93771	0.367365	1.61545	0.713843	0.88755	0.668774	0.971405	4.14901e-26	1.34693e-06	2.61452e-09	2.72882e-06	4.19514e-24	3.70602e-05	4.91956e-08	3.95479e-05	10.569	4.8327	5.95413	4.69024
ENSMUSG00000070873	protein_coding	Lilra5	LILRA5	0.504604	0.18925	0.833047	1.03575	0.656135	1.34697	0.967976	4.91085e-05	8.45262e-06	0.000722876	9.65781e-08	0.000308943	0.000177826	0.00410402	1.91888e-06	4.05983	4.45339	3.38075	5.33305
ENSMUSG00000032089	protein_coding	Il10ra	IL10RA	3.82238	0.24393	1.19118	0.670886	1.2925	0.700659	0.963805	1.12561e-40	6.32337e-14	2.61622e-49	1.04976e-16	2.83599e-38	6.52777e-12	1.1307e-46	7.18628e-15	13.3538	7.50121	14.7609	8.29902
ENSMUSG00000015396	protein_coding	Cd83	CD83	5.0509	0.258076	1.38253	0.649725	1.19492	0.615595	0.960693	1.86598e-58	1.91386e-14	3.49065e-45	3.37799e-14	1.24688e-55	2.19715e-12	1.14942e-42	1.7669e-12	16.1193	7.65629	14.1059	7.58294
ENSMUSG00000025366	protein_coding	Esyt1	ESYT1	5.17167	0.231482	1.25139	0.807273	0.919139	0.850752	0.957138	2.4584e-59	2.43587e-26	8.91604e-34	5.75584e-32	1.71741e-56	7.72345e-24	1.45069e-31	1.2955e-29	16.2441	10.6188	12.1139	11.7673
ENSMUSG00000063234	protein_coding	Gpr84	GPR84	3.49865	0.574612	1.16461	1.32938	-0.177525	1.50816	0.956156	2.03306e-11	7.10785e-14	0.305094	6.58217e-18	4.7271e-10	7.28118e-12	0.48656	5.01426e-16	6.70363	7.48586	-1.02557	8.62195
ENSMUSG00000021876	protein_coding	Rnase4	RNASE4	5.9582	0.331202	1.02024	0.722446	1.61418	0.453654	0.952629	4.42009e-42	1.97157e-20	1.96722e-100	1.38857e-09	1.28174e-39	3.9781e-18	3.02296e-97	3.74359e-08	13.5928	9.26387	21.2742	6.0568
ENSMUSG00000091089				1.93557	0.540742	1.04417	0.572439	1.60053	0.583841	0.950246	2.72393e-08	0.00185102	1.39438e-16	0.000772481	3.62773e-07	0.0158878	6.88726e-15	0.00527838	5.55831	3.11315	8.26522	3.36247
ENSMUSG00000022108	protein_coding	Itm2b	ITM2B	7.39441	0.23627	1.21895	0.710377	1.31753	0.553821	0.950167	1.57379e-87	1.6059e-30	5.81359e-103	5.5675e-21	2.68751e-84	6.68307e-28	1.00503e-99	5.99313e-19	19.8321	11.483	21.5457	9.39788
ENSMUSG00000066800	protein_coding	Rnasel	RNASEL	5.20979	0.240354	1.2215	0.714748	1.27312	0.590192	0.949889	3.13077e-35	5.19775e-13	2.72794e-38	4.82082e-10	5.3463e-33	4.58401e-11	5.98781e-36	1.39055e-08	12.3855	7.22003	12.9385	6.22483
ENSMUSG00000035967	protein_coding	Ints6l	INTS6L	3.06123	0.21862	1.1726	0.800288	1.10187	0.721224	0.948995	2.6246e-21	1.72546e-10	5.98727e-19	8.66418e-10	1.85887e-19	1.03504e-08	3.71318e-17	2.42385e-08	9.4767	6.38398	8.89227	6.13226
ENSMUSG00000048120	protein_coding	Entpd1	ENTPD1	4.96099	0.268397	1.43542	0.762596	1.25489	0.342483	0.948848	3.80918e-32	2.99056e-10	2.57945e-25	0.00312613	5.52295e-30	1.72404e-08	2.53005e-23	0.0167952	11.802	6.29927	10.3962	2.95506
ENSMUSG00000112023	protein_coding	Lilr4b	LILRB4	6.60505	0.464626	1.78232	0.926139	0.277335	0.806726	0.94813	1.99351e-27	2.3991e-08	0.0898707	9.45768e-07	2.25281e-25	9.71089e-07	0.201837	1.50906e-05	10.85	5.58044	1.69608	4.9026
ENSMUSG00000049988	protein_coding	Lrrc25	LRRC25	4.14199	0.285421	1.34323	0.936974	0.637798	0.862068	0.945016	7.56108e-31	5.96618e-16	1.11098e-08	1.17664e-15	9.93216e-29	8.27621e-14	1.88065e-07	7.16349e-14	11.5479	8.09001	5.71285	8.00687
ENSMUSG00000001123	protein_coding	Lgals9	LGALS9	5.23322	0.247468	1.30188	0.704614	0.948135	0.810156	0.941196	2.60142e-34	2.09623e-11	1.06026e-19	1.02873e-15	4.1647e-32	1.51714e-09	7.04973e-18	6.31477e-14	12.2145	6.69916	9.08258	8.02338
ENSMUSG00000050493	protein_coding	Fam167b	FAM167B	2.97752	0.285082	1.25846	0.706851	1.07714	0.721615	0.941017	4.671e-14	1.43907e-05	9.46525e-11	4.06002e-06	1.53394e-12	0.000282656	2.24151e-09	5.61561e-05	7.5408	4.33781	6.47525	4.60829
ENSMUSG00000031925	protein_coding	Maml2	MAML2	2.78093	0.264421	0.913394	0.644084	1.30047	0.901632	0.939895	5.68033e-18	5.3374e-09	9.43948e-33	2.29035e-17	2.98976e-16	2.36927e-07	1.46683e-30	1.69269e-15	8.63881	5.8363	11.9189	8.47803
ENSMUSG00000030786	protein_coding	Itgam	ITGAM	5.92578	0.238938	1.43423	0.7968	0.800298	0.716612	0.936985	2.66564e-56	1.07538e-18	7.20828e-19	1.55781e-16	1.51734e-53	1.90945e-16	4.43069e-17	1.02395e-14	15.8097	8.82698	8.87163	8.25199
ENSMUSG00000026656	protein_coding	Fcgr2b	FCGR2B	5.95779	0.234597	1.42077	0.742149	0.837857	0.743838	0.936153	6.47228e-31	1.30367e-09	6.98707e-12	2.88753e-10	8.57521e-29	6.54935e-08	1.86802e-10	8.59604e-09	11.5613	6.06694	6.85792	6.3047
ENSMUSG00000015243	protein_coding	Abca1	ABCA1	5.4691	0.254897	1.16907	0.833691	0.655936	1.08286	0.93539	1.71065e-43	5.21023e-23	7.82892e-15	1.07366e-40	5.71543e-41	1.44551e-20	3.15668e-13	3.54426e-38	13.8287	9.87753	7.77032	13.3573
ENSMUSG00000060791	protein_coding	Gmfg	GMFG	4.3237	0.334984	1.37535	0.764879	0.722161	0.864119	0.931626	1.67697e-20	1.30558e-07	6.4107e-07	5.34157e-10	1.12548e-18	4.59959e-06	8.06733e-06	1.52301e-08	9.28113	5.27806	4.97842	6.20873
ENSMUSG00000069607	protein_coding	Cd300ld3	CD300LD	2.68742	0.807291	1.37772	0.682711	0.807312	0.852015	0.929939	5.40479e-12	0.000680508	9.55809e-05	2.13359e-05	1.36174e-10	0.00729855	0.000712079	0.000241574	6.89452	3.39731	3.90154	4.25043
ENSMUSG00000017466	protein_coding	Timp2	TIMP2	6.3128	0.211737	1.17398	0.622584	1.30094	0.612637	0.927537	8.64505e-55	2.87091e-16	1.5146e-67	2.83735e-17	4.58158e-52	4.34454e-14	1.16372e-64	2.06905e-15	15.589	8.17863	17.3652	8.45307
ENSMUSG00000024663	protein_coding	Rab3il1	RAB3IL1	4.21415	0.290281	0.738888	0.689815	1.26016	1.01608	0.926237	2.95894e-11	1.76275e-09	2.23334e-29	1.97411e-20	6.66802e-10	8.56736e-08	2.80792e-27	1.94208e-18	6.6486	6.01828	11.2532	9.26373
ENSMUSG00000035835	protein_coding	Plppr3	PLPPR3	1.76875	0.368995	1.15063	0.438024	1.89377	0.19758	0.919999	5.52793e-12	0.00940366	2.28108e-28	0.187507	1.38822e-10	0.0552869	2.62894e-26	0.383257	6.89131	2.59702	11.0464	1.31799
ENSMUSG00000068876	protein_coding	Cgn	CGN	1.16353	0.256338	1.56919	0.705691	0.992763	0.403555	0.917801	1.41867e-15	0.000292421	8.11761e-07	0.0342725	5.75292e-14	0.00366128	9.96154e-06	0.113289	7.98383	3.62192	4.93252	2.11685
ENSMUSG00000021886	protein_coding	Gpr65	GPR65	3.87945	0.274033	0.732104	0.988918	0.790848	1.14404	0.913978	1.10227e-08	4.15989e-14	9.10201e-10	6.18025e-20	1.61804e-07	4.46752e-12	1.84847e-08	5.8851e-18	5.71419	7.5559	6.12441	9.14113
ENSMUSG00000026866	protein_coding	Kynu	KYNU	0.946076	0.261127	0.93485	0.432668	1.27325	1.00177	0.910635	8.05525e-06	0.028972	9.90664e-09	5.79682e-07	6.13485e-05	0.12656	1.69147e-07	9.71915e-06	4.46371	2.18387	5.73232	4.99787
ENSMUSG00000010307	protein_coding	Tmem86a	TMEM86A	3.25678	0.315727	0.993453	0.639437	1.32888	0.664344	0.906528	3.74228e-13	4.01258e-06	5.86128e-22	6.49236e-07	1.1168e-11	9.50809e-05	4.71288e-20	1.07327e-05	7.26457	4.61073	9.63194	4.97596
ENSMUSG00000024247	protein_coding	Pkdcc	PKDCC	4.43646	0.436196	1.20464	0.784295	0.937495	0.683519	0.902487	1.17569e-12	4.67486e-06	4.23155e-08	4.99641e-05	3.26748e-11	0.00010827	6.53151e-07	0.000507164	7.1082	4.57887	5.48091	4.0558
ENSMUSG00000028602	protein_coding	Tnfrsf8	TNFRSF8	1.00736	0.145407	1.26325	0.839115	0.495169	1.01185	0.902348	1.25438e-10	1.45075e-05	0.00911655	1.4483e-07	2.5982e-09	0.000283694	0.0341525	2.77249e-06	6.4326	4.33604	2.60765	5.25901
ENSMUSG00000023367	protein_coding	Tmem176a	TMEM176A	5.96459	0.25461	0.918616	0.792389	0.944674	0.929685	0.896341	1.95464e-17	3.10089e-13	2.11312e-18	5.35327e-19	9.65944e-16	2.80971e-11	1.24359e-16	4.65046e-17	8.49646	7.28994	8.75108	8.9047
ENSMUSG00000005800	protein_coding	Mmp8	MMP8	0.918537	0.285754	1.04306	0.710909	1.11603	0.698485	0.892122	8.04268e-07	0.000271121	6.95778e-07	0.00019076	7.77898e-06	0.00341905	8.67057e-06	0.00163516	4.93433	3.64144	4.96254	3.73095
ENSMUSG00000031980	protein_coding	Agt	AGT	1.29502	0.682091	1.41969	0.147363	2.53544	-0.550646	0.887963	6.37644e-13	0.417491	3.427e-33	0.00161016	1.84905e-11	0.676036	5.51109e-31	0.00969951	7.19218	0.810783	12.003	-3.15406
ENSMUSG00000017737	protein_coding	Mmp9	MMP9	3.2563	0.194054	0.826855	0.713824	0.780931	1.22925	0.887714	1.01736e-08	9.11864e-07	7.46797e-08	1.41552e-18	1.50489e-07	2.62274e-05	1.11056e-06	1.20157e-16	5.72781	4.90976	5.37953	8.79618
ENSMUSG00000015709	protein_coding	Arnt2	ARNT2	0.998384	0.281482	1.01962	1.14913	0.283753	1.08411	0.884151	1.78628e-07	5.53848e-08	0.129737	3.90858e-07	2.03208e-06	2.0894e-06	0.264758	6.82883e-06	5.22031	5.4331	1.51514	5.07336
ENSMUSG00000054008	protein_coding	Ndst1	NDST1	4.22238	0.309614	1.27391	0.656524	1.08511	0.518164	0.883428	1.06325e-17	1.02166e-05	3.61439e-13	0.000307528	5.42893e-16	0.00020996	1.17066e-11	0.00242609	8.56688	4.41254	7.26927	3.60887
ENSMUSG00000002985	protein_coding	Apoe	APOE	12.1335	0.257235	1.21778	0.572472	1.33307	0.407458	0.882694	6.37698e-63	3.57147e-15	4.83281e-75	4.95542e-09	5.44487e-60	4.52965e-13	4.45585e-72	1.22893e-07	16.7429	7.86912	18.3293	5.84866
ENSMUSG00000044162	protein_coding	Tnip3	TNIP3	4.50182	0.764919	2.01641	0.983447	-0.733273	1.24916	0.878935	5.06915e-42	7.82251e-12	4.24652e-07	4.10088e-19	1.41651e-39	6.05653e-10	5.51968e-06	3.60465e-17	13.5827	6.84176	-5.05756	8.93421
ENSMUSG00000002944	protein_coding	Cd36	CD36	4.27548	0.35263	0.804049	1.03597	0.204911	1.45807	0.875751	2.89118e-10	1.17805e-15	0.112974	1.34734e-31	5.61751e-09	1.55327e-13	0.239014	2.94335e-29	6.3045	8.00672	1.58496	11.6953
ENSMUSG00000053835	protein_coding	H2-T24		1.71869	0.274985	1.30591	0.660193	0.84937	0.680311	0.873946	1.45556e-11	0.000595098	9.67964e-06	0.000279441	3.4258e-10	0.00652794	9.45406e-05	0.00223658	6.75226	3.43384	4.42421	3.63365
ENSMUSG00000033538	protein_coding	Casp4	CASP4	3.89712	0.342423	1.40974	0.715607	0.349021	1.00264	0.869251	5.9634e-22	5.14086e-07	0.0147226	4.19475e-13	4.47081e-20	1.57381e-05	0.0505746	1.93519e-11	9.63016	5.02098	2.43913	7.24912
ENSMUSG00000070390	protein_coding	Nlrp1b		0.586512	0.103314	1.03963	0.57593	1.23743	0.612049	0.86626	1.23923e-06	0.00337553	1.76923e-08	0.00117351	1.14664e-05	0.0252681	2.89225e-07	0.00744979	4.84926	2.93129	5.63317	3.24524
ENSMUSG00000073492	protein_coding	Gm10521		1.47158	0.269554	1.35382	0.711349	0.851421	0.540647	0.864308	9.08189e-12	0.000256642	1.577e-05	0.0057499	2.21204e-10	0.00325495	0.000147066	0.0277231	6.82035	3.65554	4.31765	2.76171
ENSMUSG00000048621	protein_coding	Gm6377		3.6197	0.320679	1.42631	0.85138	0.041876	1.13528	0.863711	3.49816e-25	2.27831e-10	0.756824	1.83934e-18	3.29835e-23	1.33071e-08	0.86381	1.51797e-16	10.3671	6.3413	0.309654	8.76673
ENSMUSG00000032596	protein_coding	Uba7	UBA7	2.71887	0.291065	1.1318	0.669843	0.986773	0.665341	0.863439	9.48416e-19	1.60737e-07	7.5656e-15	7.1326e-08	5.47977e-17	5.58888e-06	3.05942e-13	1.45542e-06	8.84103	5.23982	7.77465	5.3878
ENSMUSG00000040296	protein_coding	Ddx58	DDX58	1.90575	0.154817	1.28883	0.990868	0.43082	0.722807	0.858332	8.039e-17	3.36739e-11	0.00401303	3.70934e-07	3.74398e-15	2.3235e-09	0.0174419	6.51326e-06	8.33066	6.62954	2.87714	5.0833
ENSMUSG00000072620	protein_coding	Slfn2		5.68346	0.331737	1.37445	0.735787	0.358589	0.96319	0.858003	3.21205e-45	3.9581e-15	0.00014035	5.19767e-27	1.37128e-42	4.92617e-13	0.000993879	8.12751e-25	14.1118	7.85625	3.80755	10.7621
ENSMUSG00000069830	protein_coding	Nlrp1a	NLRP1	0.446657	0.0834825	0.739581	0.833081	0.561442	1.29316	0.856815	0.000419602	6.89229e-05	0.0058947	2.02426e-08	0.00203563	0.00106726	0.023996	4.55611e-07	3.52744	3.97997	2.75358	5.60992
ENSMUSG00000028716	protein_coding	Pdzk1ip1	PDZK1IP1	3.20364	0.458532	1.02175	0.701966	1.46033	0.241309	0.85634	1.49157e-08	9.38558e-05	2.2813e-15	0.144073	2.11671e-07	0.00138787	9.98429e-14	0.319577	5.66253	3.90595	7.92501	1.46079
ENSMUSG00000029442	protein_coding	Wdr66	WDR66	3.77961	0.251162	1.09969	0.654034	0.838509	0.83039	0.855657	1.39292e-26	1.53802e-10	1.41848e-16	5.2456e-18	1.48665e-24	9.39533e-09	6.98132e-15	4.05129e-16	10.6709	6.40156	8.26318	8.6479
ENSMUSG00000070327	protein_coding	Rnf213	RNF213	4.09912	0.190384	0.916613	0.729422	0.925303	0.842988	0.853582	7.40568e-21	7.43651e-14	1.78648e-21	2.91459e-19	5.05857e-19	7.50243e-12	1.35438e-19	2.62401e-17	9.3678	7.47992	9.51677	8.97189
ENSMUSG00000029082	protein_coding	Bst1	BST1	2.19951	0.37417	0.962462	0.838143	0.802417	0.81108	0.853526	2.84329e-07	8.13457e-06	1.42677e-05	1.10807e-05	3.0752e-06	0.000172497	0.000134233	0.000135811	5.13355	4.46161	4.3397	4.39493
ENSMUSG00000055994	protein_coding	Nod2	NOD2	1.53034	0.113086	0.932141	0.659624	0.91683	0.894775	0.850842	2.15029e-10	4.16685e-06	3.08024e-10	1.14727e-10	4.26422e-09	9.82122e-05	6.81595e-09	3.64161e-09	6.3502	4.60288	6.29469	6.44615
ENSMUSG00000038179	protein_coding	Slamf7	SLAMF7	0.824728	0.286282	1.08569	0.927292	0.322537	1.0672	0.850678	2.98863e-07	6.01265e-06	0.085275	7.73492e-07	3.2188e-06	0.000133451	0.1941	1.25989e-05	5.12416	4.52594	1.72087	4.94194
ENSMUSG00000029925	protein_coding	Tbxas1	TBXAS1	1.35654	0.227396	1.01669	0.519833	1.16618	0.699853	0.85064	1.48993e-07	0.00613223	3.82473e-09	0.000153261	1.723e-06	0.0402513	6.97836e-08	0.00134875	5.2538	2.74063	5.8916	3.78573
ENSMUSG00000028064	protein_coding	Sema4a	SEMA4A	5.40184	0.194291	1.02754	0.632738	0.85499	0.886583	0.850463	1.70671e-64	2.02474e-25	7.26267e-46	3.74709e-54	1.8736e-61	6.12806e-23	2.51107e-43	1.79558e-51	16.9571	10.4193	14.2163	15.495
ENSMUSG00000005142	protein_coding	Man2b1	MAN2B1	6.30331	0.238226	0.945705	0.541112	1.31205	0.60089	0.849939	3.76829e-63	3.25935e-21	6.56702e-120	4.38194e-28	3.40675e-60	7.75086e-19	1.81644e-116	7.39701e-26	16.7742	9.45406	23.2832	10.9876
ENSMUSG00000029321	protein_coding	Slc10a6	SLC10A6	0.398745	0.134169	0.92841	0.597461	0.806945	1.06388	0.849173	3.33079e-05	0.00180085	0.000170547	2.04889e-05	0.00021944	0.0155955	0.00118347	0.000233228	4.14958	3.12125	3.75907	4.2595
ENSMUSG00000044583	protein_coding	Tlr7	TLR7	4.7291	0.176689	0.942689	0.674995	0.907826	0.842456	0.841992	1.22842e-43	1.38822e-22	8.49463e-41	2.59272e-37	4.3906e-41	3.77285e-20	2.13601e-38	7.55193e-35	13.8525	9.77882	13.3747	12.7644
ENSMUSG00000024770	protein_coding	Lipn	LIPN	1.82213	0.367874	0.814103	0.632771	0.577162	1.34358	0.841905	3.11743e-05	0.00105904	0.00302786	2.35618e-11	0.000206783	0.0102719	0.0137839	8.27447e-10	4.16471	3.27435	2.96489	6.68205
ENSMUSG00000052160	protein_coding	Pld4	PLD4	7.26905	0.201236	1.00611	0.642846	1.08656	0.621511	0.839258	9.79145e-93	2.59394e-38	4.33822e-110	8.04332e-40	2.14978e-89	2.03197e-35	9.9996e-107	2.48924e-37	20.4262	12.9424	22.2928	13.2065
ENSMUSG00000086150	antisense_RNA	Bach2os		1.6799	0.377012	0.921907	0.520947	0.997026	0.913322	0.838301	5.46917e-06	0.00866158	1.97746e-06	5.2279e-06	4.36527e-05	0.0520751	2.25088e-05	7.03446e-05	4.54594	2.62513	4.75571	4.55543
ENSMUSG00000066152	protein_coding	Slc31a2	SLC31A2	4.45573	0.200862	1.08933	0.607991	0.803498	0.836447	0.834317	1.73753e-26	1.72841e-09	2.59396e-15	1.45729e-18	1.81661e-24	8.43123e-08	1.12108e-13	1.22816e-16	10.6503	6.02147	7.90903	8.79291
ENSMUSG00000056529	protein_coding	Ptafr	PTAFR	2.79806	0.154315	0.932445	0.656416	0.693962	1.05195	0.833694	4.91585e-21	4.24219e-11	5.29181e-12	3.29191e-29	3.41863e-19	2.83886e-09	1.44066e-10	6.0372e-27	9.41097	6.59536	6.89752	11.2189
ENSMUSG00000019832	protein_coding	Rab32	RAB32	6.6304	0.200946	0.649267	0.817635	0.695503	1.17038	0.833196	7.08126e-19	1.33746e-28	2.40928e-21	5.19567e-62	4.1381e-17	4.68711e-26	1.8011e-19	3.50826e-59	8.87361	11.0943	9.48563	16.6176
ENSMUSG00000027514	protein_coding	Zbp1	ZBP1	1.53363	0.415756	1.09316	0.889082	0.401081	0.944724	0.832013	1.48558e-07	2.76494e-05	0.0437751	7.955e-06	1.71927e-06	0.000495569	0.118082	0.000101316	5.25434	4.19201	2.01624	4.46639
ENSMUSG00000049625	protein_coding	Tifab	TIFAB	4.73496	0.199651	1.30606	0.61512	0.773529	0.628976	0.830922	2.03657e-42	7.9991e-11	2.77078e-16	3.95687e-12	6.26002e-40	5.17107e-09	1.33986e-14	1.58009e-10	13.6494	6.50062	8.18291	6.93871
ENSMUSG00000000562	protein_coding	Adora3	ADORA3	0.657897	0.213759	0.738367	0.551625	1.40222	0.630254	0.830616	0.00022511	0.00380198	9.21861e-08	0.00263513	0.0011816	0.0278498	1.35057e-06	0.0145412	3.68903	2.89414	5.34149	3.00738
ENSMUSG00000020053	protein_coding	Igf1	IGF1	7.9421	0.162716	1.27294	0.71955	0.747212	0.581979	0.83042	8.82482e-47	4.72965e-16	3.1193e-17	7.87906e-12	4.10996e-44	6.81058e-14	1.62792e-15	3.00883e-10	14.3631	8.11825	8.44201	6.84073
ENSMUSG00000017652	protein_coding	Cd40	CD40	3.84508	0.222542	1.20999	0.667372	0.805936	0.632228	0.828881	6.12655e-20	3.4257e-07	8.19776e-10	3.45032e-07	3.97295e-18	1.09401e-05	1.67963e-08	6.08724e-06	9.14207	5.09838	6.14105	5.09703
ENSMUSG00000028599	protein_coding	Tnfrsf1b	TNFRSF1B	5.9101	0.23821	1.14113	0.730755	0.52412	0.919473	0.828868	5.25532e-39	3.57657e-17	1.67401e-09	2.07515e-28	1.17056e-36	5.73846e-15	3.24252e-08	3.54326e-26	13.0645	8.42601	6.02664	11.0549
ENSMUSG00000026981	protein_coding	Il1rn	IL1RN	5.84004	0.950377	1.57464	1.18011	-1.19461	1.75071	0.827711	3.58949e-35	7.16856e-21	6.55198e-21	1.68772e-46	6.06229e-33	1.56498e-18	4.69502e-19	6.59764e-44	12.3745	9.37124	-9.38073	14.3181
ENSMUSG00000085006	transcribed_unprocessed_pseudogene	BC021767		3.26226	0.513434	1.47256	0.557543	0.996499	0.277513	0.826028	2.28177e-14	0.00409714	4.16336e-07	0.138895	7.82779e-13	0.0295887	5.41668e-06	0.312193	7.63366	2.87058	5.06133	1.47992
ENSMUSG00000110040	protein_coding			8.92418	0.240938	0.857863	0.930458	0.722795	0.787887	0.824751	5.14435e-14	3.41312e-16	2.27304e-10	8.07444e-13	1.6822e-12	5.10703e-14	5.12824e-09	3.56981e-11	7.5282	8.15775	6.34166	7.15989
ENSMUSG00000038608	protein_coding	Dock10	DOCK10	3.98635	0.170696	1.11876	0.689699	0.677729	0.80967	0.823964	1.76875e-38	5.58429e-16	2.38651e-15	2.33129e-23	3.77554e-36	7.828e-14	1.04118e-13	2.91019e-21	12.9718	8.09806	7.9194	9.95782
ENSMUSG00000020399	protein_coding	Havcr2	HAVCR2	3.21371	0.167728	0.929884	0.704817	0.808859	0.847239	0.8227	1.88282e-16	1.36483e-09	1.265e-12	2.0494e-14	8.41194e-15	6.78187e-08	3.77862e-11	1.11109e-12	8.22932	6.05957	7.09808	7.64749
ENSMUSG00000018927	protein_coding	Ccl6		2.12346	0.269339	0.870502	0.857296	0.714896	0.842922	0.821404	5.86738e-06	9.96503e-06	0.000194171	8.7462e-06	4.64824e-05	0.000205107	0.00133204	0.000110106	4.53111	4.41793	3.72648	4.44605
ENSMUSG00000059498	protein_coding	Fcgr3	FCGR2A	9.00641	0.164289	1.07508	0.638451	0.955621	0.595444	0.81615	1.36211e-46	1.80073e-17	2.75326e-37	1.30267e-16	5.98122e-44	2.96054e-15	5.5185e-35	8.79598e-15	14.3329	8.50598	12.7597	8.27333
ENSMUSG00000054640	protein_coding	Slc8a1	SLC8A1	2.43861	0.20191	0.790303	0.651822	1.14305	0.674286	0.814865	1.84439e-09	1.38361e-06	1.9819e-17	3.10752e-07	3.16367e-08	3.78348e-05	1.05424e-15	5.55501e-06	6.01095	4.82735	8.49485	5.11681
ENSMUSG00000074342	protein_coding	I830077J02Rik	C1orf162	2.84433	0.198166	1.16762	0.542965	0.84143	0.705909	0.81448	8.9688e-22	8.11484e-06	4.6551e-13	1.30812e-09	6.65901e-20	0.000172353	1.48341e-11	3.546e-08	9.58814	4.46213	7.23501	6.0664
ENSMUSG00000035208	protein_coding	Slfn8	SLFN13	1.88701	0.166585	1.09752	0.782045	0.915419	0.456774	0.812938	1.76537e-12	6.59058e-07	2.57767e-09	0.0021947	4.83637e-11	1.96346e-05	4.85684e-08	0.0125297	7.05186	4.97306	5.95646	3.06254
ENSMUSG00000021423	protein_coding	Ly86	LY86	4.74031	0.248356	0.975786	0.730373	0.99927	0.539204	0.811158	5.26056e-18	4.39577e-10	9.84556e-19	1.51764e-06	2.78792e-16	2.491e-08	5.92018e-17	2.29579e-05	8.64757	6.23928	8.83685	4.8089
ENSMUSG00000049130	protein_coding	C5ar1	C5AR1	4.46833	0.279046	1.04212	0.971409	0.0988792	1.12159	0.808501	5.35658e-15	3.32779e-13	0.458343	3.35975e-18	2.01778e-13	2.97424e-11	0.637137	2.68328e-16	7.81824	7.28042	0.741578	8.69861
ENSMUSG00000008540	protein_coding	Mgst1	MGST1	7.20323	0.197065	0.674492	0.690746	0.988091	0.875856	0.807297	9.55296e-25	1.69411e-24	1.45027e-50	5.27102e-43	8.58593e-23	4.90444e-22	6.47006e-48	1.86431e-40	10.2707	10.2153	14.9547	13.7475
ENSMUSG00000039126	protein_coding	Prune2	PRUNE2	0.535884	0.0502444	1.15327	0.798399	0.509836	0.765922	0.806857	1.65111e-09	3.45272e-05	0.00685456	5.60692e-05	2.84483e-08	0.000592524	0.0270467	0.000560127	6.02887	4.14135	2.70383	4.02877
ENSMUSG00000016194	protein_coding	Hsd11b1	HSD11B1	1.12134	0.337351	0.841017	0.898046	0.279694	1.20492	0.805918	1.45561e-05	2.8816e-05	0.154162	1.08405e-07	0.000104735	0.000512341	0.300628	2.13293e-06	4.3353	4.18263	1.42499	5.31204
ENSMUSG00000015314	protein_coding	Slamf6	SLAMF6	1.86229	0.339138	0.703298	0.695681	0.723855	1.1001	0.805734	0.000148523	0.000198454	0.000114247	4.51133e-09	0.000815814	0.00262586	0.000828547	1.13011e-07	3.79353	3.72098	3.85815	5.86426
ENSMUSG00000028546	protein_coding	Elavl4	ELAVL4	2.15488	0.281024	0.921738	0.765704	0.676267	0.857641	0.805337	1.90494e-08	3.87904e-06	4.05713e-05	9.56565e-08	2.63046e-07	9.27417e-05	0.000336998	1.90735e-06	5.62042	4.61776	4.1042	5.33479
ENSMUSG00000038332	protein_coding	Sesn1	SESN1	4.1858	0.339917	0.833364	0.552209	1.50263	0.331871	0.805019	2.2114e-15	4.39193e-07	4.72321e-45	0.00148379	8.75955e-14	1.36973e-05	1.51912e-42	0.00905206	7.92887	5.05113	14.0846	3.17783
ENSMUSG00000045980	protein_coding	Tmem104	TMEM104	3.74729	0.202056	1.2284	0.559658	1.00322	0.428266	0.804887	1.42515e-18	5.90165e-05	5.91127e-13	0.00140501	8.0231e-17	0.000935623	1.86225e-11	0.00865316	8.79542	4.01671	7.20251	3.19362
ENSMUSG00000057191	protein_coding	AB124611	C19orf38	5.2095	0.186274	0.957655	0.79693	0.818696	0.629924	0.800801	2.26335e-31	1.35841e-21	3.63823e-24	5.67054e-16	3.02482e-29	3.28907e-19	3.33224e-22	3.56931e-14	11.6512	9.5452	10.1409	8.09619
ENSMUSG00000056602	protein_coding	Fry	FRY	2.37555	0.163346	1.01283	0.498135	1.15516	0.537061	0.800795	3.61391e-18	2.02048e-05	1.37499e-24	2.56701e-06	1.94885e-16	0.000375268	1.31146e-22	3.73852e-05	8.69033	4.26262	10.2355	4.70273
ENSMUSG00000060703	protein_coding	Cd302	CD302	4.87349	0.250091	0.479731	0.812617	0.524929	1.38105	0.799582	9.87154e-07	4.09983e-16	1.53097e-07	7.59047e-49	9.33061e-06	5.99972e-14	2.17385e-06	3.13212e-46	4.89418	8.13558	5.2488	14.6889
ENSMUSG00000064267	protein_coding	Hvcn1	HVCN1	4.20219	0.205089	0.806276	0.689077	0.618636	1.08291	0.799225	3.5995e-26	2.19284e-20	1.88235e-16	1.0806e-55	3.66362e-24	4.35851e-18	9.16652e-15	5.53528e-53	10.5823	9.25251	8.22935	15.7213
ENSMUSG00000022126	protein_coding	Acod1	ACOD1	5.91536	1.31936	1.79003	0.937264	-0.81217	1.27812	0.798309	1.97286e-26	2.57544e-07	1.73442e-06	2.33049e-12	2.04871e-24	8.51046e-06	1.99393e-05	9.67023e-11	10.6385	5.15213	-4.78214	7.01313
ENSMUSG00000052821	protein_coding	Cysltr1	CYSLTR1	3.47163	0.200712	0.983166	0.665778	0.896523	0.641493	0.79674	8.11858e-16	6.74028e-08	2.35679e-13	5.70677e-08	3.40914e-14	2.52136e-06	7.89212e-12	1.18399e-06	8.0524	5.39796	7.32682	5.42775
ENSMUSG00000031451	protein_coding	Gas6	GAS6	6.10282	0.234346	0.893488	0.623964	1.33436	0.327242	0.794764	8.87386e-56	4.76255e-26	2.62621e-120	5.90378e-09	4.8708e-53	1.47495e-23	9.08013e-117	1.44074e-07	15.7338	10.5561	23.3224	5.81946
ENSMUSG00000025429	protein_coding	Pstpip2	PSTPIP2	1.38865	0.278282	1.08585	0.617072	0.409979	1.06479	0.794423	7.06372e-08	0.002414	0.0310761	2.45816e-07	8.65039e-07	0.0196307	0.0914041	4.475e-06	5.38954	3.03392	2.1561	5.16086
ENSMUSG00000026807	protein_coding	Ak8	AK8	2.56393	0.255429	1.09921	0.436496	1.08174	0.553427	0.792719	6.51047e-12	0.00582154	5.90663e-12	0.00027022	1.61126e-10	0.0386468	1.59237e-10	0.00217332	6.86801	2.75767	6.88188	3.64229
ENSMUSG00000007891	protein_coding	Ctsd	CTSD	10.664	0.208388	0.825336	0.716533	0.914887	0.71133	0.792021	4.79095e-29	2.75085e-22	2.62042e-35	1.02325e-23	5.98635e-27	7.32661e-20	4.70654e-33	1.31038e-21	11.1857	9.70935	12.3998	10.0394
ENSMUSG00000000594	protein_coding	Gm2a	GM2A	5.89007	0.254797	1.29723	0.503095	1.03271	0.327858	0.790222	9.27703e-27	3.24143e-05	1.48947e-17	0.0048025	9.97053e-25	0.000563257	8.07816e-16	0.0239802	10.7086	4.15581	8.52796	2.81999
ENSMUSG00000025911	protein_coding	Adhfe1	ADHFE1	4.34452	0.183569	1.0472	0.686608	0.594867	0.812442	0.785279	9.89641e-33	5.47809e-16	3.20015e-12	2.70559e-24	1.50592e-30	7.76082e-14	8.95912e-11	3.62086e-22	11.9149	8.1004	6.96864	10.1698
ENSMUSG00000079484	protein_coding	Phyhd1	PHYHD1	2.71696	0.375694	1.06274	0.469599	1.14322	0.463203	0.78469	1.39334e-08	0.0105097	2.2121e-09	0.0106777	1.99017e-07	0.0600675	4.19662e-08	0.0463794	5.6742	2.55859	5.98141	2.55307
ENSMUSG00000026536	protein_coding	Ifi211	IFI16	1.29374	0.714358	1.10238	0.730608	0.376246	0.927056	0.784072	1.38545e-09	0.000193353	0.0354448	1.10611e-05	2.42518e-08	0.00256207	0.100844	0.000135683	6.05716	3.72755	2.10324	4.39532
ENSMUSG00000026938	protein_coding	Fcna		3.10078	0.382915	1.36283	0.571888	0.811925	0.382932	0.782394	6.00913e-14	0.00152006	7.98925e-06	0.0251548	1.96081e-12	0.0136131	8.01823e-05	0.0895457	7.50788	3.17083	4.46547	2.23902
ENSMUSG00000060090	protein_coding	Rp2	RP2	4.36985	0.243676	0.693419	0.840496	0.733268	0.860816	0.782	7.67437e-07	2.27665e-09	1.79508e-07	2.6236e-10	7.48397e-06	1.07131e-07	2.50514e-06	7.87345e-09	4.94347	5.97673	5.2194	6.31953
ENSMUSG00000098557	protein_coding	Kctd12	KCTD12	5.32042	0.318511	0.532427	0.868525	0.313562	1.40946	0.780994	3.39506e-05	1.45012e-11	0.0146426	1.37963e-29	0.000223176	1.06692e-09	0.0503499	2.59423e-27	4.14521	6.75281	2.4411	11.2956
ENSMUSG00000029810	protein_coding	Tmem176b	TMEM176B	7.73551	0.188167	0.745412	0.676076	0.831463	0.866246	0.7798	7.1366e-16	3.1015e-13	2.10644e-19	2.20829e-22	3.02156e-14	2.80971e-11	1.35498e-17	2.583e-20	8.06816	7.28992	9.00758	9.73172
ENSMUSG00000044229	protein_coding	Nxpe4	NXPE4	2.11139	0.12367	0.964341	0.633113	1.06901	0.445316	0.777945	3.92869e-15	7.94632e-07	6.04024e-17	0.000243043	1.51328e-13	2.33086e-05	3.10545e-15	0.00199359	7.85718	4.93668	8.36444	3.66948
ENSMUSG00000019987	protein_coding	Arg1	ARG1	7.94767	0.841296	1.55451	0.618159	0.715899	0.216504	0.776267	9.18329e-15	0.00179352	0.00039688	0.211847	3.32089e-13	0.0155496	0.00245257	0.414786	7.75008	3.12245	3.54215	1.2485
ENSMUSG00000024610	protein_coding	Cd74	CD74	6.95071	0.317451	1.57948	0.683142	0.211017	0.627206	0.775212	4.92628e-42	2.9564e-09	0.0675277	1.79122e-08	1.40208e-39	1.36703e-07	0.163157	4.06237e-07	13.5848	5.934	1.82815	5.63104
ENSMUSG00000021990	protein_coding	Spata13	SPATA13	3.70506	0.151198	1.1543	0.568812	0.615881	0.756397	0.773848	3.63975e-40	1.5444e-11	5.85471e-13	8.63857e-21	8.74052e-38	1.12387e-09	1.84865e-11	9.03704e-19	13.2661	6.74367	7.20382	9.35153
ENSMUSG00000026958	protein_coding	Dpp7	DPP7	6.14034	0.214231	0.666556	0.598849	1.13746	0.692275	0.773785	5.84039e-18	3.27195e-14	4.34238e-49	1.0113e-20	3.05309e-16	3.66156e-12	1.76633e-46	1.05055e-18	8.63563	7.58708	14.7267	9.33485
ENSMUSG00000032690	protein_coding	Oas2	OAS2	1.72802	0.143838	1.23257	0.770572	0.417398	0.673868	0.773602	1.19625e-14	9.95848e-07	0.0071924	8.94412e-06	4.25583e-13	2.82164e-05	0.0280832	0.000112407	7.71644	4.89246	2.6878	4.44124
ENSMUSG00000042249	protein_coding	Grk3	GRK3	1.45404	0.120226	0.848055	0.556187	0.96697	0.711052	0.770566	1.91719e-09	9.61372e-05	8.76403e-12	1.90035e-07	3.25944e-08	0.00140998	2.3087e-10	3.54199e-06	6.00467	3.90014	6.82547	5.20883
ENSMUSG00000112148	protein_coding	Lilrb4a	LILRB4	8.21462	0.313007	1.64189	0.734785	0.107989	0.593373	0.769508	3.60714e-32	1.4305e-07	0.436926	1.37098e-05	5.27983e-30	5e-06	0.618384	0.00016345	11.8066	5.26129	0.777394	4.34846
ENSMUSG00000026185	protein_coding	Igfbp5	IGFBP5	0.6501	0.217401	1.23368	0.323353	1.53419	-0.0210963	0.767532	3.72817e-09	0.0633729	2.13142e-12	0.947272	5.98103e-08	0.215875	6.14117e-11	0.978495	5.89582	1.85657	7.0256	0.0661326
ENSMUSG00000026180	protein_coding	Cxcr2	CXCR2	1.86488	0.271148	1.48677	0.517645	0.832269	0.229962	0.766661	5.7568e-15	0.00746076	1.78975e-05	0.208323	2.15796e-13	0.0472219	0.000163922	0.410648	7.80917	2.67555	4.28962	1.25819
ENSMUSG00000004207	protein_coding	Psap	PSAP	10.2913	0.211555	0.779385	0.592391	1.01048	0.682468	0.76618	5.86804e-30	5.65044e-18	3.4386e-49	3.33679e-25	7.51549e-28	9.52492e-16	1.44109e-46	4.63252e-23	11.3705	8.63941	14.7425	10.3717
ENSMUSG00000040562	protein_coding	Gstm2	GSTM1	5.56173	0.376496	1.46956	0.652645	0.501578	0.437611	0.765348	8.42309e-17	0.000299856	0.00508528	0.0125783	3.89923e-15	0.00373543	0.0212606	0.0526637	8.32514	3.61542	2.80158	2.49549
ENSMUSG00000023947	protein_coding	Nfkbie	NFKBIE	3.55083	0.289244	1.01666	0.688969	0.139798	1.21161	0.764259	5.51845e-19	1.31195e-10	0.210376	1.94086e-32	3.24954e-17	8.12614e-09	0.377317	4.57642e-30	8.90132	6.42578	1.25253	11.8586
ENSMUSG00000035493	protein_coding	Tgfbi	TGFBI	0.632197	0.151245	0.494404	0.909853	0.457325	1.17043	0.758004	0.0161317	1.13777e-05	0.0247335	1.46262e-07	0.0472785	0.00023097	0.0761834	2.7963e-06	2.40592	4.38918	2.24554	5.2572
ENSMUSG00000033355	protein_coding	Rtp4	RTP4	1.09789	0.262304	0.985779	0.916365	0.337737	0.780218	0.755025	3.94895e-06	2.93895e-05	0.0773866	0.000301313	3.25075e-05	0.000519761	0.180756	0.00238593	4.61405	4.17815	1.76606	3.61417
ENSMUSG00000038267	protein_coding	Slc22a23	SLC22A23	0.544123	0.152389	0.881225	0.2536	1.55813	0.326236	0.754796	7.84257e-05	0.135278	9.16612e-11	0.0539493	0.000468451	0.352888	2.1744e-09	0.158791	3.94916	1.49361	6.4801	1.92724
ENSMUSG00000005803	protein_coding	Sqor	SQOR	5.83118	0.177308	0.94927	0.696431	0.767829	0.599555	0.753271	6.39983e-23	2.89947e-13	1.01843e-15	3.60588e-11	5.25984e-21	2.66291e-11	4.64847e-14	1.22856e-09	9.85689	7.29898	8.02462	6.61943
ENSMUSG00000027215	protein_coding	Cd82	CD82	5.84224	0.187749	1.10252	0.562406	0.632825	0.700634	0.749596	1.46407e-38	1.14599e-11	3.68214e-14	5.17626e-19	3.16921e-36	8.52575e-10	1.36161e-12	4.52314e-17	12.9863	6.78686	7.57176	8.90843
ENSMUSG00000036528	protein_coding	Ppfibp2	PPFIBP2	1.53306	0.091476	0.482999	0.672041	0.836533	1.00187	0.748361	0.00152907	1.78792e-05	7.37552e-08	2.94702e-11	0.00628686	0.000336771	1.09799e-06	1.01573e-09	3.16911	4.28985	5.38177	6.64919
ENSMUSG00000089669	protein_coding	Tnfsf13	TNFSF13	4.93902	0.20864	0.997551	0.716072	0.758641	0.514392	0.746664	1.06455e-19	5.571e-11	2.64796e-12	6.32868e-07	6.76077e-18	3.65463e-09	7.56639e-11	1.05042e-05	9.08215	6.55482	6.99524	4.98091
ENSMUSG00000059326	protein_coding	Csf2ra	CSF2RA	3.97225	0.204152	1.25062	0.490698	0.588467	0.656697	0.746621	2.28614e-17	0.000833964	5.93484e-05	3.80812e-06	1.11542e-15	0.00848426	0.000469022	5.31692e-05	8.47825	3.34127	4.01539	4.62159
ENSMUSG00000013483	protein_coding	Card14	CARD14	2.67743	0.291451	1.07208	0.404277	1.23581	0.273066	0.746307	1.0009e-10	0.0149012	1.77211e-13	0.0895551	2.09291e-09	0.077244	6.03654e-12	0.230074	6.46681	2.43477	7.36495	1.69775
ENSMUSG00000096954	lincRNA	Gdap10		1.1142	0.106041	0.787515	0.757681	0.836554	0.598561	0.745078	9.68006e-06	2.5326e-05	3.38265e-06	0.000676792	7.24308e-05	0.000458865	3.68073e-05	0.00475445	4.4242	4.21187	4.6461	3.39881
ENSMUSG00000021457	protein_coding	Syk	SYK	5.22389	0.158776	0.690591	0.583804	0.805236	0.896799	0.744108	1.83712e-29	3.7179e-21	8.04437e-40	2.46347e-52	2.33345e-27	8.53643e-19	1.88565e-37	1.10894e-49	11.2704	9.44028	13.2065	15.2237
ENSMUSG00000079481	protein_coding	Nhsl2	NHSL2	0.30292	0.0325708	0.631483	0.591935	1.04197	0.702654	0.742011	0.00107514	0.0018864	2.67203e-07	0.000290183	0.00461689	0.0161344	3.61587e-06	0.00230888	3.27009	3.10756	5.14522	3.62391
ENSMUSG00000036103	protein_coding	Colec12	COLEC12	7.01677	0.191336	1.03529	0.568134	0.879281	0.469351	0.738014	1.16834e-17	2.68269e-06	3.82498e-13	5.78975e-05	5.90664e-16	6.69015e-05	1.23309e-11	0.000574144	8.55602	4.69373	7.26161	4.02122
ENSMUSG00000107881	TEC	Gm44250		3.70144	0.161385	0.766674	0.713785	0.809431	0.660672	0.73764	1.37026e-12	1.10247e-10	1.2728e-13	3.31395e-10	3.80136e-11	6.9581e-09	4.42283e-12	9.72901e-09	7.08702	6.45219	7.40897	6.28333
ENSMUSG00000006611	protein_coding	Hfe	HFE	3.92768	0.202435	0.777241	0.482727	1.32401	0.354047	0.734505	7.1523e-14	7.85553e-06	7.73469e-37	0.000500139	2.31418e-12	0.000167917	1.46535e-34	0.003678	7.48504	4.46908	12.679	3.48068
ENSMUSG00000047798	protein_coding	Cd300lf	CD300LF	5.98176	0.219016	1.36527	0.601499	0.462693	0.505974	0.733859	1.27231e-21	2.61807e-05	0.00120193	0.000282555	9.31148e-20	0.000472423	0.00635668	0.00225664	9.55199	4.20437	3.23842	3.63079
ENSMUSG00000027533	protein_coding	Fabp5	FABP5	8.62544	0.147916	0.960825	0.596803	0.811173	0.563553	0.733089	9.98435e-37	3.49934e-15	8.01057e-27	8.40425e-15	1.87134e-34	4.48084e-13	8.39289e-25	4.72898e-13	12.6589	7.87167	10.7222	7.76133
ENSMUSG00000033450	protein_coding	Tagap		3.63919	0.14249	0.971723	0.626288	0.463754	0.866644	0.732102	4.3345e-19	6.96415e-09	1.70187e-05	8.95256e-17	2.5921e-17	3.03978e-07	0.000156808	6.2145e-15	8.92808	5.79179	4.30079	8.31791
ENSMUSG00000032946	protein_coding	Rasgrp2	RASGRP2	2.80165	0.27794	1.0348	0.227473	1.12028	0.543307	0.731464	1.60267e-08	0.200462	1.46339e-09	0.00195894	2.24944e-07	0.455115	2.87891e-08	0.0114522	5.65019	1.28024	6.04835	3.09639
ENSMUSG00000031903	protein_coding	Pla2g15	PLA2G15	4.27299	0.219803	0.905918	0.47737	1.23208	0.305228	0.730149	9.98822e-22	5.96298e-07	1.19997e-39	0.000817417	7.38024e-20	1.78849e-05	2.76593e-37	0.00553133	9.57702	4.99241	13.1764	3.34683
ENSMUSG00000015854	protein_coding	Cd5l	CD5L	0.444009	0.108473	0.917396	0.465219	0.76136	0.770421	0.728599	3.519e-05	0.0165162	0.000354923	0.000378776	0.000230241	0.0834416	0.00222915	0.00290187	4.13698	2.3973	3.57151	3.55445
ENSMUSG00000046207	protein_coding	Pik3r6	PIK3R6	3.63014	0.208791	0.747994	0.625607	0.676694	0.860009	0.727576	2.64808e-12	4.67297e-09	1.0534e-10	8.56727e-18	7.02906e-11	2.08825e-07	2.47764e-09	6.4932e-16	6.99524	5.85842	6.45908	8.59173
ENSMUSG00000031402	protein_coding	Mpp1	MPP1	6.36903	0.152128	0.915347	0.51115	1.03296	0.447212	0.726666	3.68709e-35	6.24397e-12	1.31685e-44	3.11216e-10	6.15945e-33	4.86263e-10	4.04713e-42	9.20938e-09	12.3724	6.87397	14.012	6.29309
ENSMUSG00000031639	protein_coding	Tlr3	TLR3	1.31351	0.162677	0.821962	0.782304	0.451705	0.842299	0.724568	3.57775e-06	1.27561e-05	0.0106422	1.44816e-06	2.97707e-05	0.000253922	0.0388854	2.21094e-05	4.63452	4.36425	2.55423	4.81826
ENSMUSG00000035459	protein_coding	Stab2	STAB2	0.69026	0.13529	0.978679	0.435604	1.18291	0.291277	0.722118	2.11209e-06	0.0318818	9.73443e-08	0.150489	1.85702e-05	0.134827	1.41713e-06	0.329721	4.74239	2.14589	5.33161	1.43781
ENSMUSG00000022148	protein_coding	Fyb	FYB1	7.27185	0.121012	1.15917	0.556153	0.672592	0.500333	0.722062	7.7144e-34	5.76752e-09	1.77392e-12	4.94614e-08	1.20982e-31	2.52652e-07	5.1649e-11	1.0334e-06	12.1258	5.82336	7.05119	5.45324
ENSMUSG00000029098	protein_coding	Acox3	ACOX3	4.75744	0.240128	1.07484	0.536235	0.90386	0.364084	0.719754	1.77609e-17	2.11829e-05	7.38893e-13	0.00269065	8.8339e-16	0.000392341	2.29123e-11	0.0147981	8.50757	4.25204	7.17204	3.00103
ENSMUSG00000020432	protein_coding	Tcn2	TCN2	4.85935	0.171823	1.0664	0.494717	1.0526	0.258039	0.717939	1.6407e-22	6.40934e-06	3.47971e-22	0.0137112	1.29312e-20	0.000139923	2.84759e-20	0.0563119	9.76189	4.51242	9.68536	2.46474
ENSMUSG00000090272	protein_coding	Mndal	IFI16	0.749637	0.363921	0.662741	0.870785	0.662447	0.674209	0.717545	4.97091e-05	2.14795e-05	0.000303592	0.000235452	0.000312338	0.000397282	0.0019584	0.00195399	4.05699	4.24893	3.61222	3.67759
ENSMUSG00000104164	TEC	Gm38248		0.502089	0.0480143	0.884125	0.69874	0.536241	0.748276	0.716846	1.22179e-05	0.000537829	0.00704898	0.000163411	8.94179e-05	0.00600862	0.0276168	0.00142793	4.37366	3.46117	2.69452	3.76975
ENSMUSG00000024799	protein_coding	Tm7sf2	TM7SF2	2.49672	0.320112	0.844165	0.533139	0.797522	0.688154	0.715745	5.20757e-06	0.00397192	1.96095e-05	0.000178221	4.18157e-05	0.0289672	0.000177953	0.00154281	4.55625	2.88038	4.26929	3.74804
ENSMUSG00000046688	protein_coding	Tifa	TIFA	4.94719	0.125989	0.989693	0.529618	0.77131	0.571329	0.715488	3.44206e-38	3.62455e-12	1.76721e-24	1.32569e-15	7.24672e-36	2.89031e-10	1.66262e-22	7.97293e-14	12.9207	6.9511	10.2112	7.99218
ENSMUSG00000107622	lincRNA	4930512J16Rik		2.81001	0.360124	0.879601	0.64762	0.963976	0.369828	0.715256	1.68047e-06	0.000453746	2.15231e-07	0.0404789	1.50771e-05	0.00525438	2.95301e-06	0.128322	4.78848	3.50667	5.18568	2.04883
ENSMUSG00000027995	protein_coding	Tlr2	TLR2	6.15793	0.286291	0.660185	0.728555	0.199509	1.26552	0.713442	2.34804e-08	7.19012e-10	0.0914348	1.96511e-28	3.17109e-07	3.84542e-08	0.204387	3.39439e-26	5.58418	6.16185	1.68788	11.0598
ENSMUSG00000109675	transcribed_unprocessed_pseudogene	Nxpe1-ps		3.40961	0.254528	0.988575	0.652662	0.784216	0.424583	0.712509	1.97865e-11	1.7265e-05	7.7696e-08	0.0032495	4.60757e-10	0.000327987	1.14924e-06	0.0173326	6.70759	4.29761	5.3724	2.94309
ENSMUSG00000049734	protein_coding	Trex1	TREX1	3.72473	0.171324	0.68514	0.566229	0.958566	0.634511	0.711112	2.42334e-07	3.75844e-05	7.24915e-13	9.95482e-07	2.67178e-06	0.000635167	2.25294e-11	1.5799e-05	5.16353	4.12185	7.17465	4.89253
ENSMUSG00000038527	protein_coding	C1rl	C1RL	1.02739	0.103921	0.790623	0.748907	0.685639	0.611829	0.709249	2.7683e-05	9.61155e-05	0.000320187	0.00109632	0.000185871	0.00140998	0.0020444	0.00706237	4.19173	3.90019	3.5984	3.26457
ENSMUSG00000030088	protein_coding	Aldh1l1	ALDH1L1	1.62585	0.187903	0.984034	0.549109	0.910154	0.390657	0.708488	2.46399e-08	0.00165501	2.01873e-07	0.0198989	3.30446e-07	0.0146249	2.78633e-06	0.074932	5.5758	3.14603	5.1976	2.32825
ENSMUSG00000017412	protein_coding	Cacnb4	CACNB4	0.158582	0.025114	0.52361	0.561314	0.579044	1.16676	0.707683	0.00141177	0.00601726	0.00131148	1.33568e-06	0.00585311	0.0397282	0.00684704	2.04975e-05	3.19223	2.74684	3.21345	4.83437
ENSMUSG00000014547	protein_coding	Wdfy2	WDFY2	3.54303	0.198607	0.696395	0.474463	1.01754	0.63617	0.706143	2.02386e-12	3.65508e-06	7.77762e-25	7.91862e-11	5.46655e-11	8.78605e-05	7.52199e-23	2.5853e-09	7.03283	4.63009	10.2905	6.50214
ENSMUSG00000028864	protein_coding	Hgf	HGF	0.585	0.0821696	0.474284	0.780723	0.682949	0.885899	0.705964	0.0204252	9.60125e-05	0.00150758	3.22802e-05	0.0574936	0.00140998	0.00770218	0.000347228	2.31844	3.90045	3.17322	4.15675
ENSMUSG00000031385	protein_coding	Plxnb3	PLXNB3	0.644343	0.105614	1.0575	0.443468	1.01898	0.303097	0.70576	2.98464e-07	0.0199005	1.39493e-06	0.110575	3.21676e-06	0.0961593	1.63629e-05	0.266394	5.12441	2.32822	4.82573	1.59562
ENSMUSG00000052085	protein_coding	Dock8	DOCK8	4.06808	0.126344	0.752204	0.580462	0.674113	0.809058	0.703959	1.76739e-25	1.40179e-15	1.03094e-20	5.06631e-31	1.73013e-23	1.81239e-13	7.27446e-19	1.03096e-28	10.4322	7.9853	9.33282	11.5823
ENSMUSG00000074896	protein_coding	Ifit3	IFIT3	0.942765	0.204813	0.874474	0.882112	0.274044	0.782054	0.703171	1.14558e-05	5.44954e-05	0.145466	0.000267906	8.44025e-05	0.000871207	0.287359	0.00216055	4.3877	4.03546	1.45573	3.64451
ENSMUSG00000025950	protein_coding	Idh1	IDH1	6.84486	0.111388	0.757058	0.553674	0.795561	0.693776	0.700017	4.7434e-40	5.77897e-22	2.03924e-44	5.67927e-37	1.12156e-37	1.47997e-19	6.00056e-42	1.62242e-34	13.2462	9.63339	13.9809	12.7032
ENSMUSG00000105272	TEC	Gm43071		1.58815	0.174487	1.02164	0.462926	0.836581	0.470811	0.697989	6.87195e-08	0.0130202	9.21558e-06	0.0113251	8.4357e-07	0.0700284	9.07128e-05	0.0485805	5.39449	2.48322	4.4348	2.5325
ENSMUSG00000018341	protein_coding	Il12rb2	IL12RB2	4.64567	0.137004	0.883535	0.580426	0.629152	0.696503	0.697404	3.36192e-23	9.17101e-11	1.23655e-12	3.54163e-16	2.77793e-21	5.87165e-09	3.70162e-11	2.26771e-14	9.92135	6.48002	7.10123	8.15329
ENSMUSG00000032554	protein_coding	Trf	TF	8.25918	0.120838	0.679008	0.421632	0.992354	0.691215	0.696052	4.3059e-28	1.18524e-11	4.90827e-58	2.27997e-31	5.09056e-26	8.76879e-10	3.08551e-55	4.83843e-29	10.9892	6.782	16.0595	11.6505
ENSMUSG00000072115	protein_coding	Ang	ANG	3.78226	0.281312	0.656329	0.644681	1.02909	0.449026	0.694781	1.56382e-05	3.71211e-05	2.88724e-11	0.0026159	0.000111632	0.000628934	7.22071e-10	0.0144727	4.3195	4.1247	6.65221	3.0096
ENSMUSG00000097636	lincRNA	Mirt1		1.19296	0.199955	1.12484	0.384188	0.83846	0.415313	0.690701	8.75918e-09	0.0505958	2.24636e-05	0.0298432	1.30953e-07	0.186209	0.000200434	0.101819	5.75316	1.95489	4.23888	2.17217
ENSMUSG00000029919	protein_coding	Hpgds	HPGDS	6.02914	0.0681103	0.906169	0.54473	0.847515	0.455669	0.688521	1.46545e-21	1.24034e-08	6.05559e-19	6.31781e-07	1.06742e-19	5.16174e-07	3.73879e-17	1.04979e-05	9.53734	5.69409	8.89101	4.98124
ENSMUSG00000034714	protein_coding	Ttyh2	TTYH2	5.11619	0.190709	0.988879	0.495178	0.88985	0.368233	0.685535	2.59468e-19	6.47621e-06	4.90319e-16	0.000481965	1.57619e-17	0.000140921	2.3065e-14	0.00355491	8.98469	4.51021	8.11387	3.49058
ENSMUSG00000024621	protein_coding	Csf1r	CSF1R	7.36374	0.175873	0.570559	0.534914	0.87479	0.752748	0.683253	6.99653e-15	3.55072e-13	8.12827e-33	1.3461e-26	2.57248e-13	3.15233e-11	1.27743e-30	2.04044e-24	7.78454	7.27167	11.9313	10.6741
ENSMUSG00000019866	protein_coding	Crybg1	CRYBG1	2.63757	0.0963944	0.93358	0.543237	0.509771	0.745098	0.682922	7.90794e-27	2.29739e-10	1.50329e-09	9.07718e-20	8.61965e-25	1.336e-08	2.95319e-08	8.48059e-18	10.7234	6.34002	6.04401	9.09947
ENSMUSG00000033777	protein_coding	Tlr13		5.82094	0.141808	1.14613	0.574939	0.490595	0.517234	0.682224	9.88657e-40	3.30335e-11	1.45228e-08	5.20083e-10	2.26786e-37	2.29119e-09	2.39965e-07	1.4886e-08	13.191	6.63237	5.66711	6.21292
ENSMUSG00000090675	protein_coding	Olfr111	OR5V1	2.17107	0.229769	0.936982	0.65865	0.475274	0.655207	0.681528	2.75098e-07	0.000301484	0.00890147	0.00026021	2.98376e-06	0.0037522	0.0335259	0.00210764	5.13975	3.61402	2.61582	3.652
ENSMUSG00000018899	protein_coding	Irf1	IRF1	4.00761	0.166463	0.802364	0.616465	0.485502	0.818645	0.680744	4.13863e-12	1.02423e-07	2.47093e-05	9.9979e-14	1.06011e-10	3.66656e-06	0.000218079	5.00063e-12	6.93236	5.32237	4.21744	7.44093
ENSMUSG00000044986	protein_coding	Tst	TST	4.32891	0.555356	0.910647	0.657868	0.865677	0.275711	0.677476	9.72649e-07	0.000623808	6.78263e-06	0.137992	9.2105e-06	0.00678697	6.9361e-05	0.31087	4.89709	3.42105	4.5004	1.48331
ENSMUSG00000044485	protein_coding	Klk1b11	KLK1	1.44284	0.519489	1.06771	0.412281	0.922023	0.306206	0.677054	3.73318e-07	0.0397302	3.67524e-05	0.0826662	3.89249e-06	0.156999	0.000308664	0.217163	5.08208	2.05654	4.127	1.73542
ENSMUSG00000015947	protein_coding	Fcgr1	FCGR1A	5.40241	0.225552	0.611787	0.624808	0.697778	0.771563	0.676484	1.60254e-09	1.24079e-09	6.99662e-12	4.44323e-15	2.77047e-08	6.3309e-08	1.86802e-10	2.56826e-13	6.03369	6.07488	6.85772	7.84175
ENSMUSG00000028108	protein_coding	Ecm1	ECM1	4.90287	0.20477	1.25575	0.496936	0.684552	0.253426	0.672666	2.97974e-17	0.000814923	3.97897e-06	0.0779059	1.4356e-15	0.00836081	4.27245e-05	0.207363	8.44736	3.34768	4.61248	1.76297
ENSMUSG00000054404	protein_coding	Slfn5	SLFN5	0.554053	0.0838426	1.1216	0.713181	0.376951	0.478759	0.672623	2.46128e-08	0.000561088	0.0521895	0.0236578	3.3037e-07	0.00623706	0.134635	0.0854452	5.57599	3.44976	1.94157	2.26264
ENSMUSG00000029373	protein_coding	Pf4	PF4	8.2803	0.208431	1.01069	0.430843	1.07934	0.165977	0.671713	2.71946e-28	3.21396e-06	9.40037e-32	0.0593662	3.26527e-26	7.85328e-05	1.3685e-29	0.170182	11.0306	4.65665	11.7258	1.88547
ENSMUSG00000098188	protein_coding	Sowahc	SOWAHC	3.13255	0.154202	0.763089	0.703553	0.301424	0.916933	0.67125	2.4205e-14	9.59724e-13	0.00238109	6.69522e-24	8.24849e-13	8.03814e-11	0.0113124	8.72434e-22	7.62605	7.13616	3.03806	10.0811
ENSMUSG00000097705	antisense_RNA	Gm26740		1.28733	0.223633	0.839836	0.524921	0.702763	0.615562	0.67077	4.90056e-05	0.00779843	0.000653842	0.00194154	0.000308615	0.0486898	0.00375525	0.0113639	4.06032	2.66067	3.40824	3.09903
ENSMUSG00000029470	protein_coding	P2rx4	P2RX4	5.76772	0.119391	0.664845	0.494454	0.904128	0.613404	0.669208	5.23636e-35	1.88603e-18	5.07049e-63	2.48155e-32	8.6535e-33	3.30476e-16	3.69079e-60	5.7599e-30	12.3442	8.7639	16.7566	11.8381
ENSMUSG00000069892	protein_coding	9930111J21Rik2		3.85668	0.185383	0.881408	0.512575	0.885223	0.396174	0.668845	1.60814e-09	0.000451039	1.43987e-09	0.00473094	2.77702e-08	0.00523669	2.83667e-08	0.0236879	6.03313	3.50827	6.05096	2.82481
ENSMUSG00000022799	protein_coding	Arhgap31	ARHGAP31	3.19362	0.111563	0.804131	0.568793	0.518085	0.780485	0.667874	1.91762e-27	1.14392e-14	1.31073e-12	6.72932e-29	2.1831e-25	1.36014e-12	3.89835e-11	1.19005e-26	10.8536	7.72214	7.09317	11.1555
ENSMUSG00000015305	protein_coding	Sash1	SASH1	3.98008	0.114368	0.723715	0.585424	0.652766	0.707064	0.667242	1.08857e-22	3.6544e-15	8.87546e-19	2.95929e-23	8.75929e-21	4.59109e-13	5.38367e-17	3.63308e-21	9.8034	7.86625	8.84844	9.93407
ENSMUSG00000089665	protein_coding	Fcor		4.08549	0.318156	0.516898	0.651088	0.500384	0.99741	0.666445	0.00356195	0.000317131	0.00529756	2.51097e-08	0.0131248	0.00392859	0.0219884	5.5839e-07	2.91456	3.60089	2.78836	5.57251
ENSMUSG00000070392	processed_transcript	Gm20634		1.89494	0.143483	0.842974	0.613191	0.429564	0.765834	0.662891	5.80773e-07	0.000298929	0.0108671	3.45972e-06	5.79604e-06	0.00372737	0.0395194	4.89003e-05	4.9975	3.61623	2.54694	4.64145
ENSMUSG00000003746	protein_coding	Man1a	MAN1A1	3.70885	0.15756	1.22844	0.443029	0.758016	0.221718	0.662801	2.50882e-37	3.11118e-06	1.2593e-15	0.0142544	5.07343e-35	7.6442e-05	5.69154e-14	0.0579819	12.7669	4.66334	7.99851	2.45079
ENSMUSG00000038811	protein_coding	Gngt2	GNGT2	5.8303	0.112648	0.848352	0.585304	0.528218	0.679797	0.660418	6.86107e-20	3.45245e-10	8.94584e-09	4.86467e-15	4.41204e-18	1.98174e-08	1.54458e-07	2.80095e-13	9.12982	6.27697	5.74959	7.83036
ENSMUSG00000043740	protein_coding	B430306N03Rik		1.64309	0.163755	0.715885	0.641545	0.243656	1.03868	0.659942	3.25302e-05	0.000199494	0.154521	9.16018e-10	0.000214851	0.00263558	0.301075	2.52927e-08	4.15499	3.71966	1.42374	6.1234
ENSMUSG00000002992	protein_coding	Apoc2	APOC2	3.77947	0.90417	0.420873	0.27989	0.842872	1.08973	0.658342	0.0427789	0.119177	5.50442e-05	7.82757e-08	0.105077	0.325289	0.000438885	1.57987e-06	2.02586	1.55824	4.03311	5.37106
ENSMUSG00000074785	protein_coding	Plxnc1	PLXNC1	4.93628	0.137195	0.941738	0.42194	0.940945	0.324058	0.65717	1.74337e-28	7.71136e-07	1.89606e-28	7.36458e-05	2.1265e-26	2.27699e-05	2.22224e-26	0.000714104	11.0705	4.94253	11.063	3.96419
ENSMUSG00000032265	protein_coding	Fam46a	FAM46A	3.22139	0.107388	0.74455	0.493366	0.925611	0.464197	0.656931	1.61259e-17	3.78851e-08	1.18498e-26	4.57798e-08	8.09934e-16	1.46662e-06	1.23221e-24	9.64623e-07	8.51877	5.50044	10.6859	5.46697
ENSMUSG00000032528	protein_coding	Vipr1	VIPR1	0.757276	0.171216	0.0865053	0.691133	1.2196	0.623833	0.655268	0.656071	0.000478427	1.00077e-08	0.00111092	0.782201	0.00546614	1.70662e-07	0.00712859	0.445344	3.49255	5.7306	3.26082
ENSMUSG00000023274	protein_coding	Cd4	CD4	0.496259	0.171779	0.55201	0.506874	0.765333	0.794733	0.654738	0.000789661	0.0117407	0.000307562	7.68318e-05	0.00354351	0.0651189	0.00197566	0.000741609	3.35639	2.51984	3.60885	3.95407
ENSMUSG00000035692	protein_coding	Isg15	ISG15	2.07257	0.359955	0.875404	0.930543	0.0198503	0.791052	0.654212	5.04724e-06	4.5952e-06	0.917775	5.49736e-05	4.06344e-05	0.000106796	0.957299	0.000551407	4.56281	4.58247	0.103236	4.03341
ENSMUSG00000034947	protein_coding	Tmem106a	TMEM106A	5.11602	0.136773	1.01219	0.452121	0.801814	0.344513	0.652659	6.14159e-25	4.40756e-06	2.64114e-16	0.000243465	5.61846e-23	0.000102975	1.28165e-14	0.00199485	10.3132	4.59118	8.18868	3.66904
ENSMUSG00000042659	protein_coding	Arrdc4	ARRDC4	4.47584	0.10406	0.971174	0.540496	0.574352	0.522308	0.652082	1.91736e-17	1.79e-06	4.14236e-07	1.55546e-06	9.50575e-16	4.73904e-05	5.39443e-06	2.34583e-05	8.49869	4.77579	5.0623	4.80397
ENSMUSG00000033032	protein_coding	Afap1l1	AFAP1L1	0.874084	0.0922245	0.949957	0.681603	0.553891	0.422095	0.651887	1.80247e-06	0.000469745	0.0043744	0.0305607	1.60592e-05	0.00538811	0.0187358	0.10379	4.7744	3.49744	2.84982	2.16275
ENSMUSG00000030064	protein_coding	Frmd4b	FRMD4B	4.25494	0.122231	0.834029	0.44326	0.829409	0.498036	0.651184	3.26356e-32	8.37674e-10	1.76474e-32	4.53868e-13	4.82284e-30	4.40921e-08	2.68202e-30	2.08093e-11	11.815	6.13762	11.8666	7.23844
ENSMUSG00000051043	protein_coding	Gprc5c	GPRC5C	1.87868	0.197486	0.828703	0.324256	1.39595	0.0534879	0.650599	4.64094e-08	0.0376113	1.38446e-19	0.693781	5.91478e-07	0.15132	9.03163e-18	0.840157	5.46455	2.07907	9.05351	0.39373
ENSMUSG00000042641	protein_coding	Rgsl1	RGSL1	0.924853	0.126912	0.930565	0.47835	0.532348	0.652249	0.648378	7.08567e-06	0.0195872	0.00843814	0.00126789	5.47235e-05	0.0951288	0.0320691	0.00794708	4.4911	2.33416	2.63402	3.22315
ENSMUSG00000052336	protein_coding	Cx3cr1	CX3CR1	0.73014	0.117072	1.42064	0.672015	0.452624	0.0409984	0.64657	4.42999e-11	0.00119902	0.0180243	0.762773	9.79632e-10	0.0113404	0.0593646	0.881652	6.58893	3.23911	2.36512	0.301841
ENSMUSG00000026009	protein_coding	Icos	ICOS	0.376317	0.115671	0.686933	0.425111	0.841399	0.631751	0.646298	0.00106512	0.0170099	0.000202342	0.00136821	0.00457897	0.0852542	0.00138192	0.00848276	3.27274	2.38649	3.71607	3.20128
ENSMUSG00000011008	protein_coding	Mcoln2	MCOLN2	4.04783	0.169451	0.537493	0.543917	0.486742	1.00964	0.644448	2.02078e-06	1.60389e-06	1.78632e-05	1.07469e-20	1.78081e-05	4.28035e-05	0.000163716	1.10865e-18	4.75133	4.79784	4.29005	9.32841
ENSMUSG00000051682	protein_coding	Treml4	TREML4	0.781804	0.460313	0.140075	0.594129	0.140725	1.70156	0.644122	0.34884	0.00194894	0.311827	2.6778e-10	0.514177	0.0165275	0.494195	8.01991e-09	0.936841	3.0979	1.0114	6.31637
ENSMUSG00000031337	protein_coding	Mtm1	MTM1	3.4728	0.188987	0.844943	0.666671	0.387618	0.675749	0.643745	2.55444e-10	5.4541e-07	0.00354729	1.28597e-07	5.02021e-09	1.66206e-05	0.0157543	2.47771e-06	6.32366	5.00961	2.91584	5.28083
ENSMUSG00000020589	protein_coding	Fam49a	FAM49A	4.22656	0.0945836	0.850178	0.602692	0.514654	0.60516	0.643171	9.70222e-40	3.78662e-21	6.53186e-16	1.00888e-23	2.25929e-37	8.54685e-19	3.05188e-14	1.30321e-21	13.1924	9.43836	8.07897	10.0408
ENSMUSG00000030577	protein_coding	Cd22	CD22	2.55737	0.220782	0.824232	0.542609	0.587599	0.613973	0.642103	3.35e-07	0.00078151	0.000274646	9.19267e-05	3.54588e-06	0.00809282	0.00179591	0.000865381	5.10261	3.35926	3.63811	3.91097
ENSMUSG00000041797	protein_coding	Abca9	ABCA9	3.722	0.235712	0.696577	0.404489	1.22043	0.244976	0.641619	1.98082e-14	1.6959e-05	1.78491e-40	0.00638342	6.85657e-13	0.000323558	4.40809e-38	0.0303442	7.65187	4.30157	13.3194	2.72741
ENSMUSG00000017493	protein_coding	Igfbp4	IGFBP4	6.62668	0.264515	0.463752	0.471477	0.944195	0.680076	0.639875	0.000153441	0.00012394	1.41983e-14	8.69035e-09	0.000840127	0.00176297	5.5158e-13	2.05893e-07	3.78543	3.8382	7.69456	5.75449
ENSMUSG00000017740	protein_coding	Slc12a5	SLC12A5	1.4296	0.209654	0.908963	0.454182	0.597392	0.598042	0.639645	8.95334e-08	0.00726284	0.000412793	0.00027776	1.0784e-06	0.0463214	0.00253618	0.00222433	5.34678	2.68455	3.53177	3.6352
ENSMUSG00000026012	protein_coding	Cd28	CD28	5.75266	0.17826	1.09069	0.442547	0.937567	0.0862325	0.63926	1.56484e-19	0.000245115	7.89813e-15	0.448757	9.73683e-18	0.00313262	3.17532e-13	0.661307	9.04013	3.66731	7.7692	0.757489
ENSMUSG00000110388	antisense_RNA	Gm30329		2.51071	0.115109	0.875439	0.588396	0.595382	0.489807	0.637256	2.04933e-10	1.81003e-05	1.39996e-05	0.000199414	4.07453e-09	0.000339973	0.000132047	0.00169759	6.3576	4.28712	4.34387	3.71976
ENSMUSG00000106734	processed_transcript	Gm20559		0.526608	0.162024	0.666845	0.71127	0.356096	0.811761	0.636493	0.000611498	0.000826813	0.0620341	0.000385963	0.00283674	0.00844906	0.153355	0.0029478	3.42646	3.34366	1.86605	3.5495
ENSMUSG00000000693	protein_coding	Loxl3	LOXL3	1.86273	0.241724	1.01734	0.504896	1.1158	-0.0921229	0.636478	6.38612e-10	0.00213411	1.13672e-11	0.593058	1.16983e-08	0.0178742	2.96747e-10	0.773543	6.18059	3.0709	6.78803	-0.534409
ENSMUSG00000062585	protein_coding	Cnr2	CNR2	2.6706	0.135476	0.779639	0.328273	0.843339	0.59342	0.636168	3.10998e-11	0.00520248	2.42698e-13	1.13033e-07	6.98791e-10	0.0355654	8.08799e-12	2.21479e-06	6.64127	2.79422	7.32288	5.30442
ENSMUSG00000039145	protein_coding	Camk1d	CAMK1D	4.07824	0.122317	0.840546	0.384499	0.843294	0.475118	0.635864	4.22279e-37	1.00281e-08	4.06213e-38	1.30467e-13	8.32053e-35	4.253e-07	8.64296e-36	6.46028e-12	12.7263	5.73025	12.9079	7.40569
ENSMUSG00000015355	protein_coding	Cd48	CD48	5.77096	0.120329	0.552027	0.475087	0.837556	0.675478	0.635037	9.84138e-15	1.64429e-10	6.81058e-31	5.76196e-22	3.5422e-13	9.9532e-09	9.61126e-29	6.58415e-20	7.74129	6.39135	11.5569	9.63369
ENSMUSG00000025314	protein_coding	Ptprj	PTPRJ	4.61582	0.122214	0.786157	0.513952	0.426548	0.811179	0.634459	2.49229e-19	4.17942e-09	9.98726e-07	3.72407e-22	1.52605e-17	1.89465e-07	1.20108e-05	4.32196e-20	8.98912	5.87693	4.89189	9.67843
ENSMUSG00000031712	protein_coding	Il15	IL15	4.22149	0.184919	0.80654	0.393942	1.05147	0.282263	0.633552	2.73685e-07	0.012271	2.79377e-11	0.0624773	2.97263e-06	0.0674144	6.9996e-10	0.176747	5.14072	2.50425	6.65705	1.86289
ENSMUSG00000025154	protein_coding	Arhgap19	ARHGAP19	5.12062	0.145474	0.61039	0.485377	0.896463	0.533956	0.631547	5.70421e-15	7.47468e-10	1.84929e-30	1.42769e-12	2.14347e-13	3.98161e-08	2.53225e-28	6.04228e-11	7.81032	6.1557	11.4708	7.08134
ENSMUSG00000049313	protein_coding	Sorl1	SORL1	4.44838	0.159916	0.235813	0.511788	0.787231	0.988842	0.630918	0.00906189	1.80139e-08	3.01596e-18	1.10736e-29	0.0290332	7.38127e-07	1.7674e-16	2.10894e-27	2.60971	5.63007	8.71085	11.3149
ENSMUSG00000019726	protein_coding	Lyst	LYST	3.48988	0.188275	1.12753	0.466072	0.448463	0.475495	0.629389	5.2112e-15	0.00127167	0.00189342	0.000699605	1.96784e-13	0.0118674	0.0093288	0.00488375	7.82171	3.2223	3.10646	3.38973
ENSMUSG00000070034	protein_coding	Sp110	SP110	3.56171	0.173765	1.03136	0.499863	0.564194	0.420575	0.628997	9.10102e-12	0.000926013	0.000184303	0.00382675	2.21319e-10	0.00925804	0.00126938	0.0198071	6.82005	3.31209	3.73961	2.8921
ENSMUSG00000035273	protein_coding	Hpse	HPSE	1.11403	0.173445	1.11524	0.313502	0.867762	0.214878	0.627846	1.76195e-08	0.112055	1.68464e-05	0.242943	2.4573e-07	0.313561	0.000155531	0.452529	5.63388	1.58902	4.30305	1.16766
ENSMUSG00000023044	protein_coding	Csad	CSAD	2.15804	0.137599	0.421374	0.275383	1.07385	0.74033	0.627735	0.00266036	0.0581126	1.81417e-13	1.72385e-07	0.0102115	0.203869	6.16462e-12	3.2333e-06	3.00448	1.89485	7.36182	5.22689
ENSMUSG00000056054	protein_coding	S100a8	S100A8	3.15502	0.475009	0.737357	0.503888	0.308225	0.959512	0.627246	0.000172108	0.010143	0.107518	3.03395e-06	0.000931709	0.0584993	0.230289	4.35874e-05	3.75679	2.57091	1.60945	4.66851
ENSMUSG00000025743	protein_coding	Sdc3	SDC3	5.5276	0.236906	1.27964	0.439325	0.554325	0.231738	0.626257	1.31375e-16	0.00477404	0.000360887	0.122855	5.99138e-15	0.0334082	0.0022584	0.286854	8.27232	2.8219	3.56715	1.5429
ENSMUSG00000052248	antisense_RNA	Zeb2os		3.21578	0.156415	0.703097	0.575422	0.362865	0.858142	0.624881	4.11531e-07	6.13562e-05	0.00905698	2.42971e-10	4.24398e-06	0.000965816	0.0339729	7.36599e-09	5.06355	4.00753	2.6099	6.33138
ENSMUSG00000027737	protein_coding	Slc7a11	SLC7A11	2.49596	0.46153	0.711441	0.90582	-0.66723	1.54071	0.622686	1.47425e-07	1.07858e-11	8.77052e-07	7.23664e-33	1.70744e-06	8.06933e-10	1.06775e-05	1.7623e-30	5.25575	6.79561	-4.91739	11.941
ENSMUSG00000064254	protein_coding	Ethe1	ETHE1	3.31297	0.191946	0.314116	0.47429	0.98248	0.719343	0.622557	0.0220401	0.000832335	2.46797e-12	9.83561e-08	0.0612096	0.00848074	7.06667e-11	1.94811e-06	2.28968	3.34181	7.00511	5.32974
ENSMUSG00000085890	antisense_RNA	Tnfsf13os		3.25961	0.302151	1.13537	0.49192	0.649386	0.212737	0.622354	1.9337e-09	0.0075837	0.000542944	0.238632	3.28024e-08	0.0478303	0.00320483	0.447976	6.00328	2.67006	3.45862	1.17841
ENSMUSG00000030109	protein_coding	Slc6a12	SLC6A12	2.36855	0.546911	0.842951	0.830984	-0.444747	1.24691	0.619024	1.22186e-06	2.8448e-05	0.0140384	5.13958e-10	1.13193e-05	0.000507004	0.0487023	1.47391e-08	4.85206	4.18555	-2.45628	6.21478
ENSMUSG00000018919	protein_coding	Tm4sf5	TM4SF5	2.52878	0.293189	0.783075	0.408318	0.54545	0.73285	0.617423	1.69935e-05	0.0255462	0.00284531	4.90581e-05	0.000120067	0.115518	0.0131081	0.00049915	4.30112	2.23304	2.98397	4.06007
ENSMUSG00000030789	protein_coding	Itgax	ITGAX	6.98911	0.18299	1.09488	0.405314	0.699502	0.26755	0.616811	2.16923e-21	0.000440296	1.31418e-09	0.0158278	1.54347e-19	0.00514335	2.61512e-08	0.0628331	9.49657	3.51467	6.06565	2.41286
ENSMUSG00000030748	protein_coding	Il4ra	IL4R	3.38009	0.131033	0.449944	0.375623	0.962479	0.677679	0.616431	5.2499e-07	4.94834e-05	3.5309e-27	1.68002e-14	5.2874e-06	0.000801667	3.75634e-25	9.14163e-13	5.01695	4.05805	10.7977	7.67301
ENSMUSG00000040978	protein_coding	Gm11992	C7orf57	2.61726	0.342508	1.02486	0.0565917	1.41595	-0.0342206	0.615794	1.57346e-09	0.736926	1.65814e-16	0.885185	2.73037e-08	0.888434	8.13195e-15	0.94996	6.03665	0.335928	8.24453	-0.1444
ENSMUSG00000022788	protein_coding	Fgd4	FGD4	3.16697	0.14785	0.552709	0.580576	0.880187	0.448082	0.615388	4.96811e-06	2.6438e-06	6.01205e-13	0.000143302	4.01284e-05	6.64293e-05	1.8897e-11	0.00127013	4.56613	4.69671	7.20021	3.8024
ENSMUSG00000056153	protein_coding	Socs6	SOCS6	4.30366	0.126242	0.557756	0.416679	1.16322	0.323801	0.615365	1.66206e-12	3.3092e-07	6.3707e-49	2.84961e-05	4.58602e-11	1.05934e-05	2.51734e-46	0.000311945	7.06025	5.10493	14.7008	4.18516
ENSMUSG00000091575	processed_transcript	2010016I18Rik		3.16673	0.215557	1.0213	0.34298	0.588862	0.506952	0.615023	1.2015e-09	0.0403383	0.000443439	0.00197927	2.11764e-08	0.158415	0.00270166	0.0115393	6.08004	2.05027	3.51278	3.09333
ENSMUSG00000036943	protein_coding	Rab8b	RAB8B	5.09526	0.101625	0.66534	0.538653	0.727127	0.525689	0.614202	2.3877e-16	4.55558e-11	3.80271e-19	1.56939e-11	1.05754e-14	3.03333e-09	2.42357e-17	5.67232e-10	8.20081	6.58478	8.94256	6.74133
ENSMUSG00000025492	protein_coding	Ifitm3	IFITM3	4.96586	0.221917	0.972133	0.619653	0.0481718	0.813223	0.613295	1.93852e-14	5.89536e-07	0.703753	5.77755e-12	6.74053e-13	1.7722e-05	0.828755	2.25264e-10	7.65464	4.99461	0.380259	6.88503
ENSMUSG00000020261	protein_coding	Slc36a1	SLC36A1	3.82446	0.133018	0.375447	0.522663	0.812824	0.739833	0.612692	4.17208e-07	1.07433e-11	3.08077e-27	2.59949e-24	4.29763e-06	8.06933e-10	3.30287e-25	3.51049e-22	5.06093	6.79618	10.8102	10.1737
ENSMUSG00000034792	protein_coding	Gna15	GNA15	3.22844	0.107642	0.929847	0.375206	0.620424	0.518175	0.610913	1.80036e-13	0.00266203	6.28052e-07	1.50308e-05	5.58985e-12	0.0211921	7.92515e-06	0.000178056	7.36284	3.00429	4.98239	4.32824
ENSMUSG00000028339	protein_coding	Col15a1	COL15A1	2.55853	0.175817	0.96842	0.336682	0.555326	0.572242	0.608168	1.0251e-11	0.0134872	7.49731e-05	1.27069e-05	2.47715e-10	0.0719918	0.000573495	0.000152967	6.80293	2.47064	3.95993	4.36509
ENSMUSG00000023348	protein_coding	Trip6	TRIP6	2.79345	0.135408	0.99561	0.48407	0.762088	0.184511	0.60657	9.07627e-14	0.000280844	9.62173e-09	0.145397	2.90007e-12	0.00352948	1.65097e-07	0.32141	7.45369	3.63236	5.73727	1.45598
ENSMUSG00000086712	lincRNA	AI427809		5.96828	0.152366	1.10904	0.553845	0.20731	0.549754	0.604986	5.48703e-21	2.43192e-06	0.078341	1.23669e-06	3.78162e-19	6.18051e-05	0.182336	1.91791e-05	9.39941	4.71376	1.76039	4.84967
ENSMUSG00000000318	protein_coding	Clec10a	CLEC10A	4.68302	0.162977	0.980467	0.394288	1.01783	0.0261221	0.604677	2.76591e-14	0.00227172	3.89639e-15	0.822784	9.32221e-13	0.018709	1.6379e-13	0.916983	7.60883	3.0522	7.85822	0.223965
ENSMUSG00000045932	protein_coding	Ifit2	IFIT2	1.84435	0.129593	0.565976	0.556141	0.479087	0.817146	0.604587	0.000236781	0.000338751	0.0021952	6.04995e-08	0.00123317	0.00413108	0.0105746	1.24996e-06	3.67615	3.58371	3.06247	5.41732
ENSMUSG00000062082	protein_coding	Cd200r4	CD200R1	4.80617	0.228992	1.12159	0.450071	0.57275	0.27383	0.60456	1.19354e-11	0.00695876	0.00058067	0.093294	2.84836e-10	0.044768	0.00339419	0.236984	6.78099	2.69881	3.44049	1.67827
ENSMUSG00000056069	protein_coding	Fam105a	FAM105A	4.70091	0.146194	0.438305	0.428223	0.888863	0.658956	0.603587	2.25863e-06	6.22508e-06	1.13662e-21	2.22946e-13	1.97009e-05	0.000136798	8.73304e-20	1.0718e-11	4.72879	4.5186	9.56366	7.33426
ENSMUSG00000029759	protein_coding	Pon3	PON3	5.31083	0.105065	0.506329	0.570738	0.648835	0.686484	0.603096	5.96108e-12	1.05325e-13	6.1187e-18	1.86572e-21	1.48246e-10	1.01639e-11	3.54066e-16	2.0683e-19	6.88058	7.43405	8.63031	9.51226
ENSMUSG00000003363	protein_coding	Pld3	PLD3	6.43913	0.216368	1.05531	0.48953	0.566043	0.299893	0.602693	4.9795e-15	0.000286879	2.72371e-05	0.0217129	1.8943e-13	0.00359733	0.000236763	0.0800558	7.82743	3.62687	4.19542	2.29535
ENSMUSG00000024620	protein_coding	Pdgfrb	PDGFRB	0.203763	0.0416878	0.51415	0.603202	0.241363	1.05054	0.602315	0.00209509	0.0030375	0.112061	3.962e-06	0.00829667	0.0232073	0.237445	5.49025e-05	3.07641	2.96392	1.589	4.61337
ENSMUSG00000026640	protein_coding	Plxna2	PLXNA2	2.40766	0.0709031	0.618114	0.499802	0.555462	0.729463	0.60071	1.31359e-13	1.27588e-09	1.80757e-11	3.95697e-20	4.137e-12	6.46043e-08	4.6038e-10	3.81694e-18	7.40479	6.0704	6.72078	9.18922
ENSMUSG00000047180	protein_coding	Neurl3	NEURL3	4.02264	0.185862	0.408743	0.467326	0.763914	0.762216	0.60055	0.00321723	0.000832981	4.45454e-08	1.6478e-08	0.0120394	0.00848074	6.85276e-07	3.74856e-07	2.94618	3.3416	5.47181	5.64542
ENSMUSG00000073889	protein_coding	Il11ra1	IL11RA	2.56987	0.226131	0.72281	0.587393	0.492503	0.596545	0.599813	1.72037e-05	0.000524124	0.003545	0.000276331	0.000121286	0.00587028	0.0157492	0.00221527	4.2984	3.46811	2.91604	3.63653
ENSMUSG00000017707	protein_coding	Serinc3	SERINC3	7.26066	0.101193	0.61538	0.448838	0.833986	0.495663	0.598467	8.13063e-27	7.66074e-15	5.92607e-48	2.94559e-19	8.79998e-25	9.27437e-13	2.2766e-45	2.63595e-17	10.7208	7.77307	14.549	8.97073
ENSMUSG00000002204	protein_coding	Napsa	NAPSA	5.88001	0.117549	0.865282	0.317666	0.875622	0.332774	0.597836	3.2274e-27	7.06843e-05	2.91812e-28	1.2539e-05	3.59434e-25	0.00109073	3.33534e-26	0.000151191	10.8059	3.97397	11.0243	4.368
ENSMUSG00000054855	protein_coding	Rnd1	RND1	2.62171	0.22985	0.220202	0.99561	0.285382	0.888435	0.597407	0.167088	9.12971e-10	0.0758767	1.00302e-08	0.302982	4.71136e-08	0.178102	2.35384e-07	1.38162	6.12393	1.77513	5.73022
ENSMUSG00000031549	protein_coding	Ido2	IDO2	0.745391	0.0968262	1.0337	0.442533	0.715837	0.195428	0.596875	7.18483e-07	0.0226781	0.000809071	0.325785	7.06938e-06	0.105375	0.00452099	0.54337	4.9563	2.27881	3.34967	0.982638
ENSMUSG00000030122	protein_coding	Ptms	PTMS	8.60467	0.0940441	0.794723	0.478969	0.636684	0.472773	0.595787	2.70483e-17	3.59763e-07	1.22177e-11	1.65887e-07	1.31552e-15	1.14343e-05	3.17614e-10	3.12722e-06	8.45865	5.0891	6.77761	5.23399
ENSMUSG00000027009	protein_coding	Itga4	ITGA4	5.77775	0.172134	0.5406	0.436762	0.697278	0.707917	0.595639	2.12948e-06	0.00012884	9.87394e-10	1.1537e-10	1.8691e-05	0.00182141	2.0023e-08	3.6542e-09	4.74073	3.82867	6.11143	6.4453
ENSMUSG00000030921	protein_coding	Trim30a		0.535462	0.100142	0.642551	0.684961	0.425345	0.62359	0.594112	0.00109195	0.00102386	0.0390981	0.00348458	0.00468121	0.0099742	0.108605	0.0183363	3.2657	3.28389	2.06315	2.9214
ENSMUSG00000040723	protein_coding	Rcsd1	RCSD1	3.96712	0.11988	0.579654	0.328948	0.837859	0.629786	0.594062	7.0519e-10	0.000685656	1.1109e-18	9.21788e-12	1.28413e-08	0.00734584	6.65098e-17	3.47542e-10	6.16492	3.39525	8.82335	6.81821
ENSMUSG00000030539	protein_coding	Sema4b	SEMA4B	2.82241	0.114088	0.617436	0.386486	0.943402	0.427951	0.593819	2.2625e-08	0.00068936	2.53868e-17	7.12065e-05	3.06634e-07	0.00737366	1.32992e-15	0.000691807	5.59063	3.39378	8.46604	3.97222
ENSMUSG00000034641	protein_coding	Cd300ld	CD300LD	4.10869	0.189314	1.15221	0.576397	0.0898469	0.550603	0.592265	4.80196e-14	0.00016468	0.555482	0.000232504	1.57359e-12	0.00223779	0.719183	0.00193636	7.53719	3.76782	0.589565	3.6808
ENSMUSG00000074874	protein_coding	Ctla2b		1.83437	0.307743	0.724354	0.347046	1.02706	0.270362	0.592206	0.00037444	0.0778899	6.40828e-07	0.137565	0.00184212	0.248097	8.06733e-06	0.310096	3.55747	1.76306	4.97849	1.48492
ENSMUSG00000027670	protein_coding	Ocstamp	OCSTAMP	4.10906	0.202283	1.29052	0.263492	0.861057	-0.0499414	0.591282	1.12968e-35	0.00978675	2.23044e-17	0.630182	2.0426e-33	0.056992	1.17736e-15	0.799023	12.467	2.58327	8.48112	-0.481471
ENSMUSG00000068877	protein_coding	Selenbp2		2.08214	0.41789	0.896289	0.475437	0.717341	0.273176	0.590561	9.16994e-07	0.0151223	0.000412733	0.161481	8.73731e-06	0.0780862	0.00253618	0.345624	4.90866	2.42944	3.53181	1.40011
ENSMUSG00000008496	protein_coding	Pou2f2	POU2F2	2.39455	0.132052	0.868973	0.449268	0.484635	0.556495	0.589843	4.98936e-12	0.000395786	0.000110398	4.57163e-06	1.26121e-10	0.00470176	0.000804005	6.24761e-05	6.90588	3.54288	3.86652	4.58354
ENSMUSG00000024036	protein_coding	Slc37a1	SLC37A1	1.97434	0.142246	0.764607	0.544493	0.63528	0.411152	0.588883	5.03695e-07	0.000320009	2.84755e-05	0.00478334	5.09296e-06	0.00396055	0.000246259	0.0239087	5.0249	3.59854	4.18533	2.82127
ENSMUSG00000070737	protein_coding	Tmem35b	TMEM35B	4.25772	0.160287	1.06495	0.425836	0.646527	0.212533	0.587462	4.24425e-13	0.00358801	9.51999e-06	0.130515	1.25926e-11	0.0265748	9.32447e-05	0.298829	7.24753	2.91228	4.4278	1.51207
ENSMUSG00000038204	protein_coding	Asb10	ASB10	1.9728	0.226034	0.803008	0.172437	1.38492	-0.0131937	0.586792	6.1936e-07	0.286781	1.63246e-17	0.999285	6.14919e-06	0.553697	8.81912e-16	0.999503	4.98508	1.06521	8.51735	0.000896532
ENSMUSG00000092274	lincRNA	Neat1	NEAT1	5.6219	0.365185	1.13292	0.506332	0.274799	0.432865	0.586729	4.63947e-12	0.00194497	0.0903998	0.00860555	1.17663e-10	0.0165186	0.202729	0.0387686	6.91619	3.09851	1.69329	2.62734
ENSMUSG00000024300	protein_coding	Myo1f	MYO1F	6.45124	0.113314	0.707624	0.545344	0.542608	0.549781	0.586339	3.84358e-34	4.81084e-21	7.09869e-21	2.73688e-23	6.08989e-32	1.06777e-18	5.06056e-19	3.38803e-21	12.1827	9.41324	9.37227	9.94185
ENSMUSG00000044712	protein_coding	Slc38a6	SLC38A6	4.26731	0.121885	0.852937	0.356953	0.788251	0.347119	0.586315	2.85982e-15	0.00113908	3.53974e-13	0.000811377	1.12124e-13	0.0108662	1.16006e-11	0.00549863	7.89688	3.25371	7.27209	3.34888
ENSMUSG00000056185	protein_coding	Snx32	SNX32	1.59837	0.189871	0.922357	0.327531	0.76901	0.326325	0.586306	2.04606e-06	0.0882124	8.99652e-05	0.0874917	1.80206e-05	0.268631	0.000674008	0.226204	4.74882	1.7049	3.91617	1.70878
ENSMUSG00000031444	protein_coding	F10	F10	6.75004	0.392278	1.33041	0.412211	0.315898	0.28339	0.585477	3.53705e-16	0.0135516	0.0567772	0.0849345	1.53997e-14	0.072129	0.143461	0.221196	8.15344	2.46893	1.90502	1.72275
ENSMUSG00000097855	lincRNA	A930007I19Rik		3.56012	0.191208	1.053	0.505263	0.216042	0.564875	0.584795	3.00794e-12	0.000730156	0.148916	0.000103139	7.91592e-11	0.00767827	0.292378	0.000956384	6.97735	3.378	1.44337	3.88309
ENSMUSG00000025464	protein_coding	Paox	PAOX	3.10969	0.240785	0.710583	0.27892	1.02781	0.321123	0.584609	1.55988e-06	0.0576073	2.90986e-12	0.0229684	1.40692e-05	0.20263	8.23025e-11	0.0835261	4.80341	1.89867	6.98201	2.27396
ENSMUSG00000027346	protein_coding	Gpcpd1	GPCPD1	4.1971	0.102365	0.664848	0.56799	0.522111	0.583058	0.584502	8.09933e-09	9.09665e-07	6.41375e-06	1.47917e-07	1.21561e-07	2.62208e-05	6.6097e-05	2.82067e-06	5.76638	4.91024	4.51227	5.25513
ENSMUSG00000029178	protein_coding	Klf3	KLF3	3.69927	0.130787	0.624578	0.501819	0.791581	0.417618	0.583899	9.71586e-10	1.82863e-06	1.70979e-14	3.02682e-05	1.72628e-08	4.80314e-05	6.58675e-13	0.00032844	6.11401	4.7715	7.67076	4.17144
ENSMUSG00000028525	protein_coding	Pde4b	PDE4B	3.68913	0.159348	0.899263	0.588968	-0.0408208	0.882883	0.582573	3.72926e-20	4.23901e-10	0.670523	9.34244e-23	2.43894e-18	2.42278e-08	0.806236	1.11026e-20	9.19559	6.24496	-0.425431	9.81883
ENSMUSG00000026764	protein_coding	Kif5c	KIF5C	1.0111	0.0996044	0.527229	0.391155	0.928533	0.483137	0.582514	0.00359528	0.0304965	5.74663e-07	0.00617711	0.0132318	0.130754	7.28468e-06	0.0295241	2.91165	2.16358	4.99954	2.73823
ENSMUSG00000041268	protein_coding	Dmxl2	DMXL2	2.73512	0.120302	0.777568	0.54004	0.567054	0.443402	0.582016	4.84009e-08	0.000154858	7.00311e-05	0.00133736	6.12419e-07	0.00213042	0.000541684	0.00831583	5.45709	3.78315	3.97618	3.20784
ENSMUSG00000025915	protein_coding	Sgk3	C8orf44-SGK3	3.90174	0.115428	0.549293	0.565743	0.570617	0.638873	0.581132	4.14586e-10	5.27836e-10	1.61459e-10	1.28657e-13	7.85668e-09	2.94109e-08	3.70927e-09	6.39196e-12	6.24844	6.2106	6.39413	7.40755
ENSMUSG00000020865	protein_coding	Abcc3	ABCC3	2.7267	0.167674	0.33949	0.502664	0.788773	0.687978	0.579726	0.0196871	0.000641844	6.97336e-08	1.23161e-06	0.055825	0.00694349	1.04487e-06	1.91377e-05	2.33226	3.41329	5.39186	4.85048
ENSMUSG00000031981	protein_coding	Capn9	CAPN9	0.549224	0.140498	0.659644	0.565081	0.888412	0.203699	0.579209	0.00208032	0.00316434	7.4871e-05	0.205056	0.00825306	0.0239838	0.00057303	0.406309	3.07852	2.95131	3.96025	1.26728
ENSMUSG00000031101	protein_coding	Sash3	SASH3	4.83264	0.11002	0.553962	0.459073	0.751552	0.552224	0.579203	3.58563e-16	5.4397e-11	1.35474e-28	1.22916e-16	1.55232e-14	3.58616e-09	1.60137e-26	8.37579e-15	8.15179	6.55838	11.0931	8.28025
ENSMUSG00000036086	protein_coding	Zranb3	ZRANB3	3.73625	0.103141	0.720654	0.637072	0.499966	0.459046	0.579184	4.1741e-18	7.25426e-14	4.613e-09	1.49521e-08	2.22749e-16	7.37442e-12	8.307e-08	3.42239e-07	8.67394	7.48319	5.86056	5.66211
ENSMUSG00000108239	antisense_RNA	Gm19434		0.468491	0.0638882	0.585489	0.468204	0.360776	0.895308	0.577444	0.00473299	0.0163826	0.0523823	0.000110755	0.0166838	0.0828903	0.135032	0.00101638	2.82467	2.40028	1.93998	3.86574
ENSMUSG00000020641	protein_coding	Rsad2	RSAD2	1.48201	0.162284	1.21464	0.529316	-0.0463938	0.611821	0.577345	1.02457e-11	0.00263116	0.787636	0.000376716	2.47715e-10	0.0210067	0.882597	0.00289056	6.80301	3.00784	-0.269381	3.55588
ENSMUSG00000015846	protein_coding	Rxra	RXRA	5.24097	0.120472	0.504599	0.365268	1.03205	0.405976	0.576972	3.70806e-18	6.93532e-10	3.6256e-70	6.22407e-13	1.98568e-16	3.73918e-08	2.94953e-67	2.76822e-11	8.68741	6.16756	17.7082	7.19548
ENSMUSG00000030142	protein_coding	Clec4e	CLEC4E	2.93397	0.725462	1.11469	0.73187	-0.602427	1.06247	0.576649	9.35562e-11	4.03605e-05	0.000405315	2.80681e-09	1.96968e-09	0.000673534	0.00249955	7.20124e-08	6.47701	4.10541	-3.5366	5.94252
ENSMUSG00000022822	protein_coding	Abcc5	ABCC5	4.18782	0.134665	0.828187	0.473931	0.483681	0.515568	0.575342	3.12467e-16	2.92184e-06	1.9188e-06	9.92985e-08	1.36818e-14	7.21496e-05	2.18772e-05	1.96154e-06	8.16842	4.67624	4.76179	5.328
ENSMUSG00000063286	transcribed_unprocessed_pseudogene	Gm8995		3.8641	0.135799	0.899019	0.542451	0.47956	0.380269	0.575325	1.61028e-11	4.8614e-05	0.00032525	0.0031349	3.77838e-10	0.000789504	0.00207002	0.0168315	6.7376	4.06219	3.59431	2.95419
ENSMUSG00000087484	antisense_RNA	2900089D17Rik		2.37005	0.233131	0.959285	0.185566	0.486941	0.661485	0.57332	2.00372e-07	0.306123	0.00778024	0.000234639	2.25276e-06	0.573529	0.029989	0.00195051	5.19899	1.02339	2.66146	3.67847
ENSMUSG00000036093	protein_coding	Arl5a	ARL5A	5.61485	0.121224	0.361218	0.562043	0.52352	0.843074	0.572464	8.00712e-07	2.29907e-14	1.0631e-12	2.69917e-33	7.75217e-06	2.59464e-12	3.21721e-11	6.79596e-31	4.93519	7.63269	7.12208	12.0227
ENSMUSG00000028327	protein_coding	Stra6l		4.22701	0.131603	0.781739	0.488695	0.560698	0.457834	0.572241	1.21039e-11	2.3642e-05	1.10712e-06	3.58155e-05	2.8841e-10	0.000432473	1.32682e-05	0.000381663	6.77897	4.22739	4.87158	4.13294
ENSMUSG00000028111	protein_coding	Ctsk	CTSK	11.7346	0.274022	0.99153	0.602392	0.194946	0.49984	0.572177	7.93301e-13	1.50976e-05	0.159882	0.000242919	2.26201e-11	0.00029437	0.308742	0.00199359	7.16231	4.32726	1.40547	3.66961
ENSMUSG00000061576	protein_coding	Dpp6	DPP6	1.51121	0.117665	1.07493	0.303525	0.866467	0.039235	0.57104	5.11203e-10	0.0768094	5.43684e-07	0.78738	9.53481e-09	0.245646	6.9409e-06	0.895873	6.21563	1.76951	5.01022	0.269715
ENSMUSG00000101609	antisense_RNA	Kcnq1ot1	KCNQ1OT1	0.26019	0.0139852	0.727367	0.349417	0.422729	0.784537	0.571012	8.1136e-05	0.0507279	0.0205404	1.74205e-05	0.000481459	0.186408	0.0659257	0.000202648	3.94102	1.95377	2.31633	4.29562
ENSMUSG00000001270	protein_coding	Ckb	CKB	4.28869	0.129113	0.777161	0.600654	0.513332	0.392818	0.570991	2.5736e-12	8.25775e-08	3.62658e-06	0.000236716	6.8432e-11	3.02111e-06	3.93377e-05	0.00196119	6.99924	5.3614	4.63171	3.67622
ENSMUSG00000061778	protein_coding	Mospd2	MOSPD2	4.91473	0.125613	0.593965	0.597033	0.457189	0.635602	0.570947	3.85929e-07	3.84809e-07	0.000100803	1.82214e-08	4.00766e-06	1.21722e-05	0.000742314	4.1262e-07	5.07577	5.07632	3.88865	5.62809
ENSMUSG00000112758	bidirectional_promoter_lncRNA	Gm36172		2.52122	0.412741	1.11115	0.570424	0.364615	0.237301	0.570873	5.17079e-08	0.00467845	0.0652456	0.200597	6.50327e-07	0.0329297	0.159116	0.400681	5.44534	2.82838	1.84357	1.27985
ENSMUSG00000018819	protein_coding	Lsp1	LSP1	6.91135	0.156114	1.23292	0.279362	0.718923	0.0434009	0.568652	8.70414e-25	0.0195433	1.83836e-09	0.692917	7.86905e-23	0.0950138	3.52628e-08	0.839514	10.2797	2.335	6.01148	0.394899
ENSMUSG00000032915	protein_coding	Adgre4	ADGRE4P	0.169927	0.0720212	0.384532	0.369842	0.234743	1.28205	0.567792	0.00182332	0.000684803	0.0399997	2.30798e-07	0.00734539	1.01	0.110533	4.2171e-06	3.1176	3.39559	2.05375	5.17265
ENSMUSG00000022957	protein_coding	Itsn1	ITSN1	4.78737	0.105408	0.729952	0.391932	0.583587	0.563011	0.567121	7.53338e-15	3.42872e-05	4.6897e-10	5.33846e-10	2.75668e-13	0.000589165	1.01183e-08	1.52301e-08	7.77519	4.14295	6.22915	6.20882
ENSMUSG00000034652	protein_coding	Cd300a	CD300A	5.7652	0.105293	0.658085	0.462196	0.854902	0.29003	0.566303	1.43427e-26	1.51826e-13	5.3455e-44	9.02744e-07	1.52023e-24	1.44419e-11	1.54017e-41	1.44976e-05	10.6682	7.38555	13.9121	4.91173
ENSMUSG00000044092	protein_coding	C130050O18Rik		1.03637	0.163322	0.762182	-0.0529947	1.05901	0.49466	0.565714	0.000187648	0.786304	2.75188e-07	0.00982535	0.00100343	0.912739	3.72028e-06	0.0434004	3.73509	-0.271113	5.13969	2.58192
ENSMUSG00000034936	protein_coding	Arl4d	ARL4D	1.38636	0.245146	0.489395	0.379812	1.15474	0.235822	0.564942	0.0161775	0.0492124	5.04406e-08	0.196187	0.0473795	0.182457	7.69122e-07	0.394941	2.40489	1.96675	5.44975	1.29249
ENSMUSG00000058099	protein_coding	Nfam1	NFAM1	4.82274	0.108548	0.446831	0.461178	0.711602	0.639206	0.564704	1.37394e-07	9.91543e-08	6.43316e-17	9.59498e-15	1.60786e-06	3.56875e-06	3.29521e-15	5.3584e-13	5.2687	5.32827	8.357	7.74451
ENSMUSG00000026104	protein_coding	Stat1	STAT1	4.47556	0.105041	0.589394	0.679099	0.327454	0.662791	0.564684	4.15924e-15	2.99881e-19	1.16778e-05	1.59051e-20	1.5941e-13	5.70502e-17	0.000111659	1.59642e-18	7.85003	8.96876	4.38352	9.28676
ENSMUSG00000022969	protein_coding	Il10rb	IL10RB	6.14046	0.0837022	0.603781	0.477228	0.692245	0.483183	0.564109	9.50892e-36	3.20584e-22	9.10678e-47	2.58691e-25	1.73979e-33	8.37102e-20	3.2294e-44	3.62533e-23	12.4807	9.69374	14.3609	10.396
ENSMUSG00000058492	transcribed_unprocessed_pseudogene	Scp2-ps2		5.10216	0.36331	0.478032	0.697518	0.767515	0.312286	0.563838	0.0115099	0.000248398	0.000105338	0.107738	0.0355569	0.00316245	0.000771516	0.261938	2.52683	3.66391	3.87795	1.60845
ENSMUSG00000028015	protein_coding	Ctso	CTSO	2.44135	0.0910537	0.801338	0.519403	0.512978	0.418387	0.563027	1.46973e-10	4.94068e-05	3.71643e-05	0.000493912	3.00775e-09	0.000801401	0.000311693	0.00364122	6.40849	4.05842	4.12444	3.48404
ENSMUSG00000037410	protein_coding	Tbc1d2b	TBC1D2B	2.93803	0.0771757	0.585029	0.374044	0.59389	0.696188	0.562288	6.32301e-14	2.26993e-06	2.71364e-14	1.72554e-20	2.05886e-12	5.8244e-05	1.0254e-12	1.72032e-18	7.50121	4.72778	7.61129	9.27808
ENSMUSG00000046223	protein_coding	Plaur	PLAUR	5.27175	0.247424	1.15662	0.573899	0.134587	0.381292	0.5616	8.75161e-17	3.35956e-05	0.330977	0.00461454	4.02705e-15	0.000579524	0.513681	0.0231837	8.3206	4.14762	0.972148	2.83278
ENSMUSG00000041836	protein_coding	Ptpre	PTPRE	3.43467	0.107362	0.892132	0.529943	0.337995	0.484717	0.561197	8.29306e-15	3.28214e-06	0.00302441	8.71164e-06	3.02029e-13	7.97595e-05	0.0137727	0.000109857	7.76302	4.65232	2.96525	4.4469
ENSMUSG00000038523	protein_coding	1700003F12Rik	C20orf144	4.16948	0.370394	0.865175	0.380762	1.00578	-0.0100538	0.560416	6.54533e-07	0.0293998	1.21206e-08	0.959066	6.48583e-06	0.127641	2.01961e-07	0.98243	4.97439	2.17808	5.69802	-0.0513261
ENSMUSG00000020908	protein_coding	Myh3	MYH3	0.750537	0.0518316	0.614676	0.512676	0.219638	0.894639	0.560407	0.000795761	0.00566974	0.230846	9.93299e-07	0.00356665	0.0380756	0.403157	1.57812e-05	3.35427	2.76629	1.19818	4.89296
ENSMUSG00000020798	protein_coding	Spns3	SPNS3	1.09805	0.193929	0.377463	0.521511	0.475499	0.86684	0.560328	0.0537459	0.00984465	0.0181604	3.26056e-05	0.126438	0.0572494	0.0597427	0.00035017	1.92888	2.58124	2.36233	4.15446
ENSMUSG00000034707	protein_coding	Gns	GNS	6.77365	0.0800475	0.730938	0.348071	0.765218	0.396158	0.560096	5.7077e-28	1.85281e-07	1.2091e-30	5.76912e-10	6.69631e-26	6.31047e-06	1.67218e-28	1.64177e-08	10.9638	5.21353	11.5075	6.19661
ENSMUSG00000000149	protein_coding	Gna12	GNA12	5.17987	0.145737	0.391638	0.377461	0.992669	0.474757	0.559131	4.36405e-07	1.77185e-06	3.70994e-37	3.20963e-10	4.47141e-06	4.70033e-05	7.32979e-35	9.4414e-09	5.05235	4.77784	12.7364	6.2883
ENSMUSG00000029291	protein_coding	Rufy3	RUFY3	3.9411	0.0840748	0.570073	0.429914	0.707346	0.528196	0.558882	2.44746e-14	2.46289e-08	1.34572e-20	1.02378e-13	8.32192e-13	9.90885e-07	9.35244e-19	5.10346e-12	7.62462	5.57587	9.30454	7.4378
ENSMUSG00000064120	protein_coding	Mocs1	MOCS1	3.94454	0.101668	0.51444	0.373362	0.7211	0.625422	0.558581	1.95016e-10	4.10685e-06	5.17776e-19	1.34e-16	3.89247e-09	9.71419e-05	3.25493e-17	9.00713e-15	6.36522	4.6059	8.90839	8.26996
ENSMUSG00000048200	protein_coding	Cracr2b	CRACR2B	1.19085	0.274959	0.639664	0.399381	0.691507	0.499736	0.557572	0.00209006	0.0413677	0.000696747	0.0139823	0.00828104	0.161422	0.00396707	0.0570937	3.07713	2.03983	3.39086	2.45772
ENSMUSG00000096727	protein_coding	Psmb9	PSMB9	4.86341	0.200665	0.577728	0.480282	0.690989	0.481005	0.557501	3.66202e-07	2.79425e-05	1.65709e-09	7.3491e-06	3.83389e-06	0.000500149	3.21424e-08	9.44385e-05	5.08574	4.18962	6.02828	4.48332
ENSMUSG00000006517	protein_coding	Mvd	MVD	6.11705	0.140357	0.953081	0.319683	0.498102	0.458057	0.557231	4.86157e-32	5.83548e-05	4.15384e-10	1.56994e-09	6.98295e-30	0.000927341	9.03265e-09	4.19452e-08	11.7815	4.01937	6.24813	6.03701
ENSMUSG00000061815	protein_coding	Rufy4	RUFY4	2.48726	0.633727	1.18409	0.465144	0.639647	-0.0610525	0.556957	3.42777e-11	0.0248668	0.00197465	0.803887	7.67951e-10	0.113062	0.00966705	0.905432	6.62691	2.24347	3.09402	-0.248319
ENSMUSG00000027508	protein_coding	Pag1	PAG1	2.06747	0.0630746	0.583119	0.295058	0.503868	0.845683	0.556932	5.52207e-11	0.000988107	1.51487e-08	8.08667e-23	1.20211e-09	0.0096897	2.4971e-07	9.76646e-21	6.55613	3.29389	5.65987	9.83337
ENSMUSG00000028709	protein_coding	Mob3c	MOB3C	2.94692	0.103778	0.639626	0.28958	0.74881	0.549184	0.5568	1.98174e-09	0.00950011	1.35843e-12	2.07369e-07	3.35434e-08	0.0557081	4.01434e-11	3.8362e-06	5.9993	2.59351	7.08822	5.19261
ENSMUSG00000027339	protein_coding	Rassf2	RASSF2	4.88086	0.135986	0.350085	0.409932	0.830286	0.630324	0.555157	0.000163972	1.31068e-05	5.24216e-19	2.44744e-12	0.000890488	0.000260124	3.2805e-17	1.00711e-10	3.7689	4.35831	8.90702	7.00628
ENSMUSG00000022540	protein_coding	Rogdi	ROGDI	4.1167	0.165153	0.694256	0.40227	0.739754	0.376895	0.553294	1.52245e-08	0.00115727	1.71285e-09	0.0015206	2.15258e-07	0.011016	3.30848e-08	0.0092576	5.65901	3.24921	6.02293	3.17072
ENSMUSG00000017390	protein_coding	Aldoc	ALDOC	7.10899	0.154576	0.975878	0.367605	0.625838	0.241257	0.552644	2.9513e-23	0.000168008	1.45787e-10	0.0101784	2.46514e-21	0.00227605	3.36038e-09	0.0446151	9.93434	3.76282	6.40972	2.56971
ENSMUSG00000053687	protein_coding	Dpep2	DPEP2	4.50951	0.177589	1.29773	0.404443	0.614761	-0.106944	0.552497	6.76914e-19	0.00543162	2.37735e-05	0.462963	3.9708e-17	0.0367359	0.000211032	0.671971	8.87863	2.78026	4.22614	-0.733977
ENSMUSG00000029571	protein_coding	Tmem106b	TMEM106B	5.09823	0.0994472	0.723109	0.420009	0.806761	0.257124	0.551751	7.41858e-09	0.000798626	1.17026e-10	0.0324214	1.1189e-07	0.00823015	2.7339e-09	0.108865	5.78116	3.35327	6.44314	2.13918
ENSMUSG00000025612	protein_coding	Bach1	BACH1	3.8898	0.0861987	0.533152	0.45679	0.709681	0.506228	0.551463	9.55266e-18	8.16005e-13	7.83514e-30	5.09754e-17	4.92667e-16	6.9575e-11	1.01271e-27	3.65816e-15	8.57921	7.15844	11.3452	8.38442
ENSMUSG00000034613	protein_coding	Ppm1h	PPM1H	4.58985	0.111334	0.618652	0.379257	0.815012	0.392093	0.551253	1.76041e-24	9.16304e-10	4.94956e-41	2.64014e-11	1.55492e-22	4.71136e-08	1.29156e-38	9.16337e-10	10.2115	6.12335	13.4148	6.66536
ENSMUSG00000021281	protein_coding	Tnfaip2	TNFAIP2	8.06484	0.18611	0.850733	0.516735	0.215639	0.620595	0.550926	4.5039e-22	4.18283e-09	0.0142658	2.40163e-13	3.42675e-20	1.89465e-07	0.0493609	1.13982e-11	9.65897	5.8768	2.4505	7.32429
ENSMUSG00000057729	protein_coding	Prtn3	PRTN3	1.32209	0.28955	0.790069	0.242104	1.31853	-0.150433	0.550067	0.000379337	0.190945	9.82615e-08	0.459208	0.00186263	0.443153	1.42898e-06	0.669296	3.55406	1.30779	5.32991	-0.740151
ENSMUSG00000071657	protein_coding	Bscl2	BSCL2	4.19089	0.133345	0.683674	0.301966	0.865998	0.348008	0.549911	2.68498e-10	0.0062502	3.09213e-15	0.00091162	5.24339e-09	0.0408924	1.31988e-13	0.00604724	6.31596	2.73436	7.88713	3.31647
ENSMUSG00000005824	protein_coding	Tnfsf14	TNFSF14	1.76204	0.125694	0.747974	0.342727	0.731408	0.373621	0.548933	2.30661e-05	0.0523846	4.04817e-05	0.028226	0.00015826	0.190759	0.000336455	0.0975143	4.23294	1.93996	4.10471	2.19413
ENSMUSG00000060519	protein_coding	Tor3a	TOR3A	5.09579	0.124941	0.631996	0.554305	0.176513	0.832843	0.548914	3.58439e-16	5.49875e-13	0.0217243	9.72802e-31	1.55232e-14	4.81756e-11	0.0689732	1.9268e-28	8.15184	7.21237	2.29515	11.5263
ENSMUSG00000024011	protein_coding	Pi16	PI16	0.849308	0.105127	0.650582	0.677113	0.400558	0.466523	0.548694	0.00065976	0.00126448	0.0371692	0.0257368	0.00303044	0.0118169	0.104631	0.0909854	3.40578	3.22392	2.0839	2.23016
ENSMUSG00000039005	protein_coding	Tlr4	TLR4	4.92676	0.129985	0.361043	0.496685	0.729298	0.607353	0.548595	0.000546933	2.35336e-06	3.73296e-12	1.7763e-09	0.0025761	6.0153e-05	1.03668e-10	4.68683e-08	3.45665	4.72044	6.94694	6.01705
ENSMUSG00000048148	protein_coding	Nwd1	NWD1	0.211363	0.0412158	0.705112	-0.0699108	1.08337	0.472913	0.54787	0.000487643	0.709998	6.17843e-06	0.0100233	0.00233041	0.87361	6.391e-05	0.0440784	3.48745	-0.371859	4.52019	2.57502
ENSMUSG00000018381	protein_coding	Abi3	ABI3	4.55086	0.142932	0.510227	0.359437	0.865833	0.452263	0.54694	1.32442e-05	0.00249668	3.85541e-13	6.56809e-05	9.61501e-05	0.0201752	1.24001e-11	0.000643171	4.35603	3.02374	7.26054	3.99141
ENSMUSG00000026923	protein_coding	Notch1	NOTCH1	0.997821	0.157079	0.572302	0.53865	0.722201	0.352939	0.546523	0.000884933	0.00196773	3.18221e-05	0.0341651	0.00390932	0.0166694	0.000271834	0.11311	3.32476	3.09506	4.16002	2.11812
ENSMUSG00000029484	protein_coding	Anxa3	ANXA3	7.20825	0.0928727	0.733169	0.465504	0.578732	0.405189	0.545648	6.49568e-26	3.27157e-11	1.0169e-16	1.45839e-09	6.48261e-24	2.28102e-09	5.04075e-15	3.92471e-08	10.5269	6.6338	8.3028	6.0489
ENSMUSG00000024013	protein_coding	Fgd2	FGD2	4.68397	0.224612	0.272449	0.383876	0.962313	0.563645	0.545571	0.035594	0.00339869	1.52276e-13	7.3201e-06	0.0903608	0.0254129	5.23875e-12	9.41472e-05	2.10154	2.92917	7.38515	4.48416
ENSMUSG00000026835	protein_coding	Fcnb	FCN1	0.705048	0.295746	0.615885	0.245386	1.03931	0.281353	0.545483	0.00208154	0.085209	1.4467e-05	0.108276	0.00825577	0.262862	0.00013576	0.262895	3.07835	1.72123	4.33665	1.60599
ENSMUSG00000029822	protein_coding	Osbpl3	OSBPL3	3.72243	0.0883614	0.477399	0.483428	0.468156	0.748317	0.544325	1.488e-09	8.63963e-10	3.55101e-09	1.82246e-24	2.58993e-08	4.51192e-08	6.49609e-08	2.48373e-22	6.04566	6.13271	5.90386	10.2082
ENSMUSG00000005107	protein_coding	Slc2a9	SLC2A9	3.47375	0.116818	0.584218	0.208485	0.996602	0.3868	0.544026	2.79721e-08	0.0525347	3.29092e-21	0.000163109	3.71567e-07	0.19094	2.44369e-19	0.00142612	5.55368	1.93873	9.45305	3.77021
ENSMUSG00000045664	protein_coding	Cdc42ep2	CDC42EP2	3.2008	0.32458	1.15775	0.304368	0.204135	0.508483	0.543684	9.24419e-15	0.0326069	0.162336	0.000206163	3.33507e-13	0.13711	0.312428	0.00174405	7.74924	2.13689	1.39726	3.71134
ENSMUSG00000081534	protein_coding	Slc48a1	SLC48A1	6.72542	0.106836	0.811268	0.325883	0.634825	0.402229	0.543551	9.66041e-25	3.8286e-05	9.16222e-16	1.08068e-07	8.63202e-23	0.000642945	4.19581e-14	2.12911e-06	10.2696	4.11759	8.03759	5.31261
ENSMUSG00000058672	protein_coding	Tubb2a	TUBB2A	5.92583	0.126836	0.635073	0.594328	0.375386	0.569158	0.543486	4.11054e-16	3.75345e-14	1.52471e-06	1.54622e-14	1.77458e-14	4.12804e-12	1.77348e-05	8.50707e-13	8.13526	7.56926	4.80797	7.68365
ENSMUSG00000041058	protein_coding	Wwp1	WWP1	4.52629	0.104004	0.716348	0.502228	0.836484	0.116683	0.542936	3.08076e-18	2.18776e-09	5.99888e-24	0.141738	1.67902e-16	1.04052e-07	5.42251e-22	0.316144	8.70844	5.98321	10.0919	1.46935
ENSMUSG00000037685	protein_coding	Atp8a1	ATP8A1	3.08732	0.090274	0.460779	0.439004	0.764743	0.505629	0.542539	1.61547e-09	3.05809e-08	2.76189e-23	1.49429e-11	2.78655e-08	1.20844e-06	2.40232e-21	5.41406e-10	6.0324	5.53808	9.94095	6.74845
ENSMUSG00000074733	protein_coding	Zfp950		3.55808	0.14695	0.567926	0.50681	0.553292	0.542023	0.542513	5.58577e-05	0.000457865	0.000103821	8.26591e-05	0.000347562	0.0052837	0.000761721	0.000789529	4.02966	3.50427	3.88148	3.93656
ENSMUSG00000019122	protein_coding	Ccl9		8.05476	0.229076	0.866116	0.648622	-0.125731	0.778444	0.541863	1.66532e-35	8.48131e-21	0.0712292	6.25454e-32	2.90845e-33	1.8217e-18	0.169757	1.38674e-29	12.4361	9.35348	-1.80401	11.7603
ENSMUSG00000025779	protein_coding	Ly96	LY96	3.87926	0.191476	0.506862	0.537718	0.577296	0.543812	0.541422	0.000847102	0.000623711	0.000180033	0.000301881	0.00376493	0.00678697	0.00124244	0.00238916	3.33693	3.42109	3.7455	3.61368
ENSMUSG00000070942	protein_coding	Il1rl2	IL1RL2	0.409431	0.0523681	0.53864	0.613546	0.674479	0.336683	0.540837	0.0112202	0.00259504	0.00198134	0.0647211	0.0348089	0.0207931	0.00969638	0.181163	2.53577	3.01203	3.09301	1.84718
ENSMUSG00000022906	protein_coding	Parp9	PARP9	4.68126	0.0940016	0.76067	0.433653	0.503882	0.459079	0.539321	2.88674e-28	1.31982e-10	9.09806e-14	6.36352e-13	3.43925e-26	8.13706e-09	3.25132e-12	2.82179e-11	11.0253	6.42487	7.45338	7.19246
ENSMUSG00000059108	protein_coding	Ifitm6		4.28747	0.260796	0.978309	0.496721	0.63448	0.0439154	0.538356	6.4672e-09	0.00323776	0.000167648	0.782991	9.87034e-08	0.0244567	0.00116628	0.893824	5.80421	2.94421	3.76336	0.275424
ENSMUSG00000093930	protein_coding	Hmgcs1	HMGCS1	6.77123	0.0942983	0.920295	0.423108	0.351401	0.456908	0.537928	1.40492e-43	1.65858e-10	1.07326e-07	5.03037e-13	4.90731e-41	9.99425e-09	1.55752e-06	2.2852e-11	13.8429	6.39003	5.31386	7.22448
ENSMUSG00000087370	protein_coding	Tmem170b	TMEM170B	3.23322	0.112604	0.672198	0.468559	0.347332	0.656906	0.536249	1.90588e-09	2.91225e-05	0.00191108	9.00748e-10	3.24379e-08	0.000516411	0.00939909	2.50045e-08	6.00563	4.18022	3.10371	6.12607
ENSMUSG00000021725	protein_coding	Parp8	PARP8	3.10657	0.0692	0.729301	0.469223	0.279016	0.667206	0.536186	5.88756e-12	9.41367e-06	0.00824471	3.08634e-11	1.46893e-10	0.000195268	0.0314739	1.06129e-09	6.88234	4.43022	2.64188	6.64239
ENSMUSG00000025375	protein_coding	Aatk	AATK	2.17028	0.253892	1.12158	0.200545	1.01876	-0.197135	0.535936	1.22876e-11	0.224	8.85685e-10	0.225926	2.91883e-10	0.484529	1.80133e-08	0.432602	6.77679	1.21596	6.12876	-1.21092
ENSMUSG00000029490	protein_coding	Mfsd7a	SLC49A3	0.874235	0.105788	0.565352	0.472228	0.0699281	1.03112	0.534656	0.00329999	0.012397	0.71724	7.08779e-07	0.0123131	0.067855	0.838285	1.16085e-05	2.93832	2.50064	0.36215	4.95894
ENSMUSG00000017417	protein_coding	Plxdc1	PLXDC1	4.41112	0.123602	0.888968	0.305117	0.674719	0.268939	0.534436	2.47506e-18	0.00266234	2.95959e-11	0.0056254	1.36341e-16	0.0211921	7.37498e-10	0.0272022	8.73323	3.00425	6.64857	2.76885
ENSMUSG00000021948	protein_coding	Prkcd	PRKCD	5.9562	0.105585	0.481232	0.464874	0.491279	0.693519	0.532726	3.80936e-15	3.78179e-14	9.02842e-16	2.76375e-33	1.47471e-13	4.12804e-12	4.14827e-14	6.84259e-31	7.86105	7.56829	8.03939	12.0208
ENSMUSG00000030272	protein_coding	Camk1	CAMK1	6.52488	0.0986701	0.749172	0.462322	0.699398	0.219786	0.532669	1.34968e-27	2.53015e-11	2.27103e-24	0.000860898	1.55964e-25	1.79223e-09	2.12218e-22	0.00576651	10.8856	6.67161	10.1868	3.33243
ENSMUSG00000024079	protein_coding	Eif2ak2	EIF2AK2	4.67348	0.0951647	0.670838	0.541603	0.384106	0.532623	0.532292	9.5028e-13	9.18756e-09	4.5236e-05	3.40528e-09	2.67979e-11	3.93411e-07	0.000370844	8.64709e-08	7.13752	5.74508	4.07897	5.91076
ENSMUSG00000073529	processed_transcript	F830208F22Rik		0.790566	0.0784113	0.59133	0.558096	0.0646311	0.911993	0.531513	0.00302137	0.00509657	0.727073	1.68894e-05	0.0114373	0.034967	0.844781	0.000196932	2.96556	2.80087	0.349021	4.30248
ENSMUSG00000025355	protein_coding	Mmp19	MMP19	3.6859	0.197716	1.14348	0.543352	0.296176	0.142915	0.53148	3.06767e-15	0.0001625	0.0398751	0.304304	1.19662e-13	0.00221635	0.110339	0.520129	7.88812	3.77115	2.05504	1.02725
ENSMUSG00000019970	protein_coding	Sgk1	SGK1	3.45031	0.208506	0.746255	0.452065	0.11471	0.810411	0.53086	4.24226e-07	0.00209126	0.436066	1.26635e-08	4.35533e-06	0.0175816	0.617638	2.92106e-07	5.05775	3.07696	0.778854	5.69054
ENSMUSG00000026482	protein_coding	Rgl1	RGL1	4.74375	0.0908516	1.02104	0.478111	0.279171	0.342477	0.5302	2.26502e-34	7.66668e-09	0.000760697	1.57751e-05	3.7033e-32	3.31484e-07	0.00429056	0.000186279	12.2257	5.77563	3.36671	4.31758
ENSMUSG00000037266	protein_coding	Rsrp1	RSRP1	7.39483	0.169328	0.650594	0.347979	0.731571	0.390208	0.530088	6.69344e-07	0.00783211	2.31877e-08	0.00222529	6.62405e-06	0.0488297	3.71595e-07	0.0126848	4.97005	2.65922	5.58636	3.05839
ENSMUSG00000108393	lincRNA	Gm32633		1.60689	0.402654	0.94879	0.398094	0.803327	-0.0353625	0.528712	8.17636e-06	0.0457442	0.000419591	0.889845	6.21169e-05	0.173357	0.00256995	0.952278	4.46051	1.99775	3.52744	-0.138501
ENSMUSG00000025498	protein_coding	Irf7	IRF7	2.7553	0.300708	0.986028	0.584568	0.260863	0.281376	0.528209	4.12373e-08	0.00136946	0.147436	0.116961	5.31738e-07	0.0125788	0.290388	0.277905	5.48547	3.20101	1.44865	1.56766
ENSMUSG00000048772	protein_coding	Tmem53	TMEM53	1.64388	0.230539	0.579688	0.359786	0.869551	0.30177	0.527699	0.00404237	0.0608257	4.24009e-05	0.110594	0.0145873	0.209958	0.00035051	0.266398	2.87484	1.87476	4.09399	1.59553
ENSMUSG00000037966	protein_coding	Ninj1	NINJ1	7.22246	0.204066	0.91397	0.442469	0.329463	0.421019	0.52673	1.93723e-13	0.000367686	0.00801135	0.000465108	5.94277e-12	0.00441521	0.0307257	0.00344769	7.35306	3.56225	2.65159	3.50009
ENSMUSG00000048249	protein_coding	Crebrf	CREBRF	2.18205	0.153616	0.681633	0.330938	0.970898	0.122185	0.526414	2.77208e-05	0.041739	2.97964e-09	0.431208	0.000186044	0.162478	5.5612e-08	0.646703	4.19142	2.03611	5.93272	0.787126
ENSMUSG00000026458	protein_coding	Ppfia4	PPFIA4	0.743751	0.0924766	0.308734	0.675787	0.931745	0.189075	0.526335	0.119867	0.000697371	9.26603e-06	0.318884	0.235993	0.00741765	9.10797e-05	0.535203	1.55533	3.39061	4.43363	0.996753
ENSMUSG00000043336	protein_coding	Filip1l	FILIP1L	3.82429	0.196924	0.539889	0.505718	0.240971	0.815262	0.52546	0.000352277	0.000843479	0.111044	3.21661e-08	0.00174875	0.00856797	0.235864	6.97559e-07	3.57347	3.33812	1.59352	5.52922
ENSMUSG00000021583	protein_coding	Erap1	ERAP1	5.06174	0.0910695	0.352019	0.519313	0.42063	0.809072	0.525259	1.69578e-07	2.0343e-14	4.42426e-10	1.26633e-35	1.93485e-06	2.31545e-12	9.57552e-09	3.42025e-33	5.22993	7.64844	6.23827	12.4579
ENSMUSG00000002602	protein_coding	Axl	AXL	0.508059	0.220651	0.5747	0.397897	0.492693	0.635504	0.525199	0.000142168	0.059189	0.00688122	0.00121328	0.000785248	1.01	0.0271132	0.00765972	3.80437	1.88679	2.70254	3.23574
ENSMUSG00000039678	protein_coding	Tbc1d13	TBC1D13	5.18585	0.123751	0.485811	0.360982	0.636236	0.61472	0.524437	1.40454e-15	4.60412e-09	1.07785e-25	9.51303e-26	5.72582e-14	2.06441e-07	1.07242e-23	1.35881e-23	7.98506	5.86088	10.4791	10.4909
ENSMUSG00000036390	protein_coding	Gadd45a	GADD45A	3.71615	0.182754	0.463221	0.459689	0.164894	1.00814	0.523987	0.00123504	0.00144805	0.255389	2.58191e-13	0.0051961	0.0131629	0.432211	1.21374e-11	3.23066	3.1849	1.13736	7.31458
ENSMUSG00000027695	protein_coding	Pld1	PLD1	2.45569	0.0932081	0.78993	0.403647	0.624903	0.276931	0.523853	2.45588e-10	0.00112992	3.65022e-07	0.0190196	4.83284e-09	0.0108097	4.81245e-06	0.0724153	6.32973	3.256	5.08635	2.34515
ENSMUSG00000055172	protein_coding	C1ra	C1R	2.73172	0.0913993	0.766401	0.283103	0.53825	0.507477	0.523808	1.05301e-09	0.0241319	2.06498e-05	2.85295e-05	1.86019e-08	0.110549	0.000186172	0.000312081	6.10116	2.25502	4.25775	4.1849
ENSMUSG00000050751	protein_coding	Pgbd5	PGBD5	3.42379	0.0881159	0.647999	0.359705	0.784147	0.303098	0.523737	7.16763e-13	0.000116031	8.44886e-18	0.000611319	2.06291e-11	0.00166507	4.78884e-16	0.00437224	7.1762	3.85436	8.59332	3.42654
ENSMUSG00000036636	protein_coding	Clcn7	CLCN7	4.99599	0.152795	0.616904	0.440336	0.558042	0.477259	0.523136	5.47039e-11	2.90939e-06	3.04459e-09	1.15972e-07	1.19255e-09	7.20154e-05	5.66711e-08	2.26084e-06	6.55754	4.67712	5.92918	5.29973
ENSMUSG00000026821	protein_coding	Ralgds	RALGDS	4.03507	0.269022	0.467318	0.53546	0.127427	0.956658	0.521716	1.89698e-07	8.95276e-10	0.156795	3.62827e-31	2.14531e-06	4.65719e-08	0.304389	7.59127e-29	5.20916	6.12704	1.41593	11.6109
ENSMUSG00000032860	protein_coding	P2ry2	P2RY2	3.71099	0.113357	0.703905	0.503818	0.236687	0.639717	0.521032	8.94134e-16	1.91469e-09	0.00576657	4.51275e-16	3.73423e-14	9.17495e-08	0.0235673	2.85263e-14	8.04058	6.00488	2.76077	8.12394
ENSMUSG00000014602	protein_coding	Kif1a	KIF1A	2.59516	0.0893529	0.628007	0.316175	0.604144	0.53094	0.519816	2.32644e-09	0.00233262	3.29106e-09	8.66799e-08	3.878e-08	0.0191042	6.06872e-08	1.73535e-06	5.9732	3.04425	5.91638	5.35264
ENSMUSG00000021003	protein_coding	Galc	GALC	4.35653	0.0833917	0.537358	0.354695	0.715595	0.468843	0.519123	1.17852e-17	3.3413e-08	4.49919e-30	2.5876e-14	5.93857e-16	1.30487e-06	5.98305e-28	1.38269e-12	8.55502	5.52254	11.3936	7.61744
ENSMUSG00000062232	protein_coding	Rapgef2	RAPGEF2	3.01769	0.164367	0.933258	0.443017	0.0197213	0.680147	0.519036	6.30554e-16	9.29587e-05	0.862836	4.48104e-10	2.67707e-14	0.00137701	0.925243	1.30012e-08	8.08326	3.90827	0.172765	6.23628
ENSMUSG00000020573	protein_coding	Pik3cg	PIK3CG	4.42818	0.088199	0.732047	0.435543	0.565578	0.341096	0.518566	1.62989e-16	9.3528e-07	1.84774e-10	6.35628e-05	7.34599e-15	2.67852e-05	4.23084e-09	0.000625729	8.24658	4.90479	6.37349	3.99918
ENSMUSG00000041598	protein_coding	Cdc42ep4	CDC42EP4	3.12236	0.110098	0.709492	0.397304	0.571143	0.391729	0.517417	1.86409e-13	3.41214e-05	1.05624e-09	1.33549e-05	5.76444e-12	0.000587074	2.12631e-08	0.000159695	7.3582	4.14406	6.10067	4.35421
ENSMUSG00000036353	protein_coding	P2ry12	P2RY12	0.406157	0.124319	0.57681	0.416158	0.450775	0.624679	0.517105	0.00104256	0.0101933	0.0118837	0.00224009	0.0044958	0.0587045	0.0424753	0.0127447	3.27878	2.5692	2.51558	3.0564
ENSMUSG00000061666	protein_coding	Gdpd1	GDPD1	5.26788	0.0815326	0.602128	0.482032	0.497199	0.486896	0.517064	8.51257e-25	3.87702e-16	1.00923e-17	4.08644e-19	7.7414e-23	5.7367e-14	5.67386e-16	3.60465e-17	10.2818	8.14234	8.57289	8.9346
ENSMUSG00000099974	protein_coding	Bcl2a1d	BCL2A1	3.39947	0.285111	0.637687	0.561403	-0.341875	1.20648	0.515924	7.78284e-05	0.000514881	0.035668	2.09927e-14	0.000465877	0.00579111	0.101271	1.13399e-12	3.95099	3.47289	-2.10069	7.6444
ENSMUSG00000022307	protein_coding	Oxr1	OXR1	4.82945	0.0880264	0.788092	0.345822	0.643777	0.284983	0.515668	1.04424e-17	0.000191079	2.88898e-12	0.0012839	5.34962e-16	0.00253446	8.20423e-11	0.00803044	8.56896	3.73053	6.98302	3.21956
ENSMUSG00000027900	protein_coding	Dram2	DRAM2	5.9467	0.0954871	0.715365	0.481217	0.522932	0.341655	0.515292	4.42813e-11	9.74196e-06	1.45732e-06	0.00105962	9.79632e-10	0.000201137	1.70226e-05	0.00688568	6.589	4.42282	4.817	3.2742
ENSMUSG00000032017	protein_coding	Grik4	GRIK4	0.202223	0.0301958	0.459186	0.454683	0.721882	0.416787	0.513134	0.00766238	0.00376883	0.00148446	0.0197645	0.0251954	1.01	0.00760376	0.07467	2.6666	2.89689	3.1777	2.33079
ENSMUSG00000029096	protein_coding	Htra3	HTRA3	1.75191	0.255942	0.891669	0.199174	0.930993	0.0296951	0.512883	9.00488e-07	0.269241	4.71338e-07	0.816474	8.59602e-06	0.536467	6.10356e-06	0.913582	4.91222	1.10481	5.03763	0.232083
ENSMUSG00000027677	protein_coding	Ttc14	TTC14	3.39155	0.099885	0.481794	0.327831	0.587314	0.649913	0.511713	0.000299873	0.0147981	1.21398e-05	5.17894e-07	0.00151554	0.0769792	0.000115789	8.8125e-06	3.61541	2.43728	4.37506	5.01956
ENSMUSG00000019998	protein_coding	Stx7	STX7	5.80258	0.0895864	0.895551	0.431351	0.498069	0.215636	0.510152	2.15046e-40	1.25594e-10	1.09561e-13	0.000697363	5.24611e-38	7.81559e-09	3.84575e-12	0.00487039	13.3055	6.43241	7.42883	3.39061
ENSMUSG00000037344	protein_coding	Slc12a9	SLC12A9	3.64484	0.175683	0.517396	0.343348	0.780814	0.39649	0.509512	1.41764e-06	0.00158934	3.03622e-13	0.00012503	1.29151e-05	0.014129	1.00698e-11	0.0011277	4.82251	3.15786	7.29278	3.83605
ENSMUSG00000097375	lincRNA	6720427I07Rik		1.56424	0.0821645	0.383553	0.441528	0.796473	0.414477	0.509008	0.0274788	0.0123265	8.21244e-06	0.0151413	0.0734218	0.0676638	8.21839e-05	0.0606591	2.20465	2.50266	4.45957	2.42898
ENSMUSG00000032750	protein_coding	Gab3	GAB3	1.30267	0.11634	0.75127	0.216742	0.83433	0.232846	0.508797	0.000111881	0.261056	2.59776e-05	0.184068	0.000634735	0.52706	0.000227674	0.378664	3.86327	1.1239	4.20613	1.32833
ENSMUSG00000038178	protein_coding	Slc43a2	SLC43A2	4.45814	0.102688	0.481371	0.328633	0.72254	0.502282	0.508707	2.65375e-12	2.404e-06	8.76554e-26	3.81963e-14	7.03198e-11	6.12124e-05	8.7846e-24	1.9909e-12	6.99494	4.71611	10.4986	7.56699
ENSMUSG00000086196	antisense_RNA	Gm13571		0.303409	0.179181	0.235735	0.485928	0.025528	1.2875	0.508673	0.0311095	0.010662	0.69269	2.55056e-06	0.0809827	0.0607035	0.821674	3.72187e-05	2.15567	2.55359	0.395207	4.70405
ENSMUSG00000053175	protein_coding	Bcl3	BCL3	2.6399	0.270451	0.291623	0.670956	0.24548	0.82064	0.507175	0.0787503	6.62355e-05	0.141217	4.40481e-07	0.170587	0.00102924	0.281494	7.57331e-06	1.75798	3.98942	1.47127	5.05058
ENSMUSG00000047747	protein_coding	Rnf150	RNF150	2.14787	0.0965507	0.843974	0.283753	0.975722	-0.0747613	0.507172	1.76945e-15	0.00853244	5.97868e-20	0.489638	7.06354e-14	0.0515313	4.01384e-18	0.69371	7.95652	2.63024	9.14472	-0.690884
ENSMUSG00000039497	protein_coding	Dse	DSE	4.45058	0.0901149	0.633165	0.373222	0.729814	0.291091	0.506823	1.85867e-19	1.94106e-07	1.93464e-25	1.6567e-05	1.15185e-17	6.59415e-06	1.91114e-23	0.000194701	9.0213	5.2049	10.4236	4.30675
ENSMUSG00000060224	protein_coding	Pyroxd2	PYROXD2	3.75693	0.166798	0.860892	0.146999	0.975636	0.0410057	0.506133	1.91971e-13	0.212956	9.4979e-17	0.704197	5.90081e-12	0.470772	4.72504e-15	0.846819	7.35427	1.24548	8.3109	0.379661
ENSMUSG00000005580	protein_coding	Adcy9	ADCY9	1.38778	0.103582	1.11705	0.0496252	0.652833	0.204933	0.50611	1.29141e-10	0.771322	0.0001496	0.207264	2.66413e-09	0.905523	0.00105291	0.409266	6.42818	0.290646	3.79173	1.26112
ENSMUSG00000027698	protein_coding	Nceh1	NCEH1	4.25737	0.081512	0.528065	0.431201	0.569481	0.495593	0.506085	2.27235e-16	5.13084e-11	8.50095e-19	1.63163e-15	1.00935e-14	3.39938e-09	5.17921e-17	9.6182e-14	8.20676	6.56709	8.85325	7.96655
ENSMUSG00000020823	protein_coding	Sec14l1	SEC14L1	4.35385	0.094157	0.590064	0.230777	0.856616	0.339778	0.504309	3.22766e-18	0.000704409	2.42831e-37	1.92555e-07	1.74669e-16	0.0074746	4.93876e-35	3.58447e-06	8.70316	3.38786	12.7695	5.20638
ENSMUSG00000017309	protein_coding	Cd300lg	CD300LG	3.26335	0.130734	0.633317	0.302787	0.857905	0.218318	0.503081	1.2801e-08	0.00833272	1.99801e-14	0.0471571	1.84731e-07	0.0506929	7.61224e-13	0.143844	5.6887	2.63828	7.65076	1.98489
ENSMUSG00000048078	protein_coding	Tenm4	TENM4	0.240007	0.0525796	0.756295	0.534087	0.60526	0.115629	0.502818	0.00022218	0.0052534	0.0050556	0.550875	0.00116981	0.0358583	0.0211619	0.741841	3.69236	2.79107	2.80347	0.59645
ENSMUSG00000050232	protein_coding	Cxcr3	CXCR3	1.59005	0.135689	0.57933	0.339011	0.427089	0.665137	0.502642	0.00191476	0.0722348	0.0220437	0.00034956	0.00766154	0.235758	0.0697471	0.0027116	3.10314	1.79764	2.28961	3.5755
ENSMUSG00000015733	protein_coding	Capza2	CAPZA2	7.80692	0.0742307	0.414839	0.528034	0.378409	0.683557	0.50121	1.4011e-07	2.30687e-11	1.59703e-06	1.6742e-19	1.63504e-06	1.65616e-09	1.84982e-05	1.51648e-17	5.2651	6.68515	4.79869	9.03274
ENSMUSG00000064342	Mt_tRNA	mt-Ti	TRNI	5.40846	1.38596	0.524948	0.430991	0.78792	0.259417	0.500819	0.00619825	0.0140088	0.000269402	0.119706	0.0210289	0.0739454	0.00177083	0.282258	2.7371	2.45704	3.64307	1.55601
ENSMUSG00000079057	protein_coding	Cyp4v3	CYP4V2	5.02403	0.0956992	0.917452	0.327491	0.508783	0.247674	0.50035	1.30818e-18	0.00160378	9.20601e-07	0.0130471	7.39168e-17	0.0142289	1.11488e-05	0.0541078	8.80503	3.15522	4.90789	2.48248
ENSMUSG00000034459	protein_coding	Ifit1	IFIT1	0.595935	0.0970496	0.713003	0.320883	0.246568	0.720225	0.50017	0.00033546	0.119153	0.190443	0.000420773	0.0016761	0.325289	0.350862	0.00317772	3.58626	1.55834	1.30927	3.5267
ENSMUSG00000026170	protein_coding	Cyp27a1	CYP27A1	3.47003	0.13076	0.742903	0.208138	0.960844	0.0827681	0.498663	2.40579e-08	0.125854	7.61457e-13	0.516533	3.2377e-07	0.335829	2.35066e-11	0.715405	5.57996	1.53066	7.16792	0.648698
ENSMUSG00000042726	protein_coding	Trafd1	TRAFD1	3.78914	0.0737558	0.437833	0.472964	0.652917	0.430608	0.49858	9.77123e-07	2.61077e-07	5.79162e-13	4.68711e-07	9.24717e-06	8.56346e-06	1.83291e-11	8.04008e-06	4.89619	5.14958	7.2053	5.0387
ENSMUSG00000038642	protein_coding	Ctss	CTSS	10.2037	0.079996	0.764286	0.413071	0.510404	0.306143	0.498476	2.16627e-26	9.25027e-09	1.23112e-12	9.11592e-06	2.23446e-24	3.94826e-07	3.69336e-11	0.000113987	10.6298	5.74393	7.10183	4.43715
ENSMUSG00000031827	protein_coding	Cotl1	COTL1	8.69575	0.201984	0.482837	0.41633	0.597792	0.49481	0.497942	1.33721e-10	3.31658e-08	1.95255e-15	7.16353e-12	2.74754e-09	1.29903e-06	8.68287e-14	2.76401e-10	6.42288	5.52385	7.94432	6.85435
ENSMUSG00000024965	protein_coding	Fermt3	FERMT3	6.66127	0.124955	0.727399	0.337807	0.674315	0.251088	0.497652	8.71432e-37	4.16125e-09	5.14862e-32	4.50264e-06	1.67413e-34	1.89465e-07	7.57505e-30	6.159e-05	12.6696	5.87765	11.7767	4.58672
ENSMUSG00000052776	protein_coding	Oas1a	OAS1	4.38586	0.188102	0.550453	0.624236	0.355968	0.458733	0.497348	1.56205e-05	9.88535e-07	0.0052163	0.000182301	0.000111557	2.80689e-05	0.0217079	0.00157264	4.31975	4.89391	2.79336	3.74236
ENSMUSG00000024349	protein_coding	Tmem173	TMEM173	5.13572	0.079108	0.524274	0.45518	0.527014	0.480448	0.496729	8.4702e-13	7.9252e-10	3.48066e-13	1.05493e-11	2.40182e-11	4.20477e-08	1.14887e-11	3.93745e-10	7.15332	6.14642	7.27436	6.7988
ENSMUSG00000021200	protein_coding	Asb2	ASB2	0.384744	0.159975	0.685244	0.543626	0.506546	0.249228	0.496161	1.42576e-05	0.00543286	0.000833254	0.0773206	0.000102731	1.01	1.01	0.206137	4.33986	2.78018	3.34151	1.76645
ENSMUSG00000034656	protein_coding	Cacna1a	CACNA1A	2.93346	0.114893	0.83883	0.326669	0.606896	0.209991	0.495596	4.73931e-15	0.00259469	2.46624e-08	0.0432981	1.80741e-13	0.0207931	3.93404e-07	0.135181	7.83364	3.01207	5.57564	2.02082
ENSMUSG00000057135	protein_coding	Scimp	SCIMP	3.73734	0.118186	0.77345	0.616131	0.236365	0.35271	0.494664	3.66751e-09	1.66074e-06	0.0673678	0.00349828	5.90219e-08	4.42321e-05	0.162856	0.0183865	5.89853	4.79085	1.82921	2.92018
ENSMUSG00000028744	protein_coding	Pqlc2	PQLC2	3.15117	0.120275	0.291507	0.353913	0.696159	0.636993	0.494643	0.0234116	0.00750023	7.66728e-08	5.10966e-07	0.0642292	0.0474267	1.13897e-06	8.72459e-06	2.26665	2.67378	5.37479	5.02215
ENSMUSG00000030523	protein_coding	Trpm1	TRPM1	2.69386	0.164695	0.484069	0.418268	0.592829	0.482503	0.494417	1.54144e-05	0.000263647	2.08504e-07	1.00161e-05	0.000110291	0.00333427	2.87212e-06	0.000123888	4.32268	3.64863	5.19159	4.41682
ENSMUSG00000039031	protein_coding	Arhgap18	ARHGAP18	3.38213	0.1975	0.914924	0.548426	0.466575	0.0462546	0.494045	5.46218e-10	0.000205612	0.00153409	0.735941	1.01142e-08	0.00270508	0.0078088	0.864519	6.20522	3.71202	3.16816	0.337233
ENSMUSG00000052087	protein_coding	Rgs14	RGS14	2.44684	0.102352	0.593783	0.559442	0.542308	0.280019	0.493888	5.19563e-05	0.000138195	0.000187189	0.0435348	0.000324864	0.00194355	0.00128669	0.135692	4.04665	3.81138	3.73571	2.01854
ENSMUSG00000026809	protein_coding	Spaca9	SPACA9	4.36901	0.260289	0.972132	0.285061	0.658011	0.0599241	0.493782	3.00248e-08	0.105396	0.000206182	0.714689	3.97119e-07	0.301646	0.00140466	0.852693	5.54129	1.61924	3.71132	0.365566
ENSMUSG00000039936	protein_coding	Pik3cd	PIK3CD	4.57916	0.0889963	0.488219	0.357086	0.531484	0.597923	0.493678	4.78717e-12	4.49202e-07	4.49615e-14	7.61266e-19	1.21209e-10	1.39441e-05	1.64502e-12	6.57477e-17	6.91175	5.04683	7.54577	8.86555
ENSMUSG00000017057	protein_coding	Il13ra1	IL13RA1	5.60023	0.103852	0.797952	0.451154	0.415624	0.305903	0.492658	4.36756e-16	3.99234e-06	2.18222e-05	0.00114829	1.88025e-14	9.50809e-05	0.00019534	0.00733274	8.12791	4.61178	4.24538	3.25142
ENSMUSG00000030187	protein_coding	Klra2		1.05124	0.14986	0.808241	0.685899	-0.190224	0.666036	0.492488	4.51601e-05	0.00107315	0.298683	0.00161539	0.000288473	0.0103709	0.480276	0.00971917	4.07936	3.27061	-1.03926	3.15311
ENSMUSG00000046027	protein_coding	Stard5	STARD5	4.0817	0.142809	0.600347	0.355854	0.581517	0.432013	0.492433	8.83449e-12	5.48151e-05	3.01494e-11	1.16445e-07	2.1552e-10	0.000875268	7.4994e-10	2.2671e-06	6.82432	4.03409	6.64584	5.29899
ENSMUSG00000050777	protein_coding	Tmem37	TMEM37	2.91076	0.148943	0.472901	0.247406	1.00101	0.242912	0.491056	0.000676427	0.0852502	5.54688e-13	0.0739051	0.00309866	0.262862	1.76352e-11	0.199412	3.39896	1.721	7.21118	1.7872
ENSMUSG00000040466	protein_coding	Blvrb	BLVRB	6.33979	0.112033	0.658771	0.506145	0.280146	0.517451	0.490629	8.25621e-17	1.1214e-10	0.000414911	1.70969e-12	3.83352e-15	7.04416e-09	0.00254692	7.21518e-11	8.32751	6.44961	3.53041	7.05632
ENSMUSG00000040483	protein_coding	Xaf1	XAF1	2.2515	0.350665	0.98095	0.433914	0.160371	0.383812	0.489762	3.25735e-07	0.0212644	0.394534	0.040239	3.46211e-06	0.100882	0.577459	0.127737	5.10791	2.30326	0.851424	2.05129
ENSMUSG00000028842	protein_coding	Ago3	AGO3	2.58958	0.194383	0.746485	0.286504	0.459049	0.464895	0.489233	5.33349e-11	0.0127766	5.49075e-05	2.07579e-05	1.16767e-09	0.0690917	0.000438183	0.000235929	6.56132	2.48994	4.03369	4.25658
ENSMUSG00000019564	protein_coding	Arid3a	ARID3A	3.65569	0.0805478	0.598265	0.34932	0.578957	0.427109	0.488413	2.85289e-11	9.519e-05	7.85071e-11	5.03885e-07	6.43848e-10	0.00140381	1.86877e-09	8.61359e-06	6.65397	3.90254	6.50343	5.02483
ENSMUSG00000022587	protein_coding	Ly6e	LY6E	8.15848	0.0819625	0.772749	0.320484	0.49134	0.367832	0.488101	9.59747e-29	4.01053e-06	1.37866e-12	3.18788e-08	1.18003e-26	9.50809e-05	4.05995e-11	6.92654e-07	11.1239	4.61084	7.08618	5.53079
ENSMUSG00000021453	protein_coding	Gadd45g	GADD45G	3.23845	0.199355	0.610956	0.356951	0.774965	0.209498	0.488093	0.000430096	0.0403813	9.70869e-06	0.227969	0.00208194	0.158537	9.47574e-05	0.434832	3.52089	2.04983	4.42356	1.20561
ENSMUSG00000043263	protein_coding	Ifi209	IFI16	0.233981	0.0548984	0.491962	0.429999	0.27663	0.752877	0.487867	0.00323179	0.0107642	0.052549	0.000380513	0.0120791	1.01	0.135336	0.00291067	2.94479	2.55026	1.93861	3.55324
ENSMUSG00000022106	protein_coding	Rcbtb2	RCBTB2	6.10325	0.124666	0.72671	0.364006	0.762405	0.097762	0.487721	1.03928e-08	0.004186	1.9561e-09	0.418646	1.53288e-07	0.0300026	3.74175e-08	0.635258	5.72419	2.86379	6.00141	0.808772
ENSMUSG00000020300	protein_coding	Cpeb4	CPEB4	4.57577	0.188444	0.99517	0.406576	0.342406	0.205312	0.487366	3.05474e-12	0.00446739	0.0163952	0.142661	8.01166e-11	0.0316954	0.0549584	0.31763	6.97518	2.84312	2.4	1.46595
ENSMUSG00000045636	protein_coding	Mtus1	MTUS1	2.32558	0.140739	0.420723	0.530132	0.266818	0.731178	0.487213	0.00376317	0.000355476	0.0716645	3.23371e-07	0.0137541	0.00428793	0.170442	5.73915e-06	2.89736	3.57111	1.80124	5.10929
ENSMUSG00000078942	protein_coding	Naip6	NAIP	2.78331	0.0612653	0.830034	0.280413	0.466712	0.370702	0.486965	5.83266e-15	0.00853062	1.16826e-05	0.000268071	2.17578e-13	0.0515313	0.000111659	0.00216071	7.80751	2.63031	4.38343	3.64435
ENSMUSG00000029204	protein_coding	Rhoh	RHOH	1.08276	0.1019	0.544917	0.483525	0.406779	0.51166	0.48672	0.00434945	0.0119987	0.0351669	0.00736891	0.0155326	0.066301	0.100218	0.0340801	2.85164	2.51218	2.10643	2.6797
ENSMUSG00000074604	protein_coding	Mgst2	MGST2	5.13272	0.13665	0.693846	0.273407	0.704721	0.273222	0.486299	1.09209e-10	0.0129029	4.34063e-11	0.00802885	2.28049e-09	0.0695662	1.06964e-09	0.0365518	6.45362	2.48644	6.59196	2.65085
ENSMUSG00000026932	protein_coding	Nacc2	NACC2	3.42933	0.106107	0.434918	0.295893	0.976138	0.237147	0.486024	5.06723e-10	6.81927e-05	1.83556e-42	0.000704781	9.46274e-09	0.00105719	4.97762e-40	0.00491758	6.21701	3.98251	13.6569	3.38771
ENSMUSG00000021592	protein_coding	Arsk	ARSK	2.90996	0.0710062	0.68484	0.33865	0.641811	0.277776	0.485769	6.7352e-11	0.00186765	1.3907e-09	0.00682936	1.43968e-09	0.0159945	2.75156e-08	0.0320436	6.52644	3.11051	6.05655	2.70505
ENSMUSG00000048677	protein_coding	Tpcn2	TPCN2	3.58777	0.115551	0.617639	0.405913	0.322229	0.595349	0.485282	8.55152e-10	6.07597e-05	0.00148656	3.20438e-10	1.54078e-08	0.00095983	0.00760883	9.4414e-09	6.13434	4.00984	3.1773	6.28855
ENSMUSG00000021242	protein_coding	Npc2	NPC2	7.54962	0.123882	0.620708	0.43014	0.578939	0.310746	0.485133	2.06988e-14	1.18711e-07	9.73044e-13	6.70903e-05	7.14877e-13	4.20446e-06	2.95763e-11	0.000655675	7.64621	5.29547	7.13427	3.98638
ENSMUSG00000037649	protein_coding	H2-DMa	HLA-DMA	2.28348	0.162819	0.401845	0.20757	0.661581	0.669368	0.485091	0.0218638	0.240506	0.000210592	0.000114264	0.0608079	0.505045	0.00142699	0.00104326	2.29273	1.17372	3.70596	3.85812
ENSMUSG00000026303	protein_coding	Mlph	MLPH	1.0034	0.0834546	0.546222	0.317098	0.721945	0.351173	0.48411	0.00400817	0.0883902	0.000176924	0.0528095	0.0144843	0.268743	0.00122221	0.156303	2.87752	1.70395	3.74987	1.93648
ENSMUSG00000031349	protein_coding	Nsdhl	NSDHL	5.73594	0.0839828	0.927131	0.291614	0.289326	0.426879	0.483738	7.65861e-39	2.82515e-05	3.00912e-05	1.03336e-10	1.6815e-36	0.000504324	0.000258968	3.3012e-09	13.0358	4.18712	4.17277	6.46199
ENSMUSG00000038521	protein_coding	C1s1	C1S	0.67595	0.196498	0.548264	0.771046	-0.0783688	0.6939	0.48371	0.00156393	8.47434e-05	0.570816	0.00597486	0.0064045	0.00127517	0.731068	0.0286681	3.16255	3.93057	-0.56685	2.74916
ENSMUSG00000063611	protein_coding	Gm10134		2.26553	0.763546	0.607606	0.467934	0.165694	0.691608	0.483211	0.00165598	0.021133	0.39409	0.000815881	0.00673837	0.100474	0.576991	0.00552664	3.14586	2.3056	0.852224	3.34735
ENSMUSG00000020009	protein_coding	Ifngr1	IFNGR1	5.30469	0.0774507	0.725705	0.373957	0.409068	0.422634	0.482841	8.95566e-26	5.25451e-08	1.76504e-09	8.23191e-11	8.82304e-24	1.99927e-06	3.3998e-08	2.66998e-09	10.4966	5.44248	6.01807	6.4963
ENSMUSG00000006411	protein_coding	Nectin4	NECTIN4	0.279171	0.0349322	0.532785	0.317286	0.881091	0.200178	0.482835	0.00606009	0.0992147	0.00010369	0.208554	0.0206376	0.289683	0.000761161	0.411048	2.74451	1.64867	3.88179	1.25755
ENSMUSG00000053158	protein_coding	Fes	FES	5.61219	0.0680623	0.614821	0.298468	0.656244	0.361504	0.482759	3.67106e-21	5.34166e-06	3.56573e-24	6.67213e-09	2.5881e-19	0.000121184	3.2876e-22	1.61688e-07	9.44161	4.5509	10.1428	5.79898
ENSMUSG00000079429	protein_coding	Mroh2a	MROH2A	1.11946	0.156008	0.350357	0.473523	0.583812	0.522552	0.482561	0.0687878	0.0147676	0.00326783	0.0066592	0.153461	0.0768806	0.014726	0.0314639	1.81981	2.43803	2.94135	2.71342
ENSMUSG00000002108	protein_coding	Nr1h3	NR1H3	3.93902	0.185104	0.00967712	0.561878	0.331487	1.02631	0.482337	0.933348	1.80748e-06	0.00501146	1.12123e-20	0.964239	4.75695e-05	0.0210344	1.14868e-18	0.0836337	4.77384	2.8063	9.32392
ENSMUSG00000074344	protein_coding	Tmigd3	TMIGD3	1.04044	0.234216	0.654501	0.359092	0.777191	0.134825	0.481402	0.00112324	0.0827246	0.000122089	0.485662	0.00479928	0.257695	0.000876229	0.690516	3.25769	1.73509	3.84189	0.697224
ENSMUSG00000041225	protein_coding	Arhgap12	ARHGAP12	4.23176	0.0926913	0.535467	0.498256	0.650608	0.239284	0.480904	2.55551e-08	3.6704e-07	2.00165e-11	0.0100532	3.41528e-07	1.16378e-05	5.06083e-10	0.0441574	5.56945	5.0853	6.7059	2.57399
ENSMUSG00000089929	protein_coding	Bcl2a1b	BCL2A1	4.92203	0.340909	0.665452	0.415841	5.22534e-05	0.840393	0.480434	2.62832e-05	0.00888603	0.999735	7.28238e-08	0.000177539	0.0529255	0.999808	1.47989e-06	4.20349	2.61641	0.000331778	5.38406
ENSMUSG00000030579	protein_coding	Tyrobp	TYROBP	9.84527	0.134835	0.550643	0.399533	0.689019	0.282147	0.480335	1.39367e-15	7.85188e-09	1.65081e-23	2.0001e-05	5.69662e-14	3.38393e-07	1.44498e-21	0.000228725	7.98602	5.77161	9.99208	4.26488
ENSMUSG00000052477	protein_coding	C130026I21Rik		4.94983	0.185513	0.943266	0.449978	0.281923	0.245733	0.480225	3.33591e-09	0.0048325	0.0768232	0.116283	5.40248e-08	0.0337287	0.179774	0.27665	5.91415	2.81799	1.76942	1.57057
ENSMUSG00000108825	TEC	Gm45838		0.49203	0.0640115	0.539004	0.361579	0.535956	0.484112	0.480163	0.00711912	0.0557698	0.00619116	0.0149511	0.0236621	0.198473	0.0249777	0.0600755	2.69122	1.91283	2.73748	2.43356
ENSMUSG00000038280	protein_coding	Ostm1	OSTM1	4.86892	0.0870146	0.612824	0.483852	0.516835	0.305623	0.479784	6.40073e-15	1.00971e-09	5.16581e-11	4.21037e-05	2.37616e-13	5.17165e-08	1.26002e-09	0.000438913	7.79579	6.10787	6.56608	4.09562
ENSMUSG00000044350	protein_coding	Lacc1	LACC1	5.21337	0.0854781	0.35525	0.438994	0.399368	0.717202	0.477704	7.34984e-05	1.52379e-06	9.9494e-06	1.3638e-16	0.000443153	4.09944e-05	9.69016e-05	9.12577e-15	3.96467	4.80809	4.41827	8.26786
ENSMUSG00000025283	protein_coding	Sat1	SAT1	8.49739	0.0794085	0.429557	0.460878	0.683355	0.328599	0.475597	5.25348e-06	1.10419e-06	4.59099e-13	0.000291334	4.21403e-05	3.09568e-05	1.46636e-11	0.00231555	4.5544	4.8721	7.23689	3.62289
ENSMUSG00000023206	protein_coding	Il15ra	IL15RA	3.48956	0.0812295	0.641934	0.413593	0.441629	0.404757	0.475478	4.28682e-07	0.00137784	0.000528351	0.000908389	4.39814e-06	0.0126369	0.0031334	0.00603494	5.05576	3.19925	3.46596	3.31746
ENSMUSG00000040033	protein_coding	Stat2	STAT2	2.98529	0.145778	0.995781	0.36037	0.361068	0.184649	0.475467	4.0754e-11	0.0166438	0.0162597	0.203769	9.07751e-10	0.0838613	0.0547092	0.404935	6.60131	2.39448	2.40303	1.27089
ENSMUSG00000033220	protein_coding	Rac2	RAC2	6.48721	0.0759597	0.635225	0.329916	0.558721	0.377698	0.47539	2.38993e-22	4.46043e-07	1.12943e-17	1.495e-09	1.87403e-20	1.38784e-05	6.27311e-16	4.00148e-08	9.72368	5.04818	8.55992	6.0449
ENSMUSG00000003341	protein_coding	Atp8b3	ATP8B3	1.18691	0.118608	0.634303	0.180917	0.781833	0.302901	0.474989	0.000475515	0.32168	2.37652e-05	0.0728144	0.00228167	0.588274	0.000211032	0.197491	3.49418	0.991012	4.22622	1.79399
ENSMUSG00000046826	protein_coding	Fam187b	FAM187B	1.6128	0.163218	0.591222	0.42548	0.49328	0.384396	0.473594	0.00238779	0.0305575	0.0121983	0.0527876	0.00929776	0.130861	0.0434575	0.156269	3.03721	2.16279	2.50636	1.93665
ENSMUSG00000083282	protein_coding	Ctsf	CTSF	5.99835	0.134497	0.560141	0.258103	0.955379	0.116303	0.472481	4.74053e-19	6.44431e-05	7.00319e-53	0.0575623	2.82392e-17	0.00100731	3.72516e-50	0.16653	8.91817	3.99592	15.3057	1.89902
ENSMUSG00000030691	protein_coding	Fchsd2	FCHSD2	3.13698	0.0673246	0.571818	0.263483	0.788484	0.265906	0.472423	2.68306e-11	0.00260288	6.51646e-21	0.00143025	6.10414e-10	0.0208308	4.69389e-19	0.00877949	6.66299	3.01112	9.3813	3.18848
ENSMUSG00000022453	protein_coding	Naga	NAGA	5.48353	0.177022	0.847064	0.229706	0.706593	0.104293	0.471914	1.8407e-12	0.0552116	3.69976e-09	0.364211	5.00787e-11	0.197489	6.75927e-08	0.582859	7.04605	1.91721	5.89709	0.90737
ENSMUSG00000021640	protein_coding	Naip1	NAIP	0.339529	0.0433643	0.673744	0.289149	0.453344	0.469715	0.471488	0.000195285	0.154174	0.0137327	0.0223299	0.0010396	0.385492	0.0478638	0.081803	3.72504	1.42494	2.46418	2.28471
ENSMUSG00000071669	protein_coding	Snx29	SNX29	2.8095	0.216175	0.766592	0.169125	0.96152	-0.0144707	0.470692	4.39196e-07	0.25912	1.94577e-10	0.949442	4.49401e-06	0.525362	4.43328e-09	0.97949	5.05113	1.12847	6.36556	-0.0634081
ENSMUSG00000019850	protein_coding	Tnfaip3	TNFAIP3	3.65378	0.246223	1.22769	0.428529	-0.333876	0.559016	0.470339	4.33199e-25	0.000206773	0.00455104	4.94605e-07	4.03505e-23	0.00271558	0.0193843	8.4647e-06	10.3467	3.71059	-2.8372	5.02839
ENSMUSG00000078945	protein_coding	Naip2	NAIP	4.28252	0.0601352	0.521132	0.360281	0.472997	0.526774	0.470296	8.23954e-15	8.95521e-08	8.86791e-13	1.54341e-16	3.00792e-13	3.25838e-06	2.70139e-11	1.01899e-14	7.76384	5.34674	7.14702	8.2531
ENSMUSG00000091549	processed_pseudogene	Gm6548		4.76601	0.120517	0.660452	0.488528	0.380297	0.350957	0.470059	3.94973e-09	1.61832e-05	0.000770205	0.00103513	6.30357e-08	0.000312789	0.00433251	0.00675311	5.88628	4.31194	3.36329	3.2808
ENSMUSG00000024401	protein_coding	Tnf	TNF	4.3944	0.289388	0.981021	0.487865	-0.422866	0.831847	0.469467	1.12799e-12	0.000332941	0.00217047	2.60055e-10	3.14631e-11	0.00408363	0.0104737	7.82008e-09	7.11391	3.58822	-3.06586	6.32089
ENSMUSG00000021728	protein_coding	Emb	EMB	6.42892	0.0613064	0.4462	0.421792	0.471006	0.536551	0.468888	9.26652e-32	1.33944e-26	1.75206e-34	1.80866e-47	1.30658e-29	4.35056e-24	3.06721e-32	7.26154e-45	11.727	10.6745	12.2466	14.4725
ENSMUSG00000022235	protein_coding	Cmbl	CMBL	2.42518	0.170264	0.247856	0.408131	0.417959	0.796054	0.4675	0.172389	0.0258976	0.0226521	1.23926e-05	0.309843	0.116434	0.0711059	0.000149668	1.36457	2.22774	2.27925	4.37056
ENSMUSG00000024308	protein_coding	Tapbp	TAPBP	6.33386	0.148233	0.630233	0.36533	0.406901	0.466067	0.467133	2.92819e-18	4.13167e-07	1.82324e-08	1.19243e-11	1.60726e-16	1.30074e-05	2.97002e-07	4.3737e-10	8.7142	5.06279	5.62799	6.78113
ENSMUSG00000007613	protein_coding	Tgfbr1	TGFBR1	3.66191	0.104175	0.233788	0.48851	0.441763	0.70076	0.466205	0.0290793	6.42722e-06	4.17974e-05	1.12286e-11	0.0768828	0.000140084	0.00034635	4.13896e-10	2.18241	4.51182	4.09731	6.7898
ENSMUSG00000027882	protein_coding	Stxbp3	STXBP3	3.78145	0.0785717	0.514541	0.397475	0.617874	0.334897	0.466196	1.68023e-06	0.000262143	1.21601e-08	0.00110087	1.50771e-05	0.00331841	2.02375e-07	0.00707942	4.78851	3.65009	5.69747	3.26339
ENSMUSG00000036067	protein_coding	Slc2a6	SLC2A6	4.05366	0.313971	0.584989	0.494308	-0.0504104	0.834906	0.465948	7.36791e-06	0.00012049	0.698953	1.80035e-11	5.66754e-05	0.00172348	0.82574	6.42889e-10	4.48277	3.84513	-0.386734	6.72136
ENSMUSG00000030826	protein_coding	Bcat2	BCAT2	5.72504	0.10542	0.50898	0.413813	0.677584	0.262964	0.465835	7.79438e-08	1.38917e-05	8.05745e-13	0.00372751	9.49223e-07	0.000273662	2.48184e-11	0.019388	5.37182	4.34557	7.16017	2.90035
ENSMUSG00000060441	protein_coding	Trim5	TRIM5	0.766922	0.120919	0.392464	0.166739	0.823163	0.477371	0.464934	0.0592571	0.364866	7.77084e-05	0.0185828	0.136438	0.630619	0.000592125	0.0712195	1.88628	0.906132	3.95136	2.3538
ENSMUSG00000022876	protein_coding	Samsn1	SAMSN1	3.89708	0.0992259	1.01178	0.410577	0.178865	0.257954	0.464794	2.45327e-16	0.000804237	0.145303	0.028587	1.08346e-14	0.00827033	0.287159	0.0984148	8.19755	3.35133	1.45633	2.18914
ENSMUSG00000026023	protein_coding	Cdk15	CDK15	2.10949	0.136362	0.644169	0.357864	0.659813	0.19667	0.464629	8.13923e-05	0.0316571	6.52777e-05	0.211357	0.000482421	0.13426	0.000508615	0.414537	3.94026	2.14871	3.99287	1.24984
ENSMUSG00000066026	protein_coding	Dhrs3	DHRS3	4.61527	0.106727	0.607704	0.301972	0.681452	0.264971	0.464024	4.75258e-08	0.00735072	8.17605e-10	0.0141015	6.03656e-07	0.0466833	1.67767e-08	0.0574856	5.46033	2.68052	6.14147	2.45467
ENSMUSG00000051285	protein_coding	Pcmtd1	PCMTD1	3.35946	0.118306	0.648859	0.447428	0.642909	0.116882	0.46402	4.75383e-06	0.00167206	6.20332e-06	0.397985	3.85549e-05	0.0147267	6.41196e-05	0.616249	4.57537	3.14303	4.51934	0.845225
ENSMUSG00000032232	protein_coding	Cgnl1	CGNL1	4.01273	0.0883923	0.680055	0.449903	0.00551537	0.72026	0.463933	9.49015e-11	1.7406e-05	0.958097	8.94035e-13	1.99527e-09	0.000330194	0.978594	3.91767e-11	6.47486	4.29581	0.0525422	7.14591
ENSMUSG00000057143	protein_coding	Trim12c		2.23775	0.0880728	0.465107	0.572214	0.393592	0.422567	0.46337	0.00120991	8.28685e-05	0.00641327	0.0023934	0.00511418	0.00124978	0.0256419	0.0134267	3.23653	3.93595	2.72587	3.0365
ENSMUSG00000002897	protein_coding	Il17ra	IL17RA	3.69494	0.113348	0.34197	0.431776	0.614562	0.463984	0.463073	0.000249501	6.30042e-06	7.6049e-11	4.00285e-07	0.00129154	0.000138225	1.81337e-09	6.93844e-06	3.66277	4.51605	6.50822	5.06882
ENSMUSG00000027546	protein_coding	Atp9a	ATP9A	0.31747	0.0379058	0.599771	0.449803	0.814306	-0.0124916	0.462847	0.00180226	0.0225534	0.00014923	0.983941	0.00727772	0.104942	0.00105084	0.993527	3.12102	2.28092	3.79235	-0.0201289
ENSMUSG00000031227	protein_coding	Magee1	MAGEE1	0.384783	0.0407461	0.447662	0.212717	0.540737	0.644785	0.461475	0.0331463	0.242465	0.0053211	0.00243676	0.0854884	0.507371	0.0220794	0.0136339	2.13031	1.16885	2.78692	3.03109
ENSMUSG00000029175	protein_coding	Slc35f6	SLC35F6	5.05117	0.0938444	0.418758	0.43694	0.530569	0.459526	0.461448	4.37287e-10	9.30592e-11	1.32939e-15	6.03247e-13	8.25635e-09	5.92952e-09	5.98875e-14	2.69917e-11	6.2401	6.47782	7.99184	7.19975
ENSMUSG00000020572	protein_coding	Nampt	NAMPT	6.72468	0.0762762	0.539252	0.410032	0.392173	0.504045	0.461375	8.35346e-13	5.33187e-08	1.91063e-07	2.82779e-12	2.37309e-11	2.01717e-06	2.65301e-06	1.15721e-10	7.15523	5.43987	5.20783	6.98603
ENSMUSG00000024334	protein_coding	H2-Oa	HLA-DOA	3.59912	0.195064	0.588296	0.318225	0.70273	0.23195	0.4603	1.24271e-05	0.0174945	1.5412e-07	0.0697414	9.06464e-05	0.087289	2.18389e-06	0.191799	4.36996	2.37615	5.24757	1.81359
ENSMUSG00000036478	protein_coding	Btg1	BTG1	5.73913	0.257339	0.703622	0.350477	0.286193	0.499157	0.459862	1.1946e-08	0.00453983	0.0204416	3.18929e-05	1.7337e-07	0.0321751	0.0656849	0.000343559	5.70049	2.83799	2.31814	4.15951
ENSMUSG00000053040	protein_coding	Aph1c		4.85992	0.340884	0.781921	0.332329	0.769454	-0.0445605	0.459786	3.43512e-06	0.0502638	6.38412e-06	0.804698	2.86615e-05	0.185522	6.58407e-05	0.906189	4.64292	1.95771	4.51325	-0.247272
ENSMUSG00000072720	protein_coding	Myo18b	MYO18B	0.202509	0.0384491	0.521681	0.384786	0.459495	0.473057	0.459755	0.000105939	0.0173517	0.0155126	0.0133246	0.000605719	0.0866414	0.0527124	0.0549977	3.87657	2.37917	2.42018	2.47497
ENSMUSG00000021360	protein_coding	Gcnt2	GCNT2	0.620161	0.039694	0.641753	0.0535639	0.234478	0.908726	0.45963	0.00108862	0.78648	0.219039	5.52563e-06	0.00466954	0.912739	0.388175	7.37495e-05	3.26656	0.270885	1.22909	4.54377
ENSMUSG00000020948	protein_coding	Klhl28	KLHL28	1.67128	0.11647	0.319621	0.469315	0.634772	0.412959	0.459167	0.0711944	0.00848579	0.000387373	0.0187264	0.157437	0.051366	0.00240133	0.0715807	1.80424	2.6321	3.54854	2.35093
ENSMUSG00000035597	protein_coding	Prpf39	PRPF39	3.57961	0.133168	0.321494	0.416832	0.60019	0.498103	0.459154	0.0187685	0.00251037	1.34132e-05	0.000187016	0.0536057	0.0202487	0.000127125	0.00160864	2.3501	3.02209	4.35325	3.73594
ENSMUSG00000041132	protein_coding	N4bp2l1	N4BP2L1	4.38054	0.0598682	0.64408	0.269508	0.68434	0.236545	0.458618	5.47574e-12	0.00473645	3.53029e-13	0.00786226	1.37736e-10	0.0332325	1.16006e-11	0.0359324	6.89266	2.82443	7.27245	2.65793
ENSMUSG00000040428	protein_coding	Plekha4	PLEKHA4	1.39588	0.124334	0.751038	0.332039	0.522128	0.228835	0.45851	0.000136124	0.0925806	0.00790941	0.239726	0.000756085	0.277055	0.0303685	0.448774	3.81511	1.68194	2.65591	1.17567
ENSMUSG00000019876	protein_coding	Pkib	PKIB	5.07815	0.109961	0.388584	0.514015	0.564393	0.36457	0.45789	0.000161549	1.45824e-06	5.91436e-08	0.00030233	0.000878882	3.93903e-05	8.90051e-07	0.00239143	3.77261	4.81687	5.42137	3.6133
ENSMUSG00000104204	TEC	Gm37397		0.352158	0.0440271	0.606769	0.349845	0.634933	0.238202	0.457437	0.00393553	0.0554805	0.00109794	0.138618	0.0142553	0.198073	0.00588321	0.311901	2.88328	1.91509	3.26415	1.48096
ENSMUSG00000103527	TEC	Gm37261		1.48224	0.259808	0.75696	0.0934458	0.720714	0.256758	0.456969	0.00010304	0.636765	0.000476849	0.188124	0.000592004	0.833805	0.00287356	0.384082	3.88332	0.472227	3.49343	1.31615
ENSMUSG00000022136	protein_coding	Dnajc3	DNAJC3	4.26199	0.082146	0.332234	0.513194	0.357009	0.624999	0.456859	7.78432e-05	1.63039e-09	2.68955e-05	1.1913e-14	0.000465877	8.01177e-08	0.000234399	6.57871e-13	3.95094	6.03091	4.19828	7.71697
ENSMUSG00000061232	protein_coding	H2-K1	HLA-A	7.83892	0.185948	0.71542	0.420044	0.268927	0.419842	0.456058	7.19254e-14	1.05198e-05	0.0048237	4.94865e-06	2.32231e-12	0.000215527	0.0203204	6.7048e-05	7.48431	4.4062	2.81858	4.56695
ENSMUSG00000030660	protein_coding	Pik3c2a	PIK3C2A	3.47059	0.127821	0.313125	0.541291	0.422999	0.546763	0.456044	0.030239	0.000186666	0.00345895	0.000104164	0.0791591	0.00248335	0.0154115	0.000964681	2.16695	3.73641	2.9237	3.88068
ENSMUSG00000071715	protein_coding	Ncf4	NCF4	6.78863	0.117488	0.904567	0.275636	0.331684	0.310974	0.455715	5.89423e-32	0.00029534	1.45669e-05	1.76465e-05	8.38781e-30	0.00369158	0.000136584	0.000204956	11.7653	3.61935	4.33514	4.29276
ENSMUSG00000092341	lincRNA	Malat1	MALAT1	7.36938	0.307486	0.767766	0.285632	0.514714	0.253808	0.45548	4.97928e-05	0.126807	0.0070061	0.174661	0.000312736	0.337535	0.0274836	0.364921	4.0566	1.52682	2.69655	1.35738
ENSMUSG00000067889	protein_coding	Sptbn2	SPTBN2	1.12674	0.0427304	0.468566	0.458652	0.375744	0.503892	0.451713	0.000639069	0.000871015	0.00613278	0.00012767	0.00294508	0.0087807	0.0247784	0.00114872	3.41447	3.32918	2.7406	3.83091
ENSMUSG00000025058	protein_coding	5430427O19Rik	CXorf21	2.55515	0.0594275	0.40488	0.370762	0.417546	0.612789	0.451494	0.000262878	0.00127406	0.000210475	2.46473e-08	0.00135123	0.0118814	0.0014269	5.49753e-07	3.64938	3.22176	3.7061	5.57574
ENSMUSG00000092528	transcribed_unprocessed_pseudogene	Nlrp1c-ps		0.193921	0.0264106	0.405294	0.383766	0.68826	0.32724	0.45114	0.0306816	0.0148925	0.00111348	0.0500509	0.0800722	1.01	0.00595017	0.150568	2.16118	2.43498	3.26016	1.95953
ENSMUSG00000042677	protein_coding	Zc3h12a	ZC3H12A	2.39304	0.166636	0.76789	0.569715	0.271731	0.194659	0.450999	5.78572e-08	5.63107e-05	0.0542502	0.147316	7.2176e-07	0.000896996	0.138715	0.324684	5.4253	4.02776	1.92483	1.44908
ENSMUSG00000079049	protein_coding	Serpinb1c	SERPINB1	1.55496	0.272748	0.872319	0.475729	0.181795	0.273923	0.450942	1.26173e-05	0.0202754	0.319446	0.193362	9.18161e-05	0.0975544	0.502895	0.391121	4.36664	2.32121	0.995597	1.3007
ENSMUSG00000032812	protein_coding	Arap1	ARAP1	5.52284	0.094058	0.614348	0.33503	0.556844	0.294271	0.450123	8.76526e-19	1.27917e-06	7.60664e-16	8.72608e-06	5.08352e-17	3.52687e-05	3.51839e-14	0.000109946	8.84983	4.84296	8.06037	4.44655
ENSMUSG00000032000	protein_coding	Birc3	BIRC3	4.71566	0.144772	0.966061	0.341013	0.118666	0.36948	0.448805	4.72734e-26	0.000110575	0.189807	9.2466e-06	4.74866e-24	0.00159365	0.350097	0.000115427	10.5568	3.86613	1.31115	4.43408
ENSMUSG00000036503	protein_coding	Rnf13	RNF13	5.64811	0.0931568	0.602801	0.320458	0.567097	0.304394	0.448688	2.54818e-14	5.61771e-05	6.67452e-13	5.86431e-05	8.64525e-13	0.00089594	2.08835e-11	0.000581149	7.61942	4.02832	7.18594	4.01821
ENSMUSG00000031825	protein_coding	Crispld2	CRISPLD2	0.324105	0.0589258	0.209529	0.548646	0.371775	0.661805	0.447939	0.257722	0.00603183	0.0636754	0.000926594	0.41492	0.0397653	0.156279	0.00612847	1.13179	2.74605	1.85445	3.31192
ENSMUSG00000030560	protein_coding	Ctsc	CTSC	6.81043	0.0720026	0.446278	0.424674	0.14332	0.772333	0.446651	1.28027e-14	2.79582e-13	0.0139609	1.93832e-44	4.5442e-13	2.58555e-11	0.0485001	7.19843e-42	7.70778	7.30388	2.45827	13.9845
ENSMUSG00000054675	protein_coding	Tmem119	TMEM119	2.82952	0.1875	0.25124	0.467053	0.476392	0.5883	0.445746	0.107451	0.00301119	0.00238856	0.000113613	0.216807	0.0230524	0.0113323	0.00103796	1.60975	2.96659	3.03711	3.85951
ENSMUSG00000028278	protein_coding	Rragd	RRAGD	1.33692	0.11591	0.637825	0.19088	0.684111	0.269142	0.445489	0.000240897	0.272083	9.50359e-05	0.111291	0.00125037	0.538544	0.00070969	0.267427	3.67175	1.09828	3.90293	1.59242
ENSMUSG00000066861	protein_coding	Oas1g	OAS1	4.21857	0.212403	0.435516	0.575112	0.280904	0.486411	0.444485	0.000957105	1.32379e-05	0.0328312	0.000123262	0.00417653	0.000262335	0.09515	0.00111531	3.30284	4.35614	2.13414	3.83955
ENSMUSG00000031200	protein_coding	Mtcp1	MTCP1	1.83968	0.121814	0.658238	0.550586	0.487757	0.0812523	0.444458	0.000228603	0.00219526	0.00653433	0.642569	0.0011987	0.0182259	0.0260357	0.807167	3.68511	3.06246	2.71969	0.46411
ENSMUSG00000014353	protein_coding	Tmem87b	TMEM87B	4.45423	0.143707	0.703127	0.285917	0.573141	0.215249	0.444358	3.78117e-10	0.0110517	3.29296e-07	0.0461952	7.21898e-09	0.0624419	4.38744e-06	0.141695	6.2628	2.54106	5.10586	1.99361
ENSMUSG00000085334	processed_transcript	Gm12940		3.55912	0.418377	0.514313	0.22911	0.472933	0.560895	0.444313	0.00901366	0.218081	0.0158914	0.0053112	0.0288967	0.47669	0.0537222	0.0259874	2.61154	1.23165	2.4114	2.78753
ENSMUSG00000041935	protein_coding	AW549877	C5orf51	4.28369	0.0825762	0.66626	0.320061	0.583716	0.2062	0.444059	5.9031e-11	0.00176843	1.0272e-08	0.0350073	1.27422e-09	0.0153923	1.74952e-07	0.115154	6.54617	3.12659	5.72618	2.10827
ENSMUSG00000044468	protein_coding	Fam46c	FAM46C	3.44222	0.088326	0.736136	0.287988	0.47013	0.281381	0.443909	3.55748e-10	0.0135366	5.64127e-05	0.0122683	6.81732e-09	0.072129	0.000448316	0.0516863	6.2723	2.46933	4.02733	2.50433
ENSMUSG00000018340	protein_coding	Anxa6	ANXA6	5.14131	0.111764	0.686374	0.303053	0.670066	0.114875	0.443592	4.46126e-18	0.000124045	1.05237e-17	0.127912	2.37249e-16	0.00176297	5.89244e-16	0.29481	8.66637	3.83799	8.56807	1.52239
ENSMUSG00000030329	protein_coding	Pianp	PIANP	5.51753	0.0976647	0.687171	0.185397	0.584128	0.316631	0.443332	2.76477e-11	0.0739293	1.55427e-08	0.00144699	6.25799e-10	0.239425	2.55899e-07	0.00886392	6.65858	1.78705	5.65546	3.18511
ENSMUSG00000000290	protein_coding	Itgb2	ITGB2	6.45846	0.114375	0.890851	0.399339	0.202236	0.280759	0.443296	8.74504e-15	0.00050177	0.0780697	0.0112799	3.16987e-13	0.00567239	0.181887	0.0484284	7.75629	3.47981	1.762	2.53391
ENSMUSG00000075705	protein_coding	Msrb1	MSRB1	7.48361	0.0761634	0.286658	0.440528	0.308555	0.734956	0.442674	2.49421e-06	7.65865e-13	4.82139e-07	9.91424e-37	2.15623e-05	6.58002e-11	6.22013e-06	2.77879e-34	4.7086	7.16713	5.03329	12.6595
ENSMUSG00000022037	protein_coding	Clu	CLU	7.16819	0.0841227	0.830347	0.328727	0.434377	0.176722	0.442543	3.03989e-18	0.000579301	5.26483e-06	0.0531286	1.66264e-16	0.00639681	5.51193e-05	0.157075	8.70996	3.44112	4.55395	1.93387
ENSMUSG00000043953	protein_coding	Ccrl2	CCRL2	0.321077	0.209	0.160653	0.168141	0.096364	1.34358	0.442185	0.125	0.259853	0.212971	1.09797e-05	0.243489	1.01	1.01	0.000134908	1.53412	1.12674	1.24544	4.39692
ENSMUSG00000094410	protein_coding	Gm38394		3.13124	0.128595	0.622469	0.359566	0.446664	0.340033	0.442183	6.52545e-05	0.021618	0.0042515	0.0259309	0.000398608	0.102015	0.0182887	0.0914974	3.99296	2.29701	2.85887	2.22724
ENSMUSG00000024066	protein_coding	Xdh	XDH	5.17172	0.105602	0.695261	0.353108	0.522584	0.19703	0.441996	1.43176e-11	0.000590721	3.66601e-07	0.0456415	3.37496e-10	0.00649598	4.82866e-06	0.140423	6.75465	3.43584	5.08553	1.99869
ENSMUSG00000034563	protein_coding	Ccpg1	CCPG1	3.06312	0.0770357	0.422302	0.367016	0.689379	0.28865	0.441837	0.00068522	0.00365317	3.58615e-08	0.016999	0.00313147	0.0269674	5.61047e-07	0.0665578	3.39543	2.90665	5.51011	2.38673
ENSMUSG00000031591	protein_coding	Asah1	ASAH1	7.51782	0.0509643	0.629926	0.297554	0.529398	0.309624	0.441625	3.38616e-22	5.17262e-06	3.78986e-16	7.04805e-07	2.61517e-20	0.000118154	1.78887e-14	1.15562e-05	9.68815	4.55766	8.14509	4.96003
ENSMUSG00000024885	protein_coding	Aldh3b1	ALDH3B1	6.54281	0.112597	0.689067	0.358548	0.483753	0.234289	0.441414	2.854e-20	1.42053e-06	7.28057e-11	0.000980025	1.87449e-18	3.85278e-05	1.73904e-09	0.00643033	9.22431	4.8221	6.51476	3.2962
ENSMUSG00000062300	protein_coding	Nectin2	NECTIN2	3.59917	0.115619	0.511005	0.290654	0.39544	0.565748	0.440711	7.33239e-06	0.00876891	0.000502145	7.19196e-08	5.6487e-05	0.052507	0.00299535	1.46552e-06	4.4838	2.62093	3.47961	5.38631
ENSMUSG00000029063	protein_coding	Nadk	NADK	6.40522	0.0947093	0.229237	0.497892	0.242977	0.791596	0.440425	0.0161912	1.7658e-07	0.0107938	5.48861e-18	0.0474077	6.06062e-06	0.0392942	4.20274e-16	2.40458	5.22244	2.5493	8.64273
ENSMUSG00000026094	protein_coding	Stk17b	STK17B	4.77566	0.0634987	0.637023	0.432725	0.217553	0.474341	0.44041	4.12839e-12	2.13219e-06	0.0177096	5.37808e-08	1.05925e-10	5.51347e-05	0.0585522	1.11736e-06	6.93272	4.74047	2.37163	5.43833
ENSMUSG00000040710	protein_coding	St8sia4	ST8SIA4	2.74731	0.147416	0.768701	0.386998	0.63177	-0.0271863	0.440071	3.04941e-06	0.0187499	0.0001282	0.887327	2.58644e-05	0.0920354	0.000915806	0.951233	4.66746	2.35047	3.82989	-0.141687
ENSMUSG00000031246	protein_coding	Sh3bgrl	SH3BGRL	6.81945	0.092495	0.48349	0.541977	0.373084	0.360382	0.439733	0.000112721	1.52027e-05	0.00289017	0.00290829	0.000638557	0.000295986	0.0132574	0.015807	3.86144	4.32573	2.97918	2.97727
ENSMUSG00000031216	protein_coding	Stard8	STARD8	2.41854	0.0581669	0.547986	0.165067	0.668137	0.377609	0.4397	1.98159e-08	0.0994601	1.33569e-11	9.4323e-05	2.72895e-07	0.290145	3.43995e-10	0.000885694	5.6136	1.64748	6.76472	3.90475
ENSMUSG00000028439	protein_coding	Fam219a	FAM219A	4.18212	0.12061	0.763454	0.338904	0.419356	0.233165	0.43872	1.04089e-12	0.00150489	8.95335e-05	0.0222274	2.91393e-11	0.0135249	0.000671501	0.0815683	7.12499	3.17374	3.91733	2.28646
ENSMUSG00000039450	protein_coding	Dcxr	DCXR	4.69315	0.204956	0.671251	0.225072	0.926921	-0.0706765	0.438142	3.31456e-06	0.120496	1.55817e-10	0.625195	2.77762e-05	0.327613	3.58561e-09	0.79562	4.6503	1.55269	6.39957	-0.488501
ENSMUSG00000049686	protein_coding	Orai1	ORAI1	3.02754	0.127288	0.4218	0.207831	0.658278	0.464314	0.438056	0.00189915	0.127622	1.13926e-06	0.000480869	0.00761097	0.338756	1.36297e-05	0.00355036	3.10557	1.52355	4.86592	3.49119
ENSMUSG00000038508	protein_coding	Gdf15	GDF15	3.34472	0.421767	0.822756	0.514728	0.02239	0.388175	0.437012	1.08737e-06	0.00246922	0.892749	0.0205182	1.01822e-05	0.0200016	0.942745	0.076872	4.87513	3.02709	0.134827	2.31674
ENSMUSG00000009621	protein_coding	Vav2	VAV2	3.35099	0.116062	0.205933	0.369205	0.576409	0.596134	0.43692	0.0236158	7.08188e-05	2.62006e-10	1.06184e-11	0.0646626	0.00109154	5.84443e-09	3.95329e-10	2.26332	3.97352	6.31974	6.79786
ENSMUSG00000086564	protein_coding	Cd101	CD101	0.231932	0.0391212	0.277958	0.181232	0.350395	0.937755	0.436835	0.0888369	0.283002	0.0622461	0.00010534	0.187032	0.549699	0.153781	0.000974361	1.70157	1.0736	1.86454	3.87795
ENSMUSG00000030830	protein_coding	Itgal	ITGAL	4.24243	0.126871	0.0257586	0.372639	0.389384	0.957028	0.436202	0.813121	0.000692807	0.000364903	1.29083e-19	0.889582	0.00739272	0.0022825	1.19101e-17	0.236402	3.39241	3.56425	9.06115
ENSMUSG00000069874	protein_coding	Irgm2	IRGM	1.71165	0.0624032	0.662844	0.389647	0.339569	0.352376	0.436109	5.03321e-06	0.00813785	0.0199557	0.0124602	4.05589e-05	0.0500216	0.0643626	0.0522576	4.5634	2.6463	2.32718	2.49884
ENSMUSG00000079834	protein_coding	Tmlhe	TMLHE	4.48003	0.0734171	0.622811	0.400265	0.529962	0.190494	0.435883	4.41665e-09	0.000177819	6.99795e-07	0.0615147	6.9763e-08	0.00237752	8.69556e-06	0.174571	5.86778	3.74861	4.96142	1.86978
ENSMUSG00000032667	protein_coding	Pon2	PON2	4.95885	0.0540642	0.529165	0.427985	0.210787	0.575404	0.435835	2.03676e-13	5.76405e-09	0.00385397	8.91178e-17	6.22325e-12	2.52652e-07	0.0168886	6.2145e-15	7.34636	5.82346	2.88987	8.31845
ENSMUSG00000073411	protein_coding	H2-D1	HLA-A	8.21064	0.146151	0.538656	0.368378	0.490489	0.344916	0.43561	8.81089e-11	9.08064e-06	3.3895e-09	1.50828e-05	1.86242e-09	0.000190125	6.23362e-08	0.00017853	6.48606	4.43798	5.91153	4.32748
ENSMUSG00000078956	lincRNA	Gm14221		3.42538	0.148641	0.24951	0.378713	0.569076	0.545105	0.435601	0.0927717	0.0126705	0.000152846	0.000183819	0.193251	0.0687585	0.00107329	0.0015839	1.68095	2.4929	3.7864	3.74027
ENSMUSG00000015027	protein_coding	Galns	GALNS	4.47841	0.107508	0.730352	0.365168	0.497556	0.149006	0.435521	1.72192e-12	0.000391828	1.21619e-06	0.130219	4.72576e-11	0.00466307	1.44875e-05	0.298402	7.05533	3.54553	4.85298	1.51324
ENSMUSG00000066621	protein_coding	Tecpr1	TECPR1	5.49066	0.2316	0.866159	0.277107	0.617092	-0.0184125	0.435486	1.01442e-08	0.0684154	4.84074e-05	0.906935	1.50199e-07	0.227902	0.000392194	0.958966	5.7283	1.82226	4.06319	-0.116906
ENSMUSG00000050931	protein_coding	Sgms2	SGMS2	2.24193	0.276805	0.798035	0.552717	-0.375511	0.766433	0.435419	1.01982e-09	9.09437e-06	0.00457745	7.04589e-11	1.80571e-08	0.000190125	0.0194788	2.31052e-09	6.10628	4.43766	-2.83536	6.51968
ENSMUSG00000041180	protein_coding	Hectd2	HECTD2	1.89937	0.0972557	0.648816	0.280188	0.455295	0.356464	0.435191	1.0153e-05	0.0563096	0.00213269	0.0114838	7.56018e-05	0.199452	0.0103202	0.0491196	4.41389	1.90863	3.0711	2.52762
ENSMUSG00000074024	bidirectional_promoter_lncRNA	4632427E13Rik		0.802738	0.0632733	0.430153	0.311302	0.411303	0.585932	0.434673	0.0299706	0.0999762	0.0359355	0.00301328	0.0786038	0.290949	0.101843	0.0163188	2.17048	1.64497	2.09766	2.96638
ENSMUSG00000021238	protein_coding	Aldh6a1	ALDH6A1	2.61408	0.143874	0.845674	0.221074	0.719039	-0.0471869	0.43465	3.29612e-07	0.181309	1.49001e-05	0.788793	3.49849e-06	0.427646	0.00013933	0.89707	5.10568	1.33673	4.33016	-0.267878
ENSMUSG00000039208	protein_coding	Metrnl	METRNL	5.32611	0.136261	0.681556	0.384908	0.331299	0.339507	0.434318	2.41838e-09	0.000728914	0.00380448	0.00190704	4.01818e-08	0.00767827	0.0167247	0.0112017	5.96688	3.37847	2.89393	3.10434
ENSMUSG00000026880	protein_coding	Stom	STOM	5.89171	0.0807602	0.575266	0.36834	0.341719	0.450589	0.433979	8.74935e-26	1.51951e-11	3.15855e-10	3.68837e-18	8.6754e-24	1.11183e-09	6.96694e-09	2.89898e-16	10.4988	6.74602	6.29079	8.68801
ENSMUSG00000019873	protein_coding	Reep3	REEP3	4.49501	0.0630829	0.794104	0.31953	0.313732	0.304678	0.433011	6.72241e-21	0.000162769	0.000210031	0.000168732	4.61235e-19	0.00221635	0.00142474	0.00147096	9.37802	3.77073	3.70664	3.76174
ENSMUSG00000069893	protein_coding	9930111J21Rik1		2.50329	0.28193	0.304145	0.426616	0.933214	0.0667302	0.432676	0.104378	0.0196636	6.9671e-07	0.69592	0.212134	0.0953608	8.67282e-06	0.841235	1.62399	2.3327	4.96228	0.390834
ENSMUSG00000036908	protein_coding	Unc93b1	UNC93B1	7.17292	0.0780684	0.572732	0.248548	0.657524	0.251352	0.432539	5.719e-24	1.35681e-05	2.96823e-31	3.69393e-06	4.93794e-22	0.000267684	4.27611e-29	5.18651e-05	10.0966	4.35074	11.628	4.6279
ENSMUSG00000034709	protein_coding	Ppp1r21	PPP1R21	4.3423	0.0735485	0.494262	0.300524	0.477839	0.456905	0.432382	1.66862e-10	0.000149829	7.89351e-10	1.26434e-09	3.37878e-09	0.00207841	1.6318e-08	3.43987e-08	6.3891	3.79135	6.14705	6.07186
ENSMUSG00000026395	protein_coding	Ptprc	PTPRC	6.33482	0.0725659	0.629299	0.3904	0.364864	0.341658	0.431555	5.58577e-12	1.9191e-05	6.49753e-05	9.98372e-05	1.40045e-10	0.000357435	0.000506829	0.000930415	6.88983	4.2741	3.99397	3.89099
ENSMUSG00000060012	protein_coding	Kif13b	KIF13B	2.25239	0.110464	0.514067	0.197635	0.772166	0.242329	0.431549	0.000344804	0.169661	7.7253e-08	0.077485	0.00171609	0.410571	1.14513e-06	0.206428	3.57908	1.37329	5.37343	1.76547
ENSMUSG00000010660	protein_coding	Plcd1	PLCD1	0.445033	0.0777721	0.458116	0.418221	0.508639	0.340906	0.43147	0.0241724	0.0289862	0.00580069	0.108943	0.0659516	0.12656	0.0236787	0.264126	2.25438	2.18367	2.75884	1.60296
ENSMUSG00000018752	protein_coding	Tnfsfm13	TNFSF12-TNFSF13	1.73953	0.151554	0.646926	0.282987	0.485367	0.309863	0.431286	0.000802629	0.147332	0.0119579	0.105146	0.00359324	0.373788	0.0427002	0.257236	3.35189	1.44902	2.51338	1.6204
ENSMUSG00000025810	protein_coding	Nrp1	NRP1	4.78216	0.0725401	0.563316	0.252834	0.715485	0.191214	0.430712	2.92448e-19	8.99726e-05	9.85837e-30	0.00197317	1.76954e-17	0.00133641	1.25084e-27	0.0115173	8.97152	3.91615	11.3251	3.09424
ENSMUSG00000070960	processed_pseudogene	Gm19680		3.07119	0.134426	0.783702	0.149497	0.753629	0.0353204	0.430537	1.80489e-07	0.321888	4.49824e-07	0.794729	2.04796e-06	0.588412	5.8359e-06	0.900305	5.21839	0.990586	5.04656	0.260174
ENSMUSG00000029103	protein_coding	Lrpap1	LRPAP1	7.48764	0.227889	1.0057	0.3615	0.333151	0.02137	0.430429	8.60149e-11	0.0204093	0.0323116	0.885443	1.8234e-09	0.0980448	0.0939197	0.949968	6.48969	2.31874	2.14053	0.144073
ENSMUSG00000028412	protein_coding	Slc44a1	SLC44A1	4.83674	0.0639274	0.592662	0.373494	0.228518	0.52699	0.430416	7.80816e-22	1.57505e-09	0.000250151	1.31232e-19	5.82542e-20	7.76851e-08	0.00166326	1.20337e-17	9.60243	6.03649	3.66211	9.05935
ENSMUSG00000031652	protein_coding	N4bp1	N4BP1	4.24153	0.0952115	0.36393	0.458407	0.113367	0.785922	0.430407	3.37949e-05	1.75864e-07	0.198068	8.39045e-21	0.000222248	6.05162e-06	0.361504	8.83973e-19	4.14626	5.22319	1.28707	9.35462
ENSMUSG00000019810	protein_coding	Fuca2	FUCA2	7.13915	0.06699	0.516961	0.377177	0.422266	0.404522	0.430231	6.54498e-17	1.3082e-09	7.5761e-12	7.39357e-12	3.06676e-15	6.54935e-08	2.01883e-10	2.83802e-10	8.35497	6.06639	6.84634	6.84983
ENSMUSG00000023030	protein_coding	Slc11a2	SLC11A2	5.27083	0.227236	0.465031	0.432845	0.25211	0.570913	0.430224	1.11292e-08	1.07681e-07	0.0020704	1.79798e-13	1.63211e-07	3.8342e-06	0.0100681	8.78587e-12	5.71256	5.31326	3.07994	7.36302
ENSMUSG00000043004	protein_coding	Gng2	GNG2	5.33609	0.0641882	0.648236	0.331595	0.477858	0.262633	0.430081	1.62671e-16	3.71058e-05	1.96817e-09	0.00056846	7.34599e-15	0.000628934	3.75445e-08	0.00411162	8.24682	4.1248	6.00041	3.44623
ENSMUSG00000030474	protein_coding	Siglece	SIGLEC9	0.319218	0.107052	0.306202	0.391431	0.302167	0.719937	0.429934	0.0203797	0.0262757	0.0576217	0.000475448	0.0573884	1.01	1.01	0.00351382	2.31928	2.22211	1.89856	3.49422
ENSMUSG00000045326	protein_coding	Fndc7	FNDC7	0.874106	0.152677	0.725949	0.336587	0.63458	0.0213969	0.429628	0.000350541	0.0873299	0.00215718	0.88853	0.00174182	0.267288	0.0104168	0.95166	3.57477	1.70965	3.06769	0.140165
ENSMUSG00000003420	protein_coding	Fcgrt	FCGRT	3.68922	0.185698	0.485774	0.304203	1.18399	-0.256024	0.429486	0.000142192	0.0198955	1.25409e-20	0.043823	0.000785248	0.0961593	8.75963e-19	0.136305	3.80432	2.32831	9.31203	-2.01578
ENSMUSG00000030825	protein_coding	Hsd17b14	HSD17B14	3.24991	0.128613	0.717011	0.417379	0.399025	0.183985	0.42935	5.65001e-07	0.00381439	0.00545832	0.180519	5.66069e-06	0.0279254	0.0225743	0.373022	5.00281	2.89312	2.77866	1.33916
ENSMUSG00000037824	protein_coding	Tspan14	TSPAN14	3.96362	0.0695583	0.405821	0.319579	0.612477	0.378431	0.429077	8.63242e-08	5.33826e-05	3.18832e-15	3.11406e-07	1.04466e-06	0.000856501	1.35259e-13	5.56003e-06	5.35338	4.0403	7.88331	5.11641
ENSMUSG00000029468	protein_coding	P2rx7	P2RX7	4.51748	0.0984552	0.253504	0.315865	0.66136	0.484734	0.428866	3.06701e-05	6.39303e-07	1.97045e-27	4.38019e-16	0.000203967	1.91302e-05	2.16281e-25	2.78067e-14	4.16843	4.97895	10.8511	8.12756
ENSMUSG00000025268	protein_coding	Maged2	MAGED2	5.52992	0.0811209	0.408667	0.360675	0.529953	0.415395	0.428672	2.39002e-07	5.91163e-06	2.94838e-11	5.31499e-08	2.64288e-06	0.000131647	7.36031e-10	1.1058e-06	5.16612	4.52953	6.64913	5.44044
ENSMUSG00000040528	protein_coding	Milr1	MILR1	4.9129	0.086282	0.759781	0.410812	0.319332	0.223784	0.428427	1.41392e-15	1.68088e-05	0.000768743	0.0136129	5.74882e-14	0.000321332	0.00433064	0.0559701	7.98424	4.30354	3.36381	2.46732
ENSMUSG00000022575	protein_coding	Gsdmd	GSDMD	4.53584	0.100595	0.481494	0.361736	0.44335	0.425825	0.428101	2.45401e-07	0.000113097	2.29569e-06	1.30271e-06	2.69783e-06	0.00162648	2.56739e-05	2.00537e-05	5.16118	3.86063	4.72548	4.83934
ENSMUSG00000027994	protein_coding	Mcub	MCUB	4.99349	0.144821	0.988175	0.373555	0.11857	0.231208	0.427877	3.44034e-15	0.00272624	0.340385	0.0517806	1.3386e-13	0.0215507	0.522478	0.15423	7.8738	2.99703	0.953404	1.94495
ENSMUSG00000034484	protein_coding	Snx2	SNX2	7.3718	0.04465	0.682718	0.405033	0.375488	0.248249	0.427872	5.68645e-33	1.84879e-12	5.00689e-11	6.0652e-06	8.7395e-31	1.53877e-10	1.22558e-09	7.98039e-05	11.961	7.04544	6.57073	4.5241
ENSMUSG00000052331	protein_coding	Ankrd44	ANKRD44	3.6832	0.0747815	0.387761	0.306927	0.53089	0.484366	0.427486	5.31594e-06	0.000438176	5.3421e-10	5.09609e-09	4.2619e-05	0.00512758	1.14191e-08	1.25751e-07	4.55192	3.51595	6.20871	5.844
ENSMUSG00000025203	protein_coding	Scd2	SCD	9.04212	0.138392	0.852399	0.276231	0.284745	0.292941	0.426579	1.79814e-21	0.00204628	0.00147906	0.000688539	1.29559e-19	0.017258	0.00758171	0.00482237	9.51609	3.08343	3.17876	3.3941
ENSMUSG00000030223	protein_coding	Ptpro	PTPRO	3.22871	0.146877	0.553639	0.236263	0.683161	0.231437	0.426125	3.09004e-07	0.0339204	3.54704e-10	0.0299972	3.32103e-06	0.140923	7.77426e-09	0.10218	5.11787	2.12102	6.27276	2.17013
ENSMUSG00000039716	protein_coding	Dock3	DOCK3	3.01486	0.235862	0.312513	0.102712	1.00116	0.287858	0.426062	0.00572769	0.382554	7.55517e-19	0.0101073	0.0196845	0.64667	4.62337e-17	0.0443425	2.76298	0.873201	8.8664	2.57214
ENSMUSG00000047786	protein_coding	Lix1	LIX1	1.60579	0.0633559	0.664894	0.504533	0.337639	0.195647	0.425678	4.27979e-05	0.00191883	0.0387469	0.212138	0.000275099	0.0163592	0.107886	0.415111	4.09183	3.10252	2.06687	1.24771
ENSMUSG00000021709	protein_coding	Erbin	ERBIN	5.18345	0.0842567	0.337564	0.413806	0.621892	0.327919	0.425295	0.00102772	6.16155e-05	1.60684e-09	0.000934704	0.0044393	0.000968752	3.13435e-08	0.00617387	3.28283	4.00654	6.03326	3.30948
ENSMUSG00000069793	protein_coding	Slfn9	SLFN13	3.57043	0.100388	0.301189	0.455197	0.333517	0.610595	0.425124	0.0170561	0.000347116	0.00847644	6.10069e-07	0.0494316	0.0042138	0.0321793	1.01712e-05	2.3855	3.57733	2.63248	4.988
ENSMUSG00000042770	protein_coding	Hebp1	HEBP1	5.2137	0.0927952	0.700403	0.295559	0.529212	0.174748	0.424981	8.6589e-10	0.00959232	3.19584e-06	0.107489	1.5583e-08	0.0560759	3.5106e-05	0.261582	6.13235	2.59019	4.65781	1.60958
ENSMUSG00000058715	protein_coding	Fcer1g	FCER1G	9.07658	0.113466	1.03358	0.269752	0.357786	0.0380334	0.424789	6.91102e-15	0.0424531	0.00709625	0.75911	2.54713e-13	0.164546	0.0277784	0.879471	7.7861	2.02905	2.69229	0.30665
ENSMUSG00000071203	protein_coding	Naip5	NAIP	2.87664	0.0748168	0.498465	0.566492	0.477983	0.155763	0.424676	3.60674e-06	2.56879e-07	8.86443e-06	0.13179	2.99956e-05	8.50961e-06	8.76932e-05	0.300782	4.63285	5.15261	4.44317	1.50708
ENSMUSG00000039652	protein_coding	Cpeb3	CPEB3	2.03756	0.113634	0.503304	0.0787677	0.970011	0.145453	0.424384	0.00027462	0.57706	5.78452e-12	0.278254	0.0014036	0.799657	1.56556e-10	0.492666	3.63813	0.557685	6.88486	1.08425
ENSMUSG00000021190	protein_coding	Lgmn	LGMN	9.1543	0.060859	0.750564	0.353544	0.454912	0.134173	0.423298	1.28648e-18	3.36674e-05	9.40557e-08	0.0991645	7.29591e-17	0.000580011	1.37359e-06	0.247264	8.80691	4.14713	5.33785	1.64892
ENSMUSG00000058135	protein_coding	Gstm1	GSTM5	7.79849	0.170698	0.871203	0.258698	0.555035	0.00715125	0.423022	1.59456e-09	0.0739116	0.000126624	0.949367	2.75977e-08	0.239425	0.000906895	0.97949	6.0345	1.78716	3.83293	0.0635021
ENSMUSG00000105572	TEC	Gm43300		0.653705	0.100003	0.516944	0.491003	0.302363	0.378944	0.422313	0.0126716	0.00352059	0.0961034	0.107134	0.0385643	0.0261774	0.211574	0.261026	2.49287	2.9182	1.66405	1.61121
ENSMUSG00000020598	protein_coding	Nrcam	NRCAM	2.11913	0.190154	0.898596	0.193375	0.737901	-0.144296	0.421394	1.44865e-07	0.255493	1.63078e-05	0.412507	1.68413e-06	0.521532	0.000151266	0.629389	5.25897	1.13711	4.31024	-0.81949
ENSMUSG00000025888	protein_coding	Casp1	CASP1	5.82392	0.0542442	0.387641	0.427357	0.417701	0.452814	0.421378	3.88367e-08	4.3655e-09	4.93423e-09	4.00411e-11	5.03698e-07	1.97069e-07	8.83944e-08	1.35184e-09	5.49606	5.86971	5.84938	6.60393
ENSMUSG00000021127	protein_coding	Zfp36l1	ZFP36L1	5.0939	0.0881221	0.955104	0.0541834	0.631627	0.0436483	0.421141	7.60083e-18	0.62578	1.18687e-08	0.669523	3.94653e-16	0.826902	1.98305e-07	0.824419	8.60546	0.487674	5.7016	0.426803
ENSMUSG00000026471	protein_coding	Mr1	MR1	4.51348	0.148941	0.939158	0.21583	0.607407	-0.0816122	0.420196	1.13878e-09	0.162254	8.71451e-05	0.601323	2.0094e-08	0.399298	0.000656079	0.7796	6.08863	1.39753	3.92385	-0.522498
ENSMUSG00000039621	protein_coding	Prex1	PREX1	4.88457	0.0759489	0.375787	0.282059	0.522772	0.498742	0.41984	1.61274e-10	1.87636e-06	4.86864e-19	8.70599e-19	3.27859e-09	4.90914e-05	3.07458e-17	7.47557e-17	6.39431	4.7663	8.91522	8.85059
ENSMUSG00000038213	protein_coding	Tapbpl	TAPBPL	2.34232	0.0913885	0.628027	0.219663	0.28878	0.54256	0.419758	3.29954e-06	0.0907688	0.0322732	9.17166e-06	2.76654e-05	0.273623	0.0938277	0.000114588	4.65123	1.69136	2.14101	4.43583
ENSMUSG00000031098	protein_coding	Syt8	SYT8	0.740043	0.311917	0.395974	0.240349	0.484493	0.554438	0.418813	0.03465	0.105114	0.00245067	0.00426307	0.0883878	1.01	0.0115794	0.0217472	2.11242	1.62055	3.02937	2.85801
ENSMUSG00000036402	protein_coding	Gng12	GNG12	5.71383	0.028705	0.618817	0.347511	0.331554	0.376067	0.418488	6.00038e-27	2.9405e-09	9.79863e-09	7.84362e-12	6.58713e-25	1.36703e-07	1.67717e-07	3.00301e-10	10.7489	5.93489	5.73418	6.84138
ENSMUSG00000014905	protein_coding	Dnajb9	DNAJB9	3.34551	0.0722711	0.656462	0.369342	0.321835	0.325871	0.418377	1.16626e-07	0.00328376	0.00957863	0.00652009	1.37667e-06	0.0247795	0.03563	0.0309148	5.29871	2.93985	2.59068	2.72041
ENSMUSG00000082292	processed_pseudogene	Gm12250		0.36146	0.110155	0.238256	0.364038	0.512649	0.555796	0.417685	0.247703	0.0131899	0.000106915	0.00406018	0.403022	1.01	1.01	0.0208266	1.15595	2.4786	3.87434	2.87345
ENSMUSG00000037235	protein_coding	Mxd4	MXD4	3.27881	0.228459	0.0290863	0.288349	1.19758	0.153759	0.417193	0.815667	0.0248674	1.79214e-21	0.197041	0.891146	0.113062	1.35438e-19	0.395648	0.233122	2.24346	9.51644	1.29003
ENSMUSG00000026600	protein_coding	Soat1	SOAT1	7.82917	0.0650818	0.668407	0.305543	0.456739	0.237996	0.417171	1.65303e-15	0.000271044	5.17838e-08	0.00315252	6.65065e-14	0.00341905	7.87866e-07	0.0169186	7.96494	3.64151	5.44507	2.95246
ENSMUSG00000107429	antisense_RNA	Gm44206		1.31792	0.480476	0.454223	0.668849	-0.306646	0.851758	0.417046	0.0100789	0.00136856	0.0690881	0.000307429	0.0316967	0.0125788	0.166143	0.00242609	2.57311	3.2012	-1.81784	3.60896
ENSMUSG00000085129	lincRNA	5031425F14Rik		0.95313	0.138111	0.600889	0.260607	0.570413	0.235974	0.416971	0.00221441	0.187264	0.00375037	0.25772	0.00869084	0.436511	0.0165394	0.469363	3.05986	1.31872	2.89843	1.1318
ENSMUSG00000031662	protein_coding	Snx20	SNX20	5.32727	0.0612845	0.280395	0.351758	0.570012	0.46374	0.416476	0.00152733	9.0017e-05	1.38654e-10	4.86789e-08	0.00628139	0.00133641	3.20666e-09	1.01992e-06	3.16944	3.91604	6.41736	5.45607
ENSMUSG00000019302	protein_coding	Atp6v0a1	ATP6V0A1	6.52289	0.0709394	0.79278	0.251661	0.302631	0.318624	0.416424	3.19708e-29	0.000343359	1.72465e-05	2.29592e-06	4.02753e-27	0.00417581	0.00015859	3.38688e-05	11.2215	3.58018	4.29785	4.72546
ENSMUSG00000033671	protein_coding	Cep350	CEP350	3.98906	0.110861	0.512333	0.309832	0.420403	0.422937	0.416376	1.07536e-07	0.00131649	1.30004e-05	5.0292e-06	1.27525e-06	0.0122002	0.000123317	6.79789e-05	5.31351	3.21236	4.3601	4.56357
ENSMUSG00000086503	lincRNA	Xist	XIST	4.97664	0.18998	0.661177	0.305325	0.455743	0.241884	0.416032	1.81816e-05	0.0469742	0.00309834	0.106994	0.000127362	0.176213	0.014063	0.260771	4.28613	1.98653	2.95781	1.61185
ENSMUSG00000032018	protein_coding	Sc5d	SC5D	5.71087	0.0700493	0.549422	0.30637	0.206515	0.601452	0.41594	8.66357e-12	0.000153177	0.0101971	5.15142e-15	2.11686e-10	0.00211604	0.0375262	2.95461e-13	6.82712	3.78586	2.56907	7.82316
ENSMUSG00000070323	protein_coding	Mmp27	MMP27	0.294025	0.0944623	0.51634	0.292356	0.659757	0.195264	0.415929	0.00463983	0.0223804	0.00176866	0.124881	0.016393	1.01	0.00880191	0.289633	2.83103	2.28385	3.12656	1.53461
ENSMUSG00000027035	protein_coding	Cers6	CERS6	4.73721	0.0570299	0.390034	0.389595	0.340544	0.542363	0.415634	3.7736e-10	5.42823e-10	5.44431e-08	1.07022e-19	7.21348e-09	3.01199e-08	8.24696e-07	9.93633e-18	6.26312	6.2062	5.43615	9.08157
ENSMUSG00000023074	protein_coding	Mospd1	MOSPD1	3.97747	0.0857436	0.415577	0.305241	0.621468	0.320189	0.415619	0.000105364	0.00507176	9.64223e-09	0.00209473	0.000603332	0.0349047	1.65244e-07	0.0121079	3.87789	2.80244	5.7369	3.07646
ENSMUSG00000107994	bidirectional_promoter_lncRNA	D830050J10Rik		0.780374	0.106791	0.204953	0.321839	0.728763	0.406072	0.415407	0.306063	0.0787452	0.000554937	0.0438966	0.468374	0.249917	0.0032617	0.136476	1.02352	1.75801	3.45273	2.01508
ENSMUSG00000112226	processed_pseudogene			0.449955	0.0473205	0.410113	0.346912	0.0832744	0.821009	0.415327	0.0411061	0.0823594	0.673317	0.000141038	0.101633	0.257038	0.80819	0.00125307	2.04246	1.73716	0.4216	3.80634
ENSMUSG00000071324	protein_coding	Armc2	ARMC2	1.18386	0.0970529	0.804053	0.500832	0.490889	-0.134569	0.415301	2.33293e-05	0.00795163	0.00967377	0.480471	0.000159923	0.049261	0.0359163	0.68642	4.23038	2.65412	2.58728	-0.705545
ENSMUSG00000002107	protein_coding	Celf2	CELF2	4.68865	0.0544019	0.30205	0.412011	0.450589	0.495132	0.414945	0.000260991	7.84964e-07	5.67164e-08	5.04103e-10	0.00134253	2.30759e-05	8.56319e-07	1.45125e-08	3.65123	4.93907	5.42886	6.21782
ENSMUSG00000074212	protein_coding	Dnajb14	DNAJB14	3.5591	0.0625702	0.669621	0.168325	0.727926	0.0935823	0.414864	1.76699e-20	0.0217452	1.16973e-23	0.179572	1.18073e-18	0.102398	1.0304e-21	0.371696	9.27555	2.29479	10.0262	1.34207
ENSMUSG00000026034	protein_coding	Clk1	CLK1	6.16156	0.105245	0.461008	0.399331	0.487693	0.311004	0.414759	0.000339837	0.00194974	0.000153306	0.0126081	0.00169576	0.0165275	0.00107571	0.0527735	3.58287	3.09778	3.78565	2.49465
ENSMUSG00000030674	protein_coding	Qprt	QPRT	0.284693	0.0817595	0.215994	0.33302	0.804218	0.305348	0.414645	0.134523	0.0154649	0.000376518	0.0449142	0.257358	1.01	1.01	0.138913	1.4965	2.42131	3.55602	2.00546
ENSMUSG00000030589	protein_coding	Rasgrp4	RASGRP4	1.68994	0.30753	1.12009	-0.07228	1.11727	-0.508551	0.414133	6.10636e-10	0.681185	6.86943e-10	0.00363756	1.11991e-08	0.858704	1.44164e-08	0.0190065	6.18766	-0.410846	6.16907	-2.90799
ENSMUSG00000037318	protein_coding	Traf3ip3	TRAF3IP3	4.58949	0.0903076	0.472397	0.370916	0.373147	0.436733	0.413298	8.41981e-08	5.3659e-05	2.41443e-05	3.89064e-07	1.02054e-06	0.000858867	0.000213775	6.8155e-06	5.35789	4.03909	4.22265	5.07423
ENSMUSG00000061758	protein_coding	Akr1b10	AKR1B10	4.60829	0.0592779	0.478928	0.389519	0.35976	0.424852	0.413265	1.52178e-08	6.90593e-06	2.44839e-05	2.06032e-07	2.15258e-07	0.000148813	0.000216227	3.82097e-06	5.65909	4.49657	4.21951	5.19381
ENSMUSG00000037731	protein_coding	Themis2	THEMIS2	3.74003	0.0640552	0.613651	0.209611	0.573299	0.254801	0.41284	2.74814e-11	0.0256231	3.57363e-10	0.0045446	6.22952e-10	0.115629	7.82013e-09	0.022906	6.65947	2.23188	6.2716	2.83766
ENSMUSG00000043157	protein_coding	Arl11	ARL11	5.38814	0.0625225	0.594761	0.263856	0.544749	0.247245	0.412653	8.53236e-16	0.000422055	1.34805e-13	0.0004573	3.57313e-14	0.00496511	4.66334e-12	0.00339829	8.04632	3.52589	7.40135	3.5046
ENSMUSG00000075602	protein_coding	Ly6a		0.446048	0.213307	0.353081	0.308477	0.449439	0.539021	0.412505	0.00459299	0.00945118	0.00556936	0.00250035	0.0162649	1.01	1.01	0.0139425	2.83427	2.59529	2.77211	3.0233
ENSMUSG00000045294	protein_coding	Insig1	INSIG1	6.42202	0.0906201	0.777923	0.330454	0.16868	0.369562	0.411655	7.40464e-23	2.55339e-05	0.0322574	8.81663e-07	6.02126e-21	0.000462004	0.0938015	1.42051e-05	9.84224	4.21003	2.14121	4.91636
ENSMUSG00000030144	protein_coding	Clec4d	CLEC4D	5.38699	0.253942	0.60023	0.750489	-0.513048	0.807909	0.411395	4.62484e-09	8.6042e-14	9.16725e-07	3.68504e-18	7.24558e-08	8.48757e-12	1.11116e-05	2.89898e-16	5.86014	7.46073	-4.90872	8.68811
ENSMUSG00000000732	protein_coding	Icosl	ICOSLG	2.20144	0.0630609	0.471255	0.270162	0.408302	0.494318	0.411009	0.000717836	0.053629	0.00354142	0.000213592	0.00325825	0.193442	0.0157384	0.0017987	3.38267	1.92982	2.91636	3.70237
ENSMUSG00000006519	protein_coding	Cyba	CYBA	9.25689	0.151339	0.487847	0.379432	0.452152	0.32367	0.410775	1.44601e-09	2.57397e-06	2.0451e-08	2.88286e-05	2.52543e-08	6.49196e-05	3.30417e-07	0.000314889	6.05027	4.70218	5.60814	4.18253
ENSMUSG00000022357	protein_coding	Klhl38	KLHL38	1.94311	0.129216	0.718013	0.216706	0.858073	-0.149859	0.410733	1.4189e-05	0.193583	2.93073e-07	0.373812	0.000102333	0.446011	3.9428e-06	0.592761	4.34092	1.30005	5.12785	-0.889355
ENSMUSG00000021939	protein_coding	Ctsb	CTSB	9.56725	0.0664949	0.598839	0.352475	0.451233	0.239895	0.41061	1.03023e-24	1.55042e-09	1.04416e-14	1.79869e-05	9.15233e-23	7.67546e-08	4.09086e-13	0.000208258	10.2634	6.03903	7.73376	4.28852
ENSMUSG00000032046	protein_coding	Abhd12	ABHD12	6.86905	0.0646831	0.345509	0.293896	0.707326	0.295217	0.410487	4.80163e-08	5.12914e-06	9.80982e-29	1.45161e-06	6.08378e-07	0.000117362	1.17974e-26	2.21393e-05	5.4585	4.55944	11.122	4.81778
ENSMUSG00000024030	protein_coding	Abcg1	ABCG1	5.48887	0.0901527	0.446208	0.287578	0.579741	0.328267	0.410449	1.34372e-09	9.94824e-05	2.66348e-15	3.1935e-06	2.35749e-08	0.00145105	1.14397e-13	4.53532e-05	6.06208	3.89185	7.90574	4.65797
ENSMUSG00000029915	protein_coding	Clec5a	CLEC5A	6.18802	0.0796685	0.622408	0.530388	-0.0209158	0.509683	0.410391	3.80174e-09	5.21235e-07	0.843496	5.25689e-07	6.08634e-08	1.59204e-05	0.913551	8.9145e-06	5.8926	5.01833	-0.197424	5.01669
ENSMUSG00000006205	protein_coding	Htra1	HTRA1	3.68749	0.114676	0.598598	0.4896	0.179167	0.37295	0.410079	1.16421e-06	6.02672e-05	0.147798	0.00126157	1.08179e-05	0.000954315	0.290801	0.00791672	4.86163	4.01176	1.44735	3.22458
ENSMUSG00000022218	protein_coding	Tgm1	TGM1	0.531562	0.0765959	0.739793	0.295062	0.471374	0.132938	0.409792	0.000181723	0.112434	0.0236091	0.456036	0.000975434	0.314161	0.0734731	0.666375	3.74316	1.58735	2.26343	0.745391
ENSMUSG00000074829	protein_coding	2010315B03Rik		2.74737	0.110801	0.572669	0.456457	0.595575	0.0140296	0.409683	0.000246945	0.0037528	0.000158403	0.9313	0.0012796	0.027535	0.00110698	0.971316	3.66541	2.89823	3.77751	0.0862098
ENSMUSG00000019823	protein_coding	Mical1	MICAL1	4.08486	0.135922	0.806177	0.292048	0.587075	-0.04695	0.409587	4.91602e-13	0.00851431	1.19545e-07	0.66521	1.45018e-11	0.0514685	1.7222e-06	0.821431	7.2276	2.63096	5.29419	-0.432731
ENSMUSG00000006435	protein_coding	Neurl1a	NEURL1	0.769701	0.0516858	0.659555	0.366604	0.314051	0.295753	0.408991	0.000634358	0.0579276	0.099719	0.12898	0.00292776	0.203434	0.217675	0.296455	3.41648	1.89625	1.64622	1.51814
ENSMUSG00000020638	protein_coding	Cmpk2	CMPK2	0.412881	0.047219	0.41253	0.321598	0.260606	0.641193	0.408982	0.0286893	0.123421	0.164064	0.00218572	0.0759956	0.332579	0.314834	0.0125097	2.18773	1.54057	1.39153	3.06376
ENSMUSG00000040907	protein_coding	Atp1a3	ATP1A3	5.60391	0.0866133	0.592894	0.162191	0.751089	0.129548	0.40893	4.44287e-14	0.0407866	1.03187e-21	0.0860408	1.46529e-12	0.159658	7.97251e-20	0.22322	7.54733	2.04569	9.57366	1.71666
ENSMUSG00000060002	protein_coding	Chpt1	CHPT1	4.30552	0.0708425	0.360595	0.433322	0.389789	0.45069	0.408599	0.000843519	6.44274e-05	0.000331448	1.37434e-05	0.00375226	0.00100731	0.00210272	0.00016372	3.3381	3.99598	3.58939	4.34792
ENSMUSG00000056592	protein_coding	Zfp658		1.95243	0.0679205	0.536032	0.47129	0.386653	0.239992	0.408492	9.0501e-05	0.000777286	0.00502476	0.0716059	0.000529064	0.00806482	0.0210751	0.195247	3.91474	3.36076	2.80544	1.80162
ENSMUSG00000042286	protein_coding	Stab1	STAB1	3.26874	0.222305	0.134278	0.332582	0.180838	0.984086	0.407946	0.329247	0.0166678	0.192325	2.28586e-13	0.492812	0.0839038	0.353892	1.09185e-11	0.975633	2.39395	1.30373	7.33092
ENSMUSG00000026018	protein_coding	Ica1l	ICA1L	0.341045	0.0580489	0.506913	0.182285	0.725912	0.215851	0.40774	0.00914143	0.216028	0.000612713	0.360602	0.0292227	0.474023	0.00354999	0.579823	2.60672	1.23716	3.42592	0.914219
ENSMUSG00000020385	protein_coding	Clk4	CLK4	4.64108	0.0820582	0.528642	0.39953	0.444406	0.258109	0.407672	3.31925e-06	0.000498834	0.000100388	0.0178866	2.78003e-05	0.00564399	0.000740071	0.0691403	4.65001	3.48138	3.88965	2.36796
ENSMUSG00000032359	protein_coding	Ctsh	CTSH	0.344893	0.140813	0.302227	0.150536	0.648662	0.529109	0.407633	0.0247642	0.161808	0.00102627	0.000745606	0.0671865	1.01	1.01	0.0051349	2.24506	1.39902	3.28323	3.37224
ENSMUSG00000058258	protein_coding	Idi1	IDI1	6.09342	0.0841981	0.517887	0.422836	0.237942	0.45029	0.407239	4.18984e-06	0.000174816	0.0345322	3.47944e-05	3.42884e-05	0.00234604	0.0989188	0.000371582	4.60174	3.75288	2.1138	4.13958
ENSMUSG00000026564	protein_coding	Dusp27	DUSP27	0.72347	0.0781523	0.664916	-0.0377759	1.01293	-0.0114489	0.407156	0.000765028	0.843921	6.99237e-07	0.992345	0.00344599	0.935665	8.69556e-06	0.996504	3.36515	-0.196881	4.96158	-0.00959459
ENSMUSG00000031382	protein_coding	Asb11	ASB11	4.41151	0.135104	0.920201	0.315097	0.532241	-0.139698	0.40696	4.48511e-11	0.0231624	0.000127137	0.303823	9.88977e-10	0.107028	0.000909153	0.519547	6.5871	2.27074	3.83194	-1.02827
ENSMUSG00000053113	protein_coding	Socs3	SOCS3	3.04037	0.0901187	0.559129	0.275651	0.670641	0.122332	0.406938	5.87454e-08	0.00886267	4.51542e-11	0.215147	7.3106e-07	0.0528782	1.1092e-09	0.41904	5.42258	2.61731	6.5861	1.23954
ENSMUSG00000020086	protein_coding	H2afy2	H2AFY2	0.515506	0.0533689	0.564347	0.366431	0.477938	0.218507	0.406806	0.00727471	0.0651921	0.0230574	0.253867	0.0241115	0.2199	0.0720479	0.464862	2.684	1.84394	2.27248	1.14101
ENSMUSG00000023861	protein_coding	Mpc1	MPC1	6.57266	0.0750907	0.436998	0.36298	0.418273	0.408564	0.406704	8.54596e-06	0.000217694	1.96479e-05	1.31675e-05	6.47647e-05	0.00283385	0.000178184	0.000157745	4.45103	3.69755	4.26886	4.3573
ENSMUSG00000036622	protein_coding	Atp13a2	ATP13A2	6.23506	0.130399	0.480409	0.252169	0.722251	0.171155	0.406496	1.45939e-06	0.0114585	4.39492e-13	0.0740665	1.32561e-05	0.0640339	1.40699e-11	0.199611	4.81672	2.5284	7.24281	1.7862
ENSMUSG00000046519	protein_coding	Golph3l	GOLPH3L	6.04199	0.106685	0.894253	0.350138	0.233155	0.147554	0.406275	5.34131e-13	0.0047129	0.0597691	0.217808	1.56661e-11	0.0331196	0.148811	0.423002	7.21632	2.82603	1.88249	1.23238
ENSMUSG00000074280	processed_pseudogene	Gm6166		6.45617	0.710959	0.881801	0.193405	0.335639	0.213268	0.406028	3.26216e-06	0.324881	0.0988605	0.290168	2.74267e-05	0.591372	0.216233	0.505253	4.65358	0.984476	1.6504	1.05775
ENSMUSG00000030592	protein_coding	Ryr1	RYR1	0.248717	0.0114543	0.712381	0.145859	0.750841	0.0108315	0.404978	0.000235559	0.455646	0.000152803	0.958218	0.00122764	0.707125	0.00107329	0.982355	3.67747	0.746035	3.78647	0.0523898
ENSMUSG00000030096	protein_coding	Slc6a6	SLC6A6	6.30604	0.0701265	0.42836	0.21307	0.602101	0.376372	0.404975	1.5366e-19	8.08228e-06	4.58619e-37	1.71725e-16	9.60001e-18	0.000171936	8.93339e-35	1.12378e-14	9.04212	4.46299	12.7199	8.24034
ENSMUSG00000039704	protein_coding	Lmbrd2	LMBRD2	3.60968	0.0947182	0.491973	0.320764	0.610017	0.196233	0.404747	0.000114694	0.0124581	1.9132e-06	0.10925	0.000648302	0.0679938	2.18313e-05	0.264394	3.8572	2.49889	4.76238	1.60157
ENSMUSG00000026872	protein_coding	Zeb2	ZEB2	5.36902	0.0676452	0.655341	0.359286	0.266627	0.337554	0.404702	4.73558e-10	0.000646804	0.0112985	0.000869161	8.88658e-09	0.0069858	0.0407984	0.00581594	6.22763	3.41119	2.53333	3.32978
ENSMUSG00000027366	protein_coding	Sppl2a	SPPL2A	5.43309	0.0918126	0.412077	0.347923	0.347701	0.511071	0.404693	7.54795e-13	1.72336e-09	1.52595e-09	6.37063e-21	2.16426e-11	8.43123e-08	2.99346e-08	6.7597e-19	7.16912	6.02194	6.0416	9.38369
ENSMUSG00000030159	protein_coding	Clec1b	CLEC1B	0.686887	0.250184	0.526694	0.213297	0.297876	0.58047	0.404584	0.00452559	0.138581	0.0579931	0.00460994	0.0160595	1.01	0.145595	0.0231745	2.83899	1.48109	1.89575	2.8331
ENSMUSG00000045875	protein_coding	Adra1a	ADRA1A	2.47093	0.0774158	0.19232	0.334877	0.473126	0.616588	0.404228	0.0965196	0.00489892	5.61361e-05	4.34095e-08	0.199276	0.034021	0.000446699	9.18586e-07	1.66197	2.81361	4.02849	5.47639
ENSMUSG00000032193	protein_coding	Ldlr	LDLR	5.07426	0.086992	0.654735	0.333031	0.214155	0.413481	0.40385	1.62326e-22	4.85608e-07	0.00127185	6.22306e-11	1.28597e-20	1.4935e-05	0.0066678	2.05888e-09	9.76297	5.03191	3.22226	6.53828
ENSMUSG00000010406	protein_coding	Mrpl52	MRPL52	7.12701	0.0771682	0.507436	0.244514	0.287249	0.57381	0.403252	4.96764e-08	0.00795307	0.00202755	4.48716e-11	6.26828e-07	0.049261	0.00989798	1.50467e-09	5.45246	2.65406	3.08617	6.58703
ENSMUSG00000022102	protein_coding	Dok2	DOK2	3.51752	0.113206	0.622514	0.328639	0.293692	0.363208	0.402013	3.06558e-06	0.0145296	0.0290175	0.00489883	2.59873e-05	0.0758596	0.0864338	0.0243956	4.66638	2.4439	2.18325	2.81361
ENSMUSG00000029413	protein_coding	Naaa	NAAA	5.30524	0.0904649	0.498618	0.275798	0.616667	0.216303	0.401847	1.94024e-09	0.000995655	7.50127e-14	0.00627918	3.28771e-08	0.00974221	2.70868e-12	0.0299253	6.00273	3.29175	7.47879	2.73283
ENSMUSG00000029798	protein_coding	Herc6	HERC6	2.35271	0.109725	0.493249	0.501772	0.31249	0.299119	0.401657	0.000227743	0.000296455	0.0230867	0.0221466	0.00119501	0.00369999	0.072092	0.0812919	3.68607	3.61838	2.272	2.28784
ENSMUSG00000063659	protein_coding	Zbtb18	ZBTB18	2.57805	0.0927639	0.562319	0.311192	0.334492	0.398352	0.401589	8.42487e-07	0.0068778	0.00478226	0.000206736	8.1129e-06	0.0443543	0.0201827	0.0017479	4.92526	2.7027	2.82135	3.71064
ENSMUSG00000102780	TEC	Gm38253		0.484003	0.031415	0.5212	0.0376506	0.383029	0.662235	0.401029	0.00922354	0.843124	0.0447515	0.00161444	0.0294418	0.935268	0.119991	0.00971737	2.60366	0.197899	2.00698	3.15329
ENSMUSG00000038151	protein_coding	Prdm1	PRDM1	2.11694	0.0513806	0.728507	0.334403	0.132603	0.407058	0.400643	9.01309e-10	0.00418368	0.250955	0.000183382	1.61448e-08	0.0300022	0.427374	0.00158104	6.12597	2.86397	1.14803	3.74087
ENSMUSG00000040774	protein_coding	Cept1	CEPT1	5.59472	0.0658903	0.380844	0.423625	0.366888	0.428682	0.40001	5.66934e-05	8.37287e-06	0.000112712	2.31978e-06	0.000351887	0.000176426	0.000819131	3.41869e-05	4.02617	4.45542	3.86146	4.72336
ENSMUSG00000025932	protein_coding	Eya1	EYA1	1.98952	0.106375	0.873668	0.22987	0.364645	0.131544	0.399932	2.45185e-07	0.173021	0.0305771	0.404956	2.69739e-06	0.415757	0.0902822	0.622646	5.16134	1.36256	2.16253	0.832803
ENSMUSG00000024235	protein_coding	Map3k8	MAP3K8	2.23942	0.0831988	0.450481	0.435123	0.206614	0.507434	0.399913	0.00173138	0.00283896	0.151111	0.00023657	0.00702099	0.0221739	0.295679	0.00196107	3.13282	2.98466	1.43562	3.67638
ENSMUSG00000017830	protein_coding	Dhx58	DHX58	3.14874	0.255605	1.0329	0.328276	0.285705	-0.0475258	0.399839	1.66577e-12	0.0217446	0.0466999	0.729433	4.58804e-11	0.102398	0.123633	0.860388	7.05994	2.2948	1.98901	-0.34588
ENSMUSG00000011831	protein_coding	Evi5	EVI5	3.86536	0.0734135	0.29507	0.501482	0.558034	0.244725	0.399828	0.00619232	4.43396e-06	3.00629e-07	0.0187792	0.0210181	0.00010341	4.03269e-06	0.0717501	2.73742	4.58993	5.12305	2.34989
ENSMUSG00000021596	protein_coding	Mctp1	MCTP1	2.94497	0.134009	0.889527	0.478552	0.13302	0.0959984	0.399274	4.80116e-08	0.00335767	0.411878	0.537362	6.08378e-07	0.0251839	0.595658	0.731671	5.45852	2.93294	0.820593	0.616808
ENSMUSG00000024423	protein_coding	Impact	IMPACT	3.57452	0.075842	0.28744	0.36715	0.51453	0.425081	0.39855	0.00839947	0.000969511	3.30396e-06	5.5043e-05	0.0272173	0.00958499	3.61502e-05	0.000551434	2.63558	3.29923	4.65096	4.03311
ENSMUSG00000027605	protein_coding	Acss2	ACSS2	2.88793	0.173189	0.705686	0.263374	0.491786	0.132491	0.398334	2.0028e-05	0.112537	0.00308493	0.41305	0.000139029	0.314316	0.014016	0.630029	4.26458	1.58689	2.95915	0.818538
ENSMUSG00000095041	protein_coding			5.0787	0.114955	0.571348	0.13981	0.650402	0.230115	0.397919	6.78404e-08	0.192121	1.04649e-09	0.0246865	8.33444e-07	0.444258	2.10976e-08	0.0883656	5.3968	1.30433	6.10215	2.24627
ENSMUSG00000031378	protein_coding	Abcd1	ABCD1	4.60515	0.0643741	0.493241	0.288201	0.585924	0.223998	0.397841	1.18334e-14	6.70544e-06	1.95519e-20	0.000259342	4.21968e-13	0.000144962	1.34529e-18	0.00210291	7.71782	4.50283	9.26476	3.65285
ENSMUSG00000032066	protein_coding	Bco2	BCO2	2.38464	0.0667645	0.395424	0.502361	0.43624	0.256559	0.397646	0.00523685	0.000493873	0.00211227	0.0634052	0.0182382	0.00561169	0.0102429	0.178556	2.79209	3.48406	3.07397	1.85634
ENSMUSG00000111686	processed_pseudogene	Rab7-ps1		2.25387	0.550306	0.484793	0.583109	0.274877	0.247631	0.397602	0.0102999	0.0027647	0.156321	0.239696	0.032319	0.0217727	0.30381	0.448774	2.5656	2.99276	1.41756	1.17575
ENSMUSG00000026223	protein_coding	Itm2c	ITM2C	5.76341	0.0884238	0.468854	0.33095	0.657734	0.132087	0.397406	5.25019e-10	1.68182e-05	7.14822e-18	0.0694328	9.75698e-09	0.000321332	4.08512e-16	0.191255	6.21144	4.30342	8.6125	1.81559
ENSMUSG00000027615	protein_coding	Hps3	HPS3	1.51931	0.0972428	0.268529	0.652419	0.305809	0.362408	0.397291	0.0980436	9.71819e-05	0.0632209	0.0229633	0.201772	0.00142373	0.155468	0.0835261	1.65441	3.89752	1.85763	2.27404
ENSMUSG00000021830	protein_coding	Txndc16	TXNDC16	2.39164	0.0702669	0.704463	0.326104	0.389636	0.168177	0.397095	6.5073e-08	0.0120689	0.00239955	0.175768	8.02654e-07	0.0665512	0.0113689	0.366409	5.40427	2.51012	3.03573	1.3539
ENSMUSG00000049047	protein_coding	Armcx3	ARMCX3	1.58209	0.101698	0.421317	0.640862	0.0328184	0.492762	0.39694	0.0111961	0.000156423	0.842024	0.00259848	0.0347411	0.00214751	0.912664	0.0143978	2.53652	3.78064	0.199305	3.01163
ENSMUSG00000045322	protein_coding	Tlr9	TLR9	2.71578	0.0917306	0.494637	0.0896296	0.77807	0.223453	0.396447	9.68921e-05	0.48367	7.11815e-10	0.0685546	0.000561033	0.730542	1.48483e-08	0.189431	3.89825	0.700413	6.16344	1.82134
ENSMUSG00000039934	protein_coding	Gsap	GSAP	3.93319	0.127591	0.958827	0.345227	-0.29207	0.572529	0.396128	2.45741e-24	0.000144626	0.00182351	3.15805e-11	2.15817e-22	0.00202309	0.00901648	1.08094e-09	10.1791	3.80012	-3.11757	6.63901
ENSMUSG00000030759	protein_coding	Far1	FAR1	4.8649	0.0990454	0.290251	0.323893	0.443897	0.52564	0.39592	0.0212869	0.0104099	0.000441731	1.65885e-05	0.0594618	0.0597024	0.00269244	0.0001948	2.30286	2.56191	3.51381	4.30646
ENSMUSG00000059743	protein_coding	Fdps	FDPS	8.59983	0.150107	0.618926	0.343507	0.174414	0.446574	0.395855	6.24697e-11	0.000280062	0.065174	9.50179e-07	1.33718e-09	0.00352513	0.158969	1.51447e-05	6.53771	3.63308	1.84406	4.90169
ENSMUSG00000015980	protein_coding	Lrrc27	LRRC27	4.40928	0.111574	0.806664	0.418121	0.173979	0.18461	0.395844	5.61334e-12	0.000329551	0.134246	0.0978397	1.40279e-10	0.00405381	0.271476	0.245177	6.88913	3.59089	1.49757	1.65542
ENSMUSG00000029426	protein_coding	Scarb2	SCARB2	4.64567	0.0801611	0.152928	0.256045	0.687892	0.485351	0.395554	0.0179648	0.000120233	6.79788e-26	9.54393e-15	0.0515981	0.00172166	6.91285e-24	5.35e-13	2.36634	3.84565	10.5226	7.74519
ENSMUSG00000024835	protein_coding	Coro1b	CORO1B	7.56836	0.0793632	0.535943	0.272026	0.604199	0.169897	0.395516	2.46628e-12	0.000380269	2.54758e-15	0.0203642	6.56919e-11	0.00454582	1.10449e-13	0.0764109	7.0052	3.55341	7.91128	2.31957
ENSMUSG00000026158	protein_coding	Ogfrl1	OGFRL1	4.10744	0.0524803	0.570874	0.322291	0.658805	0.0261025	0.394518	8.25952e-14	4.55957e-05	1.98194e-17	0.722652	2.65012e-12	0.000744116	1.05424e-15	0.857222	7.46612	4.07713	8.49485	0.354917
ENSMUSG00000043885	protein_coding	Slc36a4	SLC36A4	3.83716	0.123028	0.526803	0.323787	0.412587	0.313868	0.394261	1.23836e-06	0.00290595	0.000143307	0.00260368	1.14653e-05	0.0225516	0.0010112	0.0144212	4.8494	2.97752	3.80239	3.01102
ENSMUSG00000074203	protein_coding	G430095P16Rik		1.97235	0.206788	0.304657	0.280865	0.59787	0.39285	0.39406	0.12642	0.143779	0.00304737	0.042948	0.245416	0.367788	0.0138635	0.134275	1.52837	1.46186	2.96292	2.02422
ENSMUSG00000104835	lincRNA	Gm5547		2.44926	0.508295	0.571099	0.245054	0.509888	0.248194	0.393559	0.00235373	0.218195	0.00846765	0.246309	0.00918833	0.47669	0.0321548	0.455894	3.04154	1.23134	2.63283	1.15936
ENSMUSG00000035847	protein_coding	Ids	IDS	2.99493	0.085771	0.512394	0.22005	0.690754	0.149712	0.393227	1.92193e-08	0.0185459	9.22601e-14	0.0924065	2.65154e-07	0.0915066	3.28855e-12	0.235011	5.61889	2.35453	7.45154	1.68284
ENSMUSG00000059923	protein_coding	Grb2	GRB2	6.76775	0.0956263	0.766141	0.31599	0.464323	0.0259199	0.393094	1.12752e-21	7.87205e-05	6.03899e-09	0.734558	8.29134e-20	0.00119808	1.0653e-07	0.863615	9.56449	3.94826	5.81567	0.339069
ENSMUSG00000021306	protein_coding	Gpr137b	GPR137B	5.7855	0.121589	0.902909	0.304649	0.097358	0.266452	0.392842	4.66518e-14	0.0108544	0.415828	0.0213106	1.53394e-12	0.0616412	0.598865	0.0790239	7.54096	2.54735	0.81368	2.30244
ENSMUSG00000065947	protein_coding	mt-Nd4l	ND4L	10.6877	0.3621	0.0748688	0.446414	0.34432	0.704477	0.39252	0.660605	0.00864964	0.0440959	2.1928e-05	0.785437	0.0520267	0.118693	0.000246656	0.439078	2.6256	2.01318	4.2443
ENSMUSG00000021591	protein_coding	Glrx	GLRX	5.19034	0.0640036	0.609328	0.31814	0.103061	0.537512	0.39201	4.38711e-12	0.00025005	0.233085	4.29938e-11	1.11817e-10	0.00318043	0.40566	1.44496e-09	6.92411	3.66221	1.19245	6.59338
ENSMUSG00000025648	protein_coding	Pfkfb4	PFKFB4	2.96756	0.123558	0.529114	0.352733	0.531606	0.154095	0.391887	6.00582e-07	0.00108782	3.58708e-07	0.122478	5.9782e-06	0.0104974	4.73371e-06	0.28625	4.99103	3.26677	5.08966	1.54446
ENSMUSG00000031604	protein_coding	Msmo1	MSMO1	7.75342	0.0771537	0.700556	0.309943	0.188185	0.367484	0.391542	1.58618e-31	1.96625e-07	0.00159333	1.01397e-10	2.13843e-29	6.66273e-06	0.00806872	3.24625e-09	11.6814	5.2025	3.15713	6.46485
ENSMUSG00000029455	protein_coding	Aldh2	ALDH2	8.37217	0.0493108	0.517761	0.274578	0.630609	0.142805	0.391438	1.42627e-27	1.13582e-08	4.8426e-40	0.00178603	1.63585e-25	4.78661e-07	1.17497e-37	0.0105956	10.8806	5.70909	13.2447	3.12368
ENSMUSG00000020097	protein_coding	Sgpl1	SGPL1	6.52673	0.0768967	0.403725	0.286405	0.512314	0.363163	0.391402	1.26284e-09	1.78496e-05	1.33143e-14	1.24129e-08	2.21813e-08	0.00033669	5.18696e-13	2.8677e-07	6.07205	4.29022	7.70277	5.69396
ENSMUSG00000032311	protein_coding	Nrg4	NRG4	0.773292	0.122455	0.764427	0.552731	-0.0637021	0.311927	0.391346	0.000102592	0.00879718	0.711688	0.170334	0.000589873	0.0525817	0.834254	0.358756	3.88438	2.61984	-0.36959	1.37113
ENSMUSG00000032788	protein_coding	Pdxk	PDXK	5.34007	0.0956718	0.182462	0.286403	0.676834	0.419591	0.391322	0.0105001	7.38429e-05	3.47088e-21	1.16253e-09	0.0328868	0.00113291	2.55331e-19	3.18623e-08	2.55891	3.96355	9.44748	6.08533
ENSMUSG00000037548	protein_coding	H2-DMb2	HLA-DMB	1.07688	0.278449	0.224761	0.162795	0.445118	0.732124	0.391199	0.2456	0.3675	0.0271696	0.000323427	0.400619	0.632708	0.0820246	0.00253002	1.1611	0.901166	2.20907	3.59578
ENSMUSG00000044080	protein_coding	S100a1	S100A1	7.59572	0.266827	1.00823	0.232273	0.515663	-0.191997	0.391042	3.74802e-08	0.206713	0.0055919	0.304351	4.87338e-07	0.463044	0.0229893	0.520149	5.50233	1.26266	2.7708	-1.02715
ENSMUSG00000026308	protein_coding	Klhl30	KLHL30	1.19414	0.151052	0.797876	0.155605	0.775886	-0.167748	0.390405	4.46772e-05	0.414159	8.33867e-05	0.412269	0.000285863	0.673503	0.000631911	0.629225	4.08186	0.816597	3.93445	-0.819908
ENSMUSG00000097142	lincRNA	Gm26778		0.254628	0.030415	0.246158	0.449638	0.18001	0.685045	0.390213	0.1845	0.0195242	0.285026	0.00237459	0.325481	0.0950138	0.466112	0.0133616	1.32702	2.33537	1.0691	3.03888
ENSMUSG00000020027	protein_coding	Socs2	SOCS2	2.91965	0.0901824	0.333229	0.271808	0.491157	0.461404	0.389399	0.00451358	0.0255745	3.11786e-05	4.50461e-05	0.016028	0.115518	0.000266997	0.000465988	2.83984	2.23261	4.16468	4.07995
ENSMUSG00000041921	protein_coding	Metap1d	METAP1D	4.77062	0.0701988	0.42715	0.401375	0.499143	0.228767	0.389109	9.44982e-06	5.75258e-05	3.46431e-07	0.0140467	7.0846e-05	0.000915258	4.58482e-06	0.0572782	4.42939	4.02274	5.09626	2.45607
ENSMUSG00000020623	protein_coding	Map2k6	MAP2K6	2.81148	0.0863616	0.655844	0.247844	0.226274	0.426252	0.389053	4.55457e-06	0.0779082	0.10835	0.00167662	3.70758e-05	0.248097	0.23164	0.0100267	4.58432	1.76295	1.60565	3.14224
ENSMUSG00000028621	protein_coding	Cyb5rl	CYB5RL	3.64927	0.088925	0.381101	0.305058	0.486064	0.383779	0.389	9.02721e-05	0.00249671	1.24895e-06	5.5131e-05	0.00052809	0.0201752	1.48649e-05	0.000551868	3.91535	3.02374	4.84771	4.03274
ENSMUSG00000004317	protein_coding	Clcn5	CLCN5	3.77133	0.0880579	0.594994	0.223643	0.4411	0.296226	0.388991	9.27213e-17	0.00175649	5.71056e-10	1.50038e-05	4.25383e-15	0.0153385	1.2113e-08	0.000177879	8.31375	3.12859	6.19822	4.32863
ENSMUSG00000079808	protein_coding			2.57672	0.151319	0.787005	0.377253	0.147414	0.243957	0.388907	1.07679e-05	0.0350533	0.41272	0.175291	7.97937e-05	0.144264	0.596501	0.365826	4.40115	2.10774	0.819117	1.3554
ENSMUSG00000037902	protein_coding	Sirpa	SIRPA	9.23383	0.0425482	0.585286	0.262514	0.471762	0.23594	0.388876	9.21624e-44	5.16797e-10	4.78595e-29	5.19003e-09	3.45474e-41	2.89416e-08	5.85749e-27	1.27645e-07	13.8731	6.21392	11.1858	5.84096
ENSMUSG00000020057	protein_coding	Dram1	DRAM1	1.17155	0.138123	0.17348	0.401099	-0.0526438	1.03216	0.388524	0.350286	0.0360646	0.776271	1.58216e-07	0.515221	0.147097	0.875893	2.9976e-06	0.934035	2.0962	-0.284182	5.24273
ENSMUSG00000060591	protein_coding	Ifitm2	IFITM2	8.43858	0.060384	0.803216	0.229661	0.421405	0.099158	0.38836	6.55668e-15	0.0258525	4.21564e-05	0.313097	2.42818e-13	0.11637	0.000348698	0.529551	7.79275	2.22842	4.09533	1.00875
ENSMUSG00000001891	protein_coding	Ugp2	UGP2	6.53455	0.138585	0.7823	0.419989	0.153176	0.197913	0.388345	2.36505e-08	0.00278389	0.274411	0.148332	3.19125e-07	0.0218849	0.45396	0.32644	5.58293	2.99065	1.09296	1.44545
ENSMUSG00000107758	processed_pseudogene	Gm19253		4.03068	0.181403	0.500341	0.254134	0.694099	0.10418	0.388188	0.00576632	0.158962	0.000162192	0.533232	0.0197951	0.393769	0.00113174	0.728248	2.76078	1.40857	3.77162	0.62308
ENSMUSG00000025465	protein_coding	Echs1	ECHS1	5.84168	0.162971	0.322413	0.397791	0.536902	0.294962	0.388017	0.00560347	0.000656634	4.08877e-06	0.00858104	0.0193224	0.00708622	4.37675e-05	0.0386981	2.77013	3.40707	4.60682	2.62831
ENSMUSG00000038065	protein_coding	Mturn	MTURN	2.2775	0.230948	1.0383	0.197141	0.197049	0.119445	0.387983	1.14841e-08	0.293713	0.283799	0.527985	1.67935e-07	0.560449	0.464527	0.724012	5.70721	1.05001	1.07182	0.631084
ENSMUSG00000031504	protein_coding	Rab20	RAB20	4.39061	0.158216	0.38836	0.544231	-0.124141	0.743406	0.387964	0.00208916	1.83181e-05	0.328738	7.7512e-10	0.00827958	0.000343581	0.512089	2.18076e-08	3.07726	4.28446	-0.976659	6.14994
ENSMUSG00000016256	protein_coding	Ctsz	CTSZ	10.4418	0.0705548	0.417046	0.341948	0.385661	0.406529	0.387796	1.14817e-31	9.57118e-22	2.52097e-27	7.83872e-33	1.6042e-29	2.40489e-19	2.72383e-25	1.87813e-30	11.7089	9.58143	10.8286	11.9343
ENSMUSG00000021180	protein_coding	Rps6ka5	RPS6KA5	1.74292	0.0469208	0.181186	0.420787	0.51049	0.438374	0.387709	0.164291	0.00191763	0.000156346	0.000724554	0.29924	0.0163592	0.00109427	0.00501645	1.39078	3.1027	3.78077	3.38012
ENSMUSG00000072812	protein_coding	Ahnak2	AHNAK2	5.66727	0.339486	0.856001	0.200975	0.613318	-0.120996	0.387325	1.60709e-06	0.274382	0.000797935	0.50935	1.44694e-05	0.541646	0.0044696	0.710474	4.79744	1.09303	3.35351	-0.65985
ENSMUSG00000038074	protein_coding	Fkbp14	FKBP14	1.75593	0.141081	0.761152	0.388208	0.3455	0.0540623	0.387231	2.3615e-05	0.030597	0.0544564	0.758937	0.00016181	0.130897	0.139136	0.879359	4.22764	2.16228	1.92319	0.306876
ENSMUSG00000022419	protein_coding	Deptor	DEPTOR	3.25231	0.0525423	0.478375	0.250885	0.625227	0.192978	0.386866	3.07198e-09	0.00235294	1.88159e-14	0.0145742	5.00141e-08	0.0192352	7.22843e-13	0.0588155	5.9277	3.04164	7.65847	2.44279
ENSMUSG00000033985	protein_coding	Tesk2	TESK2	1.521	0.0884159	0.142259	0.447785	0.758212	0.196973	0.386307	0.410365	0.0109455	1.90096e-05	0.236963	0.574086	0.0619467	0.000172962	0.445687	0.823251	2.54444	4.27622	1.18261
ENSMUSG00000009090	protein_coding	Ap1b1	AP1B1	5.06211	0.0892494	0.31343	0.155491	0.878903	0.197125	0.386237	3.61544e-06	0.0241651	1.2097e-38	0.00260971	3.00517e-05	0.110625	2.69841e-36	0.0144492	4.63235	2.25449	13.0009	3.01032
ENSMUSG00000036712	protein_coding	Cyld	CYLD	4.18817	0.0462041	0.534528	0.299528	0.4537	0.256598	0.386089	9.65303e-16	7.92707e-06	1.13721e-11	5.72936e-05	3.99885e-14	0.000169174	2.96747e-10	0.000570058	8.03119	4.46714	6.78797	4.02369
ENSMUSG00000020227	protein_coding	Irak3	IRAK3	2.19589	0.093909	0.406297	0.444117	0.0438225	0.648693	0.385732	0.0110261	0.00581507	0.784175	3.16954e-05	0.0342898	0.0386301	0.880573	0.000342176	2.54187	2.75803	0.273882	4.16093
ENSMUSG00000031447	protein_coding	Lamp1	LAMP1	9.79047	0.0460528	0.361655	0.286115	0.529191	0.364781	0.385435	1.14686e-18	3.52182e-12	4.29746e-38	1.81274e-20	6.55242e-17	2.84243e-10	9.00513e-36	1.79522e-18	8.81978	6.95515	12.9036	9.27283
ENSMUSG00000027947	protein_coding	Il6ra	IL6R	4.29945	0.102179	0.0622773	0.257934	0.766153	0.45514	0.385376	0.497572	0.00581603	9.21349e-17	3.31962e-07	0.654628	0.0386301	4.60009e-15	5.8655e-06	0.678315	2.75798	8.31451	5.10433
ENSMUSG00000037224	protein_coding	Zfyve28	ZFYVE28	1.31248	0.136283	0.355053	0.361707	0.590049	0.232442	0.384813	0.0634726	0.0596628	0.00278389	0.207788	0.143923	0.207581	0.0128595	0.409878	1.85587	1.88328	2.99064	1.25967
ENSMUSG00000085315	processed_transcript	A430018G15Rik		0.880985	0.116645	0.408938	0.558283	0.418443	0.150646	0.384078	0.048102	0.00476342	0.0328731	0.422855	0.11544	0.033369	0.0952515	0.638885	1.97647	2.82261	2.13363	0.801477
ENSMUSG00000024887	protein_coding	Asah2	ASAH2	1.84355	0.0657615	0.83601	0.438746	0.188363	0.0711788	0.383575	3.56746e-08	0.00344252	0.212008	0.623553	4.65831e-07	0.0256398	0.379212	0.794415	5.51103	2.92518	1.24806	0.490821
ENSMUSG00000095440	protein_coding	Fignl2	FIGNL2	0.779127	0.0541175	0.679636	0.0329275	0.692581	0.128165	0.383327	0.00041609	0.86422	0.000320442	0.488156	0.0020205	0.943965	0.00204509	0.692637	3.52966	0.171005	3.59819	0.693245
ENSMUSG00000042444	protein_coding	Mindy2	MINDY2	3.9973	0.103719	0.734499	0.238328	0.466949	0.0921179	0.382974	7.59998e-09	0.0608643	0.000240163	0.455799	1.14402e-07	0.209982	0.00160457	0.666165	5.7771	1.87448	3.67253	0.745782
ENSMUSG00000022489	protein_coding	Pde1b	PDE1B	3.6858	0.139173	0.792651	0.293417	0.326141	0.11799	0.38255	1.76679e-10	0.0195252	0.00888553	0.32878	3.5635e-09	0.0950138	0.033475	0.546924	6.38035	2.33535	2.61643	0.976573
ENSMUSG00000033446	protein_coding	Lpar6	LPAR6	3.04354	0.0551091	0.501321	0.289156	0.56944	0.167677	0.381898	5.70153e-06	0.00965943	2.98508e-07	0.114649	4.51917e-05	0.056394	4.00812e-06	0.273727	4.53717	2.58779	5.12439	1.57764
ENSMUSG00000079197	protein_coding	Psme2	PSME2	7.60667	0.187519	0.255422	0.412864	0.215573	0.643036	0.381723	0.0106556	3.67067e-05	0.0311989	2.02375e-11	0.0332654	0.000623499	0.0916291	7.19207e-10	2.5538	4.12729	2.15453	6.7043
ENSMUSG00000022026	protein_coding	Olfm4	OLFM4	0.700343	0.0842484	0.221783	0.385415	0.499993	0.41931	0.381625	0.230169	0.0660723	0.0158232	0.0351799	0.381974	0.222137	0.053544	0.115619	1.19992	1.83793	2.41297	2.10628
ENSMUSG00000062373	protein_coding	Tmem65	TMEM65	4.87273	0.115443	0.742061	0.326537	0.395948	0.0618073	0.381588	9.97917e-10	0.00717914	0.00110571	0.593882	1.76897e-08	0.0458755	0.00592254	0.773854	6.10974	2.68842	3.26215	0.533219
ENSMUSG00000016495	protein_coding	Plgrkt	PLGRKT	6.28141	0.0623052	0.406262	0.357962	0.437999	0.322811	0.381258	7.43276e-08	3.24631e-06	9.2167e-09	7.53868e-06	9.07339e-07	7.90332e-05	1.58738e-07	9.66239e-05	5.38038	4.65459	5.74455	4.47788
ENSMUSG00000066151	protein_coding	Fkbp15	FKBP15	5.31168	0.0599972	0.626305	0.249992	0.480531	0.166489	0.380829	4.9576e-21	0.000171413	3.5317e-13	0.00896687	3.43213e-19	0.00231512	1.16006e-11	0.0401289	9.41008	3.7578	7.27239	2.61331
ENSMUSG00000001418	protein_coding	Glmp	GLMP	8.77771	0.11967	0.485561	0.287052	0.571458	0.178917	0.380747	1.07261e-13	1.14245e-05	1.868e-18	0.00421519	3.40598e-12	0.000231568	1.10403e-16	0.0215325	7.43164	4.38829	8.76499	2.86159
ENSMUSG00000030966	protein_coding	Trim21	TRIM21	2.41413	0.0848054	0.328408	0.251322	0.666089	0.276692	0.380628	0.00907553	0.0547775	2.89575e-07	0.0242606	0.0290704	0.196306	3.89953e-06	0.0871985	2.6092	1.92064	5.13011	2.25298
ENSMUSG00000097072	processed_transcript	Foxl2os		1.68793	0.168623	0.311909	0.0990874	0.659515	0.450828	0.380335	0.0837082	0.579107	0.000315663	0.0117563	0.178558	0.799897	0.00202049	0.0499972	1.72956	0.554689	3.6021	2.51938
ENSMUSG00000019818	protein_coding	Cd164	CD164	7.30334	0.0678729	0.404171	0.340335	0.358952	0.417612	0.380268	7.41581e-14	4.31538e-10	3.7564e-11	9.18542e-16	2.38938e-12	2.45589e-08	9.27697e-10	5.6618e-14	7.48029	6.24217	6.61338	8.03728
ENSMUSG00000020134	protein_coding	Peli1	PELI1	3.72063	0.0479906	0.373337	0.383854	0.405146	0.358488	0.380206	8.7836e-06	7.70891e-06	1.85204e-06	8.61693e-06	6.63041e-05	0.000165047	2.11859e-05	0.000108755	4.44514	4.47311	4.76893	4.44925
ENSMUSG00000026970	protein_coding	Rbms1	RBMS1	5.54633	0.0838479	0.739759	0.312865	0.238363	0.228845	0.379958	2.09771e-17	0.000338008	0.00629699	0.00615935	1.03332e-15	0.0041273	0.0253235	0.0294643	8.48825	3.58428	2.7319	2.73918
ENSMUSG00000066755	protein_coding	Tnfsf18	TNFSF18	1.22251	0.148994	0.534662	0.399107	-0.0488561	0.633916	0.379707	0.00547899	0.0453222	0.802244	0.00221711	0.0189697	0.172215	0.892099	0.0126431	2.77743	2.00165	-0.250444	3.05949
ENSMUSG00000018217	protein_coding	Pmp22	PMP22	7.28654	0.0935667	0.968587	0.228905	0.341457	-0.0218539	0.379274	1.2178e-18	0.0371717	0.00187012	0.843278	6.932e-17	0.150122	0.00922715	0.927946	8.81306	2.08387	3.11012	-0.197702
ENSMUSG00000058486	protein_coding	Wdr91	WDR91	6.53723	0.0645618	0.657237	0.236049	0.449228	0.173546	0.379015	6.20274e-12	0.0133766	2.43995e-06	0.0583828	1.54006e-10	0.0715408	2.71695e-05	0.168403	6.87491	2.47358	4.71308	1.89281
ENSMUSG00000003812	protein_coding	Dnase2a	DNASE2	6.94932	0.0564658	0.293014	0.255768	0.572797	0.394445	0.379006	2.36455e-15	3.44629e-11	1.77633e-52	6.28365e-28	9.34209e-14	2.36568e-09	8.77378e-50	1.0488e-25	7.92055	6.62612	15.245	10.9551
ENSMUSG00000036833	protein_coding	Pnpla7	PNPLA7	6.24487	0.0760272	0.381412	0.233736	0.796727	0.103898	0.378943	1.7148e-08	0.000587917	3.70581e-32	0.108958	2.40009e-07	0.00647585	5.5708e-30	0.264126	5.63856	3.43713	11.8044	1.6029
ENSMUSG00000108900	protein_coding	C430049E01Rik	CCDC194	0.363543	0.0692312	0.466822	0.309497	0.302555	0.434542	0.378354	0.000519414	0.128027	0.0734378	0.0283744	0.00246157	1.01	0.173733	0.0978644	3.47054	1.52193	1.7901	2.19207
ENSMUSG00000040093	protein_coding	Bmf	BMF	3.02991	0.179507	0.100645	0.233601	1.22761	-0.0494053	0.378112	0.327699	0.0285426	5.40106e-33	0.652799	0.491165	0.125363	8.58583e-31	0.81372	0.97876	2.18975	11.9653	-0.449877
ENSMUSG00000073982	protein_coding	Rhog	RHOG	6.47633	0.0682139	0.427074	0.296284	0.386441	0.401524	0.377831	2.5807e-14	1.63255e-07	5.28893e-12	5.13192e-14	8.73629e-13	5.66163e-06	1.44066e-10	2.63788e-12	7.61778	5.23695	6.8976	7.52852
ENSMUSG00000038301	protein_coding	Snx10	SNX10	5.57984	0.0497725	0.331459	0.437096	0.306362	0.435703	0.377655	2.71158e-05	4.30704e-08	0.000119475	7.95532e-09	0.000182622	1.65771e-06	0.000860826	1.89385e-07	4.19643	5.47778	3.8472	5.7694
ENSMUSG00000034807	protein_coding	Colgalt1	COLGALT1	6.83291	0.0559171	0.568792	0.167082	0.474343	0.300283	0.377625	1.72494e-18	0.0100367	2.30654e-13	1.28666e-06	9.67541e-17	0.0581102	7.7426e-12	1.98272e-05	8.77396	2.57456	7.32971	4.8418
ENSMUSG00000031166	protein_coding	Wdr13	WDR13	3.65388	0.0638898	0.444059	0.308277	0.444957	0.312655	0.377487	5.53719e-11	1.26677e-05	1.03594e-10	8.67399e-07	1.20253e-09	0.000252539	2.44488e-09	1.39946e-05	6.55573	4.36577	6.46161	4.91956
ENSMUSG00000062526	protein_coding	Mppe1	MPPE1	2.34831	0.0719007	0.419639	0.0678383	0.631137	0.389091	0.376926	0.00333689	0.639718	1.44693e-05	0.00501383	0.0124236	0.835041	0.00013576	0.0248185	2.93487	0.468092	4.33662	2.80614
ENSMUSG00000029119	protein_coding	Man2b2	MAN2B2	6.08367	0.0832477	0.736724	0.158229	0.591983	0.020343	0.37682	1.2475e-13	0.111318	2.4398e-09	0.822139	3.94504e-12	0.312352	4.60962e-08	0.916491	7.41164	1.5923	5.96544	0.224794
ENSMUSG00000020143	protein_coding	Dock2	DOCK2	5.67019	0.0466184	0.589022	0.20941	0.510452	0.198349	0.376808	1.86999e-25	0.000205771	1.06595e-19	0.000239576	1.81898e-23	0.00270508	7.05362e-18	0.00197244	10.4268	3.71182	9.082	3.67315
ENSMUSG00000057672	protein_coding	Pkn1	PKN1	5.44103	0.0725058	0.463699	0.152333	0.635037	0.255822	0.376723	9.13742e-12	0.0263821	8.33968e-21	9.37665e-05	2.21853e-10	0.118134	5.91476e-19	0.000881026	6.81947	2.22054	9.35526	3.90618
ENSMUSG00000029998	protein_coding	Pcyox1	PCYOX1	4.90333	0.0704759	0.325945	0.262584	0.57986	0.337822	0.376553	1.71064e-05	0.00067515	1.95461e-14	3.82189e-06	0.000120711	0.00726837	7.46746e-13	5.32591e-05	4.29965	3.39948	7.65358	4.62084
ENSMUSG00000029007	protein_coding	Agtrap	AGTRAP	3.64481	0.147972	0.13825	0.281162	0.402818	0.682969	0.3763	0.146012	0.00406793	2.37558e-05	4.93292e-14	0.273932	0.0294416	0.000211032	2.54439e-12	1.45376	2.87285	4.22631	7.53368
ENSMUSG00000037306	protein_coding	Man1c1	MAN1C1	4.6793	0.0625245	0.464905	0.224212	0.651887	0.163476	0.37612	2.14888e-18	4.12579e-05	4.17244e-35	0.00161935	1.18799e-16	0.00068681	7.39806e-33	0.00973906	8.74919	4.10032	12.3624	3.1524
ENSMUSG00000041992	protein_coding	Rapgef5	RAPGEF5	0.572172	0.0453138	0.57316	0.698428	-0.325579	0.557805	0.375953	0.00428091	0.000711979	0.0845185	0.00554001	0.0153329	0.0075369	0.192918	0.0268593	2.85668	3.38492	-1.72505	2.77383
ENSMUSG00000024737	protein_coding	Slc15a3	SLC15A3	6.83403	0.0644526	0.754642	0.346408	0.0409548	0.360552	0.375639	1.12068e-17	8.4042e-05	0.642432	2.03827e-05	5.68442e-16	0.00126605	0.785156	0.000232375	8.56082	3.93257	0.464302	4.26066
ENSMUSG00000024052	protein_coding	Lpin2	LPIN2	4.02869	0.0763683	0.592159	0.324932	0.428268	0.157195	0.375638	1.22978e-08	0.00181297	3.60915e-05	0.114598	1.77804e-07	0.0156571	0.000303801	0.273727	5.69555	3.11928	4.13117	1.57786
ENSMUSG00000036138	protein_coding	Acaa1a	ACAA1	4.96219	0.243195	0.237531	0.281082	0.51989	0.463093	0.375399	0.06536	0.029743	5.69431e-05	0.000203029	0.147355	0.128415	0.000451561	0.00172441	1.84279	2.1735	4.02513	3.71522
ENSMUSG00000039747	protein_coding	Orai2	ORAI2	3.69168	0.0839309	0.214212	0.327121	0.427061	0.533025	0.375355	0.0234426	0.000638253	6.77998e-06	3.63638e-09	0.0642503	0.00691025	6.9361e-05	9.1868e-08	2.26614	3.41482	4.50048	5.89994
ENSMUSG00000062210	protein_coding	Tnfaip8	TNFAIP8	5.49851	0.0563941	0.606788	0.308641	0.304714	0.281227	0.375342	4.42696e-10	0.00139782	0.0016715	0.00235804	8.34821e-09	0.0127761	0.00840291	0.0132886	6.23818	3.1951	3.14313	3.04099
ENSMUSG00000008193	protein_coding	Spib	SPIB	0.234507	0.0711195	0.207877	0.223303	-0.0327584	1.10246	0.375221	0.0568148	0.129008	0.776585	3.27215e-05	0.131842	1.01	0.876105	0.000350705	1.90473	1.51803	-0.283772	4.15365
ENSMUSG00000016534	protein_coding	Lamp2	LAMP2	7.99767	0.0292501	0.474361	0.31065	0.402324	0.312598	0.374983	1.52576e-14	5.09185e-07	7.25491e-11	1.28564e-07	5.39067e-13	1.5624e-05	1.73591e-09	2.47771e-06	7.68535	5.02282	6.51529	5.28088
ENSMUSG00000059900	protein_coding	Tmem40	TMEM40	4.50752	0.122828	0.629131	0.363401	0.484534	0.0214324	0.374624	8.81557e-07	0.00417245	0.000146706	0.860988	8.43627e-06	0.0299846	0.00103412	0.937631	4.91639	2.86482	3.79658	0.175116
ENSMUSG00000012640	protein_coding	Zfp715	ZNF175	3.24021	0.0659021	0.390215	0.337652	0.579689	0.189847	0.374351	0.000987954	0.00518663	1.37261e-06	0.0983502	0.00428923	0.0354752	1.61422e-05	0.245875	3.29393	2.79521	4.82894	1.65291
ENSMUSG00000032024	protein_coding	Clmp	CLMP	1.47856	0.114322	0.854337	0.437261	-0.0205833	0.224924	0.373985	1.68058e-07	0.00732241	0.897923	0.14866	1.91893e-06	0.0465898	0.945722	0.32692	5.23159	2.68181	-0.128285	1.44428
ENSMUSG00000058454	protein_coding	Dhcr7	DHCR7	5.26351	0.105743	0.50228	0.247582	0.430975	0.31487	0.373927	1.10616e-15	7.12051e-05	3.37883e-12	1.00635e-07	4.5578e-14	0.00109623	9.42121e-11	1.9853e-06	8.01447	3.97222	6.96099	5.32557
ENSMUSG00000099693	unprocessed_pseudogene	Gm29284		3.95332	0.347866	0.734515	0.281099	0.157998	0.321188	0.3737	9.31416e-05	0.159865	0.43114	0.110736	0.000541003	0.395317	0.612623	0.266611	3.9078	1.40553	0.787243	1.59489
ENSMUSG00000108161	lincRNA	Gm32914		0.599821	0.067617	0.331766	0.42299	0.561175	0.178516	0.373612	0.0860568	0.0224697	0.003601	0.453449	0.182454	0.104758	0.015957	0.664006	1.71658	2.28233	2.91115	0.749677
ENSMUSG00000033740	protein_coding	St18	ST18	2.28159	0.159301	0.604198	0.409456	0.294863	0.185117	0.373409	7.0087e-05	0.00716448	0.0537008	0.211526	0.000424918	0.0458038	0.13761	0.414581	3.97599	2.6891	1.92924	1.24938
ENSMUSG00000030403	protein_coding	Vasp	VASP	6.41192	0.183511	0.269376	0.399817	0.195088	0.622758	0.37176	0.0109916	0.000159694	0.0657711	1.04173e-09	0.0341895	0.00218566	0.160003	2.86573e-08	2.54297	3.77549	1.83998	6.10288
ENSMUSG00000097151	lincRNA	Gm26514		0.176981	0.0155964	0.502358	0.317629	0.267775	0.397836	0.371399	0.0157447	0.0651033	0.148639	0.0274296	0.0463031	1.01	0.292249	0.0954032	2.41478	1.84455	1.44435	2.20535
ENSMUSG00000057894	protein_coding	Zfp329	ZNF329	1.67392	0.0733096	0.529797	0.310291	0.310464	0.334975	0.371382	0.000760833	0.0505949	0.0500918	0.0286862	0.0034291	0.186209	0.130482	0.0985831	3.36666	1.9549	1.95918	2.18777
ENSMUSG00000030281	protein_coding	Il17rc	IL17RC	1.95683	0.175717	-0.0102729	0.417443	0.726828	0.351332	0.371333	0.953702	0.0205806	6.66268e-05	0.0452848	0.975862	0.0985524	0.000517086	0.139695	-0.058058	2.31559	3.98802	2.002
ENSMUSG00000047945	protein_coding	Marcksl1	MARCKSL1	6.54966	0.193258	0.295951	0.556468	-0.234657	0.866809	0.371143	0.0219977	1.71871e-05	0.0697187	5.50229e-12	0.0611361	0.00032744	0.167107	2.15366e-10	2.29041	4.29861	-1.81373	6.89198
ENSMUSG00000021684	protein_coding	Pde8b	PDE8B	1.78593	0.134013	0.630977	0.43515	0.152701	0.264693	0.37088	0.000308603	0.0134352	0.381138	0.124792	0.00155302	0.0718064	0.564511	0.289519	3.60797	2.47202	0.875801	1.53496
ENSMUSG00000020334	protein_coding	Slc22a4	SLC22A4	1.60228	0.227806	0.69926	0.594246	-0.30119	0.490499	0.370704	0.000159174	0.00174946	0.0977151	0.00942116	0.000867808	0.0152871	0.214154	0.0419267	3.7763	3.12977	-1.65603	2.59638
ENSMUSG00000026853	protein_coding	Crat	CRAT	3.77634	0.0618057	0.522594	0.321014	0.365965	0.273047	0.370655	4.01661e-08	0.000724124	9.84682e-05	0.00257016	5.19624e-07	0.00764117	0.000728875	0.0142621	5.49012	3.38028	3.89434	3.01496
ENSMUSG00000054843	protein_coding	Atrnl1	ATRNL1	3.07551	0.0454425	0.366312	0.261171	0.379815	0.473675	0.370243	4.7221e-07	0.00040812	1.61516e-07	9.62336e-12	4.80941e-06	0.00482247	2.27009e-06	3.60997e-10	5.03727	3.53478	5.23892	6.81203
ENSMUSG00000024646	protein_coding	Cyb5a	CYB5A	6.27882	0.0658287	0.382143	0.332614	0.172316	0.592429	0.369876	1.05065e-06	1.8687e-05	0.0295593	1.42698e-16	9.88824e-06	0.000350007	0.0877263	9.50572e-15	4.88191	4.28003	2.17595	8.26246
ENSMUSG00000061132	protein_coding	Blnk	BLNK	6.47408	0.0418544	0.457161	0.223594	0.485617	0.312422	0.369698	6.042e-09	0.00487636	7.15943e-10	3.81154e-05	9.27668e-08	0.0339282	1.49119e-08	0.00040242	5.81559	2.81509	6.16252	4.11862
ENSMUSG00000034647	protein_coding	Ankrd12	ANKRD12	3.63069	0.0985377	0.426981	0.338083	0.516811	0.196409	0.369571	0.00139931	0.011702	0.000115085	0.129978	0.00580301	0.0650941	0.000832877	0.298105	3.19479	2.52101	3.85637	1.51419
ENSMUSG00000027952	protein_coding	Pmvk	PMVK	5.57602	0.0957791	0.582402	0.297871	0.197665	0.396697	0.368659	8.22362e-10	0.00140451	0.0359338	7.74369e-06	1.48344e-08	0.0128284	0.101843	9.89102e-05	6.14055	3.19372	2.09768	4.47215
ENSMUSG00000030084	protein_coding	Plxna1	PLXNA1	5.53988	0.140421	0.574697	0.237013	0.232394	0.429289	0.368348	1.46613e-07	0.0299881	0.033445	4.65718e-05	1.7006e-06	0.129054	0.0966048	0.00047811	5.25676	2.17025	2.1267	4.0722
ENSMUSG00000050737	protein_coding	Ptges	PTGES	1.46309	0.207058	0.674473	0.646796	-0.164587	0.315027	0.367927	0.000252023	0.000615223	0.365252	0.0904327	0.0013024	0.00671551	0.549065	0.231617	3.6602	3.42481	-0.905402	1.69312
ENSMUSG00000031465	protein_coding	Angpt2	ANGPT2	3.36982	0.18836	0.709204	0.48523	-0.122713	0.395856	0.366894	1.28405e-06	0.000922209	0.408781	0.00526273	1.18242e-05	0.00922694	0.593039	0.0258098	4.84221	3.31324	-0.826041	2.7905
ENSMUSG00000056130	protein_coding	Ticam2	TICAM2	3.42391	0.105924	0.690215	0.120455	0.267989	0.387386	0.366511	1.87573e-09	0.280364	0.0184604	0.000217105	3.20312e-08	0.546679	0.0605424	0.00182518	6.00822	1.0795	2.35625	3.69823
ENSMUSG00000006930	protein_coding	Hap1	HAP1	1.28018	0.110013	0.389056	0.36891	0.0672697	0.638686	0.365981	0.0355246	0.045849	0.719238	0.000576674	0.0902189	0.17357	0.839414	0.00415244	2.10233	1.99678	0.359478	3.44235
ENSMUSG00000052688	protein_coding	Rab7b	RAB7B	5.23181	0.111068	0.918638	0.31281	0.155277	0.0769551	0.36592	1.77774e-18	0.00268352	0.137094	0.441611	9.93533e-17	0.0213225	0.275222	0.655096	8.77056	3.00184	1.4867	0.769475
ENSMUSG00000097042	sense_intronic	Gm17491		2.01521	0.0832761	0.240102	0.2758	0.457434	0.490296	0.365908	0.132618	0.0881519	0.00458071	0.00160123	0.254489	0.26854	0.0194865	0.00965201	1.50386	1.70523	2.83513	3.15568
ENSMUSG00000020263	protein_coding	Appl2	APPL2	5.16262	0.208833	0.875903	0.173528	0.538215	-0.125249	0.365599	3.20418e-09	0.24115	0.000281148	0.388116	5.21112e-08	0.50589	0.00183409	0.606905	5.92078	1.17212	3.63208	-0.863039
ENSMUSG00000059824	protein_coding	Dbp	DBP	3.32437	0.159483	0.197683	0.266236	1.10812	-0.112639	0.36485	0.170703	0.0687072	6.45375e-15	0.443646	0.307781	0.228401	2.6329e-13	0.656869	1.36995	1.82034	7.79475	-0.766051
ENSMUSG00000031431	protein_coding	Tsc22d3	TSC22D3	4.55972	0.280848	0.62211	0.24149	0.560684	0.0346011	0.364721	0.000479122	0.177071	0.00179981	0.835423	0.00229611	0.42176	0.00892802	0.924332	3.49216	1.34983	3.12142	0.207751
ENSMUSG00000060771	protein_coding	Tsga10	TSGA10	1.33216	0.0626024	0.478467	0.131896	0.282791	0.565097	0.364563	0.00618267	0.452776	0.108725	0.00107731	0.0209946	0.705093	0.232154	0.00697162	2.73793	0.750794	1.60395	3.26952
ENSMUSG00000020818	protein_coding	Mfsd11	MFSD11	5.10358	0.0897862	0.0375325	0.342881	0.73642	0.341168	0.3645	0.672485	0.000174936	2.8107e-16	7.55813e-05	0.793811	0.00234604	1.35443e-14	0.000730963	0.42274	3.75271	8.18118	3.958
ENSMUSG00000019528	protein_coding	Gyg	GYG1	1.67254	0.118414	0.82837	0.327774	0.401595	-0.101476	0.364066	9.36812e-06	0.0780553	0.0315201	0.594242	7.02678e-05	0.2482	0.0922783	0.773932	4.43127	1.76208	2.15044	-0.532699
ENSMUSG00000032870	protein_coding	Smap2	SMAP2	5.24251	0.0615663	0.816042	0.189364	0.408899	0.0404584	0.363691	6.58624e-14	0.0818168	0.000165244	0.69011	2.13552e-12	0.256073	0.0011513	0.837821	7.49587	1.74024	3.76696	0.398706
ENSMUSG00000064210	protein_coding	Ano6	ANO6	4.9499	0.0408248	0.345864	0.270368	0.445379	0.393005	0.363654	1.88336e-09	3.24143e-06	8.15227e-15	1.20178e-12	3.20901e-08	7.90332e-05	3.24916e-13	5.1448e-11	6.00756	4.6549	7.76519	7.10517
ENSMUSG00000001942	protein_coding	Siae	SIAE	3.68777	0.0618125	0.509435	0.316215	0.487628	0.140678	0.363489	1.47198e-07	0.0012562	5.03184e-07	0.132349	1.7061e-06	0.0117725	6.45551e-06	0.301632	5.25603	3.2258	5.02509	1.5049
ENSMUSG00000006818	protein_coding	Sod2	SOD2	5.27427	0.106536	0.154523	0.444926	-0.0571844	0.910568	0.363208	0.0423413	5.22446e-09	0.455631	1.94022e-36	0.104227	2.32689e-07	0.63458	5.33741e-34	2.03015	5.83986	-0.74606	12.6067
ENSMUSG00000044827	protein_coding	Tlr1	TLR1	4.17951	0.047716	0.427092	0.257505	0.319071	0.448751	0.363104	1.8398e-06	0.00467737	0.00036078	2.11423e-07	1.63633e-05	0.0329297	0.0022584	3.89664e-06	4.77027	2.82845	3.56723	5.189
ENSMUSG00000022967	protein_coding	Ifnar1	IFNAR1	5.14025	0.0382174	0.44804	0.334502	0.207762	0.461676	0.362995	1.74978e-15	4.42959e-09	0.000246694	1.16358e-17	7.00322e-14	1.99286e-07	0.00164423	8.68593e-16	7.9579	5.8673	3.66567	8.55649
ENSMUSG00000001751	protein_coding	Naglu	NAGLU	4.64289	0.231788	0.799087	0.185116	0.534813	-0.07068	0.362084	1.73252e-07	0.227791	0.000493228	0.644081	1.97238e-06	0.488565	0.0029568	0.808435	5.22596	1.20607	3.48441	-0.462
ENSMUSG00000027162	protein_coding	Lin7c	LIN7C	5.33748	0.0647607	0.36475	0.38162	0.415544	0.285064	0.361744	0.00159997	0.000990195	0.00033318	0.0105486	0.00652892	0.00970304	0.0021108	0.045926	3.15591	3.2933	3.58803	2.55731
ENSMUSG00000040747	protein_coding	Cd53	CD53	8.45734	0.0482344	0.577894	0.352508	0.333822	0.182688	0.361728	6.80254e-23	2.00872e-09	1.28391e-08	0.00115795	5.56107e-21	9.58785e-08	2.13164e-07	0.00738256	9.85076	5.9971	5.68819	3.24904
ENSMUSG00000039787	protein_coding	Cercam	CERCAM	2.73351	0.149088	0.899778	0.170078	0.513292	-0.13769	0.361364	4.96803e-09	0.265609	0.000773183	0.356691	7.71249e-08	0.532945	0.00434348	0.575252	5.84824	1.11323	3.36222	-0.921689
ENSMUSG00000036918	protein_coding	Ttc7	TTC7A	4.39478	0.0878401	0.250752	0.274383	0.62186	0.297932	0.361232	0.000130139	4.44652e-05	1.26037e-21	2.79135e-06	0.000726295	0.00073014	9.63032e-20	4.02969e-05	3.8262	4.08296	9.55296	4.6856
ENSMUSG00000050732	protein_coding	Vamp8	VAMP8	7.42651	0.0473588	0.351319	0.369167	0.17141	0.552504	0.3611	3.29508e-05	1.42118e-05	0.0430483	8.97968e-12	0.000217255	0.000279555	0.116702	3.39423e-10	4.15205	4.34056	2.02324	6.82198
ENSMUSG00000111080	lincRNA	Gm20300		1.69839	0.0622047	0.505791	0.491766	0.426162	0.0177815	0.360375	0.000815802	0.00168456	0.00491412	0.909049	0.00364584	0.014827	0.0206761	0.960108	3.34738	3.14085	2.81261	0.114239
ENSMUSG00000039585	protein_coding	Myo9a	MYO9A	3.12807	0.138516	0.550848	0.302845	0.372046	0.215272	0.360253	1.21518e-06	0.00773258	0.00109687	0.0486924	1.12711e-05	0.0483947	0.00587975	0.147467	4.85315	2.66353	3.26442	1.97128
ENSMUSG00000006423	protein_coding	C330007P06Rik	CXorf56	5.04437	0.0411672	0.48507	0.305332	0.286477	0.363525	0.360101	1.17106e-07	0.000932466	0.00181758	3.66277e-05	1.38022e-06	0.00930469	0.00900325	0.000389481	5.29796	3.31015	3.11853	4.12778
ENSMUSG00000104069	TEC	Gm37198		0.306787	0.0385292	0.624396	0.180124	0.552731	0.0824697	0.35993	0.00180933	0.255983	0.00557322	0.645485	0.00730048	1.01	0.022933	0.80924	3.11987	1.13594	2.77189	0.460043
ENSMUSG00000028784	protein_coding	Spocd1	SPOCD1	0.475601	0.0645002	0.69922	0.274062	0.674008	-0.20786	0.359857	0.000524979	0.17015	0.000608176	0.284316	0.00248488	0.411231	0.0035311	0.499705	3.46768	1.37172	3.42794	-1.07067
ENSMUSG00000035722	protein_coding	Abca7	ABCA7	2.44873	0.070431	0.433045	0.289102	0.432875	0.281243	0.359066	2.85333e-05	0.00518566	2.81769e-05	0.00423022	0.000191048	0.0354752	0.000244318	0.0215945	4.18487	2.79527	4.18772	2.86046
ENSMUSG00000034480	protein_coding	Diaph2	DIAPH2	2.96668	0.0444036	0.472999	0.220871	0.208401	0.533144	0.358854	3.64776e-06	0.031949	0.0434218	6.28998e-08	3.0304e-05	0.135068	0.117313	1.29595e-06	4.6305	2.14505	2.01963	5.41036
ENSMUSG00000059142	protein_coding	Zfp945		2.26676	0.140049	0.38168	0.34828	0.482055	0.223163	0.358794	0.0164081	0.033084	0.00288989	0.152679	0.0479149	0.138373	0.0132574	0.332869	2.39971	2.13106	2.97921	1.43013
ENSMUSG00000044037	protein_coding	Als2cl	ALS2CL	2.55142	0.0700056	0.613847	0.153893	0.440426	0.226271	0.358609	4.76163e-08	0.169263	9.83613e-05	0.0326728	6.04306e-07	0.409974	0.000728875	0.109462	5.45999	1.37458	3.8946	2.13608
ENSMUSG00000097061	bidirectional_promoter_lncRNA	9330151L19Rik		1.55298	0.0840527	0.645101	0.0887915	0.438481	0.261712	0.358522	0.0003053	0.61868	0.0142483	0.132205	0.00153993	0.823648	0.0493127	0.301397	3.61076	0.497723	2.45094	1.50546
ENSMUSG00000021280	protein_coding	Exoc3l4	EXOC3L4	4.26599	0.109811	0.449306	0.356523	0.383846	0.244061	0.358434	3.49345e-07	4.76254e-05	1.69796e-05	0.00337606	3.67745e-06	0.000774393	0.000156552	0.0178475	5.09467	4.06698	4.3013	2.93125
ENSMUSG00000009772	protein_coding	Nuak2	NUAK2	3.46844	0.133753	-0.0370412	0.302007	0.595686	0.572642	0.358324	0.715194	0.00413621	7.21383e-09	8.1459e-09	0.824284	0.0298371	1.25969e-07	1.93302e-07	-0.364889	2.86758	5.78587	5.76541
ENSMUSG00000079020	protein_coding	Slc45a4	SLC45A4	3.26727	0.114906	0.200948	0.183247	0.725039	0.323502	0.358184	0.0309458	0.0532662	8.10411e-15	0.00036496	0.0806379	0.192575	3.2393e-13	0.00280905	2.15777	1.93276	7.76594	3.56421
ENSMUSG00000021133	protein_coding	Susd6	SUSD6	4.1064	0.066187	0.384711	0.278069	0.333694	0.435698	0.358043	9.59065e-10	9.33167e-06	1.54958e-07	2.4968e-13	1.706e-08	0.000193869	2.19352e-06	1.18121e-11	6.11608	4.43211	5.24657	7.31908
ENSMUSG00000010461	protein_coding	Eya4	EYA4	3.07456	0.195567	1.04734	0.318826	0.221045	-0.156052	0.35779	2.05992e-09	0.0729008	0.206463	0.368676	3.47519e-08	0.237173	0.372612	0.58769	5.99301	1.79345	1.26335	-0.898956
ENSMUSG00000024140	protein_coding	Epas1	EPAS1	5.12867	0.0646251	0.569157	0.166865	0.584424	0.108068	0.357128	2.94026e-09	0.0828378	1.12583e-09	0.237079	4.80733e-08	0.257987	2.2533e-08	0.445731	5.9349	1.73445	6.09046	1.18232
ENSMUSG00000022749	protein_coding	Tbc1d23	TBC1D23	4.17282	0.0470243	0.638667	0.235259	0.280943	0.273618	0.357122	2.13199e-17	0.00175826	0.000205935	0.000102337	1.04685e-15	0.0153439	0.00140406	0.000950726	8.48637	3.12829	3.71162	3.88498
ENSMUSG00000032475	protein_coding	Nck1	NCK1	4.83636	0.0505844	0.315383	0.406967	0.275155	0.429442	0.356737	0.000295278	3.74154e-06	0.00178433	2.23022e-07	0.00149674	8.96153e-05	0.00886714	4.10024e-06	3.61941	4.62525	3.12396	5.17905
ENSMUSG00000102059	transcribed_unprocessed_pseudogene	Gm20257		4.32343	1.07826	0.351293	0.619255	0.0143367	0.440296	0.356295	0.064604	0.00146195	0.939683	0.0203041	0.145929	0.0132261	0.969041	0.0762239	1.84799	3.18213	0.0756689	2.32068
ENSMUSG00000026594	protein_coding	Ralgps2	RALGPS2	3.49677	0.135838	0.41672	0.342133	0.230697	0.43543	0.356245	3.86963e-05	0.000973526	0.0242956	6.41587e-06	0.000251788	0.00961041	0.0751864	8.36033e-05	4.11513	3.29807	2.25242	4.5122
ENSMUSG00000037234	protein_coding	Hook3	HOOK3	3.92902	0.124003	0.429113	0.348296	0.402421	0.243254	0.355771	0.000175824	0.00247403	0.00045681	0.0277832	0.000947158	0.0200284	0.00276727	0.096305	3.75144	3.0265	3.50488	2.20033
ENSMUSG00000023439	protein_coding	Gnb3	GNB3	0.49913	0.133469	0.573383	0.0767778	0.563026	0.208576	0.355441	0.0018692	0.55942	0.00274739	0.213573	0.00751052	0.788301	0.0126951	0.417055	3.11026	0.583704	2.99467	1.2438
ENSMUSG00000020101	protein_coding	Vsir	VSIR	5.6387	0.151438	0.88729	0.111878	0.637057	-0.21493	0.355324	5.94259e-17	0.290583	1.64632e-09	0.0362556	2.79302e-15	0.557272	3.20233e-08	0.118408	8.36636	1.05684	6.02934	-2.09405
ENSMUSG00000027287	protein_coding	Snap23	SNAP23	5.52105	0.0603396	0.438711	0.313541	0.33795	0.329906	0.355027	6.81673e-09	5.02456e-05	1.06386e-05	6.13849e-06	1.03626e-07	0.00081204	0.000102603	8.04121e-05	5.79538	4.05448	4.40377	4.52156
ENSMUSG00000042228	protein_coding	Lyn	LYN	5.68472	0.03273	0.477989	0.31018	0.284337	0.345562	0.354517	1.14442e-23	1.0119e-10	3.10161e-09	3.19094e-14	9.77141e-22	6.4169e-09	5.74235e-08	1.6809e-12	10.0283	6.46516	5.92613	7.59033
ENSMUSG00000048163	protein_coding	Selplg	SELPLG	5.27378	0.0882621	0.759788	0.0518666	0.468462	0.137696	0.354453	3.5629e-13	0.616902	5.54144e-06	0.164972	1.06533e-11	0.822737	5.77964e-05	0.350595	7.27121	0.500246	4.54317	1.38854
ENSMUSG00000033792	protein_coding	Atp7a	ATP7A	4.39665	0.106161	0.732352	0.345915	0.330713	0.00778663	0.354191	2.51585e-07	0.0150088	0.0199948	0.943434	2.75989e-06	0.0776504	0.0644738	0.977199	5.15652	2.43217	2.32645	0.0709545
ENSMUSG00000028048	protein_coding	Gba	GBA	7.98699	0.0464438	0.597485	0.206365	0.359727	0.252742	0.35408	1.49349e-19	0.00178283	4.88674e-08	6.42638e-05	9.36873e-18	0.0154771	7.47607e-07	0.000631793	9.04523	3.12421	5.45538	3.99658
ENSMUSG00000099722	lincRNA	Gm29154		2.56939	0.13453	0.220292	0.15793	0.558972	0.479081	0.354069	0.178391	0.348392	0.000951368	0.00333026	0.317766	0.614833	0.00521706	0.0176619	1.34573	0.937714	3.30453	2.93549
ENSMUSG00000031443	protein_coding	F7	F7	5.65407	0.178423	0.835865	0.235301	0.304519	0.0404556	0.354035	2.72652e-08	0.119429	0.0433827	0.792279	3.62804e-07	0.325576	0.11723	0.898626	5.55815	1.55718	2.02001	0.263353
ENSMUSG00000022475	protein_coding	Hdac7	HDAC7	2.08617	0.16266	1.02338	0.12474	0.464558	-0.197336	0.353835	4.73188e-09	0.474481	0.00779007	0.257248	7.39068e-08	0.723125	0.0300096	0.468886	5.85634	0.715207	2.66104	-1.13292
ENSMUSG00000048787	protein_coding	Dcun1d3	DCUN1D3	2.54261	0.0892304	0.476828	0.416252	0.185552	0.335413	0.353511	0.000160844	0.00117741	0.14813	0.00584667	0.000875903	0.0111678	0.29133	0.0281166	3.7737	3.2443	1.44617	2.75626
ENSMUSG00000027111	protein_coding	Itga6	ITGA6	5.38867	0.0667398	0.47439	0.132527	0.692596	0.113873	0.353346	4.127e-17	0.0217705	3.45412e-34	0.0401425	1.95765e-15	0.102463	5.82566e-32	0.127582	8.40923	2.29435	12.1914	2.05228
ENSMUSG00000079164	protein_coding	Tlr5	TLR5	1.03268	0.0851186	0.46905	0.377224	0.431647	0.135151	0.353268	0.0165175	0.0506071	0.024855	0.478222	0.0481793	0.186209	0.0764728	0.68459	2.39728	1.9548	2.24365	0.709165
ENSMUSG00000019966	protein_coding	Kitl	KITLG	2.82236	0.0785804	0.0394374	0.444528	0.311536	0.617179	0.35317	0.757195	0.000603647	0.0158096	6.83815e-07	0.854116	0.00661083	0.0535112	1.12742e-05	0.309166	3.42997	2.41328	4.9659
ENSMUSG00000109812	TEC	Gm45640		0.778774	0.0718145	0.169798	0.203643	0.130528	0.906182	0.352538	0.406182	0.304825	0.51349	1.6668e-05	0.57005	0.572304	0.684128	0.000195271	0.830631	1.02614	0.653413	4.30541
ENSMUSG00000054737	protein_coding	Zfp182	ZNF182	2.20515	0.0729223	0.244746	0.248758	0.360292	0.555855	0.352413	0.0882178	0.0940591	0.0141488	9.56041e-05	0.18606	0.27997	0.0490054	0.00089659	1.70487	1.67436	2.45346	3.90149
ENSMUSG00000028789	protein_coding	Azin2	AZIN2	1.82217	0.175065	0.758354	0.308826	0.463627	-0.121273	0.352384	8.02861e-05	0.1019	0.0185173	0.544005	0.000477337	0.295257	0.0606513	0.736193	3.94354	1.63571	2.35511	-0.606768
ENSMUSG00000029718	protein_coding	Pcolce	PCOLCE	0.359095	0.134851	0.487081	0.14655	0.562639	0.212708	0.352245	0.0102819	0.132586	0.000712737	0.140463	0.0322823	1.01	1.01	0.313864	2.5662	1.50398	3.38463	1.47407
ENSMUSG00000062028	protein_coding	Irgc1	IRGC	0.488159	0.134048	0.531237	0.485397	0.219607	0.171856	0.352024	0.0024295	0.0114708	0.176763	0.241876	0.00943857	0.0640697	0.331566	0.451221	3.03199	2.52802	1.35079	1.17031
ENSMUSG00000035373	protein_coding	Ccl7	CCL7	1.7486	0.349899	0.299023	0.503038	-0.203914	0.809603	0.351938	0.124821	0.013136	0.295506	0.000152113	0.24317	0.0705369	0.476938	0.00133945	1.53485	2.48006	-1.04612	3.78759
ENSMUSG00000024789	protein_coding	Jak2	JAK2	3.24035	0.0434793	0.176153	0.344371	0.555532	0.331056	0.351778	0.030074	4.28494e-05	1.64464e-11	2.14317e-05	0.0788213	0.000710617	4.2121e-10	0.000242305	2.16911	4.09155	6.73453	4.24943
ENSMUSG00000023341	polymorphic_pseudogene	Mx2	MX1	0.660106	0.211618	0.506053	0.315907	0.402658	0.181477	0.351524	0.00515741	0.0699813	0.0238154	0.31324	0.0179901	0.231366	0.0739321	0.529673	2.79703	1.81203	2.26009	1.00845
ENSMUSG00000105655	sense_intronic	Gm42659		0.789412	0.116189	0.494408	0.376979	0.189069	0.345153	0.351402	0.0143608	0.0428065	0.330151	0.118238	0.0429315	0.165585	0.512918	0.280221	2.44811	2.02559	0.973809	1.56221
ENSMUSG00000028028	protein_coding	Alpk1	ALPK1	3.38003	0.0839678	0.759813	0.210453	0.217862	0.216519	0.351162	1.70178e-15	0.0264123	0.0212352	0.0157784	6.82888e-14	0.118151	0.0677783	0.0626873	7.96135	2.2201	2.30378	2.414
ENSMUSG00000090124	protein_coding	Ugt1a7c		5.10674	0.0576183	0.58088	0.207746	0.444871	0.170866	0.351091	1.65003e-12	0.0121824	5.74528e-08	0.0302966	4.56104e-11	0.0670766	8.66491e-07	0.103011	7.06126	2.50682	5.42655	2.16619
ENSMUSG00000047250	protein_coding	Ptgs1	PTGS1	4.95549	0.12413	0.474125	0.140356	0.918522	-0.12912	0.350971	3.85699e-11	0.0592605	4.94708e-38	0.0782151	8.6035e-10	0.206644	1.02117e-35	0.207851	6.60947	1.88626	12.8927	-1.76114
ENSMUSG00000110730	lincRNA	Gm19385		0.792283	0.0788819	0.441126	0.531896	0.131343	0.296699	0.350266	0.0212528	0.00960511	0.526027	0.151263	0.0593957	0.0561261	0.694688	0.330833	2.30346	2.58973	0.634082	1.43508
ENSMUSG00000074802	protein_coding	Gas2l3	GAS2L3	4.33854	0.061054	0.621353	0.310985	0.175992	0.292244	0.350143	4.26421e-12	0.00049347	0.0496001	0.000630009	1.09046e-10	0.00561169	0.129575	0.0044764	6.92814	3.48428	1.9634	3.41835
ENSMUSG00000039062	protein_coding	Anpep	ANPEP	6.37256	0.0574677	0.724366	0.110975	0.36242	0.202059	0.349955	1.92754e-10	0.329336	0.00143999	0.0651649	3.86105e-09	0.596088	0.00742546	0.182131	6.36701	0.975452	3.18651	1.84413
ENSMUSG00000038068	protein_coding	Rnf144b	RNF144B	4.36899	0.098615	0.612024	0.161063	0.746189	-0.121236	0.34951	1.64079e-10	0.0937579	5.62398e-15	0.195257	3.32682e-09	0.279323	2.30976e-13	0.393828	6.39167	1.6759	7.81211	-1.29518
ENSMUSG00000064294	protein_coding	Aox3	AOX3P	0.118986	0.0272025	0.455528	0.295552	0.469182	0.177597	0.349465	0.0109609	0.00518096	0.0061696	0.102912	0.0341079	1.01	1.01	0.253402	2.54394	2.79556	2.73863	1.63089
ENSMUSG00000038039	protein_coding	Gcc2	GCC2	3.81553	0.102128	0.361732	0.303006	0.459952	0.269576	0.348566	0.00218088	0.0109708	0.00010806	0.0181866	0.00857676	0.0620638	0.000789058	0.0700628	3.06443	2.54363	3.87174	2.3618
ENSMUSG00000038122	protein_coding	Tbc1d32	TBC1D32	1.56252	0.0445938	0.373748	0.292637	0.404469	0.32287	0.348431	0.0126383	0.0530654	0.00730419	0.0262755	0.0384782	0.192187	0.0284235	0.0922966	2.4938	1.93439	2.68265	2.22212
ENSMUSG00000079110	protein_coding	Capn3	CAPN3	0.726565	0.200265	0.471214	0.197978	0.770003	-0.0454771	0.348429	0.02992	0.254904	0.000742472	0.9572	0.0784844	0.521238	0.00420147	0.981967	2.17115	1.13852	3.3734	-0.0536678
ENSMUSG00000091649	protein_coding	Phf11b	PHF11	2.50522	0.0890468	0.820339	0.396746	-0.171453	0.347582	0.348304	4.23402e-07	0.0144286	0.289157	0.0253827	4.35269e-06	0.0754694	0.470302	0.0901194	5.05812	2.44641	-1.05997	2.23553
ENSMUSG00000044952	protein_coding	Kctd21	KCTD21	2.40862	0.0647705	0.729586	0.064846	0.451823	0.145427	0.34792	4.84149e-08	0.625342	0.000560644	0.249599	6.12419e-07	0.826732	0.00328965	0.459567	5.45704	0.488294	3.44997	1.15132
ENSMUSG00000024851	protein_coding	Pitpnm1	PITPNM1	4.42152	0.0792501	0.480912	0.192504	0.392678	0.325088	0.347796	5.25609e-08	0.0288901	8.78199e-06	0.000100362	6.59435e-07	0.126307	8.70644e-05	0.000934212	5.44242	2.18498	4.44518	3.88971
ENSMUSG00000063954	protein_coding	Hist2h2aa2	HIST2H2AA3	5.16665	0.350775	0.795269	0.374472	-0.0431049	0.264174	0.347703	4.10156e-05	0.0530128	0.821395	0.167909	0.000264749	0.192049	0.902721	0.355277	4.10168	1.93482	-0.225751	1.37895
ENSMUSG00000021408	protein_coding	Ripk1	RIPK1	5.23735	0.0458571	0.46546	0.169293	0.378323	0.377498	0.347644	1.8514e-12	0.0113889	1.03788e-08	2.88822e-09	5.02724e-11	0.0637824	1.76338e-07	7.3846e-08	7.04524	2.53053	5.72442	5.93783
ENSMUSG00000028382	protein_coding	Ptbp3	PTBP3	5.79574	0.0463439	0.339019	0.325375	0.29051	0.435348	0.347563	8.96054e-05	0.000174827	0.000807389	1.69609e-07	0.000524953	0.00234604	0.00451524	3.18929e-06	3.91714	3.75286	3.35025	5.22989
ENSMUSG00000020654	protein_coding	Adcy3	ADCY3	0.304044	0.0624625	0.153833	0.574115	0.414046	0.247639	0.347408	0.387012	0.0041655	0.0230345	0.301192	0.551404	0.0299525	0.0719926	0.517351	0.865049	2.86535	2.27286	1.03388
ENSMUSG00000026547	protein_coding	Tagln2	TAGLN2	8.03537	0.0688322	0.541908	0.28069	0.127008	0.438633	0.34706	4.5756e-25	7.32504e-08	0.0155369	1.08654e-18	4.23629e-23	2.70966e-06	0.0527819	9.27619e-17	10.3415	5.38301	2.41962	8.82583
ENSMUSG00000042015	protein_coding	Wdr41	WDR41	4.75589	0.0397886	0.252026	0.31808	0.42617	0.391665	0.346985	2.4026e-05	2.66226e-07	1.93881e-12	1.07574e-11	0.00016426	8.71088e-06	5.62133e-11	3.99502e-10	4.22376	5.14591	7.03882	6.79599
ENSMUSG00000106634	lincRNA	Gm43042		0.854858	0.122239	0.394138	0.260297	0.316992	0.415115	0.346636	0.0399774	0.181328	0.124971	0.0265078	0.0994196	0.427646	0.257232	0.0930026	2.05398	1.33668	1.53424	2.21869
ENSMUSG00000006932	protein_coding	Ctnnb1	CTNNB1	9.55294	0.05507	0.334013	0.27906	0.474996	0.298272	0.346585	1.67281e-07	1.252e-05	9.88112e-14	1.10515e-06	1.91148e-06	0.000250344	3.48612e-12	1.73174e-05	5.23245	4.36833	7.44248	4.87193
ENSMUSG00000004707	protein_coding	Ly9	LY9	3.81476	0.0541311	0.192676	0.26143	0.453308	0.478616	0.346508	0.0303551	0.00401021	2.16279e-07	2.88775e-08	0.0793818	0.029103	2.96446e-06	6.36463e-07	2.16543	2.87736	5.18477	5.54811
ENSMUSG00000019984	protein_coding	Med23	MED23	4.57057	0.0533044	0.462555	0.249614	0.462601	0.210855	0.346406	2.39606e-11	0.000333326	2.00717e-11	0.0014748	5.48807e-10	0.00408363	5.06554e-10	0.00900828	6.67959	3.58792	6.7055	3.1796
ENSMUSG00000039501	protein_coding	Znfx1	ZNFX1	4.08194	0.0689217	0.579267	0.174739	0.322312	0.307213	0.345883	1.68641e-17	0.0105961	1.7942e-06	2.40694e-06	8.41506e-16	0.0604058	2.05412e-05	3.52962e-05	8.51358	2.55574	4.77532	4.71586
ENSMUSG00000019210	protein_coding	Atp6v1e1	ATP6V1E1	7.61308	0.0472418	0.468381	0.364331	0.193032	0.357732	0.345869	2.6944e-13	1.36495e-08	0.00262947	4.65202e-09	8.15163e-12	5.66263e-07	0.0122608	1.15755e-07	7.30885	5.67773	3.00803	5.85916
ENSMUSG00000022180	protein_coding	Slc7a8	SLC7A8	5.65827	0.05348	0.526433	0.269853	0.242265	0.34477	0.34583	5.02198e-09	0.00277201	0.00723202	6.82866e-05	7.78837e-08	0.0218173	0.02823	0.000666489	5.84644	2.99195	2.68597	3.98218
ENSMUSG00000037062	protein_coding	Sh3glb1	SH3GLB1	7.10302	0.0335808	0.539658	0.305793	0.325863	0.210364	0.34542	2.73472e-12	8.06152e-05	2.52012e-05	0.00455533	7.22163e-11	0.00122552	0.000221854	0.0229466	6.99072	3.94256	4.21299	2.8369
ENSMUSG00000074063	protein_coding	Osgin1	OSGIN1	2.85291	0.095059	0.284531	0.189991	0.461711	0.445261	0.345373	0.0335786	0.168749	0.000771961	0.000795374	0.0862764	0.40896	0.00433993	0.0054025	2.1251	1.37623	3.36266	3.3544
ENSMUSG00000060131	protein_coding	Atp8b4	ATP8B4	5.25889	0.0525474	0.615822	0.273658	0.137804	0.353907	0.345298	2.2644e-11	0.00289419	0.134653	6.15775e-05	5.23332e-10	0.0225128	0.272059	0.000607393	6.68787	2.97876	1.496	4.00668
ENSMUSG00000079017	protein_coding	Ifi27l2a	IFI27	2.13477	0.233298	0.250514	0.532899	0.262463	0.334845	0.34518	0.205798	0.0100104	0.200357	0.0810959	0.352059	0.0580358	0.36431	0.214051	1.26521	2.57547	1.28053	1.74436
ENSMUSG00000079084	protein_coding	Ccdc82	CCDC82	2.54443	0.0581927	0.602351	0.354347	0.135539	0.287791	0.345007	4.59508e-07	0.00296736	0.25579	0.0110626	4.68625e-06	0.022855	0.432603	0.0477165	5.04249	2.9711	1.1364	2.54071
ENSMUSG00000030157	protein_coding	Clec2d		0.311796	0.0732701	0.514865	-0.0815343	0.51141	0.434951	0.344923	0.00649774	0.562588	0.00852591	0.00835769	0.0218999	1.01	1.01	0.0378401	2.72155	-0.579002	2.6305	2.63727
ENSMUSG00000111171	antisense_RNA			2.61871	0.172224	0.678896	0.231722	0.251237	0.217375	0.344807	6.71891e-05	0.173173	0.139966	0.193074	0.000409449	0.415972	0.279567	0.390804	3.98603	1.36208	1.47592	1.30154
ENSMUSG00000024477	protein_coding	Pggt1b	PGGT1B	3.43257	0.0717364	0.246542	0.3906	0.389078	0.352367	0.344647	0.0394035	0.00125781	0.00121561	0.00224613	0.0983305	0.0117793	0.00640204	0.0127742	2.05995	3.22544	3.23519	3.0556
ENSMUSG00000047694	protein_coding	Yipf6	YIPF6	4.14204	0.0429403	0.384648	0.462963	0.312514	0.217422	0.344387	0.000174188	9.16273e-06	0.00256557	0.0283294	0.000941313	0.000190955	0.0120074	0.0977546	3.75378	4.43604	3.0155	2.19269
ENSMUSG00000079190	protein_coding			2.13063	0.158243	0.430901	0.237461	0.38842	0.31945	0.344058	0.0246814	0.215914	0.0458353	0.0837855	0.067019	0.474023	0.122069	0.218971	2.24635	1.23747	1.99691	1.72913
ENSMUSG00000038658	protein_coding	Ric1	RIC1	4.31717	0.0637708	0.380011	0.105737	0.498737	0.390682	0.343792	1.38766e-07	0.145935	4.83541e-12	1.39001e-08	1.62058e-06	0.37152	1.32162e-10	3.19145e-07	5.26688	1.45404	6.91033	5.67461
ENSMUSG00000042997	protein_coding	Nhlrc3	NHLRC3	3.64865	0.0798254	0.505793	0.247031	0.483379	0.138376	0.343645	1.03555e-06	0.0175062	3.307e-06	0.163738	9.75203e-06	0.0873149	3.6152e-05	0.348572	4.88476	2.3759	4.65077	1.39261
ENSMUSG00000024897	protein_coding	Apba1	APBA1	2.20492	0.0850046	0.86594	0.129407	0.510986	-0.131862	0.343618	5.27805e-09	0.381349	0.000548004	0.363697	8.1608e-08	0.645452	0.00322781	0.582589	5.83816	0.875414	3.45612	-0.908342
ENSMUSG00000040520	protein_coding	Manea	MANEA	2.56093	0.0697159	0.578934	0.257839	0.46034	0.0761969	0.343328	3.94876e-06	0.0421255	0.000292137	0.528656	3.25075e-05	0.163555	0.00189862	0.72433	4.61406	2.03228	3.62217	0.630059
ENSMUSG00000085438	lincRNA	1700020I14Rik		5.14278	0.0616429	0.287813	0.274876	0.624284	0.185013	0.342997	0.00747171	0.0109015	7.03131e-09	0.0746498	0.0246422	0.0617898	1.23092e-07	0.200747	2.67505	2.54584	5.79018	1.78261
ENSMUSG00000040713	protein_coding	Creg1	CREG1	8.14929	0.0512995	0.368424	0.188005	0.427265	0.388054	0.342937	3.93109e-07	0.0100828	4.10964e-09	2.77419e-08	4.07122e-06	0.0583288	7.44906e-08	6.12341e-07	5.07226	2.57298	5.87972	5.55512
ENSMUSG00000029648	protein_coding	Flt1	FLT1	5.64726	0.108103	0.990049	0.135852	0.414707	-0.169479	0.342782	1.16954e-19	0.212587	0.000141276	0.10992	7.38268e-18	0.470396	0.000998391	0.265294	9.07191	1.24648	3.80592	-1.59855
ENSMUSG00000043940	protein_coding	Wdfy3	WDFY3	3.51145	0.0556332	0.114505	0.254937	0.437659	0.563035	0.342534	0.209412	0.00543034	1.67285e-06	1.75044e-10	0.356419	0.0367359	1.92683e-05	5.42855e-09	1.25518	2.78033	4.7894	6.38178
ENSMUSG00000087366	antisense_RNA	Junos		3.03428	0.240934	0.787915	0.279313	0.144525	0.157114	0.342217	4.17593e-05	0.150877	0.448685	0.428123	0.000268985	0.380209	0.628641	0.644158	4.09752	1.43644	0.757609	0.792407
ENSMUSG00000102599	TEC	Gm38386		0.644972	0.0673147	0.565471	0.243839	0.602496	-0.0432955	0.342128	0.00276173	0.21071	0.0040227	0.838771	0.0105585	0.467982	0.017473	0.925697	2.99308	1.25162	2.87638	-0.203466
ENSMUSG00000089940	antisense_RNA	Gm4117		0.339789	0.0825711	0.565129	0.141555	0.363887	0.297818	0.342097	0.00155702	0.424358	0.0424391	0.0859599	0.0063779	0.681591	0.115538	0.223162	3.16384	0.798883	2.02919	1.71711
ENSMUSG00000022105	protein_coding	Rb1	RB1	3.80764	0.0830446	0.680626	0.220751	0.400431	0.0664136	0.342055	2.38846e-08	0.070762	0.00106335	0.564788	3.2172e-07	0.233079	0.00573563	0.752459	5.58121	1.807	3.27321	0.575745
ENSMUSG00000045594	protein_coding	Glb1	GLB1	6.01065	0.122391	0.624336	0.138778	0.720245	-0.115986	0.341843	1.52401e-15	0.0779915	3.29918e-20	0.129404	6.1638e-14	0.248116	2.24767e-18	0.297156	7.97498	1.76246	9.20876	-1.51645
ENSMUSG00000047213	protein_coding	Ythdf3	YTHDF3	4.09071	0.0514894	0.264868	0.372935	0.381689	0.347701	0.341798	0.0103715	0.000360123	0.000247201	0.000495018	0.0325107	0.00433312	0.00164681	0.0036468	2.56319	3.5677	3.66514	3.48344
ENSMUSG00000026548	protein_coding	Slamf9	SLAMF9	1.54038	0.124403	0.497519	0.308977	0.164463	0.39354	0.341125	0.00884029	0.114308	0.383906	0.0434561	0.0284358	0.317663	0.567003	0.135618	2.61817	1.57912	0.870722	2.0193
ENSMUSG00000074622	protein_coding	Mafb	MAFB	6.87175	0.0704275	0.274084	0.166237	0.52374	0.399487	0.340887	0.00119162	0.0505066	6.53223e-10	9.36132e-07	0.00505459	0.186156	1.37296e-08	1.49529e-05	3.24088	1.95565	6.17702	4.90461
ENSMUSG00000085882	processed_transcript	2610507I01Rik		2.26564	0.118336	0.289139	0.321758	0.619777	0.131787	0.340615	0.0895399	0.0613936	0.000345843	0.438901	0.188168	0.211206	0.00217904	0.652836	1.69783	1.87065	3.5783	0.77405
ENSMUSG00000032440	protein_coding	Tgfbr2	TGFBR2	3.37073	0.0655319	0.711974	0.170284	0.399505	0.080034	0.340449	1.11015e-15	0.0527911	5.25093e-06	0.341782	4.56199e-14	0.191663	5.50154e-05	0.559961	8.01402	1.93663	4.5545	0.950651
ENSMUSG00000032436	protein_coding	Cmtm7	CMTM7	6.11688	0.0765348	0.27463	0.292966	0.449895	0.343435	0.340232	0.00474867	0.00282976	4.04361e-06	0.000245073	0.0167199	0.0221296	4.33849e-05	0.00200582	2.82361	2.98565	4.60913	3.66735
ENSMUSG00000066150	protein_coding	Slc31a1	SLC31A1	5.7494	0.0465856	0.353998	0.30544	0.257617	0.443831	0.340222	3.02632e-17	3.17728e-13	6.09214e-10	9.32537e-30	1.45348e-15	2.85891e-11	1.28633e-08	1.79907e-27	8.44554	7.28666	6.18803	11.33
ENSMUSG00000038619	protein_coding	Ensa	ENSA	5.96824	0.0297663	0.476873	0.320043	0.262367	0.301484	0.340192	8.47963e-12	5.00479e-06	0.000171772	6.2803e-06	2.07852e-10	0.000114912	0.00119078	8.20527e-05	6.8302	4.56459	3.75728	4.51673
ENSMUSG00000030107	protein_coding	Usp18	USP18	2.08263	0.140146	0.586096	0.297301	0.145837	0.331165	0.3401	0.000585254	0.080092	0.39035	0.0455899	0.00272982	0.253045	0.573561	0.140361	3.43836	1.75015	0.858984	1.99917
ENSMUSG00000062078	protein_coding	Qk	QKI	6.23295	0.0371124	0.552804	0.22731	0.416592	0.163627	0.340083	8.68087e-10	0.0118966	3.88972e-06	0.0584888	1.56042e-08	0.065792	4.18889e-05	0.168621	6.13195	2.5152	4.61719	1.89202
ENSMUSG00000034265	protein_coding	Zdhhc14	ZDHHC14	3.00529	0.0768701	0.586466	0.0616793	0.703903	0.00809271	0.340035	3.1044e-08	0.572254	5.5554e-11	0.921568	4.0919e-07	0.796645	1.3432e-09	0.966801	5.53544	0.564735	6.55524	0.0984582
ENSMUSG00000109032	transcribed_unprocessed_pseudogene	Gm7972		0.877936	0.167448	0.866918	0.250234	0.322776	-0.0799863	0.339986	1.69996e-05	0.214455	0.106146	0.699944	0.000120067	0.472596	0.228023	0.843966	4.30104	1.24141	1.61576	-0.385397
ENSMUSG00000031770	protein_coding	Herpud1	HERPUD1	5.31599	0.114559	0.206444	0.311557	0.206065	0.635849	0.339979	0.109994	0.0162174	0.111561	3.81107e-07	0.220633	0.0822541	0.236531	6.684e-06	1.59822	2.40399	1.59122	5.07816
ENSMUSG00000027646	protein_coding	Src	SRC	3.94124	0.175882	0.615918	0.378363	-0.0555492	0.420247	0.339745	2.51081e-08	0.00050543	0.613663	5.72366e-05	3.36432e-07	0.00570408	0.765005	0.000569873	5.57252	3.47786	-0.504851	4.02392
ENSMUSG00000100658	lincRNA	F730311O21Rik		0.866501	0.0615016	0.899067	0.192527	0.38215	-0.115154	0.339647	2.45151e-06	0.305066	0.044174	0.53023	2.12386e-05	0.57262	0.118848	0.725884	4.71212	1.02563	2.01244	-0.627655
ENSMUSG00000002020	protein_coding	Ltbp2	LTBP2	0.567648	0.202438	0.630039	0.263528	-0.193488	0.656444	0.339131	0.00054222	0.198885	0.264021	0.00398367	0.00255704	0.452743	0.442341	0.0204979	3.45898	1.28474	-1.11694	2.87945
ENSMUSG00000037280	protein_coding	Galnt6	GALNT6	6.12109	0.0888911	0.665597	0.22028	0.348196	0.121974	0.339012	2.59337e-10	0.0364071	0.000934754	0.228811	5.08386e-09	0.148177	0.00513394	0.435841	6.32132	2.09235	3.30946	1.20343
ENSMUSG00000026675	protein_coding	Hsd17b7	HSD17B7	3.70112	0.100598	0.556526	0.315629	0.00111384	0.481307	0.338644	2.22129e-07	0.00328421	0.991657	2.76223e-06	2.48103e-06	0.0247795	0.996123	3.99931e-05	5.1798	2.9398	0.010456	4.68775
ENSMUSG00000054545	protein_coding	Ugt1a6a	UGT1A6	2.73407	0.494814	0.218725	0.314249	0.400622	0.419841	0.338359	0.244966	0.122517	0.0411593	0.0378478	0.399762	0.331079	0.112898	0.122277	1.16266	1.5443	2.04192	2.0765
ENSMUSG00000078851	protein_coding	Hist3h2a	HIST3H2A	2.30594	0.0596011	0.344001	0.172572	0.509723	0.326022	0.338079	0.0171886	0.237344	0.000428306	0.01928	0.0497312	0.500985	0.00261869	0.0731931	2.38265	1.18165	3.522	2.34007
ENSMUSG00000028708	protein_coding	Mknk1	MKNK1	5.13976	0.0388623	0.423152	0.232929	0.448629	0.247216	0.337982	1.2147e-11	0.000268101	8.38718e-13	4.08216e-05	2.88989e-10	0.00338739	2.56625e-11	0.000429162	6.77845	3.64432	7.15467	4.10278
ENSMUSG00000031555	protein_coding	Adam9	ADAM9	5.12281	0.035181	0.467207	0.286694	0.374399	0.222622	0.337731	4.41587e-16	8.88123e-07	1.20145e-10	5.67489e-05	1.89574e-14	2.57672e-05	2.80104e-09	0.000565396	8.12658	4.91493	6.43915	4.02594
ENSMUSG00000030269	protein_coding	Mtmr14	MTMR14	5.12614	0.201629	0.496739	0.368168	0.126362	0.359276	0.337636	4.05337e-08	3.61458e-05	0.161648	2.18121e-05	5.23939e-07	0.000615541	0.311448	0.000245654	5.48851	4.13083	1.39955	4.24549
ENSMUSG00000020590	protein_coding	Snx13	SNX13	3.23921	0.068511	0.486826	0.332028	0.328723	0.202397	0.337493	3.45427e-05	0.00494647	0.00541525	0.0743917	0.000226681	0.0342371	0.022423	0.20027	4.14124	2.8105	2.78124	1.7842
ENSMUSG00000073987	protein_coding	Ggh	GGH	2.85157	0.0541067	0.379588	0.283563	0.287645	0.396035	0.336708	0.00250558	0.0283403	0.0277387	0.00118683	0.00969007	0.124516	0.083397	0.00751818	3.02267	2.19254	2.20096	3.24203
ENSMUSG00000026113	protein_coding	Inpp4a	INPP4A	2.3473	0.10229	0.521655	0.161565	0.505727	0.157827	0.336693	0.000467111	0.278264	0.00069425	0.272439	0.00224485	0.544631	0.00395448	0.486253	3.49894	1.08423	3.39184	1.09746
ENSMUSG00000064367	protein_coding	mt-Nd5	ND5	11.3836	0.388977	0.480162	0.283211	0.100384	0.482378	0.336534	0.0138436	0.143462	0.611323	0.00903627	0.0415715	0.367262	0.763256	0.0404075	2.4613	1.46302	0.508186	2.61068
ENSMUSG00000027829	protein_coding	Ccnl1	CCNL1	5.28891	0.0705455	0.381402	0.27612	0.200425	0.488129	0.336519	0.000285638	0.00919102	0.0583861	1.34668e-06	0.00145363	0.0543502	0.14634	2.06236e-05	3.62799	2.60487	1.89279	4.83274
ENSMUSG00000031125	protein_coding	3830403N18Rik		1.46383	0.285847	0.384365	0.0912186	0.373908	0.49627	0.33644	0.0614236	0.638066	0.0487608	0.0165845	0.140354	0.834524	0.127987	0.0652615	1.87043	0.470405	1.97068	2.39579
ENSMUSG00000048562	protein_coding	Sp8	SP8	1.75579	0.0672663	0.687515	0.281588	0.363279	0.012765	0.336287	4.63919e-06	0.0624431	0.0161152	0.930638	3.77048e-05	0.213822	0.0543329	0.970952	4.58048	1.86314	2.4063	0.0870421
ENSMUSG00000028233	protein_coding	Tgs1	TGS1	4.27851	0.0650931	0.351771	0.271716	0.408043	0.312843	0.336093	3.03133e-05	0.00154194	1.7753e-06	0.00011994	0.000201769	0.0137628	2.03586e-05	0.0010884	4.1711	3.16667	4.77745	3.84625
ENSMUSG00000035093	protein_coding	Secisbp2l	SECISBP2L	4.02806	0.0493528	0.419446	0.271912	0.373442	0.277282	0.33552	2.35638e-06	0.00254658	3.0232e-05	0.00123141	2.04837e-05	0.0205159	0.00025992	0.00776095	4.72018	3.01775	4.17171	3.2315
ENSMUSG00000024617	protein_coding	Camk2a	CAMK2A	3.87285	0.0786372	0.49336	0.16629	0.54438	0.137208	0.335309	2.3177e-07	0.0878193	1.13791e-08	0.138743	2.57561e-06	0.268023	1.91685e-07	0.311993	5.17186	1.70701	5.70878	1.48049
ENSMUSG00000031659	protein_coding	Adcy7	ADCY7	4.80199	0.0695563	0.434509	0.141476	0.496214	0.268521	0.33518	9.19074e-11	0.0364949	1.56734e-13	2.9569e-05	1.93762e-09	0.148216	5.37873e-12	0.000322029	6.4797	2.09137	7.38131	4.17676
ENSMUSG00000041351	protein_coding	Rap1gap	RAP1GAP	0.52394	0.112022	0.460115	0.114698	0.561529	0.203675	0.335004	0.0105316	0.492318	0.00436971	0.268519	0.0329586	1.01	0.0187215	0.482328	2.55787	0.686627	2.85016	1.10648
ENSMUSG00000105677	sense_intronic	Gm43328		1.3022	0.145985	0.873465	0.180259	0.305605	-0.0196127	0.334929	1.85903e-05	0.33523	0.120898	0.88778	0.00012987	0.602139	0.251242	0.951444	4.28118	0.963633	1.55102	-0.141114
ENSMUSG00000047996	protein_coding	Prrg1	PRRG1	2.09024	0.0771251	0.730063	0.32859	0.373914	-0.0940058	0.33464	1.85995e-06	0.0320935	0.0150795	0.514808	1.65234e-05	0.135507	0.0515065	0.71385	4.76807	2.14324	2.43046	-0.65137
ENSMUSG00000025578	protein_coding	Cbx8	CBX8	2.73002	0.131117	0.149321	0.16159	0.599093	0.427825	0.334457	0.256102	0.230324	5.70566e-06	0.0007699	0.413232	0.491858	5.9375e-05	0.00526317	1.13565	1.19952	4.53701	3.3634
ENSMUSG00000003161	protein_coding	Sri	SRI	6.08183	0.0393796	0.472465	0.417043	0.165598	0.282638	0.334436	9.37637e-16	3.70168e-12	0.00509343	3.92947e-07	3.90529e-14	2.93425e-10	0.0212816	6.84278e-06	8.03476	6.94813	2.80106	5.07234
ENSMUSG00000024431	protein_coding	Nr3c1	NR3C1	4.0416	0.0792142	0.413279	0.231672	0.516226	0.176113	0.334322	4.13056e-05	0.0224209	3.24891e-07	0.0692931	0.000266509	0.104618	4.33711e-06	0.191045	4.10005	2.28316	5.1084	1.8165
ENSMUSG00000025351	protein_coding	Cd63	CD63	8.96161	0.027558	0.408853	0.297302	0.406256	0.22415	0.33414	1.10069e-18	1.97537e-10	1.79664e-18	4.12016e-07	6.31213e-17	1.16916e-08	1.06642e-16	7.13345e-06	8.82438	6.36324	8.76937	5.06332
ENSMUSG00000026466	protein_coding	Tor1aip1	TOR1AIP1	5.25563	0.0582509	0.342138	0.255908	0.287666	0.450024	0.333934	2.96942e-06	0.000503409	8.53193e-05	1.56693e-10	2.52278e-05	0.00568609	0.000643384	4.90037e-09	4.67292	3.47894	3.92895	6.39871
ENSMUSG00000018171	protein_coding	Vmp1	VMP1	6.19532	0.110269	0.451313	0.35516	0.0594542	0.46925	0.333794	4.37567e-09	3.99844e-06	0.442061	1.30763e-10	6.91869e-08	9.50809e-05	0.623322	4.12416e-09	5.86933	4.61146	0.768717	6.42628
ENSMUSG00000038026	protein_coding	Kcnj9	KCNJ9	0.119979	0.0161545	0.308781	0.163236	0.378553	0.484359	0.333732	0.0120686	0.220147	0.00166184	0.0194055	0.0370297	1.01	1.01	1.01	2.51013	1.22614	3.14483	2.33765
ENSMUSG00000039050	protein_coding	Osbpl2	OSBPL2	4.19784	0.0433957	0.466613	0.26808	0.484777	0.113188	0.333164	6.29457e-08	0.002126	2.03464e-08	0.172561	7.79543e-07	0.0178287	3.29111e-07	0.361857	5.41022	3.07204	5.60903	1.36402
ENSMUSG00000060063	protein_coding	Alox5ap	ALOX5AP	8.0619	0.0846126	0.557829	0.2511	0.587466	-0.064135	0.333065	1.8127e-13	0.000976618	8.60629e-15	0.385002	5.61681e-12	0.00961954	3.42026e-13	0.60444	7.36193	3.29718	7.75832	-0.868716
ENSMUSG00000078920	protein_coding	Ifi47		0.910693	0.124504	0.371892	0.511057	0.215242	0.232338	0.332632	0.0596454	0.0160106	0.241137	0.268777	0.137167	0.0814099	0.415722	0.482486	1.88341	2.40867	1.17215	1.10588
ENSMUSG00000024858	protein_coding	Grk2	GRK2	6.30542	0.0648287	0.305229	0.279815	0.394359	0.350755	0.33254	1.44775e-08	2.58901e-07	2.84761e-13	1.11255e-11	2.05832e-07	8.51305e-06	9.46692e-12	4.11118e-10	5.66764	5.15114	7.30141	6.79113
ENSMUSG00000040560	protein_coding	Wdr7	WDR7	3.86884	0.0704101	0.562667	0.161812	0.472957	0.131756	0.332298	3.24015e-08	0.110925	3.10146e-06	0.175904	4.25987e-07	0.311681	3.41779e-05	0.366641	5.52794	1.59405	4.66398	1.35348
ENSMUSG00000102555	TEC	6430511E19Rik		0.954417	0.0966829	0.387794	0.324678	0.475084	0.141163	0.33218	0.0556385	0.0930948	0.0178337	0.471723	0.129798	0.277782	0.0588641	0.679411	1.91386	1.67929	2.36905	0.719679
ENSMUSG00000034593	protein_coding	Myo5a	MYO5A	6.47975	0.0407585	0.359414	0.29108	0.441048	0.236907	0.332112	1.62326e-05	0.000494746	1.23491e-07	0.00308659	0.000115233	0.00561682	1.77534e-06	0.016655	4.31126	3.48359	5.28825	2.95898
ENSMUSG00000020150	protein_coding	Gamt	GAMT	3.20966	0.158497	0.356622	0.0970206	0.752065	0.121673	0.331845	0.0223257	0.540067	2.13224e-06	0.415663	0.0618464	0.77384	2.40709e-05	0.632457	2.28478	0.612712	4.74047	0.813968
ENSMUSG00000020876	protein_coding	Snx11	SNX11	2.89923	0.101104	-0.0920336	0.430178	0.389096	0.599939	0.331795	0.465613	0.000955795	0.00269498	7.67987e-07	0.626429	0.00949166	0.0125198	1.25368e-05	-0.729635	3.30323	3.00054	4.94333
ENSMUSG00000054000	protein_coding	Tusc1	TUSC1	3.09165	0.072983	0.280786	0.130739	0.559402	0.354804	0.331433	0.0371382	0.339408	3.35341e-05	0.00529149	0.0936622	0.605973	0.000284526	0.0258995	2.08424	0.955336	4.14803	2.78873
ENSMUSG00000078153	protein_coding	Psme2b		4.12714	0.354871	0.318198	0.385659	0.568776	0.0523326	0.331241	0.101427	0.0428814	0.00301776	0.812832	0.207263	0.165762	0.0137514	0.911132	1.63798	2.02486	2.96592	0.236775
ENSMUSG00000063646	protein_coding	Jakmip1	JAKMIP1	2.69224	0.0978829	0.785772	-0.0955561	0.679756	-0.047878	0.330523	9.71584e-08	0.521946	4.08469e-06	0.742744	1.16204e-06	0.759313	4.37578e-05	0.869187	5.33196	-0.640349	4.60703	-0.328222
ENSMUSG00000027175	protein_coding	Tcp11l1	TCP11L1	4.35035	0.091468	0.224402	0.285137	0.471352	0.340901	0.330448	0.0438572	0.0126036	2.48874e-05	0.00151872	0.107195	0.0685072	0.000219511	0.00924991	2.01545	2.49478	4.21582	3.17108
ENSMUSG00000044469	protein_coding	Tnfaip8l1	TNFAIP8L1	1.32776	0.0854148	0.358693	0.408479	0.159118	0.395436	0.330431	0.0520177	0.0296525	0.402097	0.0324504	0.123013	0.128084	0.586047	0.108938	1.94299	2.1747	0.837882	2.13882
ENSMUSG00000029419	protein_coding	Gm996	AJM1	1.95985	0.112426	0.693232	0.177444	0.782171	-0.331176	0.330418	8.26595e-07	0.20877	3.60642e-08	0.015917	7.97486e-06	0.465373	5.6358e-07	0.0630863	4.92898	1.25695	5.50911	-2.41081
ENSMUSG00000097589	processed_transcript	Dleu2		2.62214	0.0932837	0.318868	0.357123	0.268769	0.37639	0.330288	0.0444553	0.025857	0.0929799	0.0157784	0.108312	0.11637	0.206905	0.0626873	2.00977	2.22835	1.67988	2.414
ENSMUSG00000020100	protein_coding	Slc29a3	SLC29A3	4.13961	0.0496647	0.556879	0.166553	0.44509	0.152321	0.330211	6.05834e-07	0.135568	6.215e-05	0.154434	6.02268e-06	0.353367	0.000487541	0.335102	4.98935	1.4925	4.0045	1.42404
ENSMUSG00000030785	protein_coding	Cox6a2	COX6A2	1.77578	0.215759	0.544129	0.185177	0.360249	0.230782	0.330084	0.00709054	0.377581	0.067469	0.194029	0.0235824	0.642506	0.163043	0.392096	2.69256	0.882361	1.82854	1.29875
ENSMUSG00000057098	protein_coding	Ebf1	EBF1	0.605967	0.104847	0.298216	0.380735	0.301558	0.339735	0.330061	0.138348	0.0571474	0.161678	0.0578993	0.262989	0.201651	0.311448	0.167301	1.48197	1.90218	1.39945	1.89646
ENSMUSG00000024403	protein_coding	Atp6v1g2	ATP6V1G2	1.53695	0.126392	0.41121	0.286097	0.31947	0.302352	0.329782	0.0413232	0.146996	0.0935658	0.142442	0.102073	0.373165	0.207739	0.317285	2.04027	1.45022	1.67688	1.46676
ENSMUSG00000002668	protein_coding	Dennd1c	DENND1C	2.96021	0.0804005	0.793488	0.0903617	0.327859	0.107061	0.329692	1.71448e-09	0.490025	0.0128343	0.391729	2.94741e-08	0.734707	0.0453495	0.610411	6.02278	0.690269	2.48834	0.856485
ENSMUSG00000024781	protein_coding	Lipa	LIPA	7.08723	0.0419982	0.25281	0.311802	0.25413	0.500017	0.32969	4.68009e-05	6.40689e-07	4.7711e-05	6.84679e-17	0.00029747	1.91302e-05	0.000388371	4.7976e-15	4.07105	4.97853	4.06657	8.34965
ENSMUSG00000033429	protein_coding	Mcee	MCEE	5.53327	0.0559453	0.364113	0.363966	0.520997	0.0688696	0.329486	0.000234098	0.000329674	1.67057e-07	0.469568	0.00122251	0.00405381	2.34321e-06	0.677327	3.67906	3.59079	5.23269	0.723182
ENSMUSG00000030522	protein_coding	Mtmr10	MTMR10	3.38625	0.0627455	0.418258	0.259573	0.499	0.140358	0.329297	8.84366e-06	0.00669189	1.58271e-07	0.120349	6.66919e-05	0.0433072	2.23128e-06	0.28316	4.44367	2.7118	5.24267	1.55331
ENSMUSG00000106317	lincRNA	Gm43848		1.91787	0.127074	0.616524	0.124878	0.132683	0.442557	0.32916	0.00130183	0.515839	0.483043	0.0185218	0.00544135	0.755209	0.658918	0.0710411	3.21558	0.649773	0.701417	2.35502
ENSMUSG00000032175	protein_coding	Tyk2	TYK2	3.58834	0.123322	0.554496	0.197925	0.333786	0.230346	0.329138	8.35342e-08	0.0539126	0.00119009	0.0189972	1.01329e-06	0.194042	0.00630127	0.072397	5.35932	1.92754	3.24125	2.34559
ENSMUSG00000093677	sense_overlapping	Gm20712		1.36098	0.0915303	0.72227	0.419969	0.264596	-0.0903407	0.329124	0.000216058	0.0295413	0.170075	0.616621	0.00114031	0.127819	0.322846	0.790283	3.69946	2.17619	1.37196	-0.500645
ENSMUSG00000027765	protein_coding	P2ry1	P2RY1	2.35978	0.0727284	0.601944	0.156855	0.567051	-0.0108636	0.328747	4.45032e-06	0.241677	2.26051e-05	0.944111	3.63041e-05	0.506504	0.000201566	0.977199	4.58916	1.1708	4.23747	-0.0701045
ENSMUSG00000028822	protein_coding	Tmem50a	TMEM50A	6.65383	0.0731759	0.492642	0.22464	0.466311	0.129883	0.328369	2.25226e-09	0.00684746	1.57163e-08	0.100294	3.77069e-08	0.0441801	2.58428e-07	0.248725	5.97848	2.70417	5.65355	1.64343
ENSMUSG00000034708	protein_coding	Grn	GRN	9.32045	0.0549111	0.487301	0.197385	0.461576	0.166423	0.328171	1.42156e-16	0.000826253	5.09942e-15	0.00323737	6.46387e-15	0.00844906	2.12425e-13	0.0172741	8.26292	3.34385	7.82443	2.94425
ENSMUSG00000040061	protein_coding	Plcb2	PLCB2	5.99361	0.0609333	0.695468	0.192454	0.318512	0.105475	0.327977	3.82131e-12	0.0542515	0.00144672	0.272125	9.85398e-11	0.194945	0.00745739	0.486036	6.94364	1.92482	3.18516	1.09818
ENSMUSG00000015968	protein_coding	Cacna1d	CACNA1D	1.45947	0.0324534	0.569757	0.0625925	0.528137	0.147044	0.326883	2.8467e-06	0.612913	1.46855e-05	0.213155	2.43061e-05	0.820411	0.000137602	0.416525	4.68158	0.50592	4.33335	1.24494
ENSMUSG00000090894	protein_coding	Olfr110	OR5V1	0.503207	0.122415	0.311015	0.291739	0.331018	0.372671	0.326611	0.100237	0.0877843	0.0397217	0.0322491	0.205254	0.268023	0.110046	0.108489	1.6437	1.7072	2.05663	2.14131
ENSMUSG00000050914	protein_coding	Ankrd37	ANKRD37	5.71977	0.197239	0.82774	0.187451	0.413835	-0.122644	0.326596	2.23292e-08	0.205237	0.00513867	0.395101	3.0316e-07	0.460668	0.0214512	0.613744	5.59291	1.26677	2.79821	-0.850403
ENSMUSG00000020149	protein_coding	Rab1a	RAB1A	7.6868	0.0424806	0.319272	0.394408	0.267409	0.325184	0.326568	8.62845e-15	3.47466e-21	1.04804e-10	1.44009e-16	3.135e-13	8.1179e-19	2.46923e-09	9.55023e-15	7.75799	9.44737	6.45985	8.26137
ENSMUSG00000028249	protein_coding	Sdcbp	SDCBP	7.65935	0.0816962	0.277898	0.353767	0.399907	0.273933	0.326377	0.00063418	1.44867e-05	9.14253e-07	0.000458327	0.00292776	0.000283694	1.10913e-05	0.00340252	3.41656	4.33635	4.90925	3.504
ENSMUSG00000056162	protein_coding	Cndp1	CNDP1	0.188125	0.0536325	0.259831	0.231545	0.474289	0.339541	0.326302	0.0731758	0.0690194	0.0124807	0.00744459	0.160893	1.01	1.01	0.0343445	1.79173	1.81829	2.49825	2.67627
ENSMUSG00000097536	lincRNA	2610037D02Rik		1.02675	0.0983876	0.340566	0.557497	-0.0451548	0.452004	0.326228	0.0726445	0.00529254	0.817118	0.0265621	0.159953	0.0360147	0.899884	0.0930834	1.79506	2.78867	-0.231254	2.21789
ENSMUSG00000017009	protein_coding	Sdc4	SDC4	6.4641	0.0900085	0.629072	0.233166	0.200998	0.241657	0.326223	3.03817e-19	0.000777595	0.00383551	0.00027388	1.83112e-17	0.00806482	0.016829	0.00219918	8.96732	3.36065	2.89138	3.63883
ENSMUSG00000030465	protein_coding	Psd3	PSD3	1.84748	0.0812549	0.243574	0.403104	0.370749	0.285319	0.325686	0.0619071	0.00281335	0.00555923	0.0258882	0.141197	0.0220718	0.0228958	0.0913899	1.86696	2.98743	2.77271	2.22789
ENSMUSG00000016498	protein_coding	Pdcd1lg2	PDCD1LG2	0.588666	0.112816	0.785447	0.218349	-0.0629081	0.360864	0.325438	0.000248709	0.175826	0.708471	0.0921512	0.00128788	0.41988	0.83241	0.234562	3.66359	1.35372	-0.373911	1.68416
ENSMUSG00000108015	lincRNA	Gm32591		0.297579	0.123481	0.400668	0.245049	0.451855	0.203362	0.325233	0.00565956	0.039704	0.00960224	0.0558381	0.0194721	1.01	1.01	0.162994	2.76688	2.05682	2.58983	1.9123
ENSMUSG00000018846	protein_coding	Pank3	PANK3	4.78676	0.0690165	0.482893	0.256536	0.324878	0.235897	0.325051	1.08113e-06	0.00978395	0.00104508	0.013279	1.01327e-05	0.056992	0.00565472	0.0548704	4.87626	2.58337	3.2781	2.4762
ENSMUSG00000048280	protein_coding	Zfp738	ZNF729	2.83216	0.0771595	0.337757	0.212234	0.542926	0.206693	0.324903	0.00428924	0.0786489	5.96493e-06	0.0718814	0.0153555	0.249849	6.18505e-05	0.195747	2.85607	1.75858	4.52763	1.79987
ENSMUSG00000098905	protein_coding	Zfp953		2.18558	0.0535062	0.224978	0.365612	0.415865	0.292595	0.324763	0.0590852	0.00308869	0.000703523	0.013428	0.136124	0.0235041	0.004004	0.0553476	1.88756	2.95877	3.3882	2.47221
ENSMUSG00000112895	TEC			0.124255	0.0160723	0.221774	0.38599	0.151747	0.538348	0.324465	0.167966	0.0115119	0.213645	0.0058804	0.304055	1.01	1.01	0.0282514	1.37877	2.52676	1.24361	2.75438
ENSMUSG00000105703	processed_transcript	Gm43305		5.77595	0.0826472	0.82546	0.158717	-0.040017	0.352464	0.324156	1.43275e-16	0.110861	0.688365	0.000244384	6.49556e-15	0.311635	0.818933	0.00200128	8.26198	1.59433	-0.401074	3.66807
ENSMUSG00000078853	protein_coding	Igtp		2.19875	0.0646673	0.634087	0.165789	0.0375131	0.458232	0.323905	1.93045e-05	0.26303	0.799702	0.00146216	0.000134371	0.529839	0.89092	0.00894579	4.27279	1.11926	0.253733	3.18209
ENSMUSG00000041115	protein_coding	Iqsec2	IQSEC2	3.22265	0.111647	0.608426	0.301907	0.387333	-0.00279622	0.323717	2.96985e-07	0.0127796	0.00111006	0.987235	3.20306e-06	0.0690917	0.00593664	0.995343	5.12535	2.48985	3.26104	-0.0159987
ENSMUSG00000031229	protein_coding	Atrx	ATRX	5.76852	0.129675	0.203867	0.291023	0.4225	0.376821	0.323553	0.10889	0.0221353	0.000896039	0.00210699	0.219106	0.103758	0.00494108	0.0121645	1.6032	2.28804	3.32129	3.07472
ENSMUSG00000103983	lincRNA	Gm20045		0.378895	0.0199214	0.415056	0.14747	0.406814	0.324688	0.323507	0.0401591	0.422608	0.0489143	0.115224	0.0997746	0.680187	0.128292	0.274612	2.05211	0.801905	1.96934	1.57514
ENSMUSG00000037095	protein_coding	Lrg1	LRG1	0.171757	0.045341	0.260319	0.143653	0.563652	0.325979	0.323401	0.0142588	0.152215	0.000242241	0.0370745	1.01	1.01	1.01	1.01	2.45068	1.43175	3.67033	2.08494
ENSMUSG00000005949	protein_coding	Ctns	CTNS	4.70399	0.0729037	0.226351	0.220996	0.635301	0.210825	0.323368	0.000376882	0.000763755	6.36218e-24	0.000626555	0.00185235	0.00795225	5.71357e-22	0.0044576	3.55576	3.36561	10.0861	3.41985
ENSMUSG00000097793	antisense_RNA	Gm17259		0.715317	0.0416989	0.424983	0.246526	0.305099	0.316377	0.323246	0.0296915	0.198553	0.11292	0.100109	0.0780583	0.452296	0.238936	0.248519	2.17418	1.28569	1.5852	1.64432
ENSMUSG00000000127	protein_coding	Fer	FER	3.28673	0.0367711	0.516483	0.309343	0.239871	0.225869	0.322892	1.19549e-07	0.00138577	0.0142069	0.0139725	1.40685e-06	0.012692	0.0491817	0.0570696	5.29418	3.1976	2.45199	2.45797
ENSMUSG00000040548	protein_coding	Tex2	TEX2	3.7636	0.0645192	0.739025	0.205264	0.339939	0.00602186	0.322563	6.46409e-10	0.0849085	0.00427006	0.950297	1.18129e-08	0.262471	0.0183514	0.979867	6.17868	1.72289	2.85749	0.0623342
ENSMUSG00000071711	protein_coding	Mpst	MPST	4.74266	0.177471	0.560198	0.251206	0.561153	-0.0831432	0.322354	0.000121216	0.0846786	0.000119186	0.562989	0.000682404	0.261943	0.000859408	0.751141	3.84365	1.72416	3.84779	-0.578407
ENSMUSG00000034855	protein_coding	Cxcl10	CXCL10	1.52778	0.297895	0.0364181	0.462575	-0.119519	0.909685	0.32229	0.8359	0.021903	0.527031	4.19065e-05	0.904555	0.102923	0.695632	0.000438395	0.207141	2.29205	-0.632545	4.09671
ENSMUSG00000033721	protein_coding	Vav3	VAV3	4.55831	0.0519971	0.578333	0.253095	0.289236	0.168337	0.32225	2.39406e-10	0.00553141	0.00155287	0.0535879	4.72934e-09	0.0372405	0.00788984	0.158053	6.33366	2.77434	3.16462	1.93015
ENSMUSG00000073664	protein_coding	Nbeal1	NBEAL1	1.57117	0.0482672	0.279865	0.426533	0.340169	0.242268	0.322209	0.0455758	0.00255718	0.0159729	0.0749295	0.110534	0.020564	0.0539582	0.201098	1.9993	3.01649	2.40953	1.7809
ENSMUSG00000090176	protein_coding	Cd200r2	CD200R1	3.51464	0.117398	0.924103	0.238831	0.220817	-0.0954618	0.322072	4.85141e-09	0.129503	0.160834	0.533164	7.56199e-08	0.342451	0.310229	0.728248	5.85219	1.51607	1.40227	-0.623183
ENSMUSG00000038886	protein_coding	Man2a2	MAN2A2	4.78293	0.0486509	0.382173	0.124512	0.58183	0.198847	0.321841	3.4765e-08	0.0745155	3.4156e-17	0.00288716	4.55387e-07	0.240661	1.77586e-15	0.0157159	5.51557	1.78344	8.4314	2.9795
ENSMUSG00000046718	protein_coding	Bst2	BST2	6.37595	0.278883	0.202773	0.316426	0.462185	0.304987	0.321593	0.121436	0.0159913	0.00042827	0.0163156	0.238358	0.0813429	0.00261869	0.0644425	1.54878	2.40911	3.52202	2.40178
ENSMUSG00000052102	protein_coding	Gnpda1	GNPDA1	6.96606	0.100849	0.2517	0.157115	0.666611	0.210486	0.321478	7.45266e-09	0.000448676	1.60324e-52	6.39341e-07	1.12294e-07	0.00522403	8.21215e-50	1.05998e-05	5.78039	3.50966	15.2517	4.97894
ENSMUSG00000097194	lincRNA	9330175E14Rik		1.65382	0.120227	0.697998	0.304187	0.176913	0.104898	0.320999	0.000145814	0.10226	0.342096	0.60214	0.000803233	0.295785	0.524231	0.780247	3.79809	1.634	0.950033	0.521326
ENSMUSG00000026031	protein_coding	Cflar	CFLAR	5.00724	0.100955	0.874304	0.304089	-0.0389691	0.143723	0.320787	9.53328e-11	0.0244228	0.772862	0.277757	2.0016e-09	0.111451	0.873401	0.492431	6.47417	2.25041	-0.288634	1.08537
ENSMUSG00000020733	protein_coding	Slc9a3r1	SLC9A3R1	5.93212	0.0708902	0.480117	0.216505	0.347362	0.238457	0.32061	2.10866e-12	0.00155445	3.01384e-07	0.000249644	5.6856e-11	0.0138558	4.03889e-06	0.00203762	7.0271	3.16432	5.12258	3.66262
ENSMUSG00000048965	protein_coding	Mrgpre	MRGPRE	1.22181	0.0978096	0.286837	0.223754	0.676201	0.0951996	0.320498	0.126277	0.22978	0.00037711	0.545815	0.24523	0.491089	0.00234823	0.737702	1.52895	1.20093	3.55561	0.604043
ENSMUSG00000046836	protein_coding	Brox	BROX	4.64267	0.0762952	0.40165	0.181535	0.415693	0.283027	0.320476	1.40579e-06	0.0310621	6.48767e-07	0.000404796	1.28283e-05	0.132412	8.14936e-06	0.00307583	4.82418	2.15628	4.9761	3.53694
ENSMUSG00000030659	protein_coding	Nucb2	NUCB2	4.01562	0.0856463	0.661763	0.391343	-0.0432655	0.272055	0.320474	4.42183e-08	0.00113368	0.71995	0.0183637	5.65384e-07	0.0108379	0.839891	0.0705622	5.47312	3.25506	-0.358525	2.3582
ENSMUSG00000037260	protein_coding	Hgsnat	HGSNAT	4.81025	0.0705274	0.473199	0.298703	0.341555	0.16724	0.320174	6.04688e-07	0.00160975	0.000315711	0.0646986	6.01518e-06	0.0142723	0.00202049	0.181158	4.98971	3.15413	3.60206	1.84734
ENSMUSG00000085894	processed_transcript	Gm15832		2.52629	0.207546	0.490737	0.2862	0.108379	0.394814	0.320033	0.00751668	0.122182	0.550363	0.0402316	0.0247639	0.330643	0.715363	0.127737	2.67304	1.54568	0.597216	2.05136
ENSMUSG00000074361	protein_coding	C5ar2	C5AR2	2.00939	0.100326	0.371527	0.13986	0.521567	0.246099	0.319764	0.0176046	0.379689	0.00103087	0.104469	0.050715	0.643877	0.00559881	0.256001	2.37383	0.878469	3.28196	1.62357
ENSMUSG00000027808	protein_coding	Serp1	SERP1	6.31112	0.0837411	0.23343	0.233208	0.573615	0.238278	0.319632	0.00369966	0.00398485	1.09193e-12	0.00207266	0.013551	0.0290095	3.29723e-11	0.0119943	2.9027	2.87936	7.11839	3.07962
ENSMUSG00000108449	lincRNA	Gm44507		2.73445	0.355196	0.351713	0.32065	0.329887	0.275584	0.319459	0.0794987	0.101363	0.105092	0.178661	0.171657	0.294148	0.226318	0.370517	1.7536	1.63828	1.62066	1.34489
ENSMUSG00000033653	protein_coding	Vps8	VPS8	4.35566	0.0814829	0.318116	0.252348	0.343384	0.363969	0.319454	1.57784e-05	0.00061709	3.16269e-06	2.41721e-07	0.000112528	0.00673037	3.47695e-05	4.40585e-06	4.31753	3.42399	4.65996	5.16401
ENSMUSG00000102964	TEC	9430034N14Rik		0.16198	0.0142788	0.285152	0.349291	0.339359	0.302395	0.319049	0.103698	0.0473133	0.0412584	0.0839972	0.211118	1.01	0.113103	0.21937	1.62719	1.98348	2.04092	1.72795
ENSMUSG00000022125	protein_coding	Cln5	CLN5	5.95489	0.051019	0.558024	0.271283	0.201419	0.244817	0.318886	2.81577e-10	0.00217902	0.0225574	0.00383635	5.47792e-09	0.0181346	0.0708699	0.019843	6.3086	3.06468	2.28085	2.89131
ENSMUSG00000079547	protein_coding	H2-DMb1	HLA-DMB	3.81757	0.139574	0.556326	0.36227	0.36008	-0.00319112	0.318871	2.51973e-05	0.00642721	0.00638305	0.976	0.000170975	0.0418279	0.0255581	0.989704	4.21303	2.72515	2.72743	-0.0300846
ENSMUSG00000036155	protein_coding	Mgat5	MGAT5	3.70204	0.0568774	0.447817	0.325296	0.154797	0.347433	0.318836	8.82192e-11	2.514e-06	0.0260545	1.39451e-07	1.86242e-09	6.37694e-05	0.0792987	2.67642e-06	6.48587	4.70699	2.2254	5.26597
ENSMUSG00000032307	protein_coding	Ube2q2	UBE2Q2	4.34882	0.0468536	0.232962	0.350772	0.329192	0.362198	0.318781	0.0123808	0.000208175	0.000461432	5.18256e-05	0.0378592	0.00272867	0.0027916	0.000522299	2.5011	3.70888	3.5022	4.04724
ENSMUSG00000034560	protein_coding	Washc4	WASHC4	4.41786	0.112243	0.208579	0.423595	0.426321	0.216489	0.318746	0.082984	0.000461625	0.000416887	0.0628497	0.177309	0.00531328	0.00255565	0.177479	1.73363	3.50209	3.52916	1.86025
ENSMUSG00000041870	protein_coding	Ankrd13a	ANKRD13A	6.13241	0.0519628	0.293108	0.273355	0.231098	0.477151	0.318678	3.31238e-09	4.61802e-08	3.37639e-06	3.96091e-24	5.37004e-08	1.76719e-06	3.67681e-05	5.20702e-22	5.91532	5.46542	4.64649	10.1326
ENSMUSG00000079477	protein_coding	Rab7	RAB7A	8.44335	0.057383	0.44729	0.301039	0.0910272	0.433309	0.318166	3.98231e-08	0.000218943	0.263542	3.04463e-08	5.16055e-07	0.00284733	0.441801	6.67079e-07	5.49163	3.69609	1.11806	5.53885
ENSMUSG00000045287	protein_coding	Rtn4rl1	RTN4RL1	1.41723	0.0788473	0.449601	0.0942776	0.771426	-0.0431493	0.318039	0.00681264	0.573451	4.65304e-06	0.821675	0.0227878	0.797179	4.93493e-05	0.916368	2.70587	0.562976	4.57985	-0.225391
ENSMUSG00000032754	protein_coding	Slc8b1	SLC8B1	3.30947	0.150079	0.379551	0.247062	0.244824	0.399257	0.317673	0.0064647	0.0769663	0.0813054	0.00302815	0.0218269	0.246089	0.187283	0.0163813	2.72323	1.76857	1.74316	2.96487
ENSMUSG00000047591	protein_coding	Mafa	MAFA	1.0388	0.121106	0.403937	0.119881	0.511007	0.23278	0.316901	0.0498069	0.552481	0.0107323	0.239016	0.118753	0.784597	0.0391838	0.448125	1.96162	0.594047	2.5513	1.17745
ENSMUSG00000062031	protein_coding	Pgghg	PGGHG	2.53465	0.0984409	0.506973	0.100273	0.291971	0.366515	0.316433	0.000209261	0.45848	0.0321144	0.00501904	0.00110672	0.709868	0.0935037	0.0248245	3.70757	0.741353	2.14298	2.80581
ENSMUSG00000036553	protein_coding	Sh3tc1	SH3TC1	3.48125	0.156717	0.0998412	0.21772	0.460466	0.486408	0.316109	0.450567	0.102239	0.000519131	0.0001488	0.61189	0.295785	0.00308534	0.00131291	0.75447	1.63409	3.47069	3.79306
ENSMUSG00000055541	protein_coding	Lair1	LAIR1	3.32082	0.121674	0.948353	0.197023	0.00469443	0.11395	0.316005	1.04021e-12	0.133318	0.971485	0.368767	2.91393e-11	0.349726	0.984242	0.587771	7.12508	1.50115	0.0357453	0.898786
ENSMUSG00000024378	protein_coding	Stard4	STARD4	4.93759	0.0972571	0.479742	0.263102	0.201218	0.318698	0.31569	4.64131e-08	0.00264647	0.0214514	0.00014002	5.91478e-07	0.0211036	0.0682949	0.00124626	5.46453	3.00607	2.29994	3.80813
ENSMUSG00000035236	protein_coding	Scai	SCAI	1.77496	0.147991	0.629208	0.306718	0.229348	0.0974086	0.315671	4.88195e-05	0.0492731	0.141011	0.517819	0.000308134	0.182523	0.281169	0.716353	4.06121	1.96622	1.47203	0.646712
ENSMUSG00000108621	lincRNA	Gm37494		1.30445	0.230789	0.0875658	0.352582	0.585363	0.236735	0.315562	0.558114	0.020922	0.000118599	0.105121	0.705868	0.0997078	0.000855619	0.257219	0.585645	2.30939	3.849	1.62052
ENSMUSG00000025534	protein_coding	Gusb	GUSB	8.15558	0.104199	0.275853	0.246324	0.426533	0.313134	0.315461	4.78463e-07	7.5197e-06	7.34048e-15	2.5209e-09	4.86987e-06	0.000161516	2.98585e-13	6.47889e-08	5.03475	4.47842	7.77847	5.9601
ENSMUSG00000022901	protein_coding	Cd86	CD86	4.76949	0.035324	0.635746	0.0999225	0.27883	0.247028	0.315382	2.9288e-23	0.12114	1.43175e-05	5.01515e-05	2.45971e-21	0.328845	0.00013461	0.000508533	9.9351	1.55001	4.33893	4.05492
ENSMUSG00000109244	lincRNA	Gm44751		0.355234	0.0320986	0.382422	0.184398	0.226149	0.468524	0.315373	0.0653988	0.287954	0.223901	0.0277322	0.147399	0.554357	0.394214	0.0962337	1.84252	1.06262	1.21622	2.20105
ENSMUSG00000020189	protein_coding	Osbpl8	OSBPL8	6.11269	0.108922	0.714471	0.32636	0.241256	-0.02076	0.315332	4.39179e-08	0.0124707	0.0643597	0.862307	5.62948e-07	0.0680344	0.157595	0.938429	5.47433	2.49854	1.84968	-0.173438
ENSMUSG00000001143	protein_coding	Lman2l	LMAN2L	3.90597	0.0715241	0.299275	0.236143	0.427849	0.295058	0.314581	0.000850607	0.0105893	2.36304e-06	0.000730592	0.00377723	0.0603932	2.63555e-05	0.00504788	3.33578	2.55597	4.7196	3.37783
ENSMUSG00000090946	protein_coding	Ccdc71l	CCDC71L	4.17447	0.0284466	0.301216	0.349289	0.272921	0.334645	0.314518	7.02958e-07	1.22876e-08	1.15937e-05	5.80716e-09	6.92522e-06	5.12958e-07	0.00011104	1.42118e-07	4.96054	5.69569	4.38509	5.82222
ENSMUSG00000002007	protein_coding	Srpk3	SRPK3	0.485383	0.0882718	0.809437	0.201942	0.460011	-0.213986	0.314351	0.000195182	0.228133	0.0187035	0.229181	0.00103941	0.488906	0.0611286	0.43632	3.72517	1.20518	2.35139	-1.20247
ENSMUSG00000076433	protein_coding	Cep295nl	CEP295NL	0.616754	0.0790093	0.335083	0.172454	0.402935	0.346734	0.314301	0.101506	0.338706	0.0320023	0.0830553	0.207399	0.605443	0.0932949	0.217818	1.63759	0.956725	2.14438	1.73323
ENSMUSG00000067942	protein_coding	Zfp160	ZNF665	2.23765	0.0924147	0.0797502	0.410598	0.349825	0.41511	0.313821	0.610552	0.00950478	0.0267806	0.00677165	0.748201	0.0557109	0.0810449	0.0318433	0.509285	2.59334	2.2147	2.70787
ENSMUSG00000024818	protein_coding	Slc25a45	SLC25A45	4.77352	0.0579755	0.279585	0.239107	0.430262	0.30579	0.313686	6.92573e-05	0.000978879	2.75879e-09	6.40924e-06	0.000421384	0.00962757	5.17695e-08	8.35902e-05	3.97882	3.29653	5.94534	4.51242
ENSMUSG00000022337	protein_coding	Emc2	EMC2	6.65832	0.0381188	0.402377	0.274919	0.288938	0.287252	0.313372	3.24598e-06	0.00163596	0.00086548	0.000572126	2.73206e-05	0.0144768	0.00480128	0.00413187	4.65461	3.14942	3.33096	3.4445
ENSMUSG00000039697	protein_coding	Ncoa7	NCOA7	2.85845	0.0825665	0.250396	0.298803	0.332227	0.372042	0.313367	0.0332922	0.0124153	0.00558795	0.00103486	0.0857351	0.0678772	0.0229867	0.00675311	2.12854	2.50011	2.77103	3.28087
ENSMUSG00000000876	protein_coding	Pxmp4	PXMP4	3.22841	0.139034	0.639358	0.11182	0.633145	-0.131357	0.313241	4.34193e-06	0.429225	6.6425e-06	0.348807	3.54387e-05	0.684678	6.8182e-05	0.567029	4.59431	0.790518	4.50483	-0.936905
ENSMUSG00000034157	protein_coding	Cipc	CIPC	4.59081	0.0351491	0.300006	0.186818	0.545495	0.219949	0.313067	9.02756e-07	0.00258854	1.70939e-19	0.000176579	8.61232e-06	0.0207785	1.10471e-17	0.00153128	4.91173	3.01279	9.03047	3.75036
ENSMUSG00000053436	protein_coding	Mapk14	MAPK14	5.44558	0.0502179	0.164026	0.275164	0.378233	0.434827	0.313062	0.0158101	6.44459e-05	2.5525e-08	2.44522e-11	0.0464422	0.00100731	4.0576e-07	8.54678e-10	2.41327	3.99591	5.56965	6.67662
ENSMUSG00000097729	processed_transcript	2310015A10Rik		2.11542	0.115765	0.173849	0.205794	0.624797	0.247575	0.313004	0.32979	0.252184	0.000638526	0.157014	0.493346	0.518196	0.00368104	0.338993	0.974536	1.14506	3.4147	1.41519
ENSMUSG00000035183	protein_coding	Slc24a5	SLC24A5	7.02427	0.0406017	0.227838	0.21987	0.449793	0.35431	0.312953	0.000397463	0.000730522	2.91008e-12	1.12543e-08	0.00194047	0.00767827	8.23025e-11	2.61631e-07	3.54176	3.37786	6.982	5.71065
ENSMUSG00000035212	protein_coding	Leprot	LEPROT	5.00722	0.0750601	0.312403	0.361098	0.290917	0.28725	0.312917	5.13711e-05	4.21662e-06	0.00020599	9.77341e-05	0.00032186	9.92097e-05	0.00140406	0.000913107	4.0493	4.60041	3.71155	3.89615
ENSMUSG00000040152	protein_coding	Thbs1	THBS1	0.0946967	0.0177622	0.0892516	0.1066	0.377853	0.677956	0.312915	0.58158	0.204204	0.0452389	0.00108456	0.724982	1.01	1.01	0.00699874	0.551079	1.26967	2.00243	3.26762
ENSMUSG00000030681	protein_coding	Mvp	MVP	5.66615	0.0792705	0.464916	0.276397	0.205511	0.304014	0.312709	3.00465e-11	6.51679e-05	0.0030452	3.8361e-06	6.76112e-10	0.00101621	0.0138582	5.3357e-05	6.64634	3.99327	2.96314	4.62007
ENSMUSG00000106032	sense_intronic	Gm42463		0.592277	0.0367758	0.217547	0.156411	0.357221	0.5185	0.31242	0.269491	0.412354	0.0719173	0.0087986	0.428493	0.67195	0.170909	0.0394993	1.10423	0.819757	1.79964	2.61978
ENSMUSG00000008036	protein_coding	Ap2s1	AP2S1	7.04829	0.0447358	0.264893	0.255397	0.545577	0.183756	0.312406	0.000482043	0.000940617	8.08477e-13	0.0116291	0.00230867	0.00936888	2.48472e-11	0.0496122	3.49054	3.30771	7.15971	2.52321
ENSMUSG00000020873	protein_coding	Slc35b1	SLC35B1	5.02099	0.0679069	0.206114	0.319161	0.172528	0.550566	0.312092	0.027611	0.000741849	0.0700102	6.99998e-10	0.0737238	0.00776667	0.167568	1.98066e-08	2.20277	3.37363	1.81184	6.16609
ENSMUSG00000019518	protein_coding	Ap4m1	AP4M1	4.59266	0.0725966	0.391075	0.259804	0.539971	0.0574896	0.312085	1.08053e-05	0.00398893	1.23956e-09	0.498377	7.99939e-05	0.0290095	2.47019e-08	0.701326	4.4004	2.87904	6.07504	0.677045
ENSMUSG00000097715	transcribed_unprocessed_pseudogene	Gpr137b-ps		2.9523	0.193094	0.68913	0.238162	0.110169	0.207951	0.311353	1.14089e-05	0.129741	0.483033	0.180881	8.40974e-05	0.342879	0.658918	0.373453	4.38859	1.51512	0.701433	1.33805
ENSMUSG00000052310	protein_coding	Slc39a1	SLC39A1	6.79667	0.040759	0.565017	0.234144	0.176139	0.270086	0.311346	1.98757e-25	1.44463e-05	0.0011238	1.4134e-07	1.90919e-23	0.000283331	0.00600085	2.70917e-06	10.421	4.33697	3.25755	5.2635
ENSMUSG00000059555	protein_coding	Tor4a	TOR4A	4.38718	0.0714343	0.427551	0.224327	0.46712	0.126164	0.31129	1.58013e-08	0.00342176	8.0568e-10	0.0847398	2.21984e-07	0.0255248	1.66059e-08	0.220844	5.65263	2.92707	6.1438	1.72382
ENSMUSG00000052593	protein_coding	Adam17	ADAM17	6.2733	0.0615383	0.563927	0.3126	0.0271496	0.341049	0.311181	3.41516e-22	6.7947e-08	0.641184	6.63117e-10	2.62438e-20	2.53459e-06	0.784116	1.87989e-08	9.68728	5.39652	0.466044	6.17465
ENSMUSG00000010609	protein_coding	Psen2	PSEN2	4.93215	0.0808123	0.344646	0.23761	0.37828	0.283333	0.310967	2.43114e-06	0.00166136	3.4606e-07	6.49747e-05	2.1074e-05	0.0146616	4.5843e-06	0.000637937	4.71382	3.14491	5.09646	3.99398
ENSMUSG00000026341	protein_coding	Actr3	ACTR3	8.47989	0.0266385	0.333506	0.360228	0.140748	0.40844	0.31073	2.28272e-11	5.58504e-13	0.00482071	9.89715e-18	5.26481e-10	4.86117e-11	0.0203202	7.42536e-16	6.68669	7.21025	2.81878	8.57513
ENSMUSG00000040848	protein_coding	Sft2d2	SFT2D2	4.21352	0.0645341	0.494245	0.143214	0.620914	-0.0157479	0.310656	3.03542e-15	0.0259517	6.18996e-23	0.801136	1.18706e-13	0.116559	5.28439e-21	0.903909	7.88944	2.22693	9.86024	-0.251877
ENSMUSG00000019088	protein_coding	Dnase1l1	DNASE1L1	4.63391	0.0505048	0.494149	0.208186	0.343481	0.196292	0.310527	3.29915e-07	0.0357297	0.000433461	0.035254	3.49928e-06	0.146224	0.0026467	0.115786	5.1055	2.09999	3.51883	2.10543
ENSMUSG00000051864	protein_coding	Tbc1d22a	TBC1D22A	4.2341	0.0937805	0.301167	0.268532	0.535488	0.136817	0.310501	0.000136782	0.00083598	1.11254e-11	0.0717242	0.000758369	0.00849828	2.9141e-10	0.195534	3.81392	3.3406	6.79114	1.80086
ENSMUSG00000025076	protein_coding	Casp7	CASP7	4.73477	0.0741681	0.22641	0.424176	0.263408	0.326561	0.310139	0.00647241	5.85789e-07	0.00176757	4.49568e-05	0.0218344	1.76892e-05	0.00879966	0.000465389	2.72284	4.99584	3.12674	4.08041
ENSMUSG00000038679	protein_coding	Trps1	TRPS1	2.56589	0.0433252	0.376058	0.334303	0.0322976	0.497457	0.310029	0.000649079	0.00266104	0.771719	2.78963e-06	0.00298726	0.0211921	0.872965	4.02969e-05	3.41023	3.0044	0.290127	4.68573
ENSMUSG00000024330	protein_coding	Col11a2	COL11A2	0.578675	0.0968316	-0.224692	0.392678	0.293331	0.777702	0.309755	0.270466	0.0292847	0.134391	0.000407553	0.429643	0.127487	0.271664	0.0030952	-1.10199	2.17963	1.49701	3.53514
ENSMUSG00000026014	protein_coding	Raph1	RAPH1	3.6809	0.11577	0.746958	0.106414	0.303887	0.0797199	0.309245	1.34658e-08	0.418272	0.0207993	0.52923	1.93237e-07	0.676644	0.0665867	0.724715	5.68005	0.809422	2.31161	0.629182
ENSMUSG00000078901	protein_coding	Gm14440		2.97665	0.129934	0.265121	0.387041	0.352463	0.232276	0.309225	0.120175	0.0229824	0.0384162	0.164296	0.236367	0.10638	0.107224	0.349358	1.55404	2.27373	2.07039	1.39077
ENSMUSG00000040370	protein_coding	Etfrf1	ETFRF1	4.78959	0.059395	0.589697	0.273758	0.365838	0.00626927	0.30889	2.433e-07	0.0172798	0.00155231	0.957263	2.67857e-06	0.086347	0.00788984	0.981967	5.16279	2.3807	3.16472	0.0535883
ENSMUSG00000041417	protein_coding	Pik3r1	PIK3R1	3.69318	0.0445981	0.277289	0.299294	0.380847	0.27747	0.308725	0.0013143	0.000690052	1.1886e-05	0.000905799	0.00548601	0.00737514	0.000113524	0.00602042	3.21284	3.3935	4.37967	3.31826
ENSMUSG00000028159	protein_coding	Dapp1	DAPP1	3.94834	0.101433	0.122348	0.192422	0.603422	0.316245	0.308609	0.246517	0.0788357	1.57337e-08	0.00223443	0.401443	0.250085	2.58428e-07	0.0127272	1.15885	1.75748	5.65337	3.05716
ENSMUSG00000041390	protein_coding	Mdfic	MDFIC	5.2764	0.047154	0.552904	0.270884	0.238346	0.171682	0.308454	7.8124e-13	0.000486181	0.00207607	0.0198881	2.23176e-11	0.00554321	0.010085	0.0749273	7.16441	3.48826	3.07913	2.32845
ENSMUSG00000103133	TEC	Gm37303		0.319558	0.0508629	0.263949	0.392879	0.251775	0.322911	0.307879	0.125637	0.0305749	0.0762046	0.0446716	0.244297	1.01	1.01	0.138304	1.53153	2.16256	1.77315	2.00773
ENSMUSG00000000056	protein_coding	Narf	NARF	2.99304	0.108393	0.320229	0.069656	0.613077	0.228153	0.307779	0.00646983	0.552582	1.60457e-07	0.0419075	0.0218344	0.784597	2.25749e-06	0.131818	2.72297	0.593895	5.24014	2.03444
ENSMUSG00000015882	protein_coding	Lcorl	LCORL	2.91247	0.0920489	0.395334	0.396471	0.281415	0.156742	0.30749	0.00884791	0.00887705	0.0629738	0.286007	0.0284544	0.0529166	0.15508	0.501534	2.61788	2.61675	1.85938	1.06692
ENSMUSG00000050627	protein_coding	Gpd1l	GPD1L	3.57376	0.0509016	0.230587	0.2139	0.293262	0.491887	0.307409	0.00382705	0.00857391	0.000235264	2.12064e-10	0.0139412	0.0517114	0.00157412	6.5087e-09	2.89208	2.62859	3.67779	6.35234
ENSMUSG00000024286	protein_coding	Ccny	CCNY	5.54922	0.0409019	0.373121	0.185226	0.392064	0.278689	0.307275	1.10888e-05	0.0295965	3.75053e-06	0.000630101	8.18827e-05	0.127925	4.05233e-05	0.0044764	4.39477	2.17545	4.62475	3.41831
ENSMUSG00000033111	protein_coding	3830406C13Rik	C3orf14	4.01436	0.0310213	0.324727	0.263417	0.451774	0.187759	0.306919	1.55549e-05	0.000738505	3.23958e-09	0.0107054	0.000111192	0.00774384	5.98176e-08	0.0464588	4.32068	3.37487	5.91897	2.55217
ENSMUSG00000028068	protein_coding	Iqgap3	IQGAP3	4.99756	0.086149	0.383528	0.133621	0.45486	0.254565	0.306644	1.54711e-08	0.0489555	1.72302e-11	8.26999e-05	2.17943e-07	0.18165	4.40469e-10	0.000789529	5.65626	1.96898	6.72775	3.93644
ENSMUSG00000103928	TEC	Gm37893		0.633848	0.0641765	0.223395	0.234316	0.489016	0.279681	0.306602	0.274286	0.250854	0.0112329	0.13247	0.433693	0.516635	0.0406253	0.301816	1.09325	1.14828	2.53537	1.50443
ENSMUSG00000002222	protein_coding	Rmnd5a	RMND5A	4.95051	0.0521346	0.198907	0.212778	0.582883	0.231826	0.306599	0.00441406	0.00273957	8.17495e-17	0.00057649	0.0157036	0.0216131	4.14138e-15	0.00415244	2.84695	2.99554	8.32868	3.44244
ENSMUSG00000079339	protein_coding	Ifit1bl1	IFIT1	0.177188	0.0281801	0.295694	0.394319	0.270228	0.265926	0.306542	0.0291573	0.0229183	0.113879	0.0738191	0.0770095	1.01	1.01	0.199359	2.18135	2.27479	1.58099	1.78773
ENSMUSG00000049723	protein_coding	Mmp12	MMP12	0.242936	0.112734	0.601523	0.0784622	-0.0331774	0.578332	0.306285	0.000374823	0.364491	0.730807	0.000109852	0.00184341	1.01	1.01	0.00101169	3.5572	0.906841	-0.344052	3.86773
ENSMUSG00000022884	protein_coding	Eif4a2	EIF4A2	6.8338	0.0861492	0.333901	0.306454	0.415328	0.168414	0.306024	0.00370736	0.00784859	0.000312155	0.12992	0.013576	0.0488559	0.00200144	0.298016	2.90204	2.65851	3.605	1.51442
ENSMUSG00000006262	protein_coding	Mob1b	MOB1B	3.13572	0.0739811	0.102556	0.31639	0.286424	0.517504	0.305719	0.392122	0.00891541	0.0177241	7.99302e-06	0.556569	0.0530503	0.0585861	0.000101571	0.855775	2.61528	2.37133	4.46537
ENSMUSG00000040212	protein_coding	Emp3	EMP3	7.36248	0.106445	0.32396	0.299272	0.359543	0.23986	0.305659	1.26264e-06	1.17954e-05	1.11585e-07	0.000196057	1.1648e-05	0.00023764	1.61407e-06	0.0016738	4.84555	4.38134	5.30677	3.72404
ENSMUSG00000005054	protein_coding	Cstb	CSTB	9.44142	0.0974202	0.410646	0.327612	0.125744	0.35802	0.305506	2.36465e-10	4.14491e-07	0.0522187	6.88093e-09	4.67725e-09	1.30183e-05	0.134686	1.66205e-07	6.33557	5.06218	1.94133	5.79381
ENSMUSG00000041754	protein_coding	Trem3		1.11824	0.223838	0.262955	0.282648	-0.172733	0.848223	0.305273	0.153221	0.168545	0.333828	0.000190304	0.283342	0.408688	0.516714	0.0016322	1.42825	1.37689	-0.966433	3.73155
ENSMUSG00000054519	protein_coding	Zfp867	ZNF627	1.24079	0.0541036	0.0886371	0.384949	0.471512	0.275424	0.30513	0.611281	0.029583	0.00779613	0.109054	0.748703	0.127923	0.0300096	0.264202	0.508245	2.17563	2.66077	1.60246
ENSMUSG00000060743	protein_coding	H3f3a	H3F3A	8.97387	0.0574794	0.294052	0.351733	0.264496	0.310029	0.305077	0.000382246	2.19634e-05	0.00140046	9.71929e-05	0.00187519	0.000405106	0.0072432	0.000909194	3.55205	4.24393	3.19456	3.89749
ENSMUSG00000021624	protein_coding	Cd180	CD180	6.60426	0.0283719	0.614502	0.186817	0.138862	0.279277	0.304865	1.0951e-17	0.00930693	0.0529457	4.99824e-05	5.57306e-16	0.0548894	0.136079	0.000507164	8.56348	2.60057	1.93536	4.05571
ENSMUSG00000037617	protein_coding	Spag1	SPAG1	1.31273	0.0718986	0.24855	0.173736	0.225926	0.570802	0.304754	0.1653	0.328061	0.211896	0.00138193	0.300615	0.594635	0.379111	0.00855716	1.38746	0.978027	1.24837	3.1984
ENSMUSG00000035392	protein_coding	Dennd1a	DENND1A	4.43601	0.0440438	0.559987	0.114311	0.496618	0.047718	0.304659	4.12409e-08	0.266692	1.16635e-06	0.618108	5.31738e-07	0.534307	1.39417e-05	0.791205	5.48545	1.11071	4.86127	0.498533
ENSMUSG00000039206	protein_coding	Daglb	DAGLB	4.27817	0.102572	0.157127	0.203576	0.520771	0.337021	0.304624	0.0220606	0.00401628	3.78873e-14	5.19182e-07	0.0612445	0.0291311	1.38987e-12	8.82432e-06	2.28932	2.87688	7.56805	5.01908
ENSMUSG00000040712	protein_coding	Camta2	CAMTA2	3.49838	0.0663214	0.54998	0.165856	0.204341	0.29728	0.304364	1.84556e-08	0.0891606	0.0372519	0.00126198	2.55766e-07	0.270194	0.104757	0.00791672	5.62589	1.69984	2.08299	3.22449
ENSMUSG00000026307	protein_coding	Scly	SCLY	5.65502	0.0377747	0.495548	0.227535	0.367767	0.126006	0.304214	1.229e-09	0.00528672	6.09786e-06	0.104982	2.16115e-08	0.0359935	6.31711e-05	0.256921	6.07641	2.78902	4.52297	1.62116
ENSMUSG00000049848	protein_coding	Ceacam19	CEACAM19	0.0980931	0.0179164	0.301446	0.326876	0.0257266	0.562176	0.304056	0.00419486	0.0611076	0.716585	0.0032072	0.0150633	1.01	1.01	0.0171377	2.86312	1.87272	0.363027	2.94715
ENSMUSG00000023832	protein_coding	Acat2	ACAT2	5.70962	0.0897207	0.389014	0.271591	0.12183	0.433511	0.303987	6.16579e-05	0.00516241	0.209131	3.05683e-06	0.000379351	0.0353641	0.375719	4.38313e-05	4.00637	2.79672	1.25596	4.66696
ENSMUSG00000029428	protein_coding	Stx2	STX2	3.69153	0.0784428	0.659075	0.105615	0.410184	0.0408348	0.303927	2.63192e-11	0.282179	3.56712e-05	0.661527	6.00148e-10	0.549143	0.000300496	0.819228	6.66582	1.07544	4.13387	0.437806
ENSMUSG00000029311	protein_coding	Hsd17b11	HSD17B11	4.56601	0.038777	0.332218	0.247424	0.470636	0.16409	0.303592	0.000107231	0.0049539	3.69537e-08	0.0465843	0.000611517	0.0342529	5.76178e-07	0.142443	3.87362	2.81002	5.50482	1.99006
ENSMUSG00000086782	lincRNA	E130102H24Rik		1.87578	0.20455	0.381936	0.38339	0.347815	0.10071	0.303463	0.0412754	0.0520976	0.095565	0.590127	0.101971	0.189946	0.210724	0.771485	2.04075	1.94233	1.66675	0.538651
ENSMUSG00000000244	protein_coding	Tspan32	TSPAN32	3.62084	0.117091	0.390013	0.26747	0.490067	0.066236	0.303446	0.000537269	0.0183796	1.24145e-05	0.536739	0.00253602	0.0909554	0.000118083	0.731156	3.46145	2.35788	4.37018	0.617752
ENSMUSG00000027890	protein_coding	Gstm4	GSTM4	4.05218	0.132287	0.535307	0.219619	0.471992	-0.0132121	0.303427	7.75049e-05	0.105622	0.000535896	0.922363	0.000464395	0.302162	0.00316863	0.967224	3.95199	1.61819	3.46214	-0.0974582
ENSMUSG00000049624	protein_coding	Slc17a5	SLC17A5	4.59788	0.075167	0.497228	0.0745988	0.734736	-0.0935432	0.303255	5.20765e-08	0.420933	1.08153e-15	0.302915	6.54427e-07	0.678355	4.90413e-14	0.518829	5.44407	0.804804	8.01723	-1.0302
ENSMUSG00000031924	protein_coding	Cyb5b	CYB5B	6.92723	0.0494914	0.160625	0.313346	0.201692	0.536284	0.302987	0.0296208	2.3204e-05	0.00637116	4.04701e-14	0.0779656	0.00042563	0.0255328	2.10204e-12	2.17512	4.2316	2.72804	7.55947
ENSMUSG00000022496	protein_coding	Tnfrsf17	TNFRSF17	0.547243	0.136902	0.51193	0.257121	0.153839	0.28859	0.30287	0.00643832	0.109825	0.391572	0.0954104	0.0217522	1.01	1.01	0.241123	2.72458	1.59898	0.85677	1.66752
ENSMUSG00000108046	TEC	Gm43924		0.289312	0.047587	0.255697	0.219027	0.351881	0.384736	0.302835	0.189987	0.103244	0.026626	0.0401315	0.332185	1.01	1.01	0.127574	1.31062	1.62933	2.21696	2.05239
ENSMUSG00000089726	lincRNA	Mir17hg		2.06628	0.120229	0.103985	0.245508	0.384348	0.477069	0.302728	0.558549	0.165497	0.0313039	0.00676669	0.706356	0.404093	0.0918202	0.03183	0.584998	1.38682	2.15319	2.70811
ENSMUSG00000073010	protein_coding	Gm5127		0.453864	0.0536096	0.321364	0.132185	0.298678	0.458388	0.302654	0.0897964	0.468324	0.142525	0.0171106	0.18851	0.718842	0.283166	0.0668712	1.69647	0.725209	1.46645	2.38432
ENSMUSG00000089417	scaRNA	Gm22009		1.20814	0.822709	0.132994	0.34469	0.480987	0.250707	0.302344	0.346432	0.0259186	0.00458206	0.0113953	0.511511	0.116489	0.0194865	0.0488392	0.941532	2.22743	2.83504	2.53034
ENSMUSG00000002428	protein_coding	Hltf	HLTF	1.73693	0.0418658	0.322994	0.176246	0.382838	0.326974	0.302263	0.0263787	0.236343	0.00976735	0.0216284	0.0708022	0.499679	0.0362054	0.0798377	2.22059	1.18418	2.58396	2.29683
ENSMUSG00000052681	protein_coding	Rap1b	RAP1B	7.07664	0.0310533	0.327721	0.303929	0.136095	0.440629	0.302093	1.03209e-06	6.5579e-06	0.043086	7.34093e-12	9.72547e-06	0.000142466	0.116702	2.82512e-10	4.88542	4.50755	2.02287	6.85086
ENSMUSG00000084956	lincRNA	Gm16194		0.898246	0.582232	0.365997	0.24733	0.669716	-0.076254	0.301697	0.0200123	0.0997081	0.00334199	0.619349	0.0565281	1.01	1.01	0.792008	2.32612	1.64627	2.93439	-0.496773
ENSMUSG00000028248	protein_coding	Pnisr	PNISR	4.4366	0.0959738	0.444396	0.203818	0.306717	0.251347	0.301569	0.000140678	0.0821255	0.008804	0.025426	0.000778004	0.256669	0.033195	0.0902303	3.80697	1.73848	2.61957	2.23487
ENSMUSG00000082838	processed_pseudogene	Gm14519		5.01407	0.748499	0.308044	0.234262	0.298567	0.36382	0.301173	0.116076	0.234721	0.104787	0.0844545	0.230131	0.497695	0.225803	0.220332	1.57146	1.18829	1.62208	1.72541
ENSMUSG00000109680	lincRNA	Gm32098		0.985698	0.456339	0.394617	0.320878	0.572714	-0.0846737	0.300884	0.0355245	0.0529628	0.00714914	0.634984	0.0902189	1.01	0.0279539	0.802031	2.10233	1.93522	2.68982	-0.474723
ENSMUSG00000043719	protein_coding	Col6a6	COL6A6	0.0610653	0.00365901	0.357218	0.145599	0.190018	0.510099	0.300734	0.0146624	0.333236	0.190396	0.000197283	0.0437395	1.01	1.01	0.00168138	2.44061	0.967617	1.30941	3.72247
ENSMUSG00000028646	protein_coding	Rragc	RRAGC	6.86826	0.052108	0.418307	0.232648	0.347381	0.202476	0.300203	3.89985e-17	3.17819e-06	2.81134e-12	1.85128e-05	1.85563e-15	7.78013e-05	8.00018e-11	0.000213848	8.41587	4.65895	6.98685	4.28211
ENSMUSG00000068134	protein_coding	Zfp120		3.72256	0.0688907	0.348674	0.31968	0.456342	0.0756828	0.300095	0.00576409	0.0120422	0.000317738	0.525636	0.0197918	0.0664866	0.00202971	0.722647	2.76091	2.51091	3.60039	0.634682
ENSMUSG00000019883	protein_coding	Echdc1	ECHDC1	5.29178	0.0473923	0.549058	0.272963	0.290193	0.0877806	0.299999	1.70961e-09	0.00299554	0.00148589	0.315476	2.94234e-08	0.0230321	0.00760822	0.531954	6.02324	2.96819	3.17743	1.0038
ENSMUSG00000031897	protein_coding	Psmb10	PSMB10	6.63999	0.195236	0.0761111	0.387858	0.351221	0.384756	0.299987	0.416642	4.24026e-05	0.000182245	1.99426e-05	0.580068	0.000704344	0.00125645	0.000228409	0.81226	4.09398	3.74244	4.26553
ENSMUSG00000024121	protein_coding	Atp6v0c	ATP6V0C	10.111	0.0343604	0.47025	0.220774	0.256539	0.252153	0.299929	1.89448e-19	2.29492e-05	8.56885e-07	4.36512e-07	1.16933e-17	0.000421536	1.04596e-05	7.53122e-06	9.01921	4.23408	4.92194	5.0523
ENSMUSG00000033467	protein_coding	Crlf2	CRLF2	3.69925	0.175649	0.386772	0.0928332	0.596388	0.123693	0.299921	0.00652937	0.518761	3.68153e-05	0.374281	0.0219824	0.756966	0.000308953	0.593314	2.71994	0.645256	4.12661	0.888483
ENSMUSG00000025958	protein_coding	Creb1	CREB1	3.88163	0.0450837	0.134656	0.335384	0.352855	0.376681	0.299894	0.165256	0.000661335	0.000307191	5.65171e-05	0.300606	0.00713117	0.00197419	0.000563658	1.38761	3.40513	3.60916	4.0269
ENSMUSG00000031214	protein_coding	Ophn1	OPHN1	3.65861	0.0948559	0.450448	0.120945	0.6263	0.000578655	0.299568	4.10347e-07	0.18341	1.11546e-12	0.986913	4.23832e-06	0.431379	3.36095e-11	0.995153	5.06409	1.33033	7.11545	0.0164027
ENSMUSG00000026349	protein_coding	Ccnt2	CCNT2	3.594	0.0538177	0.34958	0.185797	0.309063	0.3536	0.29951	0.000830815	0.0796221	0.00336307	0.000426022	0.00370325	0.251859	0.0150473	0.00321084	3.34232	1.75288	2.93244	3.52342
ENSMUSG00000035954	protein_coding	Dock4	DOCK4	2.36413	0.0379926	0.252953	0.195848	0.393302	0.355283	0.299347	0.00357593	0.0295073	8.66291e-06	4.32674e-05	0.0131732	0.127747	8.60323e-05	0.000450096	2.91333	2.17664	4.44811	4.0893
ENSMUSG00000090173	protein_coding	Fbxw10	CDRT1	0.520916	0.0503366	0.793108	-0.0846168	0.402308	0.0860881	0.299222	0.000107621	0.675825	0.0551556	0.643308	0.000613245	0.856161	0.140557	0.807533	3.87273	-0.418167	1.91765	0.463078
ENSMUSG00000038160	protein_coding	Atg5	ATG5	4.4966	0.0591329	0.194368	0.369144	0.219464	0.413691	0.299167	0.0164913	7.09162e-06	0.00724784	6.77134e-08	0.0481224	0.000152567	0.0282598	1.39126e-06	2.39786	4.49092	2.68524	5.39714
ENSMUSG00000031996	protein_coding	Aplp2	APLP2	6.55722	0.0317729	0.51047	0.19228	0.354827	0.137671	0.298812	1.05645e-11	0.0105252	2.20276e-06	0.0554907	2.53696e-10	0.0600993	2.48282e-05	0.162235	6.79859	2.55808	4.73387	1.91501
ENSMUSG00000058586	protein_coding	Serhl	SERHL2	5.15207	0.159604	0.468993	0.146085	0.57382	0.0058687	0.298692	1.13442e-06	0.133409	2.95043e-09	0.944497	1.0573e-05	0.349796	5.52157e-08	0.977361	4.86676	1.50079	5.93433	0.0696194
ENSMUSG00000023921	protein_coding	Mut	MUT	4.59342	0.0510354	0.447609	0.245017	0.452626	0.0495081	0.29869	4.51311e-11	0.00035386	3.08472e-11	0.444974	9.92304e-10	0.0042723	7.64547e-10	0.658244	6.58617	3.5723	6.64247	0.763821
ENSMUSG00000017713	protein_coding	Tha1	THA1P	1.05288	0.145332	0.117171	0.228159	0.854321	-0.00491209	0.298685	0.55339	0.216287	6.42184e-05	0.985087	0.702548	0.474285	0.000502205	0.994282	0.592688	1.23646	3.99675	-0.0186923
ENSMUSG00000052384	protein_coding	Nrros	NRROS	6.38675	0.103578	0.389936	0.135996	0.536367	0.1316	0.298475	8.36696e-07	0.0870129	1.25994e-11	0.082923	8.06218e-06	0.266563	3.257e-10	0.217559	4.92661	1.71137	6.77317	1.73397
ENSMUSG00000097295	processed_pseudogene	Hmgb1-ps8		1.21817	0.374814	0.534109	0.151939	0.217322	0.290492	0.298466	0.00681305	0.331088	0.284779	0.0810769	0.0227878	0.598296	0.465763	0.214039	2.70585	0.971926	1.06965	1.74447
ENSMUSG00000097313	lincRNA	Gm26569		0.821451	0.0726035	0.262539	0.0628661	0.477472	0.390075	0.298238	0.179278	0.74206	0.0196782	0.0515911	0.318874	0.891047	0.0636161	0.153893	1.34298	0.329127	2.33243	1.94653
ENSMUSG00000048852	protein_coding	Gm12185		0.23415	0.0278424	0.521412	0.235416	0.703208	-0.267318	0.298179	0.0127974	0.143463	0.000725433	0.148283	0.0388947	0.367262	0.00411515	0.326381	2.48936	1.46302	3.37978	-1.44562
ENSMUSG00000038352	protein_coding	Arl5c	ARL5C	1.03114	0.148755	0.866185	0.211779	-0.123677	0.23657	0.297714	1.28068e-05	0.308694	0.509212	0.254607	9.31065e-05	0.575834	0.680688	0.46567	4.36338	1.01797	-0.660066	1.13923
ENSMUSG00000026288	protein_coding	Inpp5d	INPP5D	6.31972	0.0875116	0.284088	0.189036	0.484654	0.232749	0.297632	4.13809e-09	0.000118869	1.08556e-23	6.89198e-07	6.57687e-08	0.00170395	9.68602e-22	1.13378e-05	5.87858	3.84845	10.0335	4.96438
ENSMUSG00000022529	protein_coding	Zfp263	ZNF263	4.15225	0.0324404	0.301291	0.229027	0.36506	0.294776	0.297538	0.000105873	0.00421232	3.62252e-06	7.97007e-05	0.000605566	0.0301588	3.93245e-05	0.000764828	3.87672	2.86181	4.63194	3.9453
ENSMUSG00000028673	protein_coding	Fuca1	FUCA1	7.1286	0.0491742	0.472896	0.223213	0.379731	0.113667	0.297377	1.88356e-18	4.49309e-05	1.90489e-12	0.0275667	1.04886e-16	0.000734165	5.5346e-11	0.0958303	8.76405	4.08054	7.04127	2.2034
ENSMUSG00000036257	protein_coding	Pnpla8	PNPLA8	4.19052	0.0884203	0.365368	0.424966	0.370268	0.0271	0.296925	0.00689032	0.00174373	0.00624633	0.841001	0.0230148	0.015257	0.0251417	0.927199	2.7021	3.13073	2.73456	0.200613
ENSMUSG00000032449	protein_coding	Slc25a36	SLC25A36	4.53745	0.0901199	0.263341	0.218565	0.463131	0.242092	0.296782	0.00334013	0.0164952	3.48715e-07	0.00508985	0.0124327	0.0833967	4.61064e-06	0.0250945	2.93457	2.39777	5.09501	2.80129
ENSMUSG00000030774	protein_coding	Pak1	PAK1	5.25339	0.0534246	0.282027	0.256374	0.201461	0.447107	0.296742	0.000181727	0.000789188	0.00733672	8.74776e-10	0.000975434	0.0081493	0.028534	2.44263e-08	3.74315	3.35656	2.68116	6.13073
ENSMUSG00000073413	protein_coding	Ly6g6d	LY6G6D	0.98676	0.232289	0.408592	0.314493	0.343593	0.118581	0.296315	0.0167851	0.0998884	0.0683397	0.52277	0.0487563	0.290757	0.164658	0.720184	2.39138	1.64539	1.82276	0.639082
ENSMUSG00000032409	protein_coding	Atr	ATR	3.59678	0.0928217	0.368724	0.276575	0.352293	0.187354	0.296236	0.00361219	0.0293837	0.00551726	0.127478	0.0132845	0.127641	0.0227569	0.294143	2.91018	2.1783	2.77517	1.52412
ENSMUSG00000058446	protein_coding	Znrf2	ZNRF2	5.31471	0.0286804	0.384495	0.192111	0.462357	0.145062	0.296006	3.17371e-12	0.000595816	5.55228e-17	0.00636921	8.25325e-11	0.00653043	2.86992e-15	0.0303014	6.96981	3.43351	8.37436	2.72814
ENSMUSG00000022765	protein_coding	Snap29	SNAP29	3.7987	0.0269819	0.365294	0.280386	0.231208	0.306951	0.29596	3.47323e-05	0.00184074	0.00899032	0.000306889	0.00022766	0.0158353	0.0337908	0.00242362	4.13999	3.11479	2.61242	3.60941
ENSMUSG00000109378	protein_coding	U2af1l4	U2AF1L4	0.598205	0.129785	0.223142	0.297907	0.218593	0.444179	0.295955	0.166187	0.026414	0.193805	0.0422905	0.301835	0.118151	0.355859	0.132621	1.38456	2.22007	1.2994	2.03065
ENSMUSG00000040990	protein_coding	Sh3kbp1	SH3KBP1	5.71513	0.0389347	0.730763	0.232215	0.0498746	0.170795	0.295912	3.30209e-13	0.0204232	0.618479	0.0757655	9.89274e-12	0.0980448	0.768178	0.202938	7.28147	2.31848	0.498008	1.7758
ENSMUSG00000089756	protein_coding	Zfp966	ZNF442	3.64279	0.0967954	0.294207	0.290624	0.378687	0.219761	0.29582	0.0467061	0.0503805	0.010694	0.128874	0.112706	0.18585	0.0390541	0.296351	1.98896	1.95672	2.55254	1.51856
ENSMUSG00000019763	protein_coding	Rmnd1	RMND1	5.20354	0.108139	0.427256	0.327338	0.512593	-0.0840524	0.295784	0.000604359	0.00936758	4.53634e-05	0.483529	0.00280701	0.0551251	0.000371448	0.688988	3.42965	2.59834	4.07831	-0.700638
ENSMUSG00000032238	protein_coding	Rora	RORA	1.64681	0.0894345	0.825377	0.1582	0.268797	-0.0695058	0.295717	2.91006e-06	0.376903	0.130824	0.67909	2.47783e-05	0.642089	0.266504	0.830483	4.67707	0.883618	1.51086	-0.413705
ENSMUSG00000020593	protein_coding	Lpin1	LPIN1	4.31264	0.080568	0.716513	0.0537753	0.425214	-0.0135752	0.295482	3.11568e-12	0.599125	3.11026e-05	0.888428	8.14344e-11	0.812231	0.000266511	0.951658	6.9724	0.52566	4.16524	-0.140294
ENSMUSG00000024900	protein_coding	Cpt1a	CPT1A	4.16664	0.06263	-0.0302725	0.201416	0.579374	0.431044	0.29539	0.679751	0.00773327	3.83608e-15	1.62309e-09	0.798891	0.0483947	1.61747e-13	4.31323e-08	-0.412803	2.6635	7.86017	6.03164
ENSMUSG00000040552	protein_coding	C3ar1	C3AR1	5.77302	0.0450283	0.419146	0.251562	0.256843	0.253755	0.295326	5.27841e-07	0.00279054	0.00215487	0.00162002	5.31263e-06	0.0219242	0.0104129	0.00973913	5.01591	2.98992	3.06801	3.15228
ENSMUSG00000060244	protein_coding	Alyref2		3.08406	0.0589548	0.240459	0.275843	0.474857	0.189654	0.295203	0.0979962	0.0623789	0.00116615	0.177873	0.201701	0.213712	0.00618874	0.369587	1.65465	1.86359	3.24703	1.34733
ENSMUSG00000027540	protein_coding	Ptpn1	PTPN1	5.76929	0.0789949	0.149794	0.229446	0.242568	0.55875	0.29514	0.0325533	0.0011059	0.000544704	6.795e-17	0.0842132	0.0106334	0.00321247	4.79738e-15	2.13755	3.2621	3.45775	8.35054
ENSMUSG00000028977	protein_coding	Casz1	CASZ1	1.22492	0.0476086	0.610932	0.110901	0.193397	0.264675	0.294976	0.000112812	0.484892	0.222668	0.0835893	0.000638838	0.731131	0.392706	0.218728	3.86124	0.698456	1.21946	1.73023
ENSMUSG00000064289	protein_coding	Tank	TANK	5.27853	0.0699194	0.50322	0.383295	-0.114827	0.407621	0.294827	2.94483e-06	0.000371545	0.288714	7.82795e-05	2.50604e-05	0.00445753	0.470087	0.000753321	4.67463	3.55951	-1.06095	3.94961
ENSMUSG00000029298	protein_coding	Gbp9	GBP6	0.251913	0.0812526	0.295793	0.31446	0.268382	0.300191	0.294707	0.0867363	0.0533845	0.0828274	0.0910242	0.183692	1.01	1.01	0.232371	1.71287	1.9318	1.73451	1.69002
ENSMUSG00000002871	protein_coding	Tpra1	TPRA1	4.6497	0.213548	0.392978	0.10086	0.49296	0.191919	0.294679	0.000359222	0.361743	8.62577e-06	0.0679007	0.00177864	0.627339	8.57616e-05	0.188065	3.56836	0.912049	4.44903	1.82567
ENSMUSG00000034227	protein_coding	Foxj1	FOXJ1	0.356697	0.0605479	0.371067	0.339142	0.270756	0.197285	0.294562	0.0247087	0.0853878	0.0958543	0.245048	0.0670577	0.263098	0.211194	0.454729	2.24593	1.72025	1.66529	1.16246
ENSMUSG00000048100	protein_coding	Taf13	TAF13	4.30893	0.111298	0.391436	0.301743	0.498645	-0.0139999	0.294456	0.00310545	0.0234252	0.000172498	0.921856	0.0116894	0.107905	0.00119522	0.966829	2.9571	2.26643	3.75622	-0.0980966
ENSMUSG00000021824	protein_coding	Ap3m1	AP3M1	5.84155	0.0741538	0.349231	0.326809	0.17699	0.323101	0.294033	2.4287e-05	8.07547e-05	0.0332413	4.69102e-05	0.000165529	0.00122624	0.096157	0.000480918	4.22133	3.94215	2.12916	4.07051
ENSMUSG00000036862	protein_coding	Dchs1	DCHS1	0.765676	0.065274	0.316924	-0.00677595	0.540456	0.324124	0.293682	0.0533474	0.966218	0.00102522	0.0419104	0.125597	0.985835	0.00557559	0.131818	1.9321	-0.0423527	3.28351	2.03441
ENSMUSG00000048329	protein_coding	Mfsd6l	MFSD6L	0.192539	0.0254838	0.374268	0.0983273	0.34328	0.358241	0.293529	0.0245949	0.491321	0.0381431	0.0439393	0.0668551	1.01	1.01	0.136552	2.24771	0.688209	2.07331	2.01467
ENSMUSG00000040592	protein_coding	Cd79b	CD79B	0.608576	0.119732	0.382315	-0.0115309	0.408213	0.394384	0.293345	0.0191089	0.94911	0.0330803	0.0591393	0.0543859	0.979357	0.0957715	0.169728	2.3434	-0.0638247	2.13111	1.88716
ENSMUSG00000001062	protein_coding	Vps9d1	VPS9D1	2.97373	0.0977458	0.335556	0.126641	0.528058	0.182392	0.293162	0.00769778	0.325001	3.84174e-05	0.135827	0.0252901	0.591372	0.000320647	0.307391	2.66505	0.984234	4.1168	1.49151
ENSMUSG00000044313	protein_coding	Mab21l3	MAB21L3	1.24825	0.0874106	0.463358	0.181578	0.319191	0.208341	0.293117	0.0112532	0.320772	0.0811013	0.23984	0.0349041	0.587503	0.186907	0.448774	2.53474	0.992873	1.74433	1.17539
ENSMUSG00000020817	protein_coding	Rabep1	RABEP1	5.16115	0.0364367	0.394832	0.323637	0.35221	0.0996866	0.292591	3.07944e-05	0.000677619	0.000213944	0.273689	0.000204617	0.00728318	0.00144899	0.487598	4.16751	3.39848	3.70196	1.09461
ENSMUSG00000110386	lincRNA	Gm42031		5.36413	0.15004	0.93166	0.099817	-0.131136	0.269745	0.292522	1.32998e-08	0.546899	0.424632	0.0982395	1.91032e-07	0.779604	0.606492	0.245764	5.68217	0.602413	-0.798411	1.65345
ENSMUSG00000033096	protein_coding	Apmap	APMAP	4.07984	0.0894804	0.130677	0.279797	0.426989	0.331707	0.292293	0.217466	0.00902454	5.97886e-05	0.00116709	0.366433	0.053522	0.000471692	0.00742487	1.23329	2.61112	4.01364	3.2468
ENSMUSG00000085148	processed_transcript	Mir22hg		2.46246	0.170531	0.682118	0.293306	0.0484167	0.144783	0.292156	9.01411e-05	0.0923368	0.778816	0.412088	0.000527562	0.276574	0.877405	0.629015	3.9157	1.6832	0.280863	0.820224
ENSMUSG00000031668	protein_coding	Eif2ak3	EIF2AK3	3.82024	0.0448445	0.441798	0.136274	0.46702	0.12309	0.292045	2.09409e-08	0.0874382	3.11635e-09	0.101042	2.86845e-07	0.267528	5.76191e-08	0.250121	5.60404	1.70907	5.92535	1.63982
ENSMUSG00000030760	protein_coding	Acer3	ACER3	4.46069	0.0427045	0.475606	0.364678	0.072115	0.255343	0.291935	5.36179e-08	3.79247e-05	0.413869	0.0021497	6.716e-07	0.000640106	0.597447	0.0123865	5.43888	4.11977	0.817104	3.06873
ENSMUSG00000001029	protein_coding	Icam2	ICAM2	2.288	0.18172	0.264484	0.271054	0.467818	0.164374	0.291933	0.156598	0.145763	0.0128678	0.334379	0.288442	0.371228	0.04541	0.552978	1.41661	1.45466	2.48741	0.965331
ENSMUSG00000049502	protein_coding	Dtx3l	DTX3L	3.52466	0.030199	0.383472	0.123549	0.438948	0.221193	0.29179	3.87237e-07	0.108397	7.39238e-09	0.00228643	4.01853e-06	0.307316	1.28762e-07	0.0129687	5.07513	1.60544	5.78176	3.05026
ENSMUSG00000104682	TEC	Gm42636		0.383495	0.0434707	0.445279	0.295564	0.206267	0.219371	0.29162	0.0294235	0.0697178	0.254624	0.267079	0.0775395	0.230852	0.431393	0.48067	2.17776	1.81374	1.13919	1.10982
ENSMUSG00000036534	protein_coding	Slc38a7	SLC38A7	5.10334	0.0562597	0.124041	0.264038	0.462266	0.315929	0.291569	0.0271814	4.29148e-06	8.83866e-17	5.15286e-09	0.0727154	0.000100616	4.42894e-15	1.26941e-07	2.2089	4.59674	8.31943	5.84216
ENSMUSG00000064363	protein_coding	mt-Nd4	ND4	12.567	0.315624	0.436936	0.169848	0.0650686	0.492296	0.291037	0.0189234	0.358882	0.729027	0.00564689	0.0539782	0.624914	0.845648	0.0272884	2.34704	0.917498	0.346421	2.76761
ENSMUSG00000033705	protein_coding	Stard9	STARD9	3.76313	0.0980687	0.410013	0.108545	0.576223	0.0690355	0.290954	8.12257e-05	0.298398	2.96855e-08	0.481244	0.000481619	0.565102	4.68131e-07	0.68714	3.94075	1.03987	5.54328	0.704303
ENSMUSG00000061244	protein_coding	Exoc5	EXOC5	5.06464	0.0608635	0.280131	0.312059	0.210782	0.360823	0.290949	0.00644012	0.00241787	0.0407327	0.000260351	0.0217535	0.0196454	0.112039	0.00210764	2.72449	3.03343	2.04624	3.65186
ENSMUSG00000018427	protein_coding	Ypel2	YPEL2	1.84106	0.0607014	0.430001	0.187518	0.593505	-0.0500751	0.290237	0.00153667	0.175891	1.67011e-05	0.700362	0.0063164	0.41988	0.000154396	0.844087	3.16767	1.35352	4.30497	-0.384832
ENSMUSG00000030124	protein_coding	Lag3	LAG3	0.525352	0.115553	0.325082	0.0178047	0.541636	0.274565	0.289772	0.0809308	0.922561	0.0105707	0.0524801	0.174083	0.968907	0.038655	0.155607	1.74531	0.0972082	2.55658	1.93917
ENSMUSG00000024953	protein_coding	Prdx5	PRDX5	7.65973	0.176364	0.348432	0.275341	0.116899	0.418356	0.289757	0.000106404	0.00208423	0.193369	1.04101e-06	0.000607927	0.0175447	0.355246	1.64687e-05	3.8755	3.07796	1.30068	4.88372
ENSMUSG00000034205	protein_coding	Loxl2	LOXL2	0.183733	0.0424836	0.144983	0.524588	0.0715337	0.417725	0.289708	0.189204	8.55058e-05	0.53479	0.0428682	0.331232	0.00128519	0.702017	0.13415	1.31294	3.92842	0.62071	2.02499
ENSMUSG00000028459	protein_coding	Cd72	CD72	4.21517	0.136918	1.05853	0.13235	0.219949	-0.252209	0.289654	3.33205e-14	0.34243	0.114169	0.0589616	1.11813e-12	0.608354	0.240929	0.169449	7.58472	0.949375	1.57973	-1.88848
ENSMUSG00000037110	protein_coding	Ralgapa2	RALGAPA2	3.55718	0.0471618	0.697156	0.174285	0.301466	-0.0147145	0.289548	3.75369e-12	0.0815724	0.00264965	0.882225	9.69588e-11	0.255615	0.0123383	0.948639	6.94616	1.74163	3.00571	-0.148149
ENSMUSG00000106099	sense_intronic	Gm42664		0.236709	0.0295055	0.317371	0.140539	0.356977	0.342259	0.289287	0.0719796	0.416825	0.0497182	0.0957916	0.158876	1.01	0.129761	0.241922	1.79925	0.811942	1.96238	1.66561
ENSMUSG00000016493	protein_coding	Cd46	CD46	0.449887	0.0406083	0.368726	0.277026	0.241217	0.269582	0.289138	0.0749644	0.154169	0.208496	0.185665	0.163841	0.385492	0.375065	0.380684	1.78068	1.42496	1.25771	1.32351
ENSMUSG00000041362	protein_coding	Shtn1	SHTN1	5.61835	0.0355624	0.408034	0.20101	0.271205	0.276053	0.289075	1.07641e-05	0.0305607	0.00342568	0.00195361	7.97937e-05	0.130861	0.0152879	0.0114255	4.40123	2.16275	2.92671	3.0972
ENSMUSG00000025216	protein_coding	Lbx1	LBX1	1.99234	0.0779573	0.644271	-0.0493455	0.522519	0.0381632	0.288902	1.90262e-05	0.748753	0.000646417	0.78685	0.000132795	0.894192	0.00371878	0.895751	4.27602	-0.320285	3.41135	0.270403
ENSMUSG00000001435	protein_coding	Col18a1	COL18A1	3.16859	0.126943	0.198309	0.26808	0.211069	0.477476	0.288734	0.0742455	0.0140591	0.0585352	3.81186e-06	0.162602	0.0740315	0.146576	5.31692e-05	1.7851	2.45575	1.89167	4.62139
ENSMUSG00000055447	protein_coding	Cd47	CD47	5.57021	0.148625	0.864916	0.228386	0.0669401	-0.00557156	0.288667	2.14986e-16	0.0288476	0.525067	0.950265	9.57717e-15	0.126203	0.693901	0.979867	8.21341	2.18556	0.635555	-0.0623744
ENSMUSG00000034730	protein_coding	Adgrb1	ADGRB1	3.43376	0.0744583	0.348454	0.0531881	0.66025	0.0924561	0.288587	0.000157684	0.568668	6.68937e-13	0.292895	0.000860599	0.79394	2.08835e-11	0.508139	3.77864	0.570014	7.18564	1.05179
ENSMUSG00000040722	protein_coding	Scamp5	SCAMP5	4.75744	0.0929748	0.352112	0.175606	0.461278	0.164256	0.288313	2.6366e-06	0.0217822	1.19488e-09	0.0225766	2.2714e-05	0.102463	2.38802e-08	0.0824874	4.69727	2.29414	6.08093	2.28052
ENSMUSG00000021838	protein_coding	Samd4	SAMD4A	3.06659	0.0548284	0.536944	0.0907885	0.505584	0.0192105	0.288132	4.30822e-09	0.331701	2.70585e-08	0.817599	6.82608e-08	0.598869	4.29644e-07	0.914129	5.8719	0.970694	5.55948	0.230634
ENSMUSG00000101970	processed_transcript	1810026B05Rik		4.15056	0.0506315	0.444387	0.223738	0.326797	0.157319	0.28806	0.00089951	0.101979	0.0168803	0.226067	0.00396347	0.295395	0.0562065	0.432762	3.32021	1.63534	2.3893	1.21055
ENSMUSG00000109836	TEC	Gm45884		1.59044	0.0771864	0.412948	0.21191	0.389595	0.137487	0.287985	0.0199292	0.230923	0.0289539	0.422126	0.0563347	0.492505	0.0862814	0.638237	2.32768	1.19798	2.18411	0.802739
ENSMUSG00000024187	protein_coding	Fam234a	FAM234A	4.6776	0.138882	0.407366	0.230747	0.467881	0.0456499	0.287911	0.000763701	0.0577894	0.000116855	0.695923	0.00344102	0.203056	0.000844357	0.841235	3.36563	1.89729	3.85263	0.39083
ENSMUSG00000002997	protein_coding	Prkar2b	PRKAR2B	3.53398	0.0971465	0.499834	0.363574	0.14788	0.139964	0.287813	0.000352984	0.00932175	0.290949	0.303455	0.0017517	0.0549337	0.471998	0.519095	3.57295	2.60002	1.05604	1.02905
ENSMUSG00000090031	antisense_RNA	4732440D04Rik		0.616283	0.0501478	0.286276	0.263054	0.329119	0.27253	0.287745	0.140017	0.165888	0.0959111	0.176378	0.265669	0.404678	0.211286	0.367372	1.47573	1.38554	1.66501	1.35199
ENSMUSG00000039531	protein_coding	Zufsp	ZUP1	2.75219	0.0635756	0.547576	0.300339	0.205713	0.0971807	0.287702	6.40769e-05	0.0305128	0.134866	0.46369	0.000392038	0.130782	0.272212	0.67247	3.99727	2.16337	1.49519	0.732784
ENSMUSG00000040139	protein_coding	9430038I01Rik		2.81418	0.106751	0.30574	0.259161	0.329731	0.255184	0.287454	0.059805	0.113607	0.0443509	0.107455	0.137432	0.316286	0.119194	0.261582	1.88223	1.58218	2.01076	1.60974
ENSMUSG00000037475	protein_coding	Thoc2	THOC2	4.84141	0.0765621	0.203675	0.331477	0.326258	0.287238	0.287162	0.0652807	0.00281429	0.00323161	0.00704265	0.147219	0.0220718	0.0146008	0.0328061	1.84333	2.98733	2.9448	2.69482
ENSMUSG00000025855	protein_coding	Prkar1b	PRKAR1B	4.52106	0.145661	0.323969	0.232415	0.450516	0.141212	0.287028	3.64834e-05	0.00244385	7.36352e-09	0.0539432	0.000238196	0.0198322	1.28421e-07	0.158791	4.12869	3.03021	5.78242	1.92729
ENSMUSG00000026566	protein_coding	Mpzl1	MPZL1	5.52633	0.116839	0.652693	0.116074	0.41252	-0.0333922	0.286974	5.21907e-07	0.372525	0.00151921	0.795709	5.25979e-06	0.637567	0.00774731	0.901016	5.01808	0.891754	3.17099	-0.258904
ENSMUSG00000103160	TEC	C130012C08Rik		0.252944	0.0212077	0.0820304	0.392163	0.451033	0.22225	0.286869	0.649354	0.0267363	0.016497	0.301911	0.77804	0.119	0.055176	0.517885	0.45466	2.21535	2.39773	1.03234
ENSMUSG00000018920	protein_coding	Cxcl16	CXCL16	1.11471	0.150199	0.516841	0.274761	-0.151306	0.506816	0.286778	0.00720051	0.178383	0.414842	0.0165198	0.0239017	0.42352	0.59788	0.0650761	2.68743	1.34575	-0.815403	2.39722
ENSMUSG00000030047	protein_coding	Arhgap25	ARHGAP25	4.31254	0.0731686	0.677243	0.297028	0.173482	-0.00140813	0.286586	4.85402e-10	0.00620414	0.110456	0.990107	9.08665e-09	0.0406789	0.234945	0.995761	6.22375	2.73679	1.59614	-0.0123999
ENSMUSG00000038543	protein_coding	BC028528	C1orf54	5.7531	0.0423706	0.622297	0.224463	0.231618	0.067943	0.28658	1.20561e-08	0.0432391	0.0340167	0.515557	1.74638e-07	0.166644	0.0977949	0.714555	5.69893	2.02139	2.11987	0.65021
ENSMUSG00000005615	protein_coding	Pcyt1a	PCYT1A	4.8597	0.0362286	0.47292	0.306007	0.146109	0.220868	0.286476	3.78893e-08	0.000336277	0.0878809	0.00692852	4.92241e-07	0.00411222	0.198501	0.032427	5.50042	3.58562	1.70668	2.70026
ENSMUSG00000028300	protein_coding	3110043O21Rik	C9orf72	4.74172	0.0936411	0.666112	0.20681	0.117687	0.155175	0.286446	1.42536e-11	0.0343374	0.230706	0.0982584	3.36504e-10	0.142168	0.403015	0.245768	6.7553	2.11609	1.19854	1.65336
ENSMUSG00000003283	protein_coding	Hck	HCK	0.282426	0.0509792	0.286203	0.221594	0.277195	0.35933	0.286081	0.0383396	0.18618	0.0766385	0.0638851	0.0962355	1.01	1.01	0.179468	2.07121	1.32196	1.77053	1.85298
ENSMUSG00000029330	protein_coding	Cds1	CDS1	3.42879	0.15031	0.250347	0.26516	0.292808	0.335865	0.286045	0.004374	0.00282997	0.000866885	5.50506e-05	0.01559	0.0221296	0.00480522	0.000551434	2.84985	2.98563	3.33051	4.03308
ENSMUSG00000026123	protein_coding	Plekhb2	PLEKHB2	5.57304	0.0667962	0.494918	0.174112	0.342768	0.13229	0.286022	1.64433e-07	0.0663195	0.000294564	0.145039	1.88033e-06	0.222743	0.0019099	0.321144	5.23562	1.83626	3.62003	1.45728
ENSMUSG00000013089	protein_coding	Etv5	ETV5	4.22534	0.0679938	0.545023	0.280819	0.217487	0.0991125	0.28561	1.17272e-14	0.000100469	0.00235966	0.148942	4.20131e-13	0.00146224	0.0112415	0.327325	7.71897	3.88946	3.04078	1.44328
ENSMUSG00000097073	lincRNA	9430037G07Rik		0.630987	0.0509	0.166576	0.228925	0.528357	0.218164	0.285505	0.423161	0.211923	0.0104444	0.273718	0.586171	0.469658	0.0382622	0.487598	0.800949	1.2483	2.56076	1.09454
ENSMUSG00000022708	protein_coding	Zbtb20	ZBTB20	1.43284	0.113327	0.42772	0.167082	0.453214	0.0934777	0.285373	0.00199352	0.232422	0.00116016	0.481269	0.00794152	0.494989	0.00616082	0.68714	3.0912	1.19414	3.2485	0.704264
ENSMUSG00000104713	protein_coding	Gbp6	GBP6	0.101588	0.0191503	0.178353	0.210848	0.218621	0.533507	0.285332	0.0404764	0.024801	0.0823933	0.00144058	0.100401	1.01	1.01	1.01	2.04885	2.24449	1.73697	3.1864
ENSMUSG00000078496	protein_coding	Zfp982		1.25096	0.131619	0.162628	0.264001	0.288721	0.425411	0.285191	0.435066	0.183524	0.12192	0.0298406	0.597119	0.431571	0.252343	0.101819	0.780551	1.32998	1.54676	2.1722
ENSMUSG00000038910	protein_coding	Plcl2	PLCL2	4.08041	0.041504	0.161618	0.259634	0.251827	0.467348	0.285107	0.0244587	0.000409284	0.000493977	1.11167e-11	0.0666028	0.00483195	0.00296001	4.11118e-10	2.24985	3.53402	3.484	6.79125
ENSMUSG00000023075	protein_coding	Akirin1	AKIRIN1	4.58478	0.05572	0.295849	0.225769	0.23065	0.386962	0.284807	4.84937e-06	0.000590187	0.000445772	2.9437e-10	3.9247e-05	0.00649548	0.00271348	8.74572e-09	4.5712	3.43608	3.51139	6.30172
ENSMUSG00000068551	protein_coding	Zfp467	ZNF467	3.1324	0.0983923	0.46096	0.113397	0.461162	0.103232	0.284688	8.40174e-05	0.343566	7.41888e-05	0.360618	0.000496325	0.609498	0.000568124	0.579823	3.93264	0.947144	3.96244	0.914187
ENSMUSG00000026856	protein_coding	Dolpp1	DOLPP1	3.54887	0.0925147	0.22917	0.282468	0.303674	0.322506	0.284455	0.0238499	0.0053526	0.00332356	0.000706268	0.0652221	0.0363491	0.0148931	0.00492102	2.25954	2.78501	2.93611	3.38713
ENSMUSG00000043019	protein_coding	Edem3	EDEM3	3.35437	0.0410077	0.440958	0.192085	0.264028	0.240533	0.284401	4.17257e-06	0.0473543	0.00634531	0.00925034	3.41835e-05	0.177189	0.0254756	0.0412778	4.6026	1.98312	2.72938	2.60266
ENSMUSG00000032850	protein_coding	Rnft2	RNFT2	1.07942	0.150884	0.404284	0.190294	0.576871	-0.0350386	0.284103	0.0316785	0.312224	0.00249483	0.852668	0.0822688	0.578609	0.0117559	0.932517	2.14844	1.01057	3.02397	-0.185715
ENSMUSG00000018334	protein_coding	Ksr1	KSR1	0.967612	0.108522	0.164041	0.316114	0.203379	0.452275	0.283952	0.354855	0.0787434	0.25605	0.0100046	0.519762	0.249917	0.432852	0.0440349	0.925213	1.75802	1.13578	2.57567
ENSMUSG00000029238	protein_coding	Clock	CLOCK	2.27672	0.0410706	0.24159	0.469654	0.111377	0.313153	0.283944	0.0212676	9.68608e-06	0.292826	0.00170444	0.0594186	0.000200294	0.473832	0.0101767	2.3032	4.42407	1.05194	3.13742
ENSMUSG00000026648	protein_coding	Dclre1c	DCLRE1C	4.00485	0.0485962	0.480098	0.237798	0.298959	0.118769	0.283906	4.43413e-07	0.013582	0.00179836	0.189973	4.52812e-06	0.0722332	0.00892727	0.386688	5.04931	2.46813	3.12166	1.31066
ENSMUSG00000041926	protein_coding	Rnpep	RNPEP	6.9833	0.056455	0.107559	0.220312	0.407539	0.400085	0.283874	0.117905	0.00145594	3.52122e-09	1.47943e-09	0.232889	0.0131986	6.45869e-08	3.97414e-08	1.56363	3.18332	5.90525	6.04659
ENSMUSG00000107761	TEC	2010008C14Rik		3.49058	0.192602	0.27395	0.00928567	0.518452	0.332458	0.283536	0.110518	0.954038	0.00283251	0.0463086	0.221428	0.981059	0.0130709	0.141886	1.59587	0.0576372	2.98535	1.99257
ENSMUSG00000025232	protein_coding	Hexa	HEXA	7.93645	0.0957792	0.459722	0.180253	0.544449	-0.0505358	0.283472	4.05381e-10	0.0144277	1.2666e-13	0.478001	7.71076e-09	0.0754694	4.41235e-12	0.684339	6.25194	2.44643	7.40962	-0.709521
ENSMUSG00000056941	protein_coding	Commd7	COMMD7	4.94225	0.0381315	0.200588	0.248124	0.349369	0.335681	0.28344	0.0167192	0.00402162	3.75212e-05	2.9862e-05	0.0486233	0.029154	0.000314306	0.000324744	2.39283	2.87646	4.12224	4.17452
ENSMUSG00000066613	protein_coding	Zfp932		2.63018	0.15736	-0.00977028	0.43877	0.376928	0.327659	0.283397	0.955897	0.0130649	0.0339122	0.0582099	0.976872	0.0702402	0.0976281	0.168068	-0.0553031	2.482	2.12111	1.89411
ENSMUSG00000054304	pseudogene	D130007C19Rik		0.807708	0.101098	0.354515	0.153418	0.348692	0.27663	0.283314	0.0599181	0.444632	0.0697792	0.205541	0.13757	0.697846	0.167192	0.406783	1.8814	0.764396	1.81334	1.26592
ENSMUSG00000074579	protein_coding	Lekr1	LEKR1	1.73031	0.157014	0.487444	0.361871	0.205968	0.0771342	0.283104	0.00663658	0.0456995	0.253179	0.67655	0.0223014	0.173237	0.430103	0.828979	2.71455	1.99816	1.14266	0.417176
ENSMUSG00000025245	protein_coding	Lztfl1	LZTFL1	4.56352	0.0524487	0.342017	0.309745	0.224365	0.255645	0.282943	0.00434981	0.0104441	0.0643041	0.0272993	0.0155326	0.0598213	0.157514	0.0950168	2.85161	2.56077	1.85007	2.20721
ENSMUSG00000071540	protein_coding	3425401B19Rik	C10orf71	0.0503495	0.00291436	0.257012	0.215995	0.465337	0.193399	0.282936	0.0597305	0.0994372	0.000732408	0.0369947	0.137322	1.01	1.01	1.01	1.88278	1.64759	3.37715	2.08582
ENSMUSG00000019087	protein_coding	Atp6ap1	ATP6AP1	7.53969	0.0688409	0.464758	0.181937	0.26447	0.22051	0.282919	1.01053e-14	0.00250319	1.05197e-05	0.000125205	3.6287e-13	0.020203	0.000101726	0.00112859	7.73792	3.02296	4.40621	3.8357
ENSMUSG00000044244	protein_coding	Il20rb	IL20RB	0.938246	0.103718	-0.00204099	0.125799	0.466481	0.541036	0.282819	0.986703	0.521307	0.0196167	0.0120134	0.993923	0.758881	0.0635063	0.0508763	-0.0166657	0.641332	2.3336	2.51175
ENSMUSG00000067931	protein_coding	Zfp948		3.36994	0.0736513	0.372389	0.278193	0.050472	0.429526	0.282645	0.00509903	0.037625	0.706778	0.000844679	0.0178068	0.15133	0.831115	0.00567256	2.80071	2.07892	0.376186	3.33772
ENSMUSG00000086109	lincRNA	Gm13391		4.42528	0.231187	0.479779	0.111625	0.635208	-0.0960972	0.282629	0.00151259	0.463701	3.05183e-05	0.505864	0.00623478	0.714876	0.000262154	0.707285	3.17226	0.732767	4.16956	-0.665291
ENSMUSG00000071604	protein_coding	Fam189a2	FAM189A2	3.22392	0.102045	0.330251	0.202616	0.62417	-0.0267967	0.28256	0.0219221	0.162647	1.73278e-05	0.866139	0.0609479	0.399707	0.000159126	0.939984	2.29172	1.39622	4.2968	-0.168564
ENSMUSG00000061119	protein_coding	Prcp	PRCP	5.21336	0.0286242	0.375488	0.180875	0.370364	0.203375	0.282525	9.24119e-09	0.00668194	1.18549e-08	0.00116136	1.37757e-07	0.0433009	1.98305e-07	0.00739682	5.7441	2.71229	5.7018	3.24821
ENSMUSG00000038539	protein_coding	Atf5	ATF5	3.70534	0.063047	0.379341	0.241081	0.225838	0.28374	0.2825	0.00115751	0.0413333	0.0554847	0.0115311	0.00492792	0.161371	0.141161	0.0492791	3.24915	2.04017	1.91506	2.52618
ENSMUSG00000018740	protein_coding	Slc25a35	SLC25A35	0.482731	0.064978	0.246719	0.0413242	0.302999	0.538602	0.282411	0.225756	0.785059	0.123962	0.00816724	0.376481	0.912739	0.255689	0.037125	1.21136	0.272732	1.53835	2.64508
ENSMUSG00000032313	protein_coding	Tmem266	TMEM266	0.163363	0.0379864	0.40286	0.268171	0.113698	0.34478	0.282377	0.00797085	0.0855065	0.479473	0.00164996	0.0260536	1.01	1.01	0.00989111	2.6533	1.71959	0.70715	3.14693
ENSMUSG00000013878	protein_coding	Rnf170	RNF170	2.97581	0.0584343	0.311787	0.31546	0.301928	0.199929	0.282276	0.00591234	0.00612692	0.00817825	0.0659985	0.0202241	0.0402513	0.0312532	0.183976	2.7526	2.74091	2.64462	1.83843
ENSMUSG00000102602	TEC	A930004J17Rik		0.696432	0.0426921	0.14562	0.0257487	0.480069	0.4773	0.282184	0.455661	0.894173	0.01289	0.0137544	0.617662	0.957777	0.045465	0.0564268	0.746011	0.133025	2.48679	2.46361
ENSMUSG00000045625	protein_coding	Pigz	PIGZ	0.183725	0.0910826	0.053936	0.293463	0.103567	0.676768	0.281934	0.488235	0.0330526	0.149681	0.00273948	0.64687	1.01	1.01	0.015011	0.693118	2.13144	1.44066	2.99555
ENSMUSG00000030798	protein_coding	Cd37	CD37	5.44212	0.107657	0.558117	0.194799	0.388222	-0.0140729	0.281766	1.40053e-14	0.00822065	8.63699e-08	0.846371	4.95961e-13	0.0502637	1.27465e-06	0.929729	7.69631	2.64287	5.35329	-0.193751
ENSMUSG00000052920	protein_coding	Prkg1	PRKG1	0.393807	0.0783924	0.437195	0.258007	0.377401	0.0541019	0.281676	0.0316212	0.15328	0.0641536	0.718981	0.0821599	0.383834	0.157201	0.854779	2.14917	1.42804	1.85111	0.359821
ENSMUSG00000066595	protein_coding	Flvcr1	FLVCR1	4.84285	0.0631466	0.220222	0.292014	0.286308	0.327813	0.281589	0.00115231	2.73106e-05	3.40467e-05	4.75674e-07	0.00490714	0.000490155	0.000288521	8.15011e-06	3.25043	4.19481	4.14456	5.03587
ENSMUSG00000027253	protein_coding	Lrp4	LRP4	2.41531	0.0450319	0.572861	0.192814	0.248539	0.112119	0.281583	5.79577e-07	0.0908596	0.0290596	0.304066	5.78805e-06	0.273812	0.0865407	0.5199	4.9979	1.69088	2.18268	1.02775
ENSMUSG00000101655	lincRNA	2310040G24Rik		2.18316	0.200602	0.228979	0.48479	0.102379	0.309691	0.28146	0.248368	0.0139637	0.60862	0.113734	0.40389	0.0737622	0.761287	0.272355	1.15432	2.4582	0.512044	1.58163
ENSMUSG00000035235	protein_coding	Trim13	TRIM13	2.84118	0.0750592	0.12326	0.676035	-0.0398923	0.365723	0.281281	0.395792	4.13161e-06	0.787296	0.00855891	0.560225	9.75543e-05	0.882358	0.03861	0.849161	4.60465	-0.269824	2.62919
ENSMUSG00000073131	protein_coding	Vma21	VMA21	5.35808	0.0704474	0.403774	0.309389	0.017068	0.394827	0.281264	3.24595e-07	9.27126e-05	0.829694	1.66325e-07	3.45239e-06	0.00137489	0.906933	3.13151e-06	5.10858	3.90891	0.215094	5.23351
ENSMUSG00000039789	protein_coding	Zfp597	ZNF597	1.6103	0.0937054	0.101268	0.251336	0.246362	0.526039	0.281251	0.503936	0.101737	0.107452	0.000349866	0.660442	0.294913	0.23022	0.00271256	0.668309	1.63649	1.60975	3.57527
ENSMUSG00000089942	protein_coding	Pira2	LILRB3	1.85945	0.313736	0.846495	0.451096	-0.225987	0.0529779	0.281146	1.43893e-06	0.0294084	0.238051	0.825915	1.30857e-05	0.127641	0.412252	0.918719	4.81954	2.17797	-1.17987	0.219944
ENSMUSG00000026778	protein_coding	Prkcq	PRKCQ	0.220331	0.0328596	0.362672	0.275243	0.475243	0.0110213	0.281045	0.0672218	0.0648661	0.00691077	0.86376	0.150646	1.01	1.01	0.939068	1.83019	1.84618	2.70111	0.17159
ENSMUSG00000022517	protein_coding	Mgrn1	MGRN1	4.31684	0.0786775	0.461311	0.205812	0.232362	0.224128	0.280903	2.01177e-09	0.00739936	0.00251767	0.00197156	3.40142e-08	0.0469449	0.0118393	0.0115124	5.99685	2.67831	3.02121	3.09448
ENSMUSG00000110185	protein_coding	Igip	IGIP	2.07914	0.09036	0.376494	0.325194	0.452418	-0.0308779	0.280807	0.0273354	0.0604757	0.0089665	0.848238	0.0730638	0.209401	0.033723	0.930894	2.2067	1.87731	2.61333	-0.191368
ENSMUSG00000068798	protein_coding	Rap1a	RAP1A	8.03947	0.0393195	0.454684	0.310457	0.177116	0.180447	0.280676	6.14841e-08	0.000223345	0.035012	0.0252823	7.62671e-07	0.00289609	0.0999207	0.0899178	5.41443	3.69103	2.10822	2.23706
ENSMUSG00000074813	lincRNA	Gm14005	MIR4435-2HG	3.50211	0.14973	0.460798	0.138437	0.0640937	0.457221	0.280138	0.00775055	0.426744	0.708885	0.00715175	0.0254417	0.682965	0.832625	0.0332413	2.66275	0.794775	0.373355	2.68969
ENSMUSG00000021785	protein_coding	Ngly1	NGLY1	3.0492	0.0611022	0.224606	0.167887	0.454168	0.27322	0.27997	0.0441324	0.137503	5.76471e-05	0.0110437	0.107645	0.356113	0.000456621	0.0476623	2.01283	1.48515	4.02224	2.54131
ENSMUSG00000021036	protein_coding	Sptlc2	SPTLC2	6.67355	0.0282362	0.309795	0.286587	0.157367	0.366077	0.279956	9.57691e-11	3.97672e-09	0.00123512	8.24491e-16	2.00802e-09	1.82614e-07	0.00648999	5.10326e-14	6.47348	5.88516	3.23064	8.05051
ENSMUSG00000047843	protein_coding	Bri3	BRI3	7.74368	0.0808797	0.334258	0.189344	0.502546	0.0932273	0.279844	8.27998e-06	0.0118405	2.21007e-11	0.193525	6.2873e-05	0.0655363	5.55733e-10	0.391344	4.45781	2.51686	6.69143	1.30022
ENSMUSG00000046157	protein_coding	Tmem229b	TMEM229B	3.54202	0.0729106	0.421973	0.164603	0.37072	0.161929	0.279806	6.53261e-08	0.0386868	1.39769e-06	0.0348158	8.0513e-07	0.153972	1.63814e-05	0.114676	5.40357	2.0675	4.82533	2.11049
ENSMUSG00000056724	protein_coding	Nbeal2	NBEAL2	2.773	0.115422	0.0453032	0.206205	0.324765	0.542569	0.27971	0.707803	0.0920715	0.00757619	3.86468e-06	0.818578	0.276339	0.0293498	5.37042e-05	0.374808	1.68457	2.6704	4.61853
ENSMUSG00000062743	protein_coding	Zfp677		1.81247	0.076225	0.462615	0.274991	0.209623	0.170522	0.279438	0.00797797	0.115025	0.231151	0.316078	0.0260658	0.318811	0.403384	0.532412	2.653	1.576	1.1974	1.00255
ENSMUSG00000037022	protein_coding	Mmaa	MMAA	1.97921	0.0457242	0.51517	0.328719	0.0876062	0.185704	0.2793	0.00144385	0.044433	0.58834	0.2343	0.00597483	0.169884	0.744782	0.442548	3.18574	2.00998	0.541243	1.18935
ENSMUSG00000031907	protein_coding	Zfp90	ZFP90	2.83791	0.0455569	0.443195	0.119428	0.281963	0.271839	0.279106	0.000157362	0.324129	0.0173071	0.016985	0.000859145	0.590777	0.0574825	0.0665205	3.77915	0.986009	2.38012	2.38703
ENSMUSG00000045205	protein_coding	Dpy19l4	DPY19L4	3.34765	0.0944853	0.268569	0.213309	0.45593	0.178433	0.27906	0.0189406	0.0649353	7.90208e-05	0.106789	0.054007	0.219501	0.000601463	0.260314	2.3467	1.8457	3.94735	1.61279
ENSMUSG00000020964	protein_coding	Sel1l	SEL1L	4.99991	0.0348835	0.267198	0.255951	0.264577	0.328411	0.279034	1.50242e-08	9.52214e-08	2.32962e-08	5.51867e-13	2.13014e-07	3.44321e-06	3.72901e-07	2.49939e-11	5.66129	5.33561	5.58555	7.21187
ENSMUSG00000032013	protein_coding	Trim29	TRIM29	3.58636	0.165122	0.722744	0.0965231	0.168128	0.12784	0.278809	7.68666e-07	0.507445	0.249528	0.381533	7.49121e-06	0.748107	0.425731	0.601089	4.94316	0.662821	1.1515	0.875075
ENSMUSG00000090086	lincRNA	AI480526		1.99269	0.210153	0.41976	0.0457461	0.392268	0.256693	0.278617	0.0377003	0.801717	0.0457983	0.207606	0.0948774	0.919106	0.121994	0.409723	2.0781	0.251125	1.99725	1.26018
ENSMUSG00000094724	protein_coding	Rnaset2b	RNASET2	6.75764	0.0323282	0.451717	0.138689	0.248519	0.274977	0.278476	7.74746e-06	0.172045	0.0140299	0.00468337	5.93543e-05	0.414022	0.0486908	0.0234722	4.47205	1.36566	2.4565	2.82804
ENSMUSG00000004460	protein_coding	Dnajb11	DNAJB11	6.6752	0.0865513	0.163823	0.312375	0.103457	0.531494	0.277787	0.0962592	0.00158721	0.295146	2.16351e-08	0.198847	0.0141195	0.476638	4.84751e-07	1.66327	3.15825	1.0469	5.59839
ENSMUSG00000062014	protein_coding	Gmfb	GMFB	5.70582	0.0739675	0.0681567	0.345802	0.301464	0.394988	0.277603	0.51149	0.000896313	0.00376634	8.01376e-05	0.666928	0.00900483	0.0165834	0.00076804	0.65652	3.3212	2.8971	3.94399
ENSMUSG00000027748	protein_coding	Trpc4	TRPC4	1.72973	0.130302	0.633538	0.492323	-0.348023	0.332208	0.277511	0.000172598	0.00359156	0.03937	0.0465925	0.000933773	0.0265863	0.109203	0.142443	3.75608	2.91197	-2.0603	1.98999
ENSMUSG00000078771	protein_coding	Evi2a	EVI2A	5.53226	0.0360438	0.603265	0.137727	0.287876	0.0809501	0.277455	1.65809e-14	0.0815963	0.000248934	0.280839	5.83139e-13	0.255615	0.00165676	0.495631	7.6747	1.7415	3.66335	1.07844
ENSMUSG00000020272	protein_coding	Stk10	STK10	3.30515	0.0254653	0.313414	0.280151	0.171679	0.34445	0.277424	0.000318652	0.00128077	0.0466686	3.34741e-05	0.00159835	0.0119272	0.123598	0.000357997	3.59965	3.22026	1.9893	4.14845
ENSMUSG00000030341	protein_coding	Tnfrsf1a	TNFRSF1A	5.80328	0.0487	0.362568	0.198444	0.367266	0.181367	0.277412	5.8976e-11	0.000451837	3.05631e-11	0.000671353	1.27422e-09	0.00524139	7.58864e-10	0.00472428	6.54631	3.50779	6.64383	3.40102
ENSMUSG00000060802	protein_coding	B2m	B2M	11.1014	0.0918518	0.891661	0.178325	-0.0417698	0.0806853	0.277225	2.95018e-09	0.237311	0.781653	0.576774	4.81843e-08	0.500985	0.879455	0.760922	5.93435	1.18173	-0.277166	0.558103
ENSMUSG00000020826	protein_coding	Nos2	NOS2	1.72896	0.472669	0.933341	0.254013	-0.183496	0.104886	0.277186	4.5765e-09	0.241991	0.306615	0.609361	7.18607e-08	0.506562	0.488479	0.785594	5.86188	1.17002	-1.02235	0.510985
ENSMUSG00000072915	protein_coding	Gm12258		0.857424	0.109248	0.233161	0.15069	0.556902	0.167661	0.277104	0.228466	0.437308	0.00663899	0.345036	0.379722	0.69074	0.0263605	0.563428	1.20432	0.776747	2.71443	0.944262
ENSMUSG00000103651	TEC	Gm37206		1.23196	0.0728149	0.442915	0.170533	0.20715	0.287357	0.276989	0.0182697	0.357845	0.269358	0.128041	0.0524051	0.624214	0.448188	0.294978	2.36011	0.91948	1.10454	1.52187
ENSMUSG00000064370	protein_coding	mt-Cytb	CYTB	12.6006	0.266254	0.388233	0.18486	0.112809	0.421355	0.276814	0.0320827	0.303219	0.534778	0.0149386	0.0831921	0.570496	0.702017	0.0600553	2.14338	1.02955	0.620729	2.43386
ENSMUSG00000001249	protein_coding	Hpn	HPN	0.370738	0.163977	0.275889	0.375477	-0.0402552	0.496107	0.276804	0.0164922	0.0017186	0.731621	0.0165787	0.0481224	1.01	1.01	0.0652563	2.39784	3.13499	-0.34297	2.39592
ENSMUSG00000022964	protein_coding	Tmem50b	TMEM50B	3.13367	0.079628	-0.0302101	0.257527	0.348773	0.530993	0.276771	0.813843	0.0511041	0.0081716	2.48589e-05	0.889929	0.187377	0.0312374	0.000275581	-0.235472	1.9506	2.6449	4.21608
ENSMUSG00000029608	protein_coding	Rph3a	RPH3A	0.296786	0.0278757	0.545678	0.373167	-0.146676	0.334403	0.276643	0.00313322	0.0837048	0.380779	0.14373	0.0117794	0.259828	0.564253	0.319101	2.95436	1.72958	-0.876462	1.46204
ENSMUSG00000041515	protein_coding	Irf8	IRF8	6.04616	0.0822556	0.629259	0.120941	0.270984	0.0851599	0.276586	2.80931e-17	0.101643	0.0002557	0.22882	1.35775e-15	0.294782	0.00169446	0.435841	8.45423	1.63694	3.65648	1.2034
ENSMUSG00000022965	protein_coding	Ifngr2	IFNGR2	6.25073	0.114366	0.497104	0.23643	0.136711	0.236069	0.276579	1.59654e-13	0.000427462	0.0420063	0.00022068	4.99739e-12	0.00501805	0.114766	0.00185105	7.37886	3.52252	2.03346	3.69408
ENSMUSG00000015083	protein_coding	C8g	C8G	1.07862	0.145911	0.386159	0.275651	0.473394	-0.0288937	0.276577	0.0555186	0.14464	0.0223357	0.925248	0.129558	0.36928	0.0704614	0.968595	1.9148	1.45873	2.28461	-0.0938248
ENSMUSG00000073422	protein_coding	H2-Ke6	HSD17B8	4.82741	0.10249	0.567408	0.0473571	0.647895	-0.156642	0.276504	2.69226e-07	0.672184	5.99305e-09	0.151025	2.93248e-06	0.853969	1.05854e-07	0.330458	5.14381	0.423152	5.81695	-1.43592
ENSMUSG00000029821	protein_coding	Gsdme	GSDME	1.60795	0.0700565	0.578703	0.339722	0.0420922	0.145353	0.276468	0.000841059	0.0506615	0.80708	0.388015	0.00374457	0.186267	0.89491	0.606905	3.33892	1.95434	0.244195	0.863223
ENSMUSG00000051498	protein_coding	Tlr6	TLR6	3.27119	0.0757428	0.601734	0.178461	0.324193	0.00138027	0.276442	1.84071e-07	0.122319	0.00450694	0.99216	2.08474e-06	0.330697	0.019232	0.996442	5.21474	1.54511	2.84031	0.00982668
ENSMUSG00000035953	protein_coding	Tmem55b	PIP4P1	5.86311	0.120156	0.300488	0.274818	0.329452	0.20101	0.276442	4.01424e-06	4.37316e-05	5.47669e-07	0.00106304	3.30095e-05	0.000722548	6.97446e-06	0.00690184	4.61064	4.08683	5.00881	3.27329
ENSMUSG00000030452	protein_coding	Nipa2	NIPA2	4.83466	0.110542	0.06977	0.214966	0.412987	0.407403	0.276282	0.480469	0.0314256	3.13866e-05	1.94152e-05	0.640261	0.133682	0.000268446	0.000223403	0.705548	2.15164	4.16317	4.27151
ENSMUSG00000019464	protein_coding	Ptger1	PTGER1	0.755141	0.0845161	0.208778	0.184117	0.711476	0.000297667	0.276167	0.305344	0.370614	0.000534249	0.95705	0.467692	0.635686	0.00316025	0.981967	1.02504	0.895324	3.46297	0.0538565
ENSMUSG00000038976	protein_coding	Ppp1r9b	PPP1R9B	5.67694	0.0456358	0.332927	0.135167	0.445692	0.190523	0.276077	0.000199617	0.13275	6.18132e-07	0.0266137	0.0010601	0.348479	7.80709e-06	0.0931963	3.7195	1.50334	4.98546	2.21714
ENSMUSG00000005951	protein_coding	Shpk	SHPK	0.991395	0.111883	0.220292	0.224608	0.658251	0.000687317	0.27596	0.271435	0.250663	0.00118177	0.979049	0.43078	0.516635	0.006262	0.99099	1.09976	1.14874	3.24324	0.0262613
ENSMUSG00000109715	antisense_RNA	Gm45606		2.25576	0.0707836	0.411011	0.145703	0.514075	0.0321293	0.27573	0.0079679	0.35012	0.000954446	0.824535	0.0260495	0.617065	0.00522979	0.917832	2.65343	0.934357	3.30362	0.221716
ENSMUSG00000048175	protein_coding	Asb8	ASB8	4.68783	0.0670125	0.378317	0.218484	0.258616	0.247495	0.275728	8.58387e-09	0.000935612	8.9141e-05	5.04033e-05	1.28582e-07	0.00932601	0.00066892	0.000510042	5.75657	3.30921	3.91839	4.05375
ENSMUSG00000027544	protein_coding	Nfatc2	NFATC2	3.87564	0.0719959	0.529898	-0.0683866	0.632578	0.0082716	0.27559	7.29975e-09	0.459434	3.75435e-12	0.909743	1.10206e-07	0.710849	1.04053e-10	0.960637	5.78388	-0.73978	6.94613	0.113362
ENSMUSG00000032593	protein_coding	Amigo3	AMIGO3	0.453738	0.0540388	-0.121033	0.243166	0.430724	0.549452	0.275577	0.522206	0.216003	0.0307267	0.00607856	0.676027	0.474023	0.0906656	0.0291469	-0.639948	1.23723	2.16059	2.74351
ENSMUSG00000030201	protein_coding	Lrp6	LRP6	3.73465	0.077798	0.233623	0.108937	0.602411	0.157284	0.275564	0.00682932	0.214922	3.31061e-12	0.0598558	0.0228372	0.47292	9.24964e-11	0.171255	2.70505	1.24014	6.96387	1.88185
ENSMUSG00000107331	TEC	Gm42732		0.995903	0.105977	0.473823	0.121047	0.246884	0.260093	0.275462	0.0117307	0.571636	0.187119	0.216264	0.0361663	0.796252	0.346467	0.420757	2.52014	0.565644	1.31915	1.23652
ENSMUSG00000093765	antisense_RNA	Gm20658		0.14792	0.0364078	0.315088	0.0961297	0.186827	0.502889	0.275234	0.00473688	0.335889	0.119931	0.00212439	0.0166898	1.01	1.01	1.01	2.8244	0.962319	1.55507	3.07227
ENSMUSG00000016206	protein_coding	H2-M3	HLA-G	3.6092	0.169551	0.335463	0.312878	0.347789	0.104728	0.275215	0.00973065	0.0148923	0.00686287	0.395391	0.0307653	0.0772279	0.0270563	0.613937	2.58526	2.43499	2.70343	0.849881
ENSMUSG00000000530	protein_coding	Acvrl1	ACVRL1	4.30416	0.139613	0.518278	0.127344	0.428219	0.0269727	0.275203	5.97933e-11	0.102781	3.09247e-08	0.714446	1.28706e-09	0.296713	4.86563e-07	0.852594	6.54425	1.63152	5.53612	0.365892
ENSMUSG00000027620	protein_coding	Rbm39	RBM39	8.15295	0.0674039	0.197718	0.277378	0.304271	0.320031	0.27485	0.04977	0.00598506	0.00255501	0.00098771	0.118683	0.0395549	0.0119701	0.00646933	1.96194	2.7486	3.01675	3.294
ENSMUSG00000064215	protein_coding	Ifi27	IFI27	6.18744	0.169856	0.560408	0.352026	0.18792	-0.00119151	0.274791	4.57253e-05	0.0104543	0.171299	0.982105	0.000291341	0.0598282	0.323909	0.992679	4.07647	2.56043	1.36804	-0.0224297
ENSMUSG00000039770	protein_coding	Ypel5	YPEL5	3.58576	0.0876954	0.38801	0.295771	0.316944	0.0984065	0.274783	0.0012376	0.0144862	0.00862372	0.394938	0.00520403	0.0757116	0.0326399	0.613683	3.23007	2.44497	2.62662	0.850696
ENSMUSG00000042626	protein_coding	Shc1	SHC1	6.73341	0.0792957	0.309094	0.227739	0.353287	0.208432	0.274638	1.05469e-08	2.59442e-05	4.91717e-11	4.99439e-05	1.55116e-07	0.00046879	1.20575e-09	0.000507164	5.72169	4.20643	6.57342	4.05589
ENSMUSG00000036339	protein_coding	Tmem260	TMEM260	2.54111	0.0766295	0.446247	0.196448	0.496709	-0.0414724	0.274483	0.000130163	0.0951961	1.96874e-05	0.716704	0.000726295	0.28203	0.000178425	0.853986	3.82615	1.6686	4.26841	-0.362867
ENSMUSG00000095028	protein_coding	Sirpb1b	SIRPB1	0.367055	0.189719	0.190417	0.173399	0.304099	0.429708	0.274406	0.17565	0.0710237	0.00716378	0.00172416	0.314123	1.01	0.0279952	0.0102861	1.35427	1.80533	2.68913	3.13404
ENSMUSG00000013707	protein_coding	Tnfaip8l2	TNFAIP8L2	6.27047	0.146998	0.380603	0.131409	0.701182	-0.116268	0.274232	0.000427716	0.225008	8.24137e-11	0.267414	0.00207107	0.485646	1.95839e-09	0.480868	3.52236	1.21332	6.49613	-1.10904
ENSMUSG00000031429	protein_coding	Psmd10	PSMD10	5.5062	0.0915902	0.320645	0.394173	-0.0909305	0.472441	0.274082	2.24491e-05	1.23038e-07	0.230817	8.1357e-12	0.000154648	4.34616e-06	0.403157	3.09887e-10	4.23903	5.28892	-1.19826	6.83614
ENSMUSG00000025531	protein_coding	Chm	CHM	4.10205	0.0691901	0.323199	0.415633	0.143134	0.214292	0.274064	0.00816704	0.00071017	0.242494	0.0691327	0.0265706	0.00752374	0.417126	0.190673	2.64508	3.38562	1.16878	1.81755
ENSMUSG00000021377	protein_coding	Dek	DEK	6.99267	0.112961	-0.0912916	0.322541	0.269481	0.594784	0.273879	0.495749	0.0159833	0.0442161	4.67111e-06	0.653109	0.0813429	0.118901	6.37769e-05	-0.681193	2.4093	2.01204	4.57904
ENSMUSG00000024049	protein_coding	Myom1	MYOM1	0.413171	0.0200348	0.582194	0.079111	0.333092	0.100826	0.273806	0.00283329	0.687631	0.100744	0.640392	0.0108132	0.862976	0.219522	0.80562	2.98527	0.402072	1.64126	0.467151
ENSMUSG00000041762	protein_coding	Gpr155	GPR155	2.29828	0.137227	0.0984508	0.0313125	0.633708	0.331696	0.273792	0.47401	0.824332	5.43436e-06	0.0150845	0.634534	0.928027	5.68081e-05	0.0604967	0.715969	0.221976	4.54728	2.43034
ENSMUSG00000028793	protein_coding	Rnf19b	RNF19B	4.56782	0.0727276	0.396345	0.185998	0.279041	0.23253	0.273478	6.35864e-06	0.0326028	0.0015036	0.00459079	4.96827e-05	0.13711	0.00768468	0.0231174	4.5141	2.13694	3.17399	2.83443
ENSMUSG00000063894	protein_coding	Zkscan8	ZKSCAN8	1.51438	0.0364692	0.557663	0.135931	0.395366	0.00483983	0.27345	6.38934e-05	0.334919	0.00475588	0.968704	0.000391071	0.601986	0.0200959	0.986908	3.99795	0.964253	2.82312	0.0392336
ENSMUSG00000025979	protein_coding	Mob4	MOB4	5.07832	0.0830143	0.217889	0.426874	0.179399	0.269387	0.273387	0.0428273	8.81623e-05	0.0997109	0.00952672	0.10518	0.00131705	0.217675	0.042333	2.02539	3.92105	1.64626	2.59255
ENSMUSG00000036552	protein_coding	Ermard	ERMARD	3.79221	0.0775201	0.245775	0.251673	0.340722	0.254997	0.273292	0.0199722	0.0179276	0.00121589	0.0114881	0.0564348	0.0891494	0.00640204	0.0491239	2.32687	2.36711	3.23513	2.52749
ENSMUSG00000031803	protein_coding	B3gnt3	B3GNT3	3.22445	0.0814524	0.722319	0.266889	0.120308	-0.0166856	0.273207	1.86053e-10	0.017729	0.288897	0.873087	3.74273e-09	0.0882938	0.470133	0.943526	6.37243	2.37123	1.06054	-0.159738
ENSMUSG00000074281	processed_transcript	Gm12522		0.743999	0.0522916	0.221975	0.189988	0.289175	0.391002	0.273035	0.260262	0.345445	0.148695	0.0500713	0.418013	0.611321	0.292306	0.150599	1.12577	0.943461	1.44416	1.95935
ENSMUSG00000031539	protein_coding	Ap3m2	AP3M2	1.90402	0.0770896	0.273435	0.219996	0.425495	0.173008	0.272983	0.0791141	0.162279	0.00685392	0.251114	0.17111	0.399298	0.0270467	0.461157	1.75585	1.39745	2.70386	1.14765
ENSMUSG00000031093	protein_coding	Dock11	DOCK11	4.58389	0.0545888	0.37094	0.295095	0.27895	0.146228	0.272803	0.000574645	0.00628261	0.00977423	0.159856	0.00268768	0.0410401	0.0362212	0.343159	3.44331	2.73265	2.58372	1.40556
ENSMUSG00000101378	lincRNA	Gm28086		0.602592	0.643828	0.207663	0.174545	0.526323	0.181511	0.27251	0.0387066	0.0382855	0.000404773	0.104225	0.0970003	1.01	1.01	1.01	2.06729	2.07179	3.53695	1.62471
ENSMUSG00000102151	TEC	Gm37472		0.247416	0.0192761	0.32625	0.156447	0.358895	0.247801	0.272349	0.0631623	0.365758	0.0568947	0.226846	0.14351	0.631178	0.143587	0.433654	1.85805	0.904448	1.90412	1.20852
ENSMUSG00000020917	protein_coding	Acly	ACLY	6.65406	0.0618377	0.357593	0.199188	0.265476	0.267057	0.272328	1.12599e-16	3.52155e-06	5.68533e-10	6.14448e-11	5.15039e-15	8.51115e-05	1.2078e-08	2.03742e-09	8.29068	4.63779	6.19892	6.54018
ENSMUSG00000078866	protein_coding	Zfp970	ZNF442	2.61249	0.188775	0.108179	0.439498	0.188245	0.35328	0.2723	0.57048	0.0212097	0.330724	0.0606855	0.715849	0.100754	0.513461	0.173006	0.567344	2.30423	0.972657	1.87578
ENSMUSG00000035992	protein_coding	Fnip1	FNIP1	4.46858	0.0693464	0.354886	0.288794	0.323197	0.121105	0.271995	0.00236262	0.0136065	0.00573065	0.28272	0.00921367	0.0723344	0.0234621	0.497785	3.0404	2.46749	2.76281	1.07423
ENSMUSG00000040616	protein_coding	Tmem51	TMEM51	4.87693	0.0491319	0.306834	0.114118	0.498662	0.167791	0.271851	0.000360186	0.191534	6.48224e-09	0.0438225	0.00178226	0.443682	1.13624e-07	0.136305	3.56766	1.30605	5.80382	2.01578
ENSMUSG00000024209	protein_coding	1700061G19Rik		1.50463	0.0842777	0.483104	0.254991	0.229758	0.119487	0.271835	0.00934943	0.17205	0.221237	0.494835	0.0297683	0.414022	0.390943	0.697865	2.59901	1.36565	1.22325	0.682639
ENSMUSG00000029364	protein_coding	Wsb2	WSB2	6.75334	0.0539082	0.422304	0.234087	0.123048	0.307391	0.271707	4.11724e-07	0.00489993	0.140046	0.000116911	4.24398e-06	0.034021	0.279643	0.00106477	5.06346	2.81354	1.47562	3.85251
ENSMUSG00000097635	antisense_RNA	Gm26826		0.691731	0.0863952	0.382906	0.158921	0.272729	0.271448	0.271501	0.0353507	0.399046	0.173691	0.139466	0.0898471	0.659971	0.327592	0.312862	2.10432	0.843327	1.36044	1.47778
ENSMUSG00000024130	protein_coding	Abca3	ABCA3	3.66801	0.0544393	0.282306	0.136832	0.443991	0.222376	0.271376	1.22612e-05	0.0365116	7.94259e-12	0.00030336	8.96921e-05	0.148216	2.10433e-10	0.00239703	4.37289	2.09118	6.83958	3.61241
ENSMUSG00000031387	protein_coding	Renbp	RENBP	7.67769	0.0272216	0.373109	0.159965	0.414857	0.137276	0.271302	2.33247e-13	0.00173515	3.38702e-16	0.00453003	7.09856e-12	0.015202	1.62085e-14	0.0228424	7.32821	3.13218	8.15868	2.83868
ENSMUSG00000031004	protein_coding	Mki67	MKI67	6.12322	0.0884818	0.112481	0.237957	0.115602	0.617321	0.27084	0.379162	0.0628545	0.3661	6.07829e-07	0.54395	0.214802	0.549643	1.01497e-05	0.879442	1.86022	0.903802	4.98871
ENSMUSG00000105871	TEC	Gm43147		1.26289	0.494343	0.749585	0.0853257	0.312326	-0.0641072	0.270782	5.88423e-05	0.607299	0.079227	0.722862	0.000364216	0.816991	0.183762	0.857335	4.01741	0.513933	1.75519	-0.354636
ENSMUSG00000091055	protein_coding	Siglec15	SIGLEC15	1.39771	0.152937	0.528042	0.172455	0.285446	0.0957287	0.270418	0.00628117	0.397431	0.139613	0.631534	0.0212914	0.658706	0.279064	0.800259	2.73273	0.846217	1.47724	0.479569
ENSMUSG00000028173	protein_coding	Wls	WLS	6.02842	0.080467	0.123818	0.241539	0.452032	0.264012	0.27035	0.0830924	0.000832594	3.13731e-10	0.000120513	0.177442	0.00848074	6.93115e-09	0.00109294	1.73302	3.34173	6.29184	3.84508
ENSMUSG00000002205	protein_coding	Vrk3	VRK3	4.71329	0.0549107	0.333711	0.0992536	0.428315	0.219936	0.270304	4.39261e-05	0.232572	3.10723e-07	0.0050352	0.000281644	0.495166	4.16002e-06	0.0248746	4.0858	1.19376	5.11682	2.80477
ENSMUSG00000066442	protein_coding	Mthfs	MTERF1	4.20811	0.332633	0.737691	-0.109272	0.729436	-0.278496	0.26984	0.000123588	0.566809	0.000221483	0.14862	0.000694485	0.793294	0.0014942	0.326879	3.8389	-0.572758	3.69316	-1.44442
ENSMUSG00000049103	protein_coding	Ccr2	CCR2	0.111317	0.0205667	0.272058	0.0316144	0.213934	0.560786	0.269598	0.00647546	0.767162	0.0384237	0.000823252	0.0218392	1.01	1.01	1.01	2.72268	0.296088	2.07031	3.34486
ENSMUSG00000047881	protein_coding	Rell1	RELL1	3.94208	0.036735	0.341996	0.296607	0.393031	0.0457099	0.269336	0.00054933	0.00309091	7.14783e-05	0.628359	0.00258501	0.0235075	0.000549497	0.798034	3.45547	2.95855	3.97131	0.484038
ENSMUSG00000024639	protein_coding	Gnaq	GNAQ	5.04546	0.0219516	0.445883	0.261678	0.132909	0.235834	0.269076	7.28028e-13	3.47702e-05	0.0342162	8.39491e-05	2.09141e-11	0.000595927	0.0982498	0.0007994	7.17407	4.13974	2.11752	3.93284
ENSMUSG00000022558	protein_coding	Mroh1	MROH1	5.55418	0.142458	0.459154	0.10208	0.546363	-0.0314018	0.269049	1.41057e-06	0.283401	9.25835e-09	0.732762	1.28583e-05	0.550153	1.59257e-07	0.86267	4.8235	1.07271	5.74378	-0.341454
ENSMUSG00000042106	protein_coding	Fam212a	FAM212A	3.02567	0.1129	0.106895	0.404173	0.568956	-0.00388784	0.269034	0.506984	0.0140712	0.000528245	0.994415	0.663191	0.074052	0.0031334	0.997433	0.663541	2.45544	3.46601	-0.00699985
ENSMUSG00000057835	protein_coding	Zfp119a		1.47588	0.0956262	-0.194578	0.312963	0.494727	0.462397	0.268877	0.283898	0.0902043	0.00724419	0.0118321	0.444456	0.272331	0.0282598	0.0502333	-1.0716	1.69432	2.68541	2.51711
ENSMUSG00000075376	protein_coding	Rc3h2	RC3H2	2.99026	0.0659404	0.231743	0.327191	0.268615	0.246902	0.268613	0.0616293	0.00876568	0.0312395	0.0400335	0.140728	0.052507	0.0917041	0.127317	1.86895	2.62106	2.15401	2.0534
ENSMUSG00000020952	protein_coding	Scfd1	SCFD1	5.26404	0.057194	0.209245	0.292676	0.345818	0.226523	0.268566	0.0238941	0.00166395	0.000207673	0.0108147	0.0653314	0.0146711	0.00141136	0.0468373	2.25883	3.14446	3.7095	2.54863
ENSMUSG00000020115	protein_coding	Tbk1	TBK1	4.99076	0.0448564	0.422486	0.242129	0.0576822	0.351205	0.268375	7.09699e-11	0.000230838	0.375443	1.0372e-08	1.51135e-09	0.00296808	0.559701	2.42639e-07	6.51859	3.68263	0.886325	5.72453
ENSMUSG00000003226	protein_coding	Ranbp2	RANBP2	5.23411	0.0643712	0.0802102	0.296694	0.326871	0.369236	0.268253	0.443673	0.00468347	0.00182166	0.000255364	0.60504	0.0329302	0.0090138	0.00207746	0.766006	2.82803	3.11787	3.65682
ENSMUSG00000038740	protein_coding	Mvb12b	MVB12B	4.42323	0.0334114	0.277679	0.128376	0.368028	0.29892	0.268251	0.000278689	0.0989403	1.61316e-06	5.65312e-05	0.00142109	0.289008	1.86694e-05	0.000563658	3.63434	1.65001	4.79668	4.02684
ENSMUSG00000024143	protein_coding	Rhoq	RHOQ	5.3706	0.0642205	0.0990575	0.313412	0.183702	0.476739	0.268228	0.0655875	6.98485e-09	0.00076293	4.79362e-21	0.147738	3.03978e-07	0.00430139	5.19776e-19	1.84123	5.79129	3.36591	9.41361
ENSMUSG00000026421	protein_coding	Csrp1	CSRP1	6.13632	0.050026	0.32877	0.188447	0.313541	0.240978	0.267934	4.50517e-09	0.000960457	2.77267e-08	7.66206e-06	7.10153e-08	0.00953085	4.39748e-07	9.80361e-05	5.86449	3.30186	5.55522	4.47442
ENSMUSG00000026200	protein_coding	Glb1l	GLB1L	2.1144	0.229194	0.317559	0.122764	0.615197	0.0154097	0.267732	0.061698	0.472837	0.000327328	0.925561	0.140813	0.721991	0.00208135	0.968732	1.86846	0.717871	3.59265	0.093431
ENSMUSG00000026489	protein_coding	Coq8a	COQ8A	2.09104	0.204298	-0.00923734	0.398394	1.01189	-0.330189	0.267715	0.959226	0.0294989	7.16708e-08	0.0678667	0.978647	0.127747	1.06926e-06	0.188019	-0.0511255	2.17675	5.38693	-1.82589
ENSMUSG00000031309	protein_coding	Rps6ka3	RPS6KA3	4.61832	0.0523346	0.372521	0.255544	0.0886246	0.354079	0.267692	6.37743e-07	0.00067661	0.238996	7.29013e-07	6.32761e-06	0.00727821	0.413371	1.19136e-05	4.97942	3.39889	1.1775	4.95347
ENSMUSG00000025017	protein_coding	Pik3ap1	PIK3AP1	6.13934	0.0538202	0.636959	0.158123	0.26662	0.00885247	0.267639	5.65829e-18	0.0316958	0.000283238	0.896846	2.98839e-16	0.134296	0.00184598	0.954653	8.63925	2.14823	3.63017	0.129647
ENSMUSG00000021969	protein_coding	Zdhhc20	ZDHHC20	4.18721	0.0613275	0.262196	0.310952	0.244109	0.253251	0.267627	0.0128958	0.00341495	0.0213095	0.0127755	0.0391148	0.0254916	0.0679368	0.0532343	2.48664	2.92769	2.30246	2.48997
ENSMUSG00000018796	protein_coding	Acsl1	ACSL1	5.53517	0.0615095	0.477827	0.256132	-0.104384	0.440717	0.267573	3.64902e-17	6.6664e-06	0.0694381	2.33725e-16	1.7471e-15	0.000144352	0.166622	1.51615e-14	8.42366	4.50407	-1.81556	8.20338
ENSMUSG00000049608	protein_coding	Gpr55	GPR55	0.574556	0.0461085	0.0937049	0.247362	0.462899	0.26554	0.267376	0.635366	0.199759	0.0322248	0.168704	0.767435	0.454267	0.0937354	0.356283	0.474188	1.28224	2.14161	1.37638
ENSMUSG00000062929	protein_coding	Cfl2	CFL2	3.07243	0.051669	0.35451	0.295411	0.0758964	0.343652	0.267367	0.00107583	0.00821874	0.500026	0.000984602	0.00461854	0.0502637	0.673683	0.00645466	3.26991	2.64295	0.674449	3.29489
ENSMUSG00000032591	protein_coding	Mst1	MST1	2.86417	0.200526	0.708682	0.0896916	0.51328	-0.242293	0.26734	1.02965e-05	0.575181	0.00141647	0.121112	7.6596e-05	0.7986	0.00731781	0.284113	4.41085	0.560437	3.19127	-1.55012
ENSMUSG00000025037	protein_coding	Maoa	MAOA	4.76364	0.0471473	0.141439	0.24391	0.211698	0.472225	0.267318	0.00610932	3.62361e-06	5.03303e-05	1.01485e-21	0.0207868	8.72616e-05	0.000404455	1.15081e-19	2.74186	4.63188	4.05409	9.57538
ENSMUSG00000026385	protein_coding	Dbi	DBI	8.87721	0.0255775	0.361349	0.268091	0.115561	0.324056	0.267264	1.14558e-07	8.737e-05	0.0894104	6.08094e-07	1.35539e-06	0.00130878	0.200999	1.01497e-05	5.30197	3.92323	1.69852	4.98863
ENSMUSG00000038387	protein_coding	Rras	RRAS	3.97796	0.191335	1.089	0.205155	-0.153328	-0.0722476	0.267146	2.45062e-11	0.205039	0.344372	0.644455	5.60471e-10	0.460404	0.526961	0.8087	6.67629	1.26732	-0.945561	-0.461478
ENSMUSG00000003198	protein_coding	Zfp959		2.12327	0.0748985	-0.0164597	0.337215	0.3812	0.366414	0.267092	0.916627	0.0347003	0.0174431	0.0173027	0.954029	0.143199	0.0578231	0.0674978	-0.104684	2.11184	2.37723	2.38021
ENSMUSG00000071266	protein_coding	Zfp946		3.12424	0.062959	0.0831646	0.486966	0.130169	0.367786	0.267021	0.493248	9.60906e-05	0.291286	0.00182607	0.650818	0.00140998	0.472108	0.0107944	0.685153	3.90026	1.05531	3.11715
ENSMUSG00000051343	protein_coding	Rab11fip5	RAB11FIP5	3.95648	0.131558	0.491114	0.109394	0.513909	-0.0468215	0.266899	1.34895e-06	0.282937	3.94193e-07	0.636483	1.23626e-05	0.549699	5.15283e-06	0.80266	4.8324	1.07374	5.07174	-0.472622
ENSMUSG00000038127	protein_coding	Ccdc50	CCDC50	5.49543	0.0563885	0.310798	0.246857	0.100664	0.408647	0.266742	3.1483e-05	0.000965982	0.179927	1.07737e-08	0.00020854	0.00955719	0.336132	2.51246e-07	4.16246	3.30025	1.34098	5.71808
ENSMUSG00000108578	processed_pseudogene	Gm45700		1.21407	0.573933	0.476431	0.21731	0.182337	0.190835	0.266728	0.00379995	0.232532	0.227332	0.198603	0.0138721	1.01	0.398378	0.397693	2.89431	1.19386	1.20726	1.28554
ENSMUSG00000032725	protein_coding	Folr2	FOLR2	0.35138	0.142214	0.5405	0.0588604	0.297075	0.168708	0.266286	0.00684356	0.635018	0.035952	0.0738974	0.0228799	1.01	1.01	1.01	2.70436	0.474676	2.09747	1.78725
ENSMUSG00000074743	protein_coding	Thbd	THBD	3.31171	0.0908085	0.349568	0.122421	0.650254	-0.0574433	0.2662	0.000924444	0.260486	6.21834e-10	0.593697	0.00405705	0.52678	1.31097e-08	0.773811	3.31257	1.12524	6.18479	-0.533487
ENSMUSG00000004626	protein_coding	Stxbp2	STXBP2	7.01492	0.0354985	0.54148	0.17229	0.305095	0.0456429	0.266127	2.21237e-13	0.019257	3.32875e-05	0.516263	6.7464e-12	0.0941429	0.000282606	0.71527	7.33529	2.34052	4.14973	0.649117
ENSMUSG00000024228	protein_coding	Nudt12	NUDT12	1.08031	0.0834221	0.396267	0.328982	0.35397	-0.0152811	0.265984	0.0412541	0.085198	0.0719566	0.95994	0.101951	0.262862	0.170909	0.982844	2.04097	1.72129	1.79939	-0.0502293
ENSMUSG00000103473	antisense_RNA	Gm37696		0.37219	0.0299233	0.21216	0.338932	0.432198	0.0804655	0.265939	0.316841	0.0525238	0.0363194	0.68709	0.479704	0.19094	0.102656	0.835576	1.00097	1.93882	2.09333	0.402807
ENSMUSG00000018774	protein_coding	Cd68	CD68	9.83398	0.0519641	0.702577	0.141167	0.226906	-0.00736724	0.265821	5.40151e-10	0.212609	0.0451199	0.95472	1.0014e-08	0.470396	0.120768	0.98127	6.20697	1.24642	2.00353	-0.0567804
ENSMUSG00000042109	protein_coding	Csdc2	CSDC2	0.319248	0.0457927	0.389919	0.247237	0.494265	-0.0689603	0.265615	0.0177775	0.15607	0.0101449	0.697679	0.051127	1.01	0.0373546	0.841987	2.37022	1.41841	2.57085	-0.388456
ENSMUSG00000109536	TEC	9330162G02Rik		0.0308261	0.000283513	0.0390411	0.383826	0.387116	0.251499	0.265371	0.844219	0.0285799	0.0317131	0.212292	0.909938	0.125486	0.0926276	0.415276	0.1965	2.18923	2.14801	1.24729
ENSMUSG00000030649	protein_coding	Anapc15	ANAPC15	5.70845	0.034512	0.216545	0.202634	0.248282	0.393044	0.265126	0.0207787	0.0355036	0.00865498	1.45149e-05	0.058307	0.145538	0.0327403	0.000172358	2.31198	2.10257	2.62539	4.33592
ENSMUSG00000030894	protein_coding	Tpp1	TPP1	7.40333	0.042506	0.467968	0.158468	0.380294	0.0528164	0.264887	6.17645e-09	0.0492142	2.26876e-06	0.488786	9.4642e-08	0.182457	2.54683e-05	0.693232	5.81191	1.96673	4.72788	0.692241
ENSMUSG00000028980	protein_coding	H6pd	H6PD	3.01045	0.0899975	0.105952	0.153894	0.51859	0.281089	0.264881	0.261149	0.110875	4.2453e-08	0.00225907	0.419088	0.311635	6.54543e-07	0.012838	1.12368	1.59427	5.48033	3.05387
ENSMUSG00000029802	protein_coding	Abcg2	ABCG2	5.99387	0.0439019	0.322751	0.228729	0.365334	0.141924	0.264685	5.83453e-08	0.000150618	8.09576e-10	0.0131333	7.26668e-07	0.00208502	1.66614e-08	0.0543889	5.4238	3.79005	6.14304	2.48013
ENSMUSG00000056383	protein_coding	AI987944		3.3104	0.0662917	0.264125	0.322777	0.182508	0.28907	0.26462	0.0739726	0.030384	0.220228	0.0437628	0.16225	0.13036	0.38984	0.136203	1.78678	2.16505	1.22592	2.01636
ENSMUSG00000020400	protein_coding	Tnip1	TNIP1	5.17366	0.0684156	0.588426	0.182118	-0.118358	0.405361	0.264387	2.23741e-11	0.0354304	0.176392	9.99067e-07	5.18653e-10	0.145447	0.331095	1.5839e-05	6.68963	2.1034	-1.35195	4.89182
ENSMUSG00000031453	protein_coding	Rasa3	RASA3	5.49321	0.0348583	0.403971	0.159941	0.392578	0.100292	0.264195	2.14934e-12	0.0057959	7.59811e-12	0.0694769	5.78516e-11	0.0385727	2.02081e-10	0.191303	7.02443	2.75911	6.84593	1.81531
ENSMUSG00000071068	protein_coding	Treml2	TREML2	1.72492	0.0294518	0.275683	0.110915	0.42766	0.242085	0.264086	0.0413494	0.420696	0.00174065	0.0652246	0.102121	0.678094	0.00870326	0.182222	2.04001	0.805214	3.13125	1.84372
ENSMUSG00000056919	protein_coding	Cep162	CEP162	2.69487	0.111864	0.365725	0.231253	0.137853	0.320821	0.263913	0.00492451	0.0773954	0.292187	0.0107773	0.0172678	0.246868	0.4732	0.0466889	2.81193	1.766	1.05334	2.54984
ENSMUSG00000021619	protein_coding	Atg10	ATG10	3.36838	0.0592748	0.416659	0.157411	0.385614	0.0958431	0.263882	0.000299839	0.179882	0.000660401	0.381452	0.00151554	0.426015	0.00378663	0.601089	3.61544	1.34112	3.40551	0.875224
ENSMUSG00000022811	protein_coding	Zfp148	ZNF148	4.09999	0.0449148	0.233032	0.188393	0.465371	0.1679	0.263674	0.00846103	0.0360487	1.80114e-07	0.0494937	0.0273763	0.147097	2.51107e-06	0.149315	2.6331	2.09638	5.21877	1.96431
ENSMUSG00000022361	protein_coding	Zhx1	ZHX1	4.13699	0.0537997	0.252663	0.176006	0.360288	0.265526	0.263621	0.0131945	0.0888491	0.00045419	0.00718537	0.0398949	0.269707	0.00275261	0.0333872	2.47848	1.7015	3.50641	2.68813
ENSMUSG00000026879	protein_coding	Gsn	GSN	8.31263	0.364586	0.903989	0.14117	0.415184	-0.406015	0.263582	1.46434e-07	0.41946	0.0173293	0.0177823	1.6998e-06	0.677218	0.0575424	0.0688264	5.25699	0.807358	2.37965	-2.37012
ENSMUSG00000026822	protein_coding	Lcn2	LCN2	0.351558	0.156742	0.146386	0.223337	-0.0381474	0.721819	0.263349	0.156155	0.146851	0.677678	0.000142714	0.287763	1.01	1.01	0.00126568	1.41812	1.45074	-0.415634	3.80342
ENSMUSG00000037808	protein_coding	Fam76b	FAM76B	3.33052	0.0758553	0.147777	0.226947	0.466426	0.212016	0.263292	0.159904	0.0370925	1.62125e-05	0.0382163	0.293196	0.150003	0.000150482	0.123173	1.40539	2.08475	4.31154	2.07253
ENSMUSG00000042599	protein_coding	Kdm7a	KDM7A	4.01221	0.0804158	0.524526	0.217401	0.255052	0.05571	0.263172	7.9714e-05	0.102385	0.055201	0.672594	0.000474486	0.296082	0.140621	0.826201	3.94526	1.6334	1.91729	0.422591
ENSMUSG00000019978	protein_coding	Epb41l2	EPB41L2	6.86377	0.0411598	0.670036	0.156181	0.211972	0.0134883	0.26292	1.15579e-13	0.0836992	0.0188249	0.870075	3.66256e-12	0.259828	0.0614319	0.94219	7.42175	1.72961	2.34898	0.163563
ENSMUSG00000089998	antisense_RNA	Phtf1os		0.450623	0.038448	-0.0509096	0.434385	0.608048	0.0598053	0.262832	0.801086	0.022263	0.00274683	0.791758	0.882509	0.104201	0.0126951	0.898391	-0.251942	2.28585	2.99474	0.264029
ENSMUSG00000052397	protein_coding	Ezr	EZR	4.37731	0.0788654	0.488328	0.207432	-0.0901177	0.444495	0.262534	7.37944e-07	0.0351608	0.363128	2.37423e-06	7.23864e-06	0.144607	0.546802	3.4851e-05	4.9511	2.1065	-0.909421	4.71864
ENSMUSG00000002603	protein_coding	Tgfb1	TGFB1	6.8931	0.042488	0.656334	0.126861	0.139776	0.126229	0.2623	4.60007e-12	0.181163	0.140582	0.166211	1.16857e-10	0.427646	0.280475	0.352773	6.9174	1.33718	1.47363	1.38448
ENSMUSG00000005873	protein_coding	Reep5	REEP5	5.22989	0.0628381	0.244637	0.242907	0.214245	0.34699	0.262195	0.000107654	0.000145835	0.000808235	6.89834e-09	0.000613245	0.00203786	0.00451815	1.66355e-07	3.87266	3.79806	3.34996	5.79338
ENSMUSG00000039081	protein_coding	Zfp503	ZNF503	2.90983	0.0607473	0.379337	0.234544	0.0270018	0.406885	0.261942	5.73593e-05	0.0103847	0.776888	2.46585e-06	0.000355609	0.0595833	0.876303	3.60533e-05	4.02342	2.56275	0.283377	4.71093
ENSMUSG00000109539	TEC	Gm44667		0.181826	0.0146821	0.356201	0.180054	0.332305	0.178938	0.261874	0.0547842	0.305213	0.0464337	0.277007	0.128077	1.01	0.12314	0.491805	1.92058	1.02532	1.99143	1.08707
ENSMUSG00000026500	protein_coding	Cox20	COX20	4.7505	0.106097	0.493831	0.142423	0.22557	0.185284	0.261777	0.00138022	0.359862	0.144171	0.216245	0.00573314	0.625442	0.285617	0.420757	3.19876	0.915628	1.46043	1.23658
ENSMUSG00000007850	protein_coding	Hnrnph1	HNRNPH1	7.8094	0.0674645	0.163608	0.343694	0.0662364	0.473236	0.261694	0.108243	0.000756124	0.516126	1.48694e-06	0.218004	0.00790369	0.686026	2.25854e-05	1.60614	3.36838	0.649329	4.81298
ENSMUSG00000043131	protein_coding	Mob1a	MOB1A	6.09091	0.0870405	0.0781805	0.24408	0.352181	0.370559	0.26125	0.366122	0.00493148	4.87853e-05	8.50339e-06	0.531444	0.0341688	0.000394561	0.000107413	0.903762	2.81148	4.06137	4.4521
ENSMUSG00000047415	protein_coding	Gpr68	GPR68	0.516395	0.054707	0.450986	0.56612	-0.348613	0.376145	0.261159	0.012833	0.00894256	0.0649258	0.0747222	0.0389783	0.0531881	0.158589	0.200778	2.48837	2.61424	-1.84577	1.78217
ENSMUSG00000022216	protein_coding	Psme1	PSME1	8.24901	0.0216047	0.486238	0.168279	0.206615	0.182921	0.261013	5.93619e-11	0.0239653	0.00542039	0.0100474	1.27957e-09	0.110012	0.0224376	0.0441449	6.54534	2.25769	2.78093	2.57419
ENSMUSG00000097885	processed_transcript	5031434O11Rik		0.380476	0.108798	0.53305	0.12221	0.194993	0.193097	0.260838	0.00360157	0.480881	0.30401	0.248678	0.0132518	0.728147	0.485243	0.458553	2.9111	0.704887	1.02787	1.15357
ENSMUSG00000034449	protein_coding	Dhrs11	DHRS11	3.00175	0.0722073	0.443496	0.148405	0.41098	0.0394152	0.260574	0.00199608	0.306621	0.00498114	0.780287	0.00794759	0.573815	0.0209199	0.892451	3.09082	1.02234	2.80825	0.278946
ENSMUSG00000028917	protein_coding	Plekhm2	PLEKHM2	4.64165	0.0570926	0.305603	0.118748	0.534907	0.08285	0.260527	2.03254e-05	0.103399	8.43651e-14	0.228616	0.000140903	0.29785	3.02272e-12	0.435675	4.26129	1.62859	7.46333	1.20393
ENSMUSG00000039637	protein_coding	Coro7	CORO7	4.63798	0.092976	0.447897	0.0739777	0.475925	0.0438515	0.260413	9.97341e-07	0.419418	2.30284e-07	0.615264	9.41531e-06	0.677218	3.14396e-06	0.78928	4.89216	0.807431	5.17307	0.502573
ENSMUSG00000067714	protein_coding	Lpar5	LPAR5	3.49219	0.0990019	0.150466	0.127874	0.478	0.284508	0.260212	0.254989	0.347488	0.000358839	0.0290322	0.411954	0.613808	0.00224966	0.0995553	1.13832	0.939472	3.56864	2.18305
ENSMUSG00000022971	protein_coding	Ifnar2	IFNAR2	5.54051	0.0315885	0.411399	0.0979901	0.377978	0.15262	0.259997	2.74216e-06	0.26783	1.64144e-05	0.0694429	2.35575e-05	0.535319	0.000151867	0.191255	4.68924	1.10807	4.3088	1.81553
ENSMUSG00000050592	protein_coding	Fam78a	FAM78A	2.63007	0.0806079	0.495247	0.0129687	0.484572	0.0467251	0.259878	9.42603e-07	0.899191	1.33035e-06	0.626516	8.94803e-06	0.959438	1.56852e-05	0.796485	4.90326	0.126683	4.83517	0.486636
ENSMUSG00000002699	protein_coding	Lcp2	LCP2	5.90353	0.170461	0.993935	0.233539	-0.28272	0.0945992	0.259838	3.66648e-17	0.046849	0.0163187	0.409631	1.75e-15	0.175842	0.0548117	0.626677	8.4231	1.98766	-2.40171	0.824543
ENSMUSG00000031176	protein_coding	Dynlt3	DYNLT3	5.9597	0.0767181	0.508274	0.263049	0.193656	0.0727522	0.259433	2.83268e-06	0.0156895	0.0753583	0.485004	2.42267e-05	0.0803177	0.177336	0.690198	4.68259	2.41606	1.77828	0.698278
ENSMUSG00000036168	protein_coding	Ccdc38	CCDC38	0.965127	0.103099	0.697328	0.0250619	0.331637	-0.0167086	0.25933	0.000419141	0.897587	0.104885	0.939758	0.00203403	0.959044	0.225978	0.975549	3.52773	0.12871	1.62162	-0.0755738
ENSMUSG00000091509	processed_transcript	Gm17066		2.67748	0.179499	0.374142	-0.0594622	0.168491	0.552859	0.259007	0.0275283	0.731292	0.326777	0.00100765	0.0735411	0.885248	0.509852	0.00659122	2.20394	-0.343407	0.980626	3.28838
ENSMUSG00000040462	protein_coding	Os9	OS9	5.54399	0.0358178	0.36528	0.177741	0.410713	0.0817966	0.258882	7.89951e-06	0.0305987	4.66494e-07	0.295501	6.03042e-05	0.130897	6.0465e-06	0.51114	4.46789	2.16225	5.0396	1.04613
ENSMUSG00000002885	protein_coding	Adgre5	ADGRE5	0.399118	0.113256	0.24397	0.30254	0.344954	0.143711	0.258794	0.191014	0.0413863	0.0445973	0.415778	0.333602	1.01	1.01	0.632567	1.30758	2.03964	2.00843	0.813767
ENSMUSG00000024983	protein_coding	Vti1a	VTI1A	4.06455	0.021951	0.33992	0.221078	0.264286	0.209576	0.258715	6.54795e-05	0.0103256	0.00204292	0.0109164	0.000399664	0.0593327	0.00996246	0.0472091	3.99214	2.56473	3.08392	2.54536
ENSMUSG00000025759	protein_coding	Mfsd8	MFSD8	1.48233	0.101886	0.31947	0.196732	0.314773	0.202883	0.258464	0.0639972	0.25744	0.0712021	0.230914	0.144813	0.52373	0.169722	0.438535	1.8522	1.13246	1.80419	1.19801
ENSMUSG00000040209	protein_coding	Zfp704	ZNF704	2.34835	0.0460812	0.22995	0.0971626	0.613897	0.0927534	0.258441	0.0051086	0.251775	1.34876e-13	0.248504	0.017832	0.517817	4.66334e-12	0.458518	2.8001	1.14605	7.40128	1.15399
ENSMUSG00000046387	protein_coding	Pcdhb17	PCDHB16	0.101956	0.00831286	0.458007	0.0932846	0.339024	0.141893	0.258052	0.0115531	0.440937	0.0538593	0.252631	0.0356525	1.01	1.01	0.463371	2.52551	0.770612	1.92797	1.14398
ENSMUSG00000025804	protein_coding	Ccr1	CCR1	3.89621	0.585711	0.964724	0.337782	-0.470896	0.200506	0.258029	6.42916e-08	0.0786854	0.00909431	0.311801	7.9429e-07	0.249906	0.0340852	0.528262	5.40643	1.75836	-2.60849	1.01145
ENSMUSG00000111094	lincRNA	Gm34425		0.762075	0.120833	0.674842	0.0236978	-0.00112652	0.334675	0.258022	0.000950783	0.892726	0.994603	0.0949217	0.00415248	0.9572	0.997488	0.240256	3.3047	0.134856	-0.00676417	1.66999
ENSMUSG00000058558	protein_coding	Rpl5	RPL5	5.30399	0.0555095	0.329742	0.181965	0.264001	0.256332	0.25801	0.00193197	0.0924469	0.0137398	0.0127056	0.00772436	0.27678	0.0478764	0.0530174	3.1005	1.68263	2.464	2.49192
ENSMUSG00000052760	protein_coding	A630001G21Rik		4.94087	0.0523491	0.283265	0.224678	0.136327	0.387625	0.257974	0.0023743	0.0195214	0.147863	1.6867e-05	0.00925452	0.0950138	0.290888	0.000196826	3.03892	2.33542	1.44712	4.30278
ENSMUSG00000054455	protein_coding	Vapb	VAPB	7.20458	0.034419	0.27311	0.200988	0.445119	0.112032	0.257812	3.49384e-09	1.90899e-05	7.44218e-22	0.0117495	5.64042e-08	0.000356051	5.88145e-20	0.0499823	5.90653	4.27528	9.60738	2.51958
ENSMUSG00000041939	protein_coding	Mvk	MVK	3.85186	0.157447	0.18787	0.180295	0.348092	0.312213	0.257118	0.153303	0.1711	0.00835351	0.0134848	0.283424	0.412699	0.0318086	0.0555201	1.42796	1.36868	2.63744	2.4707
ENSMUSG00000039456	protein_coding	Morc3	MORC3	4.65616	0.0290369	0.2358	0.261768	0.23006	0.300586	0.257053	0.00117944	0.0003822	0.00177908	1.59031e-05	0.00501018	0.0045648	0.008847	0.000187642	3.24381	3.55208	3.12483	4.31579
ENSMUSG00000078903	protein_coding	Gm14391	ZNF442	2.98289	0.480783	0.444154	0.189213	0.278661	0.114263	0.256573	0.024464	0.342496	0.162133	0.553525	0.0666053	0.608379	0.312125	0.743792	2.24976	0.949245	1.39793	0.592486
ENSMUSG00000054626	protein_coding	Xlr		1.38506	0.194142	0.382388	0.394803	0.0986367	0.150104	0.256483	0.0663785	0.0524009	0.623965	0.397126	0.149235	0.190766	0.772485	0.615451	1.83586	1.93983	0.490239	0.846764
ENSMUSG00000015542	protein_coding	Nat9	NAT9	4.53618	0.318136	0.770272	0.166487	0.362393	-0.273848	0.256326	5.64223e-06	0.330149	0.0338534	0.100538	4.47911e-05	0.597039	0.0975199	0.249249	4.53937	0.973814	2.12181	-1.64225
ENSMUSG00000047909	protein_coding	Ankrd16	ANKRD16	3.98661	0.0885717	0.457913	0.128837	0.227026	0.211426	0.256301	0.000129707	0.288588	0.0604261	0.0658725	0.000724634	0.555044	0.150161	0.183763	3.82701	1.06122	1.87767	1.83929
ENSMUSG00000040659	protein_coding	Efhd2	EFHD2	7.17173	0.0337644	0.344278	0.214414	0.258731	0.207596	0.256255	2.29859e-09	0.000213158	7.56201e-06	0.000172538	3.83572e-08	0.00278569	7.66173e-05	0.00149798	5.97516	3.70289	4.47722	3.75616
ENSMUSG00000028879	protein_coding	Stx12	STX12	4.91985	0.0451111	0.257495	0.219619	0.222419	0.324876	0.256102	7.74242e-05	0.000977781	0.000828383	1.93346e-07	0.000464093	0.00962388	0.00461399	3.59469e-06	3.95224	3.29684	3.34313	5.20562
ENSMUSG00000025287	protein_coding	Acot9	ACOT9	5.40299	0.0651483	0.180934	0.31562	0.134725	0.391999	0.255819	0.0199756	5.2442e-05	0.0854144	1.10326e-07	0.0564348	0.000843442	0.194322	2.16497e-06	2.32681	4.04447	1.7201	5.30884
ENSMUSG00000028955	protein_coding	Vamp3	VAMP3	5.4872	0.0542412	0.167609	0.298678	0.245847	0.310373	0.255627	0.0115198	1.1052e-05	0.000248933	1.06081e-06	0.0355731	0.000225046	0.00165676	1.67108e-05	2.52652	4.3955	3.66335	4.88001
ENSMUSG00000004865	protein_coding	Srpk1	SRPK1	6.63735	0.0381638	0.379818	0.154106	0.303141	0.185057	0.25553	4.81229e-10	0.0122452	6.65933e-07	0.00158042	9.01953e-09	0.0673004	8.3574e-06	0.00954358	6.22511	2.505	4.97104	3.1595
ENSMUSG00000022488	protein_coding	Nckap1l	NCKAP1L	6.9114	0.046903	0.525836	0.253687	0.182243	0.0602109	0.255494	3.27745e-09	0.00429895	0.0402594	0.477325	5.31902e-08	0.0306637	0.111072	0.683873	5.91706	2.85535	2.05108	0.710611
ENSMUSG00000039199	protein_coding	Zdhhc1	ZDHHC1	2.56963	0.112351	0.667596	-0.0954628	0.616044	-0.166331	0.255462	2.14056e-06	0.505907	1.80984e-05	0.224562	1.87775e-05	0.747322	0.000165543	0.430824	4.73968	-0.665225	4.28715	-1.21449
ENSMUSG00000021871	protein_coding	Pnp	PNP	5.73939	0.0476241	0.087126	0.28542	0.158542	0.49072	0.255452	0.285717	0.000547051	0.0539582	4.17491e-10	0.44656	0.00610652	0.138167	1.21366e-08	1.06756	3.45659	1.92717	6.24734
ENSMUSG00000020048	protein_coding	Hsp90b1	HSP90B1	8.97177	0.0512708	0.2601	0.327894	0.0525835	0.380646	0.255306	0.000340454	6.40337e-06	0.469315	4.87697e-08	0.00169829	0.000139923	0.646799	1.02039e-06	3.5824	4.51261	0.723594	5.45574
ENSMUSG00000029720	protein_coding	Gm20605		1.69913	0.447865	0.180255	0.0990419	0.296393	0.445412	0.255276	0.396456	0.573043	0.0890981	0.0435128	0.560671	0.79691	0.200526	0.135692	0.847967	0.563576	1.70017	2.01875
ENSMUSG00000035891	protein_coding	Cerk	CERK	5.91823	0.107501	0.552413	0.0429532	0.48375	-0.0582775	0.25521	2.26999e-12	0.58604	7.73493e-10	0.443379	6.08857e-11	0.80382	1.60159e-08	0.656703	7.0168	0.544584	6.15027	-0.7665
ENSMUSG00000018983	protein_coding	E2f2	E2F2	3.2531	0.0574746	0.281613	0.282411	0.173518	0.2823	0.254961	0.0018472	0.00197818	0.0593536	0.00104013	0.00742796	0.0167472	0.148126	0.0067768	3.11376	3.09349	1.88556	3.27944
ENSMUSG00000032905	protein_coding	Atg12	ATG12	4.42739	0.076749	0.373121	0.27284	0.28746	0.0859673	0.254847	0.00105074	0.0166829	0.0116333	0.430163	0.00452347	0.0839045	0.0417673	0.645895	3.27658	2.39362	2.52308	0.788912
ENSMUSG00000003546	protein_coding	Klc4	KLC4	5.23174	0.0703337	0.351332	0.190116	0.438962	0.0384961	0.254726	2.19996e-06	0.0113345	3.07383e-09	0.586392	1.92218e-05	0.0636156	5.70712e-08	0.768763	4.73413	2.53221	5.92761	0.544072
ENSMUSG00000026749	protein_coding	Nek6	NEK6	6.37779	0.0852494	0.498335	0.177808	0.334223	0.00736127	0.254432	1.13821e-10	0.0212603	1.51675e-05	0.9179	2.37035e-09	0.100882	0.000141734	0.96527	6.44735	2.30333	4.32624	0.10308
ENSMUSG00000022546	protein_coding	Gpt	GPT	5.20161	0.119507	0.369514	0.163929	0.449691	0.0340588	0.254298	0.00011574	0.0857913	2.46047e-06	0.708922	0.000653736	0.263975	2.7376e-05	0.848882	3.85498	1.71803	4.71138	0.373304
ENSMUSG00000056836	processed_pseudogene	Gm6851		5.54244	0.545634	0.175364	0.405997	0.167066	0.268077	0.254126	0.374227	0.0348481	0.387293	0.180218	0.539212	0.143631	0.570461	0.372642	0.888583	2.11012	0.864537	1.34009
ENSMUSG00000038094	protein_coding	Atp13a4	ATP13A4	1.29157	0.190548	0.556602	0.320107	-0.300721	0.439919	0.253977	0.00381187	0.104714	0.102584	0.0342323	0.0138991	0.300257	0.222266	0.113256	2.89332	1.62242	-1.63245	2.11733
ENSMUSG00000093594	lincRNA	Gm20707		1.12881	0.0823101	0.259131	0.318105	0.20193	0.236712	0.25397	0.186848	0.098081	0.300973	0.23281	0.328303	0.287444	0.482829	0.441234	1.31996	1.65423	1.03435	1.19315
ENSMUSG00000097960	lincRNA	A330074K22Rik		1.9666	0.190649	0.961417	0.168631	-0.0431408	-0.0717226	0.253796	1.15106e-07	0.360065	0.812412	0.665372	1.36082e-06	0.625569	0.897202	0.821553	5.3011	0.915241	-0.237316	-0.432508
ENSMUSG00000025040	protein_coding	Fundc1	FUNDC1	4.88786	0.0350309	0.25063	0.282375	0.302939	0.178848	0.253698	0.00600916	0.00245157	0.00105493	0.043043	0.0205051	0.0198707	0.00570357	0.134498	2.74728	3.02926	3.27545	2.02329
ENSMUSG00000101662	sense_intronic	Gm28499		0.773347	0.224706	0.221666	0.195867	0.27029	0.326666	0.253622	0.191111	0.232149	0.0909098	0.0815156	0.333695	1.01	0.203477	0.214853	1.3073	1.19484	1.69062	1.74196
ENSMUSG00000036403	protein_coding	Cep135	CEP135	2.14024	0.0425089	0.112409	0.293681	0.199084	0.409093	0.253567	0.385619	0.0270614	0.130544	0.00112633	0.55003	0.120126	0.266101	0.00721458	0.86759	2.21063	1.51196	3.25691
ENSMUSG00000005034	protein_coding	Prkacb	PRKACB	4.99986	0.0337959	0.337362	0.152869	0.394249	0.129701	0.253546	3.40023e-10	0.00532755	3.59771e-13	0.0126639	6.54045e-09	0.0361975	1.16799e-11	0.0529246	6.27934	2.78653	7.26989	2.49308
ENSMUSG00000050132	protein_coding	Sarm1	SARM1	0.320489	0.0384314	0.0419044	0.304956	0.609692	0.0574922	0.253511	0.817838	0.0932908	0.00194113	0.809071	0.892647	0.278305	0.00952657	0.908801	0.230326	1.67829	3.09909	0.241625
ENSMUSG00000030737	protein_coding	Slco2b1	SLCO2B1	0.11205	0.0390578	0.445467	0.0561161	0.535744	-0.0242274	0.253275	0.00837749	0.464837	0.00129993	0.919802	0.0271575	1.01	1.01	1.01	2.63646	0.730906	3.21599	-0.100683
ENSMUSG00000025969	protein_coding	Nrp2	NRP2	5.65605	0.0369101	0.409851	0.216353	-0.0440177	0.43071	0.253224	1.09886e-07	0.00504807	0.56924	5.9065e-09	1.30211e-06	0.0347776	0.729927	1.44074e-07	5.30957	2.80395	-0.569172	5.81938
ENSMUSG00000051257	protein_coding	Trap1a		1.09599	0.101557	0.101422	0.522124	0.0353728	0.353275	0.253049	0.603897	0.0105867	0.859915	0.0777106	0.742741	0.0603932	0.922982	0.206954	0.518805	2.55605	0.176482	1.76413
ENSMUSG00000041685	protein_coding	Fcho2	FCHO2	4.3179	0.0416087	0.417036	0.171542	0.382922	0.0400655	0.252891	2.99349e-05	0.0898271	0.000139891	0.676255	0.00019951	0.271623	0.000991131	0.828979	4.17396	1.69631	3.80836	0.41758
ENSMUSG00000006281	protein_coding	Tep1	TEP1	3.41399	0.0895945	0.211236	0.103057	0.61578	0.0813865	0.252865	0.0172785	0.250125	4.44105e-12	0.338388	0.0499443	0.516006	1.21864e-10	0.556488	2.38073	1.15005	6.92238	0.957355
ENSMUSG00000078896	protein_coding	Zfp965	ZNF559-ZNF177	2.00467	0.409592	0.574196	0.226842	0.488767	-0.278578	0.252807	0.00300928	0.237163	0.0180212	0.162044	0.0113971	0.500843	0.0593646	0.346354	2.96679	1.18211	2.36518	-1.39823
ENSMUSG00000057554	protein_coding	Lgals8	LGALS8	4.79873	0.0359622	0.457957	0.261486	0.315662	-0.0251197	0.252497	9.14188e-10	0.000604455	3.19935e-05	0.726046	1.63374e-08	0.00661423	0.000272793	0.858882	6.12371	3.42961	4.15879	-0.350389
ENSMUSG00000028692	protein_coding	Akr1a1	AKR1A1	8.83917	0.0672593	0.171812	0.258275	0.363892	0.215067	0.252262	0.0127785	0.000187477	1.37511e-07	0.00116262	0.0388511	0.00249165	1.96465e-06	0.00739965	2.48988	3.73532	5.26854	3.24789
ENSMUSG00000033720	protein_coding	Sfxn5	SFXN5	1.78438	0.0656304	0.210209	0.137774	0.267366	0.391627	0.251744	0.138992	0.343303	0.0624805	0.00432272	0.264084	0.609325	0.154222	0.0219894	1.47955	0.94766	1.86287	2.8536
ENSMUSG00000018395	protein_coding	Kif3a	KIF3A	4.54429	0.0617697	0.579378	0.120146	0.434797	-0.12817	0.251538	1.56224e-07	0.27819	8.7631e-05	0.230294	1.79575e-06	0.544631	0.000659378	0.437918	5.24507	1.08439	3.92251	-1.1996
ENSMUSG00000097944	bidirectional_promoter_lncRNA	A130014A01Rik		0.920668	0.053705	0.117544	0.0975733	0.173698	0.616479	0.251324	0.535819	0.619163	0.373889	0.00218782	0.687568	0.823944	0.558005	0.0125097	0.619148	0.497037	0.889213	3.06348
ENSMUSG00000078485	protein_coding	Plekhn1	PLEKHN1	3.89871	0.137426	0.865209	0.126775	0.197563	-0.184369	0.251294	4.37344e-12	0.307362	0.112537	0.119403	1.11653e-10	0.574718	0.238338	0.281742	6.92456	1.02077	1.58689	-1.55728
ENSMUSG00000029994	protein_coding	Anxa4	ANXA4	7.66777	0.279197	0.917508	0.156743	0.185124	-0.254361	0.251254	3.69877e-08	0.353733	0.271151	0.122579	4.81342e-07	0.620469	0.450344	0.286396	5.50466	0.927372	1.10042	-1.54404
ENSMUSG00000099966	antisense_RNA	2810402E24Rik		1.87174	0.0617251	0.368345	0.208891	0.357746	0.0698823	0.251216	0.021255	0.19381	0.0256106	0.650032	0.0593957	0.446457	0.0781887	0.812403	2.30342	1.29939	2.23207	0.453718
ENSMUSG00000029569	protein_coding	Tmem168	TMEM168	4.53002	0.0526993	0.213245	0.275834	0.267383	0.246148	0.250653	0.00335785	0.000167292	0.000258344	0.00039231	0.0124895	0.00227098	0.00171116	0.00299166	2.93293	3.76389	3.65384	3.5452
ENSMUSG00000103103	lincRNA	4833445I07Rik		0.77719	0.116372	0.105015	0.47355	0.475533	-0.0516124	0.250621	0.583716	0.012738	0.0136437	0.768842	0.726766	0.0689676	0.0475777	0.885628	0.547965	2.49101	2.46651	-0.29389
ENSMUSG00000002500	protein_coding	Rpl3l	RPL3L	1.70045	0.113597	0.217437	0.163434	0.086263	0.53493	0.250516	0.257392	0.406995	0.644665	0.00753431	0.414704	0.66666	0.786493	0.0346652	1.13258	0.829194	0.461186	2.67226
ENSMUSG00000086236	antisense_RNA	5830418P13Rik		2.40077	0.115135	0.215122	0.272332	0.496732	0.0176211	0.250452	0.176962	0.0951764	0.00208531	0.898903	0.31588	0.28203	0.0101228	0.955301	1.35017	1.6687	3.07781	0.127048
ENSMUSG00000040963	protein_coding	Asgr2	ASGR2	0.662273	0.0764249	0.376149	0.177659	0.420612	0.0272597	0.25042	0.0529957	0.315834	0.0389909	0.819251	0.124979	0.582498	0.108456	0.915173	1.93496	1.00306	2.06428	0.228509
ENSMUSG00000079316	protein_coding	Rab9	RAB9A	5.36872	0.0312618	0.414564	0.119684	0.377537	0.088966	0.250188	1.85828e-06	0.175653	1.59849e-05	0.287184	1.65182e-05	0.419784	0.000148869	0.50231	4.76826	1.35426	4.31466	1.06432
ENSMUSG00000026473	protein_coding	Glul	GLUL	6.68622	0.0233257	0.325204	0.118727	0.279505	0.277004	0.25011	1.04273e-11	0.0142546	5.77566e-09	1.78487e-09	2.50794e-10	0.0746766	1.02407e-07	4.70111e-08	6.80048	2.45078	5.82313	6.01627
ENSMUSG00000071656	protein_coding	Lrrn4cl	LRRN4CL	2.09373	0.145829	0.617243	0.0319194	0.545688	-0.194549	0.250075	0.000825517	0.863778	0.00389631	0.298657	0.00368284	0.943714	0.0170256	0.514502	3.34409	0.171567	2.88644	-1.03932
ENSMUSG00000104037	TEC	Gm37776		0.240385	0.0260432	0.152399	0.363923	0.103024	0.380268	0.249904	0.362375	0.0207175	0.599198	0.0503698	0.527599	1.01	0.753629	0.151191	0.91085	2.31309	0.525555	1.95681
ENSMUSG00000015839	protein_coding	Nfe2l2	NFE2L2	7.68595	0.0460619	0.631098	0.226415	-0.0970153	0.238584	0.249771	5.20843e-15	0.00496722	0.229495	0.00208347	1.96784e-13	0.0343272	0.401412	0.0120522	7.82177	2.80915	-1.20166	3.07807
ENSMUSG00000032434	protein_coding	Cmtm6	CMTM6	3.83396	0.0651984	0.205182	0.196946	0.351642	0.244883	0.249663	0.0144511	0.0220472	2.95747e-05	0.00231989	0.0431511	0.103454	0.000254682	0.0131034	2.44585	2.28955	4.17672	3.0459
ENSMUSG00000029084	protein_coding	Cd38	CD38	0.106806	0.0126523	0.353564	0.150596	0.0310399	0.463273	0.249618	0.00587955	0.364202	0.786293	0.000461185	0.0201253	1.01	1.01	0.00342032	2.75442	0.907388	0.271128	3.50234
ENSMUSG00000037134	protein_coding	Prmt9	PRMT9	3.94544	0.0509788	0.396166	0.208126	0.324575	0.0696034	0.249617	4.4977e-05	0.0325144	0.000842601	0.451465	0.000287425	0.136924	0.00468563	0.663091	4.0803	2.13803	3.33841	0.752976
ENSMUSG00000033105	protein_coding	Lss	LSS	5.31831	0.141464	0.550602	0.159381	0.0317729	0.255864	0.249405	3.64842e-18	0.0101963	0.610272	1.38062e-05	1.96058e-16	0.0587045	0.762545	0.000164335	8.68925	2.5691	0.509685	4.34692
ENSMUSG00000082286	transcribed_unprocessed_pseudogene	Pisd-ps1		2.75237	0.469388	0.224827	0.0458553	0.399468	0.325553	0.248926	0.258615	0.813624	0.0453708	0.0953712	0.415954	0.924399	0.121205	0.241106	1.12967	0.235754	2.0012	1.66772
ENSMUSG00000039976	protein_coding	Tbc1d16	TBC1D16	4.68811	0.0921922	0.123819	0.108516	0.665295	0.0976695	0.248825	0.0143433	0.0363118	6.85325e-40	0.0468837	0.042896	0.147879	1.63415e-37	0.143127	2.44855	2.09342	13.2186	1.98735
ENSMUSG00000027534	protein_coding	Snx16	SNX16	1.93851	0.0790664	0.349441	0.333751	-0.014147	0.325914	0.24874	0.0283742	0.0376857	0.929157	0.034857	0.0752905	0.151436	0.963702	0.114761	2.19207	2.07826	-0.0889057	2.11002
ENSMUSG00000103283				1.19994	0.0924795	0.402805	0.0678099	0.527228	-0.00360088	0.24856	0.0424372	0.732148	0.00799592	0.997144	0.104372	0.885601	0.0306836	0.99896	2.02921	0.342269	2.65224	0.00357931
ENSMUSG00000049562	protein_coding	Ap5b1	AP5B1	3.00062	0.103484	0.316478	0.110321	0.386259	0.1808	0.248464	0.00375818	0.312152	0.00044692	0.0819638	0.0137392	0.578609	0.00271927	0.215767	2.89778	1.01072	3.51071	1.7394
ENSMUSG00000013698	protein_coding	Pea15a	PEA15	6.34257	0.0629163	0.553503	0.217558	0.0101359	0.212633	0.248458	6.46553e-14	0.00317944	0.89084	0.00252238	2.10082e-12	0.0240657	0.942034	0.0140442	7.49829	2.94984	0.137242	3.02064
ENSMUSG00000022415	protein_coding	Syngr1	SYNGR1	6.47861	0.146733	0.164372	0.115892	0.692206	0.0210765	0.248387	0.0516246	0.177386	3.44009e-16	0.790244	0.122271	0.422183	1.63493e-14	0.897758	1.94625	1.34885	8.1568	0.265993
ENSMUSG00000006740	protein_coding	Kif5b	KIF5B	4.98401	0.0653043	0.13832	0.359255	0.187598	0.308131	0.248326	0.219305	0.00148019	0.0968526	0.00469299	0.368844	0.0133468	0.212817	0.0235124	1.22838	3.17854	1.66031	2.82738
ENSMUSG00000030123	protein_coding	Plxnd1	PLXND1	6.69867	0.0605625	0.421321	0.0545887	0.271458	0.245744	0.248278	5.49995e-13	0.345943	3.03069e-06	8.92588e-06	1.60396e-11	0.611839	3.34513e-05	0.000112273	7.21234	0.942488	4.66873	4.44168
ENSMUSG00000046879	protein_coding	Irgm1		4.03285	0.0710814	0.11085	0.355001	0.128725	0.396982	0.247889	0.24606	0.000240782	0.175429	1.15013e-05	0.400943	0.00308316	0.329868	0.000140272	1.15997	3.67187	1.35496	4.38683
ENSMUSG00000021770	protein_coding	Samd8	SAMD8	3.90253	0.0745335	0.531718	0.211796	0.186273	0.0609105	0.247674	9.11892e-06	0.0774695	0.120803	0.598987	6.85323e-05	0.247045	0.25112	0.777725	4.43708	1.76556	1.55141	0.525858
ENSMUSG00000038024	protein_coding	Dennd4c	DENND4C	3.73579	0.0306582	0.30291	0.183229	0.368028	0.135685	0.247463	0.000952701	0.0471926	6.1546e-05	0.123608	0.00415968	0.176733	0.000483351	0.287942	3.30413	1.98457	4.0068	1.5398
ENSMUSG00000038781	protein_coding	Stap2	STAP2	0.518178	0.0784874	0.227344	0.133187	0.0972266	0.532091	0.247462	0.197639	0.395424	0.617523	0.0214261	0.34214	0.657381	0.767602	0.0793331	1.28831	0.849821	0.499364	2.30039
ENSMUSG00000055228	protein_coding	Zfp935		2.94835	0.143474	0.185229	0.213917	0.416831	0.173851	0.247457	0.306361	0.235019	0.0219802	0.323026	0.468737	0.498129	0.0695939	0.540073	1.02289	1.18753	2.29071	0.988259
ENSMUSG00000047789	protein_coding	Slc38a9	SLC38A9	1.64913	0.033213	0.359468	0.199897	0.304456	0.125694	0.247379	0.00289473	0.108932	0.0125763	0.281543	0.0110067	0.30808	0.0445747	0.496654	2.9787	1.60301	2.49555	1.07686
ENSMUSG00000032172	protein_coding	Olfm2	OLFM2	0.438873	0.0396222	0.408013	-0.108278	0.36426	0.325505	0.247375	0.0242746	0.556356	0.0559487	0.0955838	0.0661952	0.787431	0.142133	0.241438	2.25276	-0.588263	1.91143	1.66665
ENSMUSG00000079418	protein_coding	Atg4a	ATG4A	3.36898	0.0761798	0.155138	0.209238	0.250484	0.374202	0.247265	0.173263	0.0715207	0.0305763	0.000515964	0.310903	0.234534	0.0902822	0.00377568	1.36179	1.80216	2.16254	3.47233
ENSMUSG00000030605	protein_coding	Mfge8	MFGE8	7.94287	0.158504	0.690495	0.205183	0.0666066	0.0266967	0.247245	2.2253e-07	0.124448	0.617282	0.839044	2.48191e-06	0.333634	0.767451	0.925728	5.17946	1.53637	0.499706	0.203116
ENSMUSG00000032182	protein_coding	Yipf2	YIPF2	2.92221	0.0662522	0.329449	0.377921	0.252546	0.0286804	0.247149	0.00746207	0.00238042	0.0375275	0.803766	0.0246157	0.0194241	0.105282	0.905391	2.67549	3.03814	2.07998	0.248476
ENSMUSG00000020732	protein_coding	Rab37	RAB37	0.950917	0.124347	0.572908	0.152017	0.418709	-0.156207	0.246857	0.0036245	0.421588	0.0465461	0.438112	0.0133202	0.679121	0.123391	0.652184	2.90912	0.803668	1.99041	-0.775386
ENSMUSG00000004530	protein_coding	Coro1c	CORO1C	6.771	0.0334468	0.294997	0.178669	0.182911	0.33074	0.246829	4.20784e-08	0.00092902	0.000675864	1.38761e-10	5.4027e-07	0.00928114	0.0038687	4.3579e-09	5.4819	3.31118	3.39919	6.41725
ENSMUSG00000032633	protein_coding	Flcn	FLCN	5.26455	0.11422	0.0730261	0.121808	0.582089	0.210182	0.246776	0.328394	0.110321	8.80587e-15	0.00362298	0.491679	0.310626	3.48955e-13	0.0189438	0.977354	1.59675	7.75541	2.90925
ENSMUSG00000046311	protein_coding	Zfp62	ZFP62	3.97286	0.0981808	0.0793109	0.271587	0.278252	0.357211	0.24659	0.542222	0.0381608	0.033364	0.00462309	0.69295	0.152838	0.0964399	0.023217	0.609456	2.07312	2.12768	2.83219
[truncated: 48,938 more rows]

## Sheet: ssGSEA
Name	Description	Collection	d1730051.E.rcSS	d1730069.E.rcSS	d1730078.E.rcSS	d1730087.E.rcSS	d6293.E.rcSS	d6297.E.rcSS	d1730054.hc3.rcSS	d1730063.hc3.rcSS	d1730072.hc3.rcSS	d1730098.hc3.rcSS	d6296.hc3.rcSS	d1730064.hc32x.rcSS	d1730073.hc32x.rcSS	d1730082.hc32x.rcSS	d1730091.hc32x.rcSS	d6292.hc32x.rcSS	d1730056.hs5.rcSS	d1730065.hs5.rcSS	d1730074.hs5.rcSS	d1730083.hs5.rcSS	d1730092.hs5.rcSS	d1730066.hs52x.rcSS	d1730084.hs52x.rcSS	d1730093.hs52x.rcSS	d6295.hs52x.rcSS	d6298.hs52x.rcSS	d1730058.hs8.rcSS	d1730067.hs8.rcSS	d1730076.hs8.rcSS	d1730094.hs8.rcSS	d6299.hs8.rcSS	d1730059.hs82x.rcSS	d1730068.hs82x.rcSS	d1730077.hs82x.rcSS	d1730086.hs82x.rcSS	d1730095.hs82x.rcSS	d1730052.msf.rcSS	d1730061.msf.rcSS	d1730070.msf.rcSS	d1730079.msf.rcSS	d1730088.msf.rcSS	d1730097.msf.rcSS	d1730053.msf2x.rcSS	d1730071.msf2x.rcSS	d1730080.msf2x.rcSS	d1730089.msf2x.rcSS	d6294.msf2x.rcSS
[truncated: 7,577 more rows]
[truncated: 8 more columns]
