# Supplementary material for: Phosphoproteomics identifies microglial Siglec‐F inflammatory response during neurodegeneration
Source: Mol Syst Biol. 2020 Dec 8;16(12):e9819. doi: 10.15252/msb.20209819 (PMC7722784; doi:10.15252/msb.20209819)
Supplement: Supplementary file 7 — Dataset EV5 [file MSB-16-e9819-s006.xlsx]

## Sheet: Description
Dataset EV5 Sample info, phosphoproteomics, and proteomics data for BV-2 cells expressing Siglec receptors. Table includes separate tabs for phosphotyrosine and proteome data sets. Each tab includes columns with fold change and p-values comparing between groups: (1) Siglec-F vs all 2xY->F; (2) CD33, Siglec-5, Siglec-8 vs all 2xY->F; (3) Siglec-F + SHP099 vs Siglec-F.

## Sheet: Cell Samples
Name	Cell Lines	Expression System	Receptor	Treatment
Empty	BV-2	MCSV-IRES-Puro	Empty Vector	N/A
Siglec-F 9	BV-2	MCSV-IRES-Puro	Siglec-F	N/A
Siglec-F 2x 9	BV-2	MCSV-IRES-Puro	Siglec-F 2xY->F	N/A
CD33	BV-2	MCSV-IRES-Puro	CD33	N/A
CD33 2x	BV-2	MCSV-IRES-Puro	CD33 2xY->F	N/A
Siglec-5	BV-2	MCSV-IRES-Puro	Siglec-5	N/A
Siglec-5 2x	BV-2	MCSV-IRES-Puro	Siglec-5 2xY->F	N/A
Siglec-8	BV-2	MCSV-IRES-Puro	Siglec-8	N/A
Siglec-8 2x	BV-2	MCSV-IRES-Puro	Siglec-8 2xY->F	N/A
Siglec-F DMSO 1	BV-2	MCSV-IRES-Puro	Siglec-F	DMSO
Siglec-F DMSO 2	BV-2	MCSV-IRES-Puro	Siglec-F	DMSO
Siglec-F DMSO 3	BV-2	MCSV-IRES-Puro	Siglec-F	DMSO
Siglec-F SHP099 1	BV-2	MCSV-IRES-Puro	Siglec-F	1 μM SHP099
Siglec-F SHP099 2	BV-2	MCSV-IRES-Puro	Siglec-F	1 μM SHP099
Siglec-F SHP099 3	BV-2	MCSV-IRES-Puro	Siglec-F	1 μM SHP099
Siglec-F 2x DMSO 1	BV-2	MCSV-IRES-Puro	Siglec-F 2xY->F	DMSO
Siglec-F 2x DMSO 2	BV-2	MCSV-IRES-Puro	Siglec-F 2xY->F
Siglec-F 2x SHP099 1	BV-2	MCSV-IRES-Puro	Siglec-F 2xY->F	1 μM SHP099
Siglec-F 2x SHP099 2	BV-2	MCSV-IRES-Puro	Siglec-F 2xY->F	1 μM SHP099
Siglec-F 4	BV-2	MCSV-IRES-Puro	Siglec-F	N/A
Siglec-F 2x 4	BV-2	MCSV-IRES-Puro	Siglec-F 2xY->F	N/A
Siglec-F 5	BV-2	MCSV-IRES-Puro	Siglec-F	N/A
Siglec-F 2x 5	BV-2	MCSV-IRES-Puro	Siglec-F 2xY->F	N/A
Siglec-F 6	BV-2	MCSV-IRES-Puro	Siglec-F	N/A
Siglec-F 2x 6	BV-2	MCSV-IRES-Puro	Siglec-F 2xY->F	N/A
Siglec-F 7	BV-2	MCSV-IRES-Puro	Siglec-F	N/A
Siglec-F 2x 7	BV-2	MCSV-IRES-Puro	Siglec-F 2xY->F	N/A
Siglec-F 8	BV-2	MCSV-IRES-Puro	Siglec-F	N/A
Siglec-F 2x 8	BV-2	MCSV-IRES-Puro	Siglec-F 2xY->F	N/A

## Sheet: TMT Multiplexing
Name	Sample	TMT Channel
BV2-Siglec-1	Empty	126
BV2-Siglec-1	Siglec-F 9	127_N
BV2-Siglec-1	Siglec-F 2x 9	127_C
BV2-Siglec-1	CD33	128_C
BV2-Siglec-1	CD33 2x	129_N
BV2-Siglec-1	Siglec-5	129_C
BV2-Siglec-1	Siglec-5 2x	130_N
BV2-Siglec-1	Siglec-8	130_C
BV2-Siglec-1	Siglec-8 2x	131
BV2-SiglecF-SHP099-1	Siglec-F DMSO 1	126
BV2-SiglecF-SHP099-1	Siglec-F DMSO 2	127N
BV2-SiglecF-SHP099-1	Siglec-F DMSO 3	127C
BV2-SiglecF-SHP099-1	Siglec-F SHP099 1	128N
BV2-SiglecF-SHP099-1	Siglec-F SHP099 2	128C
BV2-SiglecF-SHP099-1	Siglec-F SHP099 3	129N
BV2-SiglecF-SHP099-1	Siglec-F 2x DMSO 1	129C
BV2-SiglecF-SHP099-1	Siglec-F 2x DMSO 2	130N
BV2-SiglecF-SHP099-1	Siglec-F 2x SHP099 1	130C
BV2-SiglecF-SHP099-1	Siglec-F 2x SHP099 2	131
BV2-SiglecF-SHP099-2	Siglec-F DMSO 1	126
BV2-SiglecF-SHP099-2	Siglec-F DMSO 2	127N
BV2-SiglecF-SHP099-2	Siglec-F DMSO 3	127C
BV2-SiglecF-SHP099-2	Siglec-F SHP099 1	128N
BV2-SiglecF-SHP099-2	Siglec-F SHP099 2	128C
BV2-SiglecF-SHP099-2	Siglec-F SHP099 3	129N
BV2-SiglecF-SHP099-2	Siglec-F 2x DMSO 1	129C
BV2-SiglecF-SHP099-2	Siglec-F 2x DMSO 2	130N
BV2-SiglecF-SHP099-2	Siglec-F 2x SHP099 1	130C
BV2-SiglecF-SHP099-2	Siglec-F 2x SHP099 2	131
BV2-SiglecF10-1	Siglec-F 4	126
BV2-SiglecF10-1	Siglec-F 2x 4	127_N
BV2-SiglecF10-1	Siglec-F 5	127_C
BV2-SiglecF10-1	Siglec-F 2x 5	128_N
BV2-SiglecF10-1	Siglec-F 6	128_C
BV2-SiglecF10-1	Siglec-F 2x 6	129_N
BV2-SiglecF10-1	Siglec-F 7	129_C
BV2-SiglecF10-1	Siglec-F 2x 7	130_N
BV2-SiglecF10-1	Siglec-F 8	130_C
BV2-SiglecF10-1	Siglec-F 2x 8	131

## Sheet: MS Runs
Name	Cells	Genotypes	Treatment	Quantification	Enrichment	Notes
BV2-Siglec-1-pY-M	BV-2	Empty Vector, Siglec-F, CD33, Siglec-5, Siglec-8 (WT + 2xY->F)	N/A	TMT10plex	pTyr IP	Searched against mouse proteome only, Siglec-3/5/8 peptides were not seen when searching the human proteome, Siglec-8 2xY->F was excluded due to a labeling issue
BV2-SiglecF10-1-pY	BV-2	Siglec-F WT, 2xY->F	N/A	TMT10plex	pTyr IP	5x WT; 5x 2xY->F
BV2-SiglecF10-1-Global	BV-2	Siglec-F WT, 2xY->F	N/A	TMT10plex	N/A
BV2-SiglecF-SHP099-1-pY	BV-2	Siglec-F WT, 2xY->F	N/A, 1 μM SHP099	TMT10plex	pTyr IP	3x WT; 3x WT + SHP099; 2x 2xY->F + SHP099; 2x 2xY->F
BV2-SiglecF-SHP099-1-Global	BV-2	Siglec-F WT, 2xY->F	N/A, 1 μM SHP099	TMT10plex	N/A
BV2-SiglecF-SHP099-2-pY	BV-2	Siglec-F WT, 2xY->F	N/A, 1 μM SHP099	TMT10plex	pTyr IP	Technical Replicate

## Sheet: BV-2 pTyr
Proteins	Sequence	Modifications	Scan	Siglec-F-FC	Siglec-F-p	Siglec-3/5/8-FC	Siglec-3/5/8-p	Siglec-F + SHP099-FC	Siglec-F + SHP099-p	Siglec-F 2x DMSO 1	Siglec-F 2x DMSO 2	Siglec-F 2x 4	Siglec-F 2x 5	Siglec-F 2x 6	Siglec-F 2x 7	Siglec-F 2x 8	Siglec-F 2x 9	CD33 2x	Siglec-5 2x	Siglec-F DMSO 1	Siglec-F DMSO 2	Siglec-F DMSO 3	Siglec-F 4	Siglec-F 5	Siglec-F 6	Siglec-F 7	Siglec-F 8	Siglec-F 9	CD33	Siglec-5	Siglec-8	Siglec-F DMSO 1	Siglec-F DMSO 2	Siglec-F DMSO 3	Siglec-F SHP099 1	Siglec-F SHP099 2	Siglec-F SHP099 3	Siglec-F 2x SHP099 1	Siglec-F 2x SHP099 2	Siglec-F DMSO 1	Siglec-F DMSO 2	Siglec-F DMSO 3	Siglec-F 4	Siglec-F 5	Siglec-F 6	Siglec-F 7	Siglec-F 8	Siglec-F 9	CD33
Arginase-1 (Arg1)	EGLYITEEIyK	pY265	18728, 18505, 18546	4.36404	1.42205e-09							0.89805	0.97446	1	1.06981	1.09158							4.44673	4.636	4.09335	4.58254	4.2095																4.44673	4.636	4.09335	4.58254	4.2095
Arginase-1 (Arg1)	DVDPGEHyIIK	pY188	15996, 16253	5.83842	6.37957e-09							0.896443	1	1.16866	0.902027	1.09504							5.91751	6.42829	5.28552	5.84211	6.08166																5.91751	6.42829	5.28552	5.84211	6.08166
Vinculin (Vcl)	SFLDSGyR	pY822	16897, 8584, 18954, 19085, 17552, 16792, 12317, 8478, 18848, 17443, 16684, 12593, 18743, 17339, 8380, 12227, 16581, 16329, 16457, 18640, 12498, 17235, 17108, 17884, 17759, 16224, 17655, 12408	0.585694	1.56861e-08	0.716891	0.00183739	1.02355	0.817681	1.04573	0.954272	1.02322	1.01715	0.996569	1	0.983722	1.13603	0.766666	1	0.583119	0.3749	0.559986	0.668503	0.589522	0.566806	0.64909	0.630683	0.608236	0.59685	0.876719	0.660621	0.583119	0.3749	0.559986	0.492385	0.626179	0.666118	1.15006	1.15394	0.583119	0.3749	0.559986	0.668503	0.589522	0.566806	0.64909	0.630683	0.608236	0.59685
Annexin A5 (Anxa5)	LYDAyELK	pY92	17476, 18021, 14278, 17799, 17220, 14451, 17907, 17340	1.98022	2.10903e-08							1.02699	1.0806	0.978315	0.960842	1							2.07874	2.03127	1.84872	1.98628	2.04865																2.07874	2.03127	1.84872	1.98628	2.04865
Peroxiredoxin-1 (Prdx1)	IGyPAPNFK	pY10	13674, 19691, 19918, 9884, 9885, 19807	1.69585	4.50713e-08	1.11537	0.170546	1.03014	0.684997	1.04675	0.953255	1.1842	0.825047	1	1.12556	0.991733	1.02519	0.803276	1	1.6162	1.33784	1.82723	1.65305	1.90826	1.86733	1.75969	1.80988	1.41446	1.0338	1.25602	1.04124	1.6162	1.33784	1.82723	1.66082	1.75796	1.79851	1.11385	1.27247	1.6162	1.33784	1.82723	1.65305	1.90826	1.86733	1.75969	1.80988	1.41446	1.0338
Girdin (Ccdc88a)	DSNPyATLPR	pY1801	7144, 14451, 8062	0.559739	3.071e-07	0.635132	3.31334e-06	1.3546	0.280658	1.11898	0.88102	1.00162	0.970106	1	1.02588	0.899862	1	0.950769	1.03024	0.64742	0.505165	0.511283		0.436115	0.413967	0.811822		0.54478	0.638133	0.584703	0.659406	0.64742	0.505165	0.511283	0.349549	0.693645	1.20383	0.815868	0.558891	0.64742	0.505165	0.511283		0.436115	0.413967	0.811822		0.54478	0.638133
Asparagine--tRNA ligase, cytoplasmic (Nars)	DVcLyPR	cmC548, pY550	7176, 16937, 9516, 8493, 9614, 7285	0.681912	6.05319e-07	0.803737	0.00235748	0.971428	0.818727	1.02903	0.970968	0.97271	1.07262	1	0.986725	1.03359	1.14447	0.875768	1	0.682353	0.481646	0.810886	0.73063	0.670455	0.80053	0.783204	0.577682	0.652531	0.720654	0.917769	0.793496	0.682353	0.481646	0.810886	0.482733	0.688757	0.832863	1.06322	0.940643	0.682353	0.481646	0.810886	0.73063	0.670455	0.80053	0.783204	0.577682	0.652531	0.720654
Prothymosin alpha (Ptma)	sDAAVDTSSEITTK	pS2	10926	0.820194	2.51818e-06							1	1.01151	1.02106	0.961747	0.976388							0.829564	0.784779	0.835707	0.795469	0.831421																0.829564	0.784779	0.835707	0.795469	0.831421
Autophagy-related protein 101 (Atg101)	HEyLPK	pY164	5414, 14567, 8103, 13865, 8015, 13459, 5208, 13565, 14685, 5310	0.620849	2.51971e-06	0.557366	0.00037742	1.43367	0.12376	1.16363	0.836369	0.875421	1.03648	1.20491	0.869237	1	0.939376	1.25745	1	0.674813	0.586486	0.638905	0.671123	0.731522	0.752742	0.504593	0.565949	0.563687	0.613594	0.501724	0.58736	0.674813	0.586486	0.638905	0.522482	0.696738	1.49989	1.13051	0.756925	0.674813	0.586486	0.638905	0.671123	0.731522	0.752742	0.504593	0.565949	0.563687	0.613594
Mitogen-activated protein kinase 3 (Mapk3)	IADPEHDHTGFLTEyVATR	pY205	24578, 15876, 15877, 20486, 23565, 22547, 22548, 16403, 23062, 27157, 18973, 16932, 21541, 21030, 16934, 27178, 19499, 13358, 18994, 18482, 13881, 13882, 19519, 20548, 17477, 14407, 17481, 14931, 15456, 15457, 21093, 15981, 20590, 15982, 21622, 20088, 22649, 20601, 22650, 23164, 27263, 19078, 17034, 17035, 21137, 19605, 13462, 13463, 19099, 13986, 13987, 21673, 20652, 17580, 14512, 19643, 24251, …	1.65339	3.567e-06	1.70972	0.000234924	0.888225	0.281116	0.952144	1.04786	1.00007	0.90802	0.925507	1.01495	1	1.47877	0.88235	1	1.27008	1.48341	1.7681	1.6636	1.7076	1.54896	1.79228	1.74326	2.21521	1.43555	2.08022	1.72093	1.27008	1.48341	1.7681	1.67984	1.53778	1.2805	1.00702	1.07074	1.27008	1.48341	1.7681	1.6636	1.7076	1.54896	1.79228	1.74326	2.21521	1.43555
Tyrosine-protein phosphatase non-receptor type 11 (Ptpn11)	VyENVGLMQQQR	pY584	12096, 18310, 12454, 12136, 18312, 11736, 18413, 18543, 12239, 12561, 12338, 11539, 11829, 12790, 12663, 18296, 11641, 12025, 11931, 11966	1.69858	8.44457e-06	1.51502	0.00250884					0.857203	1.02872	1.08493	0.90069	1	1.17852	0.97492	1				1.3778	1.62731	1.78513	1.50481	1.91005	2.01824	1.915	1.31132	1.33293												1.3778	1.62731	1.78513	1.50481	1.91005	2.01824	1.915
Elongation factor 1-alpha 1 (Eef1a1) / Elongation factor 1-alpha 2 (Eef1a2)	STTTGHLIyK	pY29 / pY29	15810, 16043, 15564, 15694, 15452, 15921, 15350, 15164, 7199	0.55152	8.76369e-06			1.49813	0.139356	1.22142	0.778583	1.07157	0.979234	0.98102	1	1.05206				0.532899	0.320699	0.529092	0.695505	0.645303	0.650241	0.582783	0.508508					0.532899	0.320699	0.529092	0.301859	0.940233	1.26635	1.03618	0.57642	0.532899	0.320699	0.529092	0.695505	0.645303	0.650241	0.582783	0.508508
Sodium/potassium-transporting ATPase subunit alpha-1 (Atp1a1)	GIVVyTGDR	pY260	16642, 11267, 11586, 16997, 6696, 6792, 16747, 16857, 16333, 16432, 9300, 8278, 11831, 11704, 16537, 11479	0.536746	9.968e-06	0.573113	0.000403757	1.10046	0.674964	1.26411	0.735887	1.03706	1	1.04479	0.867181	0.989758	0.983071	1	1.14184	0.553864	0.390398	0.462215	0.981077	0.396599	0.532009	0.437528	0.448801	0.659001	0.628178	0.589421	0.512692	0.553864	0.390398	0.462215	0.381436	0.629	0.772862	0.689725	0.514026	0.553864	0.390398	0.462215	0.981077	0.396599	0.532009	0.437528	0.448801	0.659001	0.628178
Tumor susceptibility gene 101 protein (Tsg101)	TAGLSDLy	pY391	11968, 11849, 17170	0.655125	1.09612e-05			1.12635	0.221062	1.08473	0.915269	1	1.00411	1.01668	0.805744	0.968313				0.757773	0.734399	0.759753	0.58329	0.607139	0.528881	0.554403	0.561759					0.757773	0.734399	0.759753	0.722326	0.768852	0.657639	0.931351	0.782232	0.757773	0.734399	0.759753	0.58329	0.607139	0.528881	0.554403	0.561759
Hematopoietic lineage cell-specific protein (Hcls1)	EyPVPSLPTR	pY323	11588, 12297, 18067, 8440, 8541, 17951	1.31542	1.30267e-05	1.06132	0.404191	0.954229	0.490644	0.975942	1.02406	0.8202	1	1.09792	0.914166	1.03171	1	0.888577	1.06855	1.33707	1.43231	1.43282	1.13227	1.16573	1.26535	1.34894	1.42404	1.08844	0.928098	1.23622	0.962698	1.33707	1.43231	1.43282	1.27391	1.16082	1.26353	1.11381	1.3276	1.33707	1.43231	1.43282	1.13227	1.16573	1.26535	1.34894	1.42404	1.08844	0.928098
Vimentin (Vim)	FANyIDKVR	pY117	15869, 17730, 15492, 16293, 15335, 15655, 16778, 15563, 16076, 15181, 15661, 16523, 15980, 15761, 16401, 16340, 15767, 16185, 15866, 17852, 15453	2.19492	2.19161e-05							1.07482	0.910549	1	0.97704	1.03321							2.62511	2.16803	1.8908	2.32626	1.95478																2.62511	2.16803	1.8908	2.32626	1.95478
Protein LAP2 (Erbb2ip)	TEGDyLSYR	pY1097	8976, 7963, 6710	0.52328	2.30804e-05			1.29048	0.26234	1.20628	0.793716	0.756216	1.14	1.19441	0.90194	1				0.641061	0.37525	0.476876	0.498406	0.540825	0.648229	0.47988	0.521263					0.641061	0.37525	0.476876	0.334201	0.636787	1.05271	0.854133	0.600726	0.641061	0.37525	0.476876	0.498406	0.540825	0.648229	0.47988	0.521263
Mitogen-activated protein kinase 1 (Mapk1)	VADPDHDHTGFLTEyVATR	pY185	20484, 24588, 18448, 20505, 20510, 24610, 20515, 16422, 12327, 12328, 16424, 22584, 18500, 22607, 20571, 14428, 14429, 26716, 26717, 18532, 20589, 18553, 20610, 20616, 24715, 12432, 16529, 12433, 16531, 18580, 18590, 22689, 28845, 28847, 22712, 24766, 20674, 14533, 26822, 18637, 20695, 12504, 18658, 20715, 20721, 16633, 12538, 18686, 10495, 18695, 22795, 22818, 28972, 14638, 14639, 26927, 18742, …	1.38497	2.35046e-05	1.61762	0.000121954	0.853563	0.131072	0.935727	1.06427	1.01612	0.965971	0.909843	1.00281	1	1.08127	1	0.794944	1.00022	1.26717	1.25019	1.34603	1.27937	1.35894	1.55768	1.49694	1.62266	1.2528	1.90858	1.58033	1.00022	1.26717	1.25019	1.30243	1.15512	1.00769	0.988668	1.05893	1.00022	1.26717	1.25019	1.34603	1.27937	1.35894	1.55768	1.49694	1.62266	1.2528
Rho GTPase-activating protein 35 (Arhgap35)	NEEENIySVPHDSTQGK	pY1105	6506, 14411, 10955, 10737, 7283, 11190, 11064, 10841, 10522	0.502242	2.40273e-05	0.573325	0.0109115	1.51717	0.11534	1.31392	0.686085	1.09583	0.928223	0.712618	1.05331	1	0.622273	1.03465	1	0.557165	0.203292	0.405981	0.548488	0.552955	0.545715	0.578964	0.525343	0.352273	0.640218	0.401172	0.583457	0.557165	0.203292	0.405981	0.254562	0.935026	0.969934	0.812026	0.768875	0.557165	0.203292	0.405981	0.548488	0.552955	0.545715	0.578964	0.525343	0.352273	0.640218
SHC-transforming protein 1 (Shc1)	MAGFDGSAWDEEEEEPPDHQyYNDFPGKEPPLGGVVDMR	pY349	21313, 21330	1.91087	2.74652e-05							0.69021	1.00299	0.967491	1	1.05332							1.56919	1.92997	1.67078	1.96418	1.87376																1.56919	1.92997	1.67078	1.96418	1.87376
DNA damage-binding protein 1 (Ddb1)	TyEVSLR	pY193	6170, 8444, 7581	0.630869	4.0344e-05			1.1478	0.445418	1.13857	0.861434	1.2239	1.02023	0.961805	1	0.915067				0.707023	0.4525	0.616813	0.697669	0.742527	0.7874	0.609347	0.520915					0.707023	0.4525	0.616813	0.481776	0.652889	1.07523	1.06488	0.717802	0.707023	0.4525	0.616813	0.697669	0.742527	0.7874	0.609347	0.520915
Heat shock protein HSP 90-beta (Hsp90ab1)	SIyYITGESK	pY484	10242, 15119, 14996, 14873, 14747, 15004, 14363, 14622, 14256, 20145, 14904, 14807, 15326, 15200, 16124, 14698, 15981, 15216, 14580, 15351, 16121, 15098, 14460, 15997, 14463	0.738698	6.41059e-05	0.890542	0.0529642	1.08921	0.490547	0.980803	1.0192	1	0.96169	1.07537	0.987457	1.0408	1	1.08764	0.811895	1.00085	0.609013	0.918261	0.721294	0.650004	0.639363	0.734336	0.700019	0.65176	0.881642	0.966314	0.814277	1.00085	0.609013	0.918261	0.633592	0.852975	0.918742	1.1199	1.13401	1.00085	0.609013	0.918261	0.721294	0.650004	0.639363	0.734336	0.700019	0.65176	0.881642
Phosphatidylinositol 3,4,5-trisphosphate 5-phosphatase 1 (Inpp5d)	LyDFVK	pY868	15360, 13826, 19970, 17925, 15878, 15888, 21521, 21013, 21527, 18972, 23584, 19498, 20023, 13883, 23103, 22591, 19524, 20551, 14409, 19535, 14933, 19031, 14941, 15460, 20070, 24167, 15465, 9834, 18027, 21102, 15984, 21620, 12405, 15992, 18562, 23685, 19077, 19087, 19603, 16535, 12444, 16541, 20128, 19617, 13475, 13988, 22693, 23208, 17067, 20655, 14514, 15038, 25287, 15047, 15569, 20179, 15572, 1…	1.68374	6.64125e-05	1.19717	0.0548663	0.998844	0.993638	0.919769	1.08023	0.803557	0.898549	1.08026	1	1.12785	1	0.853198	1.04697	2.13021	1.55446	2.40975	1.12631	1.49351	1.38072	1.5391	1.53976	1.69247	1.34907	1.25374	0.920613	2.13021	1.55446	2.40975	1.58091	1.74114	1.62766	1.12662	1.24925	2.13021	1.55446	2.40975	1.12631	1.49351	1.38072	1.5391	1.53976	1.69247	1.34907
Phosphatidylinositol 3,4,5-trisphosphate 5-phosphatase 2 (Inppl1)	LyEWISIDKDDTGAK	pY887	18093, 17911	1.57796	6.97752e-05			0.894197	0.0181574	0.976598	1.0234									1.58647	1.57276	1.57463										1.58647	1.57276	1.57463	1.49505	1.38515	1.35281	1.19987	1.17377	1.58647	1.57276	1.57463
Phosphatidylinositol 3-kinase regulatory subunit alpha (Pik3r1)	TRDQyLMWLTQK	pY580	15328, 15202, 22663, 14538, 14958, 20146, 20350, 14643, 15444, 15064, 14841, 22558	1.3493	7.47139e-05	1.25474	0.101719	0.849891	0.176193	0.983569	1.01643	0.912109	0.986229	1.09022	1.02517	1	1.06596	1	0.924561	1.11125	1.26923	1.29157	1.17096	1.32552	1.37384	1.50531	1.29183	1.80934	1.15901	1.79119	0.815612	1.11125	1.26923	1.29157	1.33421	1.20372	0.903797	1.0916	1.16763	1.11125	1.26923	1.29157	1.17096	1.32552	1.37384	1.50531	1.29183	1.80934	1.15901
Valine--tRNA ligase (Vars)	LHEEGVIyR	pY468	14272, 14050, 13890, 8836, 13989, 18310, 6533, 14088, 18504, 6854, 14187, 14156, 14285, 8720, 6641, 8723, 6486, 6713, 13949, 6589	0.741845	8.88396e-05	0.948267	0.504943	1.12748	0.449681	1.0443	0.955703	1.0628	1.03979	0.958579	0.927265	1	1.14559	0.901607	1	0.804263	0.479777	0.960278	0.728872	0.643734	0.883595	0.799039	0.657211	0.743622	0.937873	0.738836	1.17823	0.804263	0.479777	0.960278	0.540742	0.860078	1.11737	0.938895	0.868237	0.804263	0.479777	0.960278	0.728872	0.643734	0.883595	0.799039	0.657211	0.743622	0.937873
Leucine-rich repeat-containing protein 25 (Lrrc25)	SVDQDSQPVycNLESLGR	pY289, cmC290	12992, 16417, 11684, 10758, 10857, 13098, 13358, 16414, 13212, 12894	1.53734	9.64258e-05			0.978924	0.844729	0.970011	1.02999	1	1.00092	1.20981	0.896952	0.79316				1.24532	1.95933	1.65006	1.47714	1.41786	1.53411	1.54145	1.29923					1.24532	1.95933	1.65006	1.73933	1.51083	1.20071	0.977	1.14462	1.24532	1.95933	1.65006	1.47714	1.41786	1.53411	1.54145	1.29923
Talin-2 (Tln2)	EcDySIDGINR	cmC1664, pY1666	6912, 8150	0.625513	9.70605e-05			1.32603	0.16051	1.10542	0.894575	0.892769	1.07293	1.17143	1	0.950609				0.593788	0.352764	0.759877	0.727136	0.609075	0.835138	0.527519	0.661526					0.593788	0.352764	0.759877	0.507601	0.875679	1.13624	0.989574	0.60628	0.593788	0.352764	0.759877	0.727136	0.609075	0.835138	0.527519	0.661526
Paxillin (Pxn)	AGEEEHVySFPNK	pY118	14113, 7329, 9699, 7398, 7430, 9576, 7689, 15755, 14350, 7791, 7537, 9490, 8405, 15864, 15962	0.666122	0.000117792	0.794287	0.051592	0.979198	0.900491	1.12235	0.877649	1	0.894231	1.11859	0.940617	1.08628	0.677281	1.05977	1	0.649248	0.356211	0.545764	0.840673	0.777377	0.617712	0.567699	0.743093	0.763485	0.929536	0.624369	0.775761	0.649248	0.356211	0.545764	0.434997	0.667316	0.8108	1.09721	0.907705	0.649248	0.356211	0.545764	0.840673	0.777377	0.617712	0.567699	0.743093	0.763485	0.929536
Activated CDC42 kinase 1 (Tnk2)	yATPQVIQAPGPR	pY842	10816, 10689, 10176, 10147, 11014, 10175, 10568, 10268, 7790, 11120, 17043, 8883, 7635, 10358, 10903, 9944, 10070, 7642, 10044, 11224, 10463	0.750558	0.00014708	0.808453	0.0428785	0.996673	0.971264	0.981162	1.01884	0.836783	1.09087	1.22893	0.927365	1	0.873266	1.11767	1	0.978095	0.888777	0.763542	0.640898	0.719997	0.69498	0.704398	0.712095	0.702825	0.853832	0.628223	0.961467	0.978095	0.888777	0.763542	0.747743	0.680292	0.832953	0.830284	0.898841	0.978095	0.888777	0.763542	0.640898	0.719997	0.69498	0.704398	0.712095	0.702825	0.853832
WD repeat-containing protein 1 (Wdr1)	AHDGGIyAISWSPDSTHLLSASGDK	pY238	20755	1.5278	0.000156216							1.04662	0.779464	0.942198	1.1619	1							1.5274	1.41745	1.38767	1.63264	1.56718																1.5274	1.41745	1.38767	1.63264	1.56718
Docking protein 3 (Dok3)	HTGTAEHLyENVcMLEASPGLTNGGPEAQEGPPGGR	pY343, cmC347	18240, 18471, 18345, 19248, 14621, 13947, 19382, 14326, 14200, 19354, 19483, 19261	1.47938	0.000166061	1.30785	0.00226168	0.892197	0.417264	0.985933	1.01407	0.797402	1	1.01576	1.07957	0.902538	1.19584	0.874115	1	1.28095	1.3724	1.29836	1.31112	1.43062	1.23165	1.66428	2.15529	1.39034	1.35109	1.12867	1.39092	1.28095	1.3724	1.29836	1.56383	1.21679	1.12571	0.823151	0.900933	1.28095	1.3724	1.29836	1.31112	1.43062	1.23165	1.66428	2.15529	1.39034	1.35109
TRIO and F-actin-binding protein (Triobp)	YQDVyVELNHIK	pY1974	21624, 13707	1.39081	0.000171144	1.17798	0.0372894	0.768487	0.0255434	0.971006	1.02899						1	1.07614	0.859205	1.26888	1.44057	1.41941						1.36242	1.05516	1.16619	1.26688	1.26888	1.44057	1.41941	0.87688	1.24969	1.03842	0.97715	0.86617	1.26888	1.44057	1.41941						1.36242	1.05516
Hematological and neurological expressed 1-like protein (Hn1l)	SSLSFy	pY190	12513, 11099	0.516476	0.0001897			1.46775	0.117519	1.0572	0.942801	0.837146	1.09965	1.06423	1	0.904246				0.76662	0.764288	0.773232	0.507571	0.252944	0.349512	0.271786	0.389946					0.76662	0.764288	0.773232	0.686494	0.822001	0.734909	1.01259	0.516488	0.76662	0.764288	0.773232	0.507571	0.252944	0.349512	0.271786	0.389946
Glycogen synthase kinase-3 alpha (Gsk3a) / Glycogen synthase kinase-3 beta (Gsk3b)	GEPNVSYIcsR	cmC281, pS282 / cmC218, pS219	8096, 10849, 8194, 8316, 9230	1.39309	0.000192732							1.06607	0.864316	0.933501	1.04976	1							1.51663	1.28396	1.25641	1.39343	1.39475																1.51663	1.28396	1.25641	1.39343	1.39475
Tyrosine-protein phosphatase non-receptor type 11 (Ptpn11)	IQNTGDyYDLYGGEK	pY62	14112, 14210, 16647, 14313, 10985, 16652, 14523, 10996, 14009, 14427, 20638	1.39485	0.000231595	1.07799	0.325263	0.542303	0.00127746	0.945333	1.05467	1	0.913319	0.866715	1.01967	1.01149	1	0.879668	1.27829	1.29632	0.88229	1.45687	1.42467	1.5557	1.38674	1.69103	1.58876	1.23253	1.07036	0.974097	1.17954	1.29632	0.88229	1.45687	0.737651	0.832131	0.692513	0.679925	0.643027	1.29632	0.88229	1.45687	1.42467	1.5557	1.38674	1.69103	1.58876	1.23253	1.07036
Alpha-enolase (Eno1) / Gamma-enolase (Eno2)	GNPTVEVDLyTAK	pY25 / pY25	29697, 16388, 14348, 13326, 12817, 13853, 14881, 15398, 22057, 15916, 12845, 13362, 10294, 13368, 14393, 13883, 14398, 10311, 15432, 12370, 12883, 20564, 13908, 20569, 20060, 20062, 21600, 22630, 21610, 21100, 15981, 12909, 11888, 17009, 11386, 13439, 13953, 12420, 14981, 29831, 16519, 12938, 16012, 14995, 22164, 10901, 11932, 13469, 29354, 14004, 15541, 14519, 20163, 21701, 20165, 10441, 12498, …	0.844143	0.000239067	0.933873	0.313096	0.933439	0.324801	0.971256	1.02874	0.918398	0.931236	1.08701	1	1.05204	0.965185	1.10839	1	0.757392	0.902017	0.801047	0.912746	0.835725	0.774007	0.967455	0.944764	0.749433	0.803145	1.14343	0.872487	0.757392	0.902017	0.801047	0.876123	0.741599	0.760863	1.18526	1.42925	0.757392	0.902017	0.801047	0.912746	0.835725	0.774007	0.967455	0.944764	0.749433	0.803145
Osteopontin (Spp1)	GDSLAyGLR	pY150	7960	0.306062	0.000292385			1.43568	0.0827426	1.00738	0.992615									0.265823	0.294576	0.357788										0.265823	0.294576	0.357788	0.338402	0.47577	0.504049	1.0134	0.869832	0.265823	0.294576	0.357788
Eukaryotic translation initiation factor 3 subunit A (Eif3a)	EGLyQYK	pY72	11889, 11667, 12012, 17525, 7884	0.628233	0.000413753	0.690043	0.0330876	1.36434	0.204957	1.29231	0.707691	1.09765	1.03768	0.990988	1	0.906933	0.638467	1	1.25865	0.837397	0.446911	0.685439	0.757891	0.638277	0.788323	0.490406	0.441971	0.528113	0.734987	0.576606	0.744123	0.837397	0.446911	0.685439	0.503739	0.660679	1.38906	0.935224	0.637193	0.837397	0.446911	0.685439	0.757891	0.638277	0.788323	0.490406	0.441971	0.528113	0.734987
Profilin-1 (Pfn1)	AGWNAyIDSLMADGTcQDAAIVGYK	pY7, cmC17	22755	1.28012	0.000493263							0.876827	1	1.14489	0.975712	1.0499							1.33143	1.23151	1.23922	1.30876	1.35025																1.33143	1.23151	1.23922	1.30876	1.35025
Mitogen-activated protein kinase 9 (Mapk9)	TAcTNFMMTPyVVTR	cmC177, pY185	12760, 12613, 17541, 12653, 17415	1.3263	0.000493887			0.72742	0.0262917	1.03914	0.960864	0.832378	0.879534	1.02627	1	1.02582				1.09292	1.04869	1.33888	1.16515	1.50594	1.30758	1.35036	1.44318					1.09292	1.04869	1.33888	1.1831	0.975982	0.637676	1.08672	1.20283	1.09292	1.04869	1.33888	1.16515	1.50594	1.30758	1.35036	1.44318
Fatty acid synthase (Fasn)	VAEVLAGEGHLySR	pY1248	11841, 11495, 19275, 12047, 19375, 11290	1.3074	0.00054666	1.23889	0.0396031	1.02008	0.799835	1.07172	0.928277						0.961609	1	1.12046	1.3148	1.33102	1.42726						1.24234	1.30972	1.04972	1.41822	1.3148	1.33102	1.42726	1.19768	1.31071	1.55824	1.01727	1.07185	1.3148	1.33102	1.42726						1.24234	1.30972
Actin-related protein 10 (Actr10)	PLyEGLGSGGEK	pY4	7830	1.44156	0.00074661							1.00051	0.958747	1.02135	0.863743	1							1.68223	1.31721	1.23367	1.38177	1.36853																1.68223	1.31721	1.23367	1.38177	1.36853
Sialic acid-binding Ig-like lectin 5 (Siglec5)	SVyTEIK	pY561	10883, 10371, 7302, 10253, 5773, 11282, 10779, 10146, 7588, 8614, 16936, 9898, 10671, 9656, 10682, 11195, 10042, 8510, 16831, 10566, 7374, 9552, 11092, 16726, 10461, 10987, 7277, 7407, 16627, 16757, 7669, 11387	19.2014	0.000859269	0.684106	0.271005	0.377876	0.195132	1.7226	0.277402	1.35971	1.04081	1	0.888889	0.860428	2.1527	0.967154	1	7.20306	5.33857	8.58901	27.956	24.4486	24.5634	18.8908	19.1901	58.5746	0.708175	0.720426	0.884297	7.20306	5.33857	8.58901	4.30458	7.46305	12.7634	1.4903	1.05428	7.20306	5.33857	8.58901	27.956	24.4486	24.5634	18.8908	19.1901	58.5746	0.708175
Protein phosphatase 1 regulatory subunit 12B (Ppp1r12b)	SLEEEPIyHR	pY712	14864, 14833, 14162, 8150, 6231	0.721526	0.000859924	0.661642	0.0134717	1.11693	0.460841	1.07443	0.925567	1.20647	1	0.843384	1.32332	0.970703	0.84511	1.03459	1	0.940419	0.484075	0.521654	0.724588	0.739591	0.726675	0.769261	0.793421	0.939235	0.786458	0.366783	0.876063	0.940419	0.484075	0.521654	0.59947	0.858992	1.01326	1.17074	0.69278	0.940419	0.484075	0.521654	0.724588	0.739591	0.726675	0.769261	0.793421	0.939235	0.786458
L-lactate dehydrogenase A chain (Ldha)	QVVDSAyEVIK	pY239	14723, 14375, 15018, 14699, 14459, 14798, 20207, 14579, 20276, 14933, 14327, 14907, 20315, 14111	0.6459	0.000905273	1.20742	0.0813172					1.02429	0.909769	0.975721	1	1.02185	1	1.31204	0.74013				0.607731	0.535333	0.558475	0.647841	0.605948	0.912228	1.05119	1.3464	1.21734												0.607731	0.535333	0.558475	0.647841	0.605948	0.912228	1.05119
Dual specificity tyrosine-phosphorylation-regulated kinase 3 (Dyrk3)	LYTyIQSR	pY368	13667, 14084, 14694, 13767, 14248, 19465, 9257, 9159, 14190, 14546, 14294, 13879, 9368, 13977, 14810, 13564, 14399	0.634624	0.000948918	1.2488	0.140248	0.823273	0.399643	1.15695	0.843054	1.58927	1	0.813354	1.2084	0.958278	1.17174	0.991929	1	0.853839	0.344277	0.525553	0.619156	0.675027	0.698638	0.652246	0.688961	1.07256	1.15776	1.10445	1.75877	0.853839	0.344277	0.525553	0.324289	0.60293	0.755072	0.941933	0.709523	0.853839	0.344277	0.525553	0.619156	0.675027	0.698638	0.652246	0.688961	1.07256	1.15776
Tyrosine-protein kinase SgK223 (Sgk223)	DPVQPEPIyAESAK	pY391	9728, 11121, 10969, 10597, 10774	0.509443	0.000965082							0.777203	1	1.34553	0.97992	1.17218							0.602549	0.534419	0.489393	0.436181	0.624685																0.602549	0.534419	0.489393	0.436181	0.624685
1-phosphatidylinositol 4,5-bisphosphate phosphodiesterase gamma-1 (Plcg1)	NPGFyVEANPMPTFK	pY783	17937, 14201, 17813, 17679	0.788266	0.000973492			0.903249	0.380532	0.952308	1.04769	1	0.887025	1.00062	1.08088	0.996452				0.809711	0.787775	0.971525	0.561993	0.720156	0.747292	0.838924	0.837199					0.809711	0.787775	0.971525	0.825377	0.739626	0.56031	0.990398	1.11458	0.809711	0.787775	0.971525	0.561993	0.720156	0.747292	0.838924	0.837199
Tyrosine-protein kinase SYK (Syk)	NYyYDVVN	pY624	10016, 11204	0.554367	0.00103867			0.889467	0.706298	1.11427	0.885734	0.942699	1.19488	1	0.757509	1.13801				0.744559	0.692896	1.00194	0.497956	0.265981	0.470042	0.436447	0.346086					0.744559	0.692896	1.00194	0.317705	0.446383	0.722179	0.760446	0.764733	0.744559	0.692896	1.00194	0.497956	0.265981	0.470042	0.436447	0.346086
Phosphatidylinositol 3,4,5-trisphosphate 5-phosphatase 1 (Inpp5d)	EKLyDFVK	pY868	13925, 19440, 19697, 19568, 26480, 13716, 21141, 21014, 21270, 19324, 13821	1.66988	0.00125064	1.13584	0.242851	1.0739	0.705101	0.864152	1.13585	0.737573	0.835854	1	1.00112	1.08719	1	0.915957	1.19568	2.35161	1.73614	2.60491	1.11184	1.43429	1.23225	1.27204	1.40716	1.5381	1.33634	1.13193	0.862033	2.35161	1.73614	2.60491	1.76833	1.85384	1.63576	1.17987	1.256	2.35161	1.73614	2.60491	1.11184	1.43429	1.23225	1.27204	1.40716	1.5381	1.33634
Tyrosine-protein kinase SgK223 (Sgk223)	DPVQPEPIyAESAKR	pY391	12963	0.635973	0.00129831							0.832593	1.01631	1.24921	1	0.897205							0.545805	0.637893	0.684764	0.631023	0.677403																0.545805	0.637893	0.684764	0.631023	0.677403
Golgi integral membrane protein 4 (Golim4)	GRQEHyEEEEDEEDGAAVAEK	pY633	13186, 16643, 7179, 17299, 7828, 17175, 13080, 13208, 16536, 7071, 17568, 7842, 17065, 7725, 13102, 12975, 9523, 7732, 9910, 9783, 6718, 6975, 16960, 12996, 12870, 7494, 9803, 17613, 17742, 9677, 7502, 16083, 16853, 7254, 13402, 12891, 7387, 7137, 7394, 17507, 9698, 9575, 7145, 8042, 16750, 13296, 7282, 12789, 7292, 9598	0.545606	0.00139572	0.272718	0.000779628	1.1497	0.686352	1.3842	0.615797	0.941064	1	1.15661	0.945288	1.01377	0.485353	1	1.04912	0.438865	0.158563	0.390232	0.909107	0.679441	0.746778	0.517414	0.633528	0.235787	0.342081	0.220768	0.221858	0.438865	0.158563	0.390232	0.200854	0.599722	1.00434	0.818374	0.345676	0.438865	0.158563	0.390232	0.909107	0.679441	0.746778	0.517414	0.633528	0.235787	0.342081
60S acidic ribosomal protein P0 (Rplp0)	IIQLLDDyPK	pY24	21024, 21057	0.70375	0.00143166							1.15315	0.909068	1.00693	0.975189	1							0.704951	0.656045	0.561752	0.796869	0.830341																0.704951	0.656045	0.561752	0.796869	0.830341
Phosphatidylinositol 3-kinase regulatory subunit alpha (Pik3r1)	DQyLMWLTQK	pY580	20096, 19906, 24066, 19652, 20228, 26919, 19882, 15948, 16140, 19983, 19760, 16351, 16024, 16058, 19647	1.3597	0.00147861	1.30976	0.110725	0.861256	0.321133	0.986989	1.01301	0.916338	0.947361	1.01275	1.00442	1	1	1.18915	0.952392	1.13845	1.37246	1.40792	1.25683	1.25433	1.20223	1.30155	1.22161	2.10936	1.20873	1.97652	0.752823	1.13845	1.37246	1.40792	1.27946	1.26064	0.980935	1.03821	1.18657	1.13845	1.37246	1.40792	1.25683	1.25433	1.20223	1.30155	1.22161	2.10936	1.20873
ATP-dependent RNA helicase DDX1 (Ddx1)	APDNyIVK	pY265	17474, 7925	0.594843	0.00148624	0.651613	0.00261583	1.21597	0.574033	1.10144	0.898563						0.805605	1.01297	1	0.640246	0.441781	0.698586						0.512424	0.620383	0.628421	0.635102	0.640246	0.441781	0.698586	0.311978	0.665897	1.11332	0.926467	0.576224	0.640246	0.441781	0.698586						0.512424	0.620383
High affinity immunoglobulin epsilon receptor subunit gamma (Fcer1g)	ADAVyTGLNTR	pY65	16133, 8074, 9067, 9867, 6861, 16018, 15923	0.747844	0.00154983	0.67931	0.00779204	1.09135	0.596422	1.2369	0.763101	1	0.972901	0.962122	1.25926	1.06522	0.804745	1	1.01295	0.832972	0.536549	0.823949	0.954409	0.823298	0.695089	0.568904	0.80269	0.744699	0.815291	0.58448	0.653893	0.832972	0.536549	0.823949	0.476053	0.867379	1.12395	0.832386	0.52811	0.832972	0.536549	0.823949	0.954409	0.823298	0.695089	0.568904	0.80269	0.744699	0.815291
T-complex protein 1 subunit alpha (Tcp1)	DDKHGSyENAVHSGALDD	pY545	13634, 13862, 12095	0.729343	0.00155449	0.603612	0.0002118					1.00082	0.828837	1	0.99521	1.07405	1.0153	0.762317	1				0.64842	0.912919	0.649244	0.72721	0.749358	0.511964	0.596241	0.548371	0.593005												0.64842	0.912919	0.649244	0.72721	0.749358	0.511964	0.596241
Tyrosine-protein kinase Fer (Fer)	VQENDGKEPPPVVNyEEDAR	pY402	7520, 7524, 16006, 7644, 15798, 15804, 15899, 12796	0.623357	0.00156418	1.09005	0.55878	0.780516	0.413039	1.04286	0.957136	1.03153	1.03462	0.952552	1	0.954125	0.611681	1.4036	1	0.776191	0.369006	0.460311	0.620339	0.668573	0.565895	0.53749	0.421523	1.18421	1.48637	0.845731	0.934168	0.776191	0.369006	0.460311	0.262861	0.500911	0.694112	0.644201	0.478824	0.776191	0.369006	0.460311	0.620339	0.668573	0.565895	0.53749	0.421523	1.18421	1.48637
Ubiquitin-associated protein 2-like (Ubap2l)	DGSLASNPySGDLTK	pY878	8544, 11105, 17347, 10627, 11143, 11053, 11185, 10898, 17491, 9269, 17494, 11093, 17340	0.812447	0.0016601	0.84308	0.0405611	1.10869	0.533945	1.04981	0.950186	0.998855	1.08646	1.13963	0.946774	1	1	1.09528	0.80386	0.923144	0.75506	0.802942	1.09773	0.749266	0.825716	0.783679	0.674041	0.752258	0.963209	0.701436	0.882519	0.923144	0.75506	0.802942	0.499099	0.945961	1.27636	1.17146	0.896675	0.923144	0.75506	0.802942	1.09773	0.749266	0.825716	0.783679	0.674041	0.752258	0.963209
Insulin receptor substrate 2 (Irs2)	SSSSNLGADDGyMPmTPGAALR	pY649, oxM652	14208, 11396, 11495, 16587, 11917, 11598, 13874, 11702, 14329, 12026, 11291, 14462	1.38253	0.00174745			1.06039	0.668467	1.0278	0.972205	0.723967	0.789656	1	1.12126	1.05376				1.38244	1.54537	1.4244	0.926728	1.13086	1.25368	1.44716	1.45762					1.38244	1.54537	1.4244	1.66279	1.61574	0.923894	1.12432	1.3388	1.38244	1.54537	1.4244	0.926728	1.13086	1.25368	1.44716	1.45762
Meiosis arrest female protein 1 (Marf1)	NTGVTEPLyR	pY698	6361, 7688, 8524, 6258, 15545, 6298, 15453, 15230	0.58718	0.0018665	1.32818	0.0771297	0.973338	0.92378	1.11425	0.88575	1.11436	1	1.0403	0.936603	0.967629	1.76419	0.894589	1	0.64667	0.443746	0.641392	0.451759	0.540824	0.562828	0.549675	0.507558	1.31943	1.38107	1.10281	1.7866	0.64667	0.443746	0.641392	0.391752	0.656571	0.789302	0.803788	0.690763	0.64667	0.443746	0.641392	0.451759	0.540824	0.562828	0.549675	0.507558	1.31943	1.38107
Myosin light polypeptide 6 (Myl6)	NKDQGTyEDYVEGLR	pY86	17616, 8979	1.43036	0.00186708	1.42788	0.00519528	0.886003	0.169122	1.17218	0.827816						1.04266	1	0.996898	1.37407	1.44865	1.64142						1.30256	1.3611	1.3296	1.62682	1.37407	1.44865	1.64142	1.2724	1.39341	1.16617	1.18406	1.44055	1.37407	1.44865	1.64142						1.30256	1.3611
Protein kinase C delta type (Prkcd)	KLDTTESVGIyQGFEK	pY311	17697, 18018, 12898, 17671, 17802, 13003, 17909, 13111, 12796	1.78496	0.00189849			1.2877	0.170686	1.04216	0.957838	1.16298	0.855999	0.92355	1	1.03182				1.86832	2.08403	2.8752	1.52169	1.51664	1.13568	1.67647	1.54936					1.86832	2.08403	2.8752	2.45242	2.63582	1.782	1.70893	2.03992	1.86832	2.08403	2.8752	1.52169	1.51664	1.13568	1.67647	1.54936
40S ribosomal protein S3a (Rps3a)	ADGyEPPVQESV	pY256	12145, 9435	0.666849	0.0020297			1.13102	0.582738	1.08527	0.914732	1.24514	0.937801	0.816487	1.20559	1				0.518045	0.895981	0.826036	0.425785	0.736135	0.775823	0.47523	0.838					0.518045	0.895981	0.826036		0.578658	0.973953	0.856878	0.312321	0.518045	0.895981	0.826036	0.425785	0.736135	0.775823	0.47523	0.838
Elongation factor 1-alpha 1 (Eef1a1) / Elongation factor 1-alpha 2 (Eef1a2)	EHALLAyTLGVK	pY141 / pY141	22650, 16709, 16806	1.34082	0.00203827	1.19389	0.116681	0.944986	0.377179	0.985619	1.01438						0.822008	1	1.08256	1.17769	1.42597	1.2661						1.39114	1.31959	1.25672	0.937011	1.17769	1.42597	1.2661	1.24628	1.17618	1.30615	1.00495	1.23263	1.17769	1.42597	1.2661						1.39114	1.31959
Mitogen-activated protein kinase 7 (Mapk7)	GLcTSPAEHQYFMTEyVATR	cmC208, pY221	18675	1.32851	0.00205156							0.990801	0.791338	1	1.16809	1.00809							1.21857	1.2444	1.37869	1.3053	1.44023																1.21857	1.2444	1.37869	1.3053	1.44023
Sodium-coupled neutral amino acid transporter 2 (Slc38a2)	SHyADVDPENQNFLLESNLGK	pY41	13738, 13842, 13844, 13731, 18983	0.730726	0.00228021			1.01824	0.893939	0.988858	1.01114	0.899661	1	1.07208	0.785575	1.055				0.772314	0.991548	0.866608	0.624255	0.512309	0.673412	0.664893	0.583735					0.772314	0.991548	0.866608	0.749365	0.73655	0.686397	1.02666	1.14433	0.772314	0.991548	0.866608	0.624255	0.512309	0.673412	0.664893	0.583735
Histone H4 (Hist1h4a)	ISGLIyEETR	pY52	12584, 19761, 19638, 20343	0.5777	0.00248022			0.946212	0.769583	1.18957	0.810428	1.57206	0.873273	0.741191	1.08869	1				0.463612	0.940624	0.671177	0.395406	0.528706	0.645111	0.587135	0.571532					0.463612	0.940624	0.671177	0.51873	0.467537	0.718087	0.540115	0.47462	0.463612	0.940624	0.671177	0.395406	0.528706	0.645111	0.587135	0.571532
Tyrosine-protein phosphatase non-receptor type 6 (Ptpn6)	GQESEYGNITyPPAVR	pY541	8418	0.59454	0.00248471			0.849589	0.0435832	0.957715	1.04228									0.638604	0.579229	0.565788										0.638604	0.579229	0.565788	0.544134	0.499231	0.471981	0.929151	0.787685	0.638604	0.579229	0.565788
Glucose-6-phosphate 1-dehydrogenase X (G6pdx)	NSYVAGQyDDAASYK	pY112	17093, 17090, 7956, 17205, 7958	0.366502	0.00256307	0.633087	0.0530991	1.57338	0.35127	1.32329	0.676713						1	1.15417	0.97779	0.478352	0.158156	0.33432						0.533869	0.770967	0.47842	0.699997	0.478352	0.158156	0.33432	0.244137	0.529416	1.00204	1.11498	0.56146	0.478352	0.158156	0.33432						0.533869	0.770967
Golgi integral membrane protein 4 (Golim4)	QEHyEEEEDEEDGAAVAEK	pY633	14305, 6338, 8289, 14412, 7182, 14196	0.540144	0.00290857	0.358361	0.00406712	1.23975	0.569944	1.37302	0.626982	1.05943	1.49894	1	0.919723	0.82088	0.573085	1	1.24625	0.368383	0.214128	0.377542	0.900043	0.720179	1.04688	0.40829	0.534266	0.349094	0.43689	0.329263	0.321649	0.368383	0.214128	0.377542	0.260695	0.551064	1.22094	0.765793	0.332446	0.368383	0.214128	0.377542	0.900043	0.720179	1.04688	0.40829	0.534266	0.349094	0.43689
Insulin-like growth factor 1 receptor (Igf1r) / Insulin receptor (Insr)	DIYETDyYR	pY1167 / pY1179	10753, 10660, 17719	0.514135	0.00304202	0.690218	0.0326421	1.13582	0.696837	1.21549	0.784507						0.977257	1	1.14159	0.541984	0.290759	0.583867						0.68881	0.860608	0.599325	0.659938	0.541984	0.290759	0.583867	0.331359	0.550703	0.91148	0.655564	0.520185	0.541984	0.290759	0.583867						0.68881	0.860608
26S protease regulatory subunit 4 (Psmc1)	yEPPVPTR	pY25	4977, 12746, 7145, 6295	0.725236	0.00305763	0.926866	0.544259	1.21148	0.433472	1.19547	0.804527	1.38296	1.0802	0.9057	1	0.953341	0.958619	1.25921	1	0.937533	0.54509	0.737095	0.86643	0.916955	0.813853	0.598031	0.465486	0.999137	1.23001	0.783913	0.916834	0.937533	0.54509	0.737095	0.437724	0.825173	1.51527	0.810146	0.56854	0.937533	0.54509	0.737095	0.86643	0.916955	0.813853	0.598031	0.465486	0.999137	1.23001
Talin-1 (Tln1)	TMQFEPSTMVyDAcR	pY26, cmC29	17512, 17326, 12551	0.794468	0.00350196			1.16393	0.174628	0.975479	1.02452	1.12738	0.950571	0.909343	1.06113	1				0.757237	0.570789	0.871853	0.862873	0.714371	0.702941	0.933522	0.986121					0.757237	0.570789	0.871853	0.848715	1.0516	0.892986	0.924506	0.902044	0.757237	0.570789	0.871853	0.862873	0.714371	0.702941	0.933522	0.986121
Abl interactor 1 (Abi1)	TLEPVKPPTVPNDYMtSPAR	pT215	16522	0.625101	0.00368681							0.715636	1	0.974142	1.11547	1.25486							0.533167	0.639852	0.640619	0.636509	0.712925																0.533167	0.639852	0.640619	0.636509	0.712925
1-phosphatidylinositol 4,5-bisphosphate phosphodiesterase gamma-2 (Plcg2)	MyVDPSEINPSmPQR	pY759, oxM769	11977, 12346	1.56596	0.00371206							1.28542	1	0.88472	1.23126	0.758411							1.94536	1.52415	1.76109	1.37771	1.47176																1.94536	1.52415	1.76109	1.37771	1.47176
Ras GTPase-activating protein-binding protein 1 (G3bp1)	FyVHNDIFR	pY125	13696, 20801, 21539, 21411, 21509, 14020, 13479, 20681, 13801, 14123, 20910, 21619, 13909, 13598	0.667727	0.00378865	1.43062	0.00566529	1.08737	0.712713	0.838672	1.16133	1.21752	0.917228	0.876946	1.10191	1	1.30888	1	0.733444	0.824347	1.01364	0.814849	0.409947	0.468811	0.495886	0.517786	0.484721	1.07326	1.29585	1.33033	1.73262	0.824347	1.01364	0.814849	0.865832	0.721973	0.624367	1.07004	1.46432	0.824347	1.01364	0.814849	0.409947	0.468811	0.495886	0.517786	0.484721	1.07326	1.29585
High affinity immunoglobulin epsilon receptor subunit gamma (Fcer1g)	EKADAVyTGLNTR	pY65	13857, 13986, 14314, 15662, 14095, 15543, 15449, 14426, 14207	0.721357	0.0041147	0.611515	0.00608471					0.823498	0.89305	1	1.14343	1.20252	0.689068	1.00923	1				0.857615	0.7592	0.654409	0.589928	0.703474	0.634101	0.723934	0.517873	0.537883												0.857615	0.7592	0.654409	0.589928	0.703474	0.634101	0.723934
Tubulin beta-5 chain (Tubb5)	ISVYyNEATGGK	pY51	9497	0.572582	0.00448656			1.31	0.494707	0.997185	1.00281									0.605882	0.487734	0.62413										0.605882	0.487734	0.62413	0.417592	0.634495	1.19816	1.25712	0.66448	0.605882	0.487734	0.62413
Phosphatidylinositol 3-kinase regulatory subunit beta (Pik3r2)	SREyDQLYEEYTR	pY454	9187, 16884, 9301	0.796055	0.00524489			1.15117	0.206405	1.00353	0.99647	1	0.859208	0.919737	1.07692	1.02614				0.792795	0.521824	0.935042	0.82871	0.745496	0.66233	0.810263	0.964628					0.792795	0.521824	0.935042	0.84407	0.938733	0.920042	1.05981	1.25064	0.792795	0.521824	0.935042	0.82871	0.745496	0.66233	0.810263	0.964628
Ragulator complex protein LAMTOR1 (Lamtor1)	ALNGAEPNyHSLPSAR	pY40	14307, 7268, 14655, 9355, 7372, 14997, 15608, 14493, 14781	0.742438	0.00533188	1.02386	0.709514	1.30065	0.161322	0.875286	1.12471	1.0327	0.931985	0.950657	1.03023	1	1.01266	0.769172	1	0.918914	0.808464	1.02147	0.526477	0.567115	0.562664	0.479414	0.570264	1.04502	0.941591	0.984495	1.06178	0.918914	0.808464	1.02147	0.788063	1.11381	0.916112	0.930885	0.7698	0.918914	0.808464	1.02147	0.526477	0.567115	0.562664	0.479414	0.570264	1.04502	0.941591
BTB/POZ domain-containing protein KCTD12 (Kctd12)	sPSGGAAGPLLTPSQSLDGSR	pS187	16107	1.46523	0.00536742			0.978667	0.889543	1.08037	0.919631									1.46341	1.49625	1.43604										1.46341	1.49625	1.43604	1.85487	1.23563	1.21143	0.695672	1.03396	1.46341	1.49625	1.43604
Heat shock 70 kDa protein 4 (Hspa4)	KEDIyAVEIVGGATR	pY336	20553, 18147, 20821, 20671	0.653113	0.0056992	1.16482	0.171537					0.731015	1	1.23278	1.06571	0.981921	0.846731	1.24525	1				0.693318	0.505968	0.514884	0.559951	0.612229	1.08298	1.08373	1.12638	1.32953												0.693318	0.505968	0.514884	0.559951	0.612229	1.08298	1.08373
Phosphatidylinositol 3-kinase regulatory subunit beta (Pik3r2)	DQyLVWLTQK	pY571	15649, 15548, 15764, 19366	1.24756	0.00581652			0.836076	0.0924059	0.972722	1.02728	0.876024	1.08748	1.12542	1	0.940685				1.0722	1.05331	1.13146	1.17111	1.54115	1.35053	1.23554	1.46738					1.0722	1.05331	1.13146	1.02635	1.04988	1.06617	1.21832	1.50104	1.0722	1.05331	1.13146	1.17111	1.54115	1.35053	1.23554	1.46738
Phosphatidylinositol 3-kinase regulatory subunit alpha (Pik3r1)	KLHEyNTQFQEK	pY452	18076	1.29263	0.00609432							1.12943	1	0.980735	1.10813	0.959015							1.46986	1.55309	1.22693	1.16167	1.28078																1.46986	1.55309	1.22693	1.16167	1.28078
Breakpoint cluster region protein (Bcr)	SSESScGLDGDyEDAELNPR	cmC241, pY247	7774	0.557184	0.00615197			1.83438	0.219684	1.03039	0.969608									0.540042		0.574326										0.540042		0.574326		1.285	0.75918	0.706701	1.03278	0.540042		0.574326
Phosphoserine aminotransferase (Psat1)	ASLyNAVTTEDVEK	pY346	12714, 10212, 10182, 12838, 15703	0.845857	0.00623175			0.907473	0.227111	0.949368	1.05063	0.923521	1	1.10477	0.920099	1.11384				0.770119	0.752308	0.880651	0.923975	0.91406	0.786414	1.03107	0.768409					0.770119	0.752308	0.880651	0.818082	0.743759	0.761407	1.11867	1.28619	0.770119	0.752308	0.880651	0.923975	0.91406	0.786414	1.03107	0.768409
Transferrin receptor protein 1 (Tfrc)	SAFSNLFGGEPLSyTR	pY20	15969	2.43849	0.00662025			0.851037	0.135242	1.00432	0.99568									2.30583	2.76626	2.24339										2.30583	2.76626	2.24339	2.25271	2.07789	1.89513	0.866091	1.14504	2.30583	2.76626	2.24339
Receptor-type tyrosine-protein phosphatase eta (Ptprj)	yNNVLPYDISR	pY972	16483	2.22202	0.0067222			0.854122	0.12255	0.974917	1.02508									1.95272	2.28977	2.42357										1.95272	2.28977	2.42357	1.88057	2.06001	1.75305	1.36008	1.29943	1.95272	2.28977	2.42357
Nucleoporin NUP188 homolog (Nup188)	DAFLtRLQsK	pT903, pS907	20283, 20380, 19999	0.556535	0.00680168							1.05709	0.769794	0.880412	1.42243	1							0.614861	0.372719	0.583789	0.543739	0.739763																0.614861	0.372719	0.583789	0.543739	0.739763
Zinc finger protein 330 (Znf330)	QTGGEEDGASGYDAyWK	pY252	9198	0.387893	0.00699258			1.15245	0.730325	1.01841	0.981594									0.4811	0.249134	0.433446										0.4811	0.249134	0.433446	0.195727	0.452804	0.692555	0.987166	0.555918	0.4811	0.249134	0.433446
Probable ATP-dependent RNA helicase DDX20 (Ddx20)	VQSEPQEESWyDcHR	pY757, cmC759	8398, 12820, 6460, 8502	0.613812	0.00705109			1.04205	0.853893	1.13231	0.867688	1.48975	1	0.859595	1.52122	0.980607				0.564157	0.379895	0.575885	0.895897	0.664451	1.03345	0.705405						0.564157	0.379895	0.575885	0.459785	0.805148	0.887259	0.876861	0.742052	0.564157	0.379895	0.575885	0.895897	0.664451	1.03345	0.705405
Cyclin-dependent kinase 1 (Cdk1) / Cyclin-dependent kinase 2 (Cdk2) / Cyclin-dependent kinase 3 (Cdk3)	IGEGTyGVVYK	pY15 / pY15 / pY15	22528, 20480, 12802, 24064, 18948, 22021, 11785, 13324, 16909, 19472, 23063, 23575, 13849, 15903, 10272, 13860, 14373, 19495, 24106, 22064, 23093, 11847, 19531, 14929, 29778, 18002, 18004, 9301, 18006, 17496, 15449, 20058, 23131, 8797, 22110, 15458, 16485, 22631, 24168, 17001, 12907, 11884, 9835, 23156, 17013, 21622, 13430, 11386, 19068, 13955, 10372, 17032, 22152, 20620, 14479, 19600, 19602, 139…	0.453648	0.00714382	1.45494	0.0916002	1.47667	0.415546	0.958794	1.04121	1.05028	0.88823	0.977835	1.02473	1	1	2.04077	0.556975	0.945862	0.548829	0.801167	0.162567	0.103381	0.138792	0.156883	0.138623	1.30671	1.48761	1.08982	2.02256	0.945862	0.548829	0.801167	0.561475	0.770497	0.785977	0.99295	0.850354	0.945862	0.548829	0.801167	0.162567	0.103381	0.138792	0.156883	0.138623	1.30671	1.48761
Hepatocyte growth factor-regulated tyrosine kinase substrate (Hgs)	VcEPcyEQLNKK	cmC212, cmC215, pY216	16579, 16518, 16372, 7803, 16412, 16478	0.582669	0.00750137	0.65795	0.00108811	1.4961	0.418408	1.03456	0.965439						0.924277	1	1.0816	0.580961	0.249191	0.834224						0.669041	0.767086	0.659259	0.549826	0.580961	0.249191	0.834224	0.274853	0.850988	1.49243	0.717379	0.550369	0.580961	0.249191	0.834224						0.669041	0.767086
Nuclease-sensitive element-binding protein 1 (Ybx1)	AADPPAENSsAPEAEQGGAE	pS312	7351	0.518995	0.00850353			2.30488	0.417277	0.977879	1.02212									0.55777		0.480221										0.55777		0.480221		0.52951	1.86293	1.03281	1.15495	0.55777		0.480221
SHC-transforming protein 1 (Shc1)	ELFDDPsYVNIQNLDK	pS422	18784, 19365, 19239, 21181, 18891, 21643, 15595, 21740, 18575, 15246, 19121, 21555, 21365, 15351, 18680, 15257, 21274, 19005	1.38768	0.00851638			0.858412	0.343796	1.00572	0.994277	0.903932	0.841778	1.0035	1	1.00822				0.931753	1.47832	1.13595	1.05398	1.3857	1.41657	1.37019	1.94431					0.931753	1.47832	1.13595	1.25776	1.1543	1.03771	0.831488	0.838585	0.931753	1.47832	1.13595	1.05398	1.3857	1.41657	1.37019	1.94431
Dual adapter for phosphotyrosine and 3-phosphotyrosine and 3-phosphoinositide (Dapp1)	EVEEPcIYEsVR	cmC137, pS141	12211, 8500	1.37253	0.00854855			0.813891	0.0156033	0.942865	1.05714									1.30693	1.39771	1.41295										1.30693	1.39771	1.41295	1.22261	1.0832	1.04546	0.820132	0.905569	1.30693	1.39771	1.41295
Insulin-like growth factor 1 receptor (Igf1r) / Insulin receptor (Insr)	DIYEtDYYR	pT1165 / pT1177	17506, 7974, 17611, 7768, 17400, 7870	0.497104	0.00906473	0.674437	0.0815644	1.09761	0.814237	1.31447	0.685533						0.983118	1	1.11559	0.46539	0.291073	0.513952						0.757257	0.910181	0.583375	0.569697	0.46539	0.291073	0.513952	0.20795	0.57416	0.887087	0.70278	0.392616	0.46539	0.291073	0.513952						0.757257	0.910181
Phosphatidylinositol 3-kinase regulatory subunit alpha (Pik3r1)	yQQDQVVKEDNIEAVGK	pY431	17829, 9349	1.55633	0.00920712	1.33096	0.00282568	1.20799	0.184672	0.948585	1.05142						1	1.16047	0.930625	1.65983	1.36618	2.04092						1.2718	1.24665	1.37599	1.44299	1.65983	1.36618	2.04092	1.8019	2.05795	1.88301	1.41912	1.314	1.65983	1.36618	2.04092						1.2718	1.24665
Eukaryotic translation initiation factor 4B (Eif4b)	AFGSGyR	pY285	6893	0.532104	0.00956612			1.34357	0.519011	1.02745	0.97255									0.634931	0.53077	0.430611										0.634931	0.53077	0.430611	0.396455	0.535735	1.21256	0.996507	0.78074	0.634931	0.53077	0.430611
26S proteasome non-ATPase regulatory subunit 11 (Psmd11)	VVDSLySK	pY415	18193, 8586, 18308	0.629521	0.00997188	0.688458	0.0405528	1.29284	0.412398	1.24043	0.759566						0.840331	1	1.06028	0.707783	0.501073	0.665041						0.594132	0.671496	0.598496	0.754327	0.707783	0.501073	0.665041	0.515211	0.617913	1.25996	0.966156	0.735325	0.707783	0.501073	0.665041						0.594132	0.671496
Pericentriolar material 1 protein (Pcm1)	VTNAIsPESsPGVGR	pS65, pS69	11292	0.713139	0.0102859			1.23757	0.546955	0.973654	1.02635									0.726006		0.700272										0.726006		0.700272	0.495204	1.08245	1.07002	0.834942	0.722376	0.726006		0.700272
Wiskott-Aldrich syndrome protein homolog (Was)	yRGLPAPGPGPTDK	pY214	6982, 15158	0.561751	0.0103423	0.991226	0.928267	0.932963	0.807177	0.916586	1.08341						1	1.15897	0.771477	0.498724	0.40222	0.430775						0.884029	0.934538	0.964458	1.03332	0.498724	0.40222	0.430775	0.387921	0.540144	0.622343	0.850577	0.772431	0.498724	0.40222	0.430775						0.884029	0.934538
Rho GTPase-activating protein 35 (Arhgap35)	NEEENIYsVPHDSTQGK	pS1106	10829	0.57872	0.0110033							1.24568	1	0.66248	1.12513	0.795183							0.792153	0.412857	0.556688	0.50549	0.527145																0.792153	0.412857	0.556688	0.50549	0.527145
Cyclin-dependent kinase 1 (Cdk1) / Cyclin-dependent kinase 2 (Cdk2) / Cyclin-dependent kinase 3 (Cdk3)	IGEGtyGVVYK	pT14, pY15 / pT14, pY15 / pT14, pY15	14593, 13954, 12815, 21777, 12178, 12051, 12437, 15126, 18328, 16281, 22297, 17819, 21148, 13468, 16543, 22687, 16033, 17535, 14712, 12198, 12073, 22186, 17322, 12331, 15530, 13741, 12975, 17713, 13363, 13108, 22581, 13623, 12856, 14141, 12606, 15936, 13249, 15683, 14148, 13508, 17608, 22347, 17739, 17868, 22478, 12752, 18896, 17744, 19667, 18643, 14423, 24408, 16732, 16861, 17630, 14943, 17632, …	0.535826	0.0110118	0.913444	0.682889	2.18799	0.0345577	1.01398	0.986019	1.01746	0.513161	0.895596	1.08355	1	0.410594	1.11855	1	1.40467	0.710608	0.582599	0.273729	0.260953	0.260161	0.259469	0.147173	0.459583	0.728285	0.459718	1.28896	1.40467	0.710608	0.582599	1.04829	0.945639	1.18518	0.881786	0.751177	1.40467	0.710608	0.582599	0.273729	0.260953	0.260161	0.259469	0.147173	0.459583	0.728285
Cyclin-dependent kinase 1 (Cdk1) / Cyclin-dependent kinase 2 (Cdk2) / Cyclin-dependent kinase 3 (Cdk3)	IGEGtYGVVYK	pT14 / pT14 / pT14	15872, 12289, 15369, 11281, 18454, 10776, 10264, 12828, 12829, 16927, 14885, 15411, 16436, 14390, 16438, 23096, 19516, 15934, 21566, 15936, 15425, 21062, 16457, 19532, 16978, 15955, 7765, 21591, 15449, 17498, 16989, 14431, 18015, 12386, 12387, 21094, 12391, 21097, 17514, 14956, 15468, 9839, 15992, 15481, 14462, 10881, 8331, 14991, 14992, 12952, 9880, 16537, 12953, 15519, 16549, 11947, 16558, 1604…	0.45323	0.0117166	1.49553	0.0957923	1.49099	0.400732	1.0289	0.971099	0.974193	0.872841	1.01653	1.01046	1	1	2.33031	0.593646	1.04643	0.56917	0.805146	0.184878	0.10377	0.137437	0.15524	0.131894	1.27061	1.4813	1.31194	2.05137	1.04643	0.56917	0.805146	0.537937	0.828476	0.822641	1.04194	0.881448	1.04643	0.56917	0.805146	0.184878	0.10377	0.137437	0.15524	0.131894	1.27061	1.4813
Cas scaffolding protein family member 4 (Cass4)	ASLPTLPsQVYDVPVQR	pS171	12864	0.413859	0.0118122			1.95343	0.112797	1.10446	0.895538									0.523059	0.383048	0.33547										0.523059	0.383048	0.33547	1.18048	0.599176	0.645676	1.32279	1.38548	0.523059	0.383048	0.33547
Epidermal growth factor receptor kinase substrate 8 (Eps8)	ADPPyTHTIQK	pY601	13220, 12965, 13068, 12759, 5753, 12863	0.296781	0.0126138	0.385806	0.0468184	1.70528	0.329034	1.28695	0.713049						0.800768	1	1.85432	0.379946	0.163712	0.401333						0.397666	0.392505	0.559547	0.357009	0.379946	0.163712	0.401333	0.259194	0.394182	1.06383	1.21356	0.609383	0.379946	0.163712	0.401333						0.397666	0.392505
Ras-related protein Rab-8A (Rab8a) / Ras-related protein Rab-8B (Rab8b)	TyDYLFK	pY5 / pY5	12376, 18060, 12478	1.23073	0.0130648			1.04246	0.653114	0.974472	1.02553	1.17649	0.872273	1.04568	1	0.866901				1.31175	1.51705	1.41873	1.12198	1.09976	0.938052	1.1976	1.18656					1.31175	1.51705	1.41873	1.24683	1.25146	1.32943	0.759193	1.0662	1.31175	1.51705	1.41873	1.12198	1.09976	0.938052	1.1976	1.18656
Insulin receptor substrate 2 (Irs2)	SDDyMPMSPTSVSAPK	pY671	12736, 12837, 12520, 15726, 12303, 12401, 12626, 12091	1.35636	0.0131988			1.02974	0.855531	1.21544	0.784564	0.586126	0.769701	1.01153	1.11114	1				1.2598	0.835333	1.40211	0.986672	1.34036	1.34504	1.43517	1.43802					1.2598	0.835333	1.40211	1.61442	1.50149	0.762045	1.14148	1.46765	1.2598	0.835333	1.40211	0.986672	1.34036	1.34504	1.43517	1.43802
Cas scaffolding protein family member 4 (Cass4)	KNsLPEEPTyAFPTSR	pS297, pY304	15064	0.726339	0.0132182			0.922163	0.563601	0.989345	1.01065									0.735107	0.653718	0.790193										0.735107	0.653718	0.790193	0.808543	0.671856	0.529011	0.983127	1.23476	0.735107	0.653718	0.790193
Eukaryotic translation initiation factor 4B (Eif4b)	ARPTTDSFDDyPPR	pY211	6083, 13509, 13323, 13707, 13291, 13422, 13871, 13615, 8013, 13395, 13206, 8121, 5978, 13115, 14588	0.738952	0.0137564	0.570059	0.000398919	1.03582	0.892129	1.08067	0.919333	1.00792	1	1.13595	0.934972	0.897807	1.38915	0.984335	1	0.68073	0.259126	0.620787	0.872003	0.963337	0.931139	1.1541	0.890395	0.511814	0.602987	0.669271	0.497798	0.68073	0.259126	0.620787	0.395031	0.844759	1.13687	1.03709	0.897033	0.68073	0.259126	0.620787	0.872003	0.963337	0.931139	1.1541	0.890395	0.511814	0.602987
Insulin receptor substrate 2 (Irs2)	SSSSNLGADDGymPmTPGAALR	pY649, oxM650, oxM652	11624, 8377, 9512, 16604, 16585	1.27443	0.0143188			0.947382	0.651701	0.885578	1.11442	0.664259	1	1.18046	0.983885	1.03677				1.18059	1.09902	1.23581	1.10262	1.07021	1.5248	1.58237	1.20393					1.18059	1.09902	1.23581	1.41722	1.20594	0.929292	0.85464	1.13372	1.18059	1.09902	1.23581	1.10262	1.07021	1.5248	1.58237	1.20393
ATP-dependent RNA helicase DDX3X (Ddx3x)	GRGDyDGIGGR	pY104	9632, 9569, 5060, 3913, 9739, 9678, 5070, 9845, 9527	0.711686	0.0144798	0.507959	0.00267877	1.04414	0.875949	1.15972	0.840277	1.3747	1.42111	1	0.835973	0.863641	0.814598	1.11852	1	0.656033	0.819371	0.480273	1.12486	1.01858	0.899308	0.819448	0.365274	0.496522	0.574511	0.543048	0.471623	0.656033	0.819371	0.480273	0.405037	0.644872	1.27494	0.753555	0.644884	0.656033	0.819371	0.480273	1.12486	1.01858	0.899308	0.819448	0.365274	0.496522	0.574511
Protein phosphatase Slingshot homolog 2 (Ssh2)	TTNPFYNtm	pT1422, oxM1423	11845, 11656, 17065, 19020, 17168, 19123, 11742	0.730715	0.015091			1.28833	0.228051	0.947555	1.05245	0.742666	1.08277	0.986922	1.02818	1				1.03528	0.786875	1.05448	0.547302	0.489577	0.513529	0.658121	0.627385					1.03528	0.786875	1.05448	1.14569	0.990964	0.623205	1.04909	1.14059	1.03528	0.786875	1.05448	0.547302	0.489577	0.513529	0.658121	0.627385
Cystatin-B (Cstb)	HDELsYF	pS96	16013, 10206	1.412	0.0161677			1.12325	0.507446	1.04266	0.957345									1.52157	1.31426	1.40017										1.52157	1.31426	1.40017	2.04357	1.4206	1.29392	0.923189	1.07906	1.52157	1.31426	1.40017
U3 small nucleolar RNA-interacting protein 2 (Rrp9)	LPVsPVAGS	pS470	17482, 17388	1.23091	0.0172411			1.20747	0.0031495	1.02672	0.973277									1.24146	1.16755	1.28372										1.24146	1.16755	1.28372	1.51829	1.49529	1.44528	1.44611	1.14519	1.24146	1.16755	1.28372
Glucose-6-phosphate 1-dehydrogenase X (G6pdx)	VQPNEAVYtK	pT402	15212, 8500	0.580444	0.0173065	0.530435	0.0200888	1.31394	0.495643	1.22351	0.776491						0.706471	1	1.22949	0.685223	0.468963	0.658912						0.478941	0.583792	0.5249	0.462233	0.685223	0.468963	0.658912	0.400768	0.549134	1.30879	0.99316	0.641581	0.685223	0.468963	0.658912						0.478941	0.583792
Proto-oncogene vav (Vav1)	IGWFPSNYVEEDYSEyc	pY844, cmC845	23041, 23042, 19462, 31242, 19984, 20504, 30236, 30237, 19484, 28708, 28709, 20006, 29739, 29740, 21552, 21553, 20528, 23616, 23617, 31305, 24137, 21070, 22096, 30801, 24146, 31326, 22626, 22627, 30822, 23142, 23143, 19567, 22136, 20089, 30330, 30331, 21636, 19589, 21639, 20616, 28811, 20110, 28814, 29844, 29845, 31389, 23709, 23710, 20638, 19104, 21154, 30885, 24238, 22192, 31410, 21177, 30906, …	0.797439	0.0175573	1.25701	0.00121544	1.04528	0.80422	1.00249	0.997508	1	0.963369	1.03068	0.989076	1.05143	1.22216	1	0.969994	0.900371	1.05463	0.949801	0.593473	0.62075	0.633786	0.671871	0.652676	1.2623	1.1609	1.24652	1.4491	0.900371	1.05463	0.949801	0.977823	0.803335	0.776167	0.890644	0.971816	0.900371	1.05463	0.949801	0.593473	0.62075	0.633786	0.671871	0.652676	1.2623	1.1609
PERQ amino acid-rich with GYF domain-containing protein 2 (Gigyf2)	EVESPyEVHDYTR	pY1174	12609, 14437, 12715, 12496, 14388, 6421, 14614, 12278, 14299, 14493, 14719	0.722113	0.0176291	1.01367	0.910853	1.32538	0.266475	1.08115	0.918851	1.0646	1.08384	0.99463	0.873867	1	0.84051	1.46009	1	1.33933	0.322804	0.824267	0.810154	0.529403	0.683643	0.655424	0.558521	0.981838	1.32313	0.874377	0.940069	1.33933	0.322804	0.824267	0.568781	1.21298	1.18064	1.22699	0.909724	1.33933	0.322804	0.824267	0.810154	0.529403	0.683643	0.655424	0.558521	0.981838	1.32313
RNA-binding protein Raly (Raly)	LPAPQEDtAsEAGtPQGEVQTR	pT268, pS270, pT274	17501	1.11147	0.0179975			0.841175	0.132921	1.0129	0.987097									1.12911	1.07808	1.12722										1.12911	1.07808	1.12722	1.1174	0.867761	0.819659	0.954436	0.670664	1.12911	1.07808	1.12722
Keratin, type II cytoskeletal 5 (Krt5)	SLyNVGGSKR	pY63	7438	0.760204	0.0183781			1.12604	0.144386	1.01615	0.983853									0.683158	0.80032	0.797134										0.683158	0.80032	0.797134	0.798877	0.845934	0.923257		0.622173	0.683158	0.80032	0.797134
Heat shock protein HSP 90-alpha (Hsp90aa1) / Heat shock protein HSP 90-beta (Hsp90ab1)	yIDQEELNK	pY285 / pY276	11649, 7398, 11371, 11502, 11279, 8302, 17845, 11222, 11416, 17851, 11166	0.739517	0.0185659	0.621734	0.00380671	1.1414	0.666363	1.23345	0.766554	1.34715	1.26505	0.982162	1	0.863433	1	0.991389	1.09237	0.590073	0.386289	0.533949	1.08345	0.967992	1.1496	0.961541	0.785655	0.557551	0.624754	0.630764	0.710697	0.590073	0.386289	0.533949	0.375336	0.705158	1.58889	0.968745	0.702231	0.590073	0.386289	0.533949	1.08345	0.967992	1.1496	0.961541	0.785655	0.557551	0.624754
Docking protein 1 (Dok1)	LTDSKEDPIyDEPEGLAPAPPR	pY361	15168, 11782, 12205, 17617, 17170, 17276	1.20676	0.0186302			0.909246	0.391487	1.01666	0.983342	1	0.807904	0.875701	1.0503	1.11766				1.08911	1.40835	1.19961	0.944714	1.12047	1.35008	0.995045	1.34203					1.08911	1.40835	1.19961	1.26158	1.07133	0.889031	0.854342	0.992968	1.08911	1.40835	1.19961	0.944714	1.12047	1.35008	0.995045	1.34203
Phosphoinositide 3-kinase adapter protein 1 (Pik3ap1)	VEFGVyESGPR	pY694	9732, 9624, 14438, 9511, 13486, 14382, 14612, 9302, 13656, 14169, 14012, 9405	1.22625	0.0195237			1.07008	0.538291	1.01679	0.983209	0.846983	1.04128	1	1.01887	0.928768				1.38219	1.37166	1.52234	0.936514	1.06983	1.03722	1.03606	1.22424					1.38219	1.37166	1.52234	1.32793	1.37608	1.14026	0.879998	0.940968	1.38219	1.37166	1.52234	0.936514	1.06983	1.03722	1.03606	1.22424
AMP deaminase 2 (Ampd2)	SAPyEFPEESPIEQLEER	pY64	13913, 13905, 19482	1.24868	0.0198675			0.960543	0.286158	1.05011	0.949886									1.19937	1.24112	1.30554										1.19937	1.24112	1.30554	1.22434	1.22551	1.14837	1.14069	1.07146	1.19937	1.24112	1.30554
Serine/arginine repetitive matrix protein 1 (Srrm1)	EKsPELPEPSVR	pS220	9696, 9574	1.33892	0.0199298			0.842169	0.0613962	0.9755	1.0245									1.25347	1.31899	1.4443										1.25347	1.31899	1.4443	1.22541	1.13841	1.01897	1.11083	1.21022	1.25347	1.31899	1.4443
Pseudopodium-enriched atypical kinase 1 (Peak1)	yQEVWTSSTSPR	pY528	7568, 17091	0.650808	0.0212773	1.11254	0.151987	1.24604	0.388499	1.06557	0.934432						1	0.975933	1.05097	0.584987		0.437972						0.939969	1.11453	0.975862	1.26517	0.584987		0.437972	0.674731	0.843166	0.927987	0.578318	0.569266	0.584987		0.437972						0.939969	1.11453
Phosphoinositide 3-kinase adapter protein 1 (Pik3ap1)	LGNFyVSSESIR	pY570	17048	1.93656	0.0213064							0.88587	1.01013	1.10478	0.820296	1							0.994406	1.82348	1.64938	1.93662	2.9324																0.994406	1.82348	1.64938	1.93662	2.9324
Phosphatidylinositol 3-kinase regulatory subunit beta (Pik3r2)	EYDQLyEEYTR	pY458	14564, 9541, 12749, 13007, 19188, 19066	0.769128	0.0219425	0.95984	0.774876	0.941086	0.67948	1.00997	0.990026	1.4512	0.964274	0.879296	1.43371	1	0.679261	1	1.02873	0.658793	0.513416	0.769065	0.654726	0.873677	0.799721	0.975285	1.06207	0.917531	0.922819	0.948381	1.134	0.658793	0.513416	0.769065	0.634106	0.897073	0.735047	0.90939	0.892353	0.658793	0.513416	0.769065	0.654726	0.873677	0.799721	0.975285	1.06207	0.917531	0.922819
Tyrosine-protein kinase Lyn (Lyn)	EKAEERPTFDYLQSVLDDFYTATEGQyQQQP	pY508	21267	1.53407	0.0228417			0.661947	0.00977554	0.947667	1.05233									1.37687	1.69157	1.53378										1.37687	1.69157	1.53378	1.12583	1.02092	0.899675	0.56536	1.00846	1.37687	1.69157	1.53378
Hematopoietic lineage cell-specific protein (Hcls1)	DySHGFGGR	pY153	10352, 4102	0.641286	0.0230903	0.724571	0.105695	2.0524	0.153413	1.10209	0.897912						1	0.645451	1.24099	0.650036	0.499962	0.722061						0.634829	0.824493	0.686412	0.613442	0.650036	0.499962	0.722061		0.684548	1.88802	1.01357	0.665575	0.650036	0.499962	0.722061						0.634829	0.824493
L-lactate dehydrogenase A chain (Ldha)	QVVDsAYEVIK	pS237	16390, 16358, 14601, 14828, 10670, 10672, 14490	0.74488	0.023489			1.25058	0.248237	0.946757	1.05324	1.09329	0.866206	0.930571	1	1.01878				1.09486	0.941349	1.04498	0.61431	0.491736	0.532274	0.600513	0.561416					1.09486	0.941349	1.04498	0.982446	0.884933	0.89083	1.11028	1.34245	1.09486	0.941349	1.04498	0.61431	0.491736	0.532274	0.600513	0.561416
Eukaryotic translation initiation factor 2 subunit 1 (Eif2s1)	RPGYGAyDAFK	pY150	17038	0.82025	0.0241492							0.972693	1	1.10823	1.07194	0.80638							0.784965	0.77233	0.726375	0.943924	0.840225																0.784965	0.77233	0.726375	0.943924	0.840225
Tensin-3 (Tns3)	QQQMVAAHQySFASDGEAR	pY601	14264, 14161, 6385, 14374	0.526917	0.0242852	0.989029	0.950148	1.76164	0.257976	1.108	0.891997						1.43248	0.670071	1	0.491622	0.333835	0.503445						0.821994	0.930502	0.996307	1.10113	0.491622	0.333835	0.503445		0.505999	1.38855	0.662029	0.873045	0.491622	0.333835	0.503445						0.821994	0.930502
Nucleolin (Ncl)	EVEEDsEDEEMsEDEDDssGEEEVVIPQKK	pS28, pS34, pS40, pS41	21137, 21043, 21318	1.18819	0.0252825			0.825965	0.184674	1.01761	0.98239									1.20341	1.23718	1.124										1.20341	1.23718	1.124	1.02848	1.17006	0.745688	1.03535	1.05805	1.20341	1.23718	1.124
Phosphatidylinositol 3,4,5-trisphosphate 5-phosphatase 1 (Inpp5d)	STLSPDQQLTAWSyDQLPK	pY945	18057, 14723, 14620	1.25114	0.0253763			0.819247	0.0789284	1.1384	0.861605	1.03386	1	1.3165	0.706675	0.971003				1.13971	1.4833	1.22693	1.15745	1.30543	1.31894	0.916268	1.50122					1.13971	1.4833	1.22693	1.01699	1.0314	1.03892	1.00971	1.18798	1.13971	1.4833	1.22693	1.15745	1.30543	1.31894	0.916268	1.50122
Tyrosine-protein kinase Blk (Blk) / Tyrosine-protein kinase Lyn (Lyn)	SLDNGGYYIsPR	pS184 / pS196	12031	0.747991	0.0257851							0.88604	1.02557	1	0.839085	1.0614							0.802324	0.457952	0.790445	0.906864	0.641817																0.802324	0.457952	0.790445	0.906864	0.641817
Eukaryotic initiation factor 4A-I (Eif4a1) / Eukaryotic initiation factor 4A-II (Eif4a2)	GyDVIAQAQSGTGK	pY70 / pY71	12330	0.747861	0.0263162			1.09412	0.602273	0.991972	1.00803									0.836238	0.673705	0.73364										0.836238	0.673705	0.73364	0.618068	0.81958	1.01709	1.23723	0.821078	0.836238	0.673705	0.73364
Bcl-2-associated transcription factor 1 (Bclaf1)	SIFREEsPLR	pS529	14575, 14416, 14321, 13906, 13999, 14102, 14207	1.32212	0.0267419			0.834757	0.0722723	0.986222	1.01378									1.26053	1.44365	1.26218										1.26053	1.44365	1.26218	1.23614	1.04639	1.02842	1.17547	1.46498	1.26053	1.44365	1.26218
Osteopontin (Spp1)	FRIsHELESsSSEVN	pS283, pS289	16289, 16412	0.680632	0.0280121			1.29644	0.0761874	0.987654	1.01235									0.669379	0.792223	0.580296										0.669379	0.792223	0.580296	0.997799	0.807594	0.841799	1.04278	1.00988	0.669379	0.792223	0.580296
Phosphoprotein associated with glycosphingolipid-enriched microdomains 1 (Pag1)	ADFAEyASVDR	pY224	13057, 18530, 10029, 13198	0.716159	0.0297224	1.02768	0.836875	1.04719	0.862099	1.04037	0.95963	0.590385	1	1.17946	0.900405	1.02476	0.648382	1.1276	1	0.836123	0.96274	1.07951	0.59603	0.541207	0.303062	0.352944	0.428238	1.0046	1.03282	0.768391	1.11873	0.836123	0.96274	1.07951	0.614878	0.802442	0.713521	0.635556	0.572173	0.836123	0.96274	1.07951	0.59603	0.541207	0.303062	0.352944	0.428238	1.0046	1.03282
Tyrosine-protein phosphatase non-receptor type 18 (Ptpn18)	APTSTDTPIySQVAPR	pY381	16609, 8866, 8771, 8836, 9414, 9287, 16394, 8973, 16400, 16497, 9076, 16343, 8953, 9183, 16605, 8671	0.821313	0.0302795	0.756773	0.0434289					0.788166	1	1.06994	0.962886	1.10827	0.695995	1.14747	1				0.805959	0.785539	0.703898	0.783619	0.952974	0.75589	0.834913	0.603605	0.767303												0.805959	0.785539	0.703898	0.783619	0.952974	0.75589	0.834913
Vimentin (Vim)	SLYSSSPGGAyVTR	pY61	16259, 10756, 16391, 10520, 10400, 16290, 10660, 11174, 10420, 10874, 10295, 10562, 10948, 10312, 11085, 10062, 10966, 7134, 16495, 9327, 10618, 11261	1.67354	0.0303896	1.20631	0.092904	0.498233	0.15232	1.03882	0.961183	1.17567	1	0.858143	1.15077	0.930647	1.16591	0.757724	1	0.743478	0.405812	0.63331	2.17596	2.36364	2.36794	2.73876	2.33287	1.35862	1.21041	1.48884	0.93375	0.743478	0.405812	0.63331	0.551451	0.751306	1.2084	1.03066	0.842412	0.743478	0.405812	0.63331	2.17596	2.36364	2.36794	2.73876	2.33287	1.35862	1.21041
T-cell-specific surface glycoprotein CD28 (Cd28)	LLQSDyMNMTPR	pY189	11641, 16863	1.98713	0.0308833			0.390577	0.0885589	1.01104	0.988963	0.530376	0.957293	1	1.30714	1.05366				0.782295	0.51593	0.912033	2.22095	2.9102	2.63228	2.64383	2.93538					0.782295	0.51593	0.912033	0.936535	0.898279	0.44316	1.12281	1.22407	0.782295	0.51593	0.912033	2.22095	2.9102	2.63228	2.64383	2.93538
Protein BRICK1 (Brk1)	IEyIEAR	pY63	8559, 18446, 18559	0.645143	0.0309677	0.841009	0.276311	1.36212	0.316906	1.21201	0.787992						1	0.687839	1.03199	0.751622	0.419741	0.558711						0.705898	0.792123	0.749635	0.839895	0.751622	0.419741	0.558711	0.531974	0.717037	1.23955	0.976269	0.638869	0.751622	0.419741	0.558711						0.705898	0.792123
DNA damage-binding protein 1 (Ddb1)	TVPLyESPR	pY718	6630, 9032, 16107, 16223, 6744, 15999	0.641714	0.0309842	0.873162	0.389861	1.13255	0.665947	1.1277	0.872305						1.38055	0.815205	1	0.777743	0.416652	0.669485						0.803473	0.981953	0.78248	0.957612	0.777743	0.416652	0.669485	0.417825	0.758938	1.08891	1.05742	0.793527	0.777743	0.416652	0.669485						0.803473	0.981953
Transketolase (Tkt)	NMAEQIIQEIYsQVQSK	pS276	21178	1.44413	0.0318677			0.765169	0.0844833	0.988213	1.01179									1.39162	1.61972	1.32106										1.39162	1.61972	1.32106	1.26732	1.17236	0.875342	1.245	1.23846	1.39162	1.61972	1.32106
Dedicator of cytokinesis protein 2 (Dock2)	DQPDYGVySR	pY212	6170	1.63632	0.0320123							1.06562	1.01889	1	0.65111	0.572685							1.74791	1.37113	1.88667	0.884812	1.15925																1.74791	1.37113	1.88667	0.884812	1.15925
Phosphoglucomutase-1 (Pgm1)	IALyETPTGWK	pY353	13257, 13186, 13132, 17823	1.41199	0.0322837			0.577638	0.0494475	0.93841	1.06159	1.13723	0.999518	0.836818	1	1.18603				0.819576	1.05232	0.984112	1.8537	1.5696	1.49311	2.08627	1.69479					0.819576	1.05232	0.984112	0.877991	0.814026	0.810628	1.13587	1.24481	0.819576	1.05232	0.984112	1.8537	1.5696	1.49311	2.08627	1.69479
Macrophage colony-stimulating factor 1 receptor (Csf1r)	YEGNSyTFIDPTQLPYNEK	pY559	14209, 19396, 17253, 13993, 16927, 17358, 14095, 17527, 19582, 17151	1.20594	0.032802			0.959914	0.681491	0.972545	1.02745	0.649887	0.985236	1.15926	1	1.06348				1.0515	1.35863	1.43845	1.00176	1.11514	1.29573	1.00406	1.18631					1.0515	1.35863	1.43845	1.2141	1.2351	0.953064	0.980141	1.09761	1.0515	1.35863	1.43845	1.00176	1.11514	1.29573	1.00406	1.18631
Tensin-3 (Tns3)	LSIGQyDNDAASQVTFSK	pY773	22121, 12457, 17805, 12561, 22271	0.791245	0.0329339	0.838445	0.0875846	0.962855	0.780043	0.914439	1.08556						1	1.03788	0.903454	0.713176	1.00536	0.743181						0.666131	0.691762	0.986998	0.807064	0.713176	1.00536	0.743181	0.847305	0.693014	0.718429	0.964016	1.30535	0.713176	1.00536	0.743181						0.666131	0.691762
RNA-binding protein 15 (Rbm15)	SLsPGGAALGYR	pS293	12850, 12940	1.45918	0.0342105			0.894097	0.151584	0.906015	1.09399									1.30754	1.49502	1.575										1.30754	1.49502	1.575	1.23816	1.31097	1.36482	1.25689	1.24703	1.30754	1.49502	1.575
Perilipin-3 (Plin3)	LEPQIATASEyAHR	pY95	16906, 17611, 17741, 17199, 16890, 17300, 17050, 17500, 16606	0.894846	0.0349447	0.937956	0.316715					1.10138	0.993714	1.07325	0.932527	1	1	0.979043	1.2406				1.03449	0.908087	0.914564	0.878387	0.865159	0.983504	0.911917	0.98538	1.02931												1.03449	0.908087	0.914564	0.878387	0.865159	0.983504	0.911917
Protein tweety homolog 2 (Ttyh2)	yENVPLIGR	pY494	19808, 15106, 15241, 15244, 9677, 15030, 15131	1.17548	0.0354374	1.08771	0.453495	1.08903	0.402088	0.930934	1.06907	1.03201	1	0.94694	0.861355	1.05497	1.25654	1	0.705339	1.22012	1.4532	1.45331	0.994573	1.05177	1.08732	0.93955	1.14972	1.07867	0.904323	0.949021	1.36319	1.22012	1.4532	1.45331	1.38471	1.28649	1.11436	1.04078	1.22137	1.22012	1.4532	1.45331	0.994573	1.05177	1.08732	0.93955	1.14972	1.07867	0.904323
Enhancer of rudimentary homolog (Erh)	IyVLLR	pY92	13872	1.17883	0.0355542			0.848297	0.237479	0.972981	1.02702									1.16634	1.24407	1.12609										1.16634	1.24407	1.12609	1.24351	0.83652	0.919971	1.07333	1.43094	1.16634	1.24407	1.12609
Echinoderm microtubule-associated protein-like 2 (Eml2)	GDTLyVGTTR	pY352	8573	0.723847	0.0362059			1.23155	0.390236	0.986996	1.013									0.701929	0.635125	0.834487										0.701929	0.635125	0.834487	0.586611	0.939244	1.1485	1.05498	0.844045	0.701929	0.635125	0.834487
ATP-citrate synthase (Acly)	TAsFSESR	pS455	6361	1.66496	0.036488			1.13861	0.668902	1.15956	0.840444									1.45091	1.73688	1.80708										1.45091	1.73688	1.80708	1.24288	1.59183	2.85251	0.978753	0.553472	1.45091	1.73688	1.80708
Docking protein 1 (Dok1)	GLyDLPQEPR	pY376	14080, 18785, 10370, 9576, 18889, 18985, 18859, 14185, 13996, 9133, 13902, 18995, 9139, 9236, 9238, 9468, 19100, 9342	1.56587	0.0365809	0.769366	0.0601721	0.416721	0.0746861	0.977354	1.02265	0.958868	0.951013	1.36964	1	1.09447	0.659339	1	1.09596	0.677603	0.827141	0.760606	2.12145	2.53926	2.25819	1.78557	2.38965	0.915568	0.942507	0.725948	0.669484	0.677603	0.827141	0.760606	0.67708	0.638868	0.666952	0.869384	1.02731	0.677603	0.827141	0.760606	2.12145	2.53926	2.25819	1.78557	2.38965	0.915568	0.942507
Tyrosine-protein kinase SYK (Syk)	EVyLDR	pY358	8614	0.76231	0.0366298			1.08839	0.386344	1.07995	0.920049									0.728004	0.756017	0.802908										0.728004	0.756017	0.802908	0.754664	0.773505	0.960913	0.920513	0.453775	0.728004	0.756017	0.802908
Epsin-1 (Epn1)	DFQyVDR	pY111	7917	1.36205	0.0368022							1.06082	1.20742	1	0.765237	0.932901							1.39868	1.49434	1.69835	0.977895	1.19522																1.39868	1.49434	1.69835	0.977895	1.19522
E3 ubiquitin-protein ligase CBL (Cbl) / E3 ubiquitin-protein ligase CBL-B (Cblb)	VTQEQYELycEMGSTFQLcK	pY369, cmC370, cmC379 / pY363, cmC364, cmC373	16247	1.61586	0.0375586			0.667642	0.0199397	0.885849	1.11415									1.39071	1.67817	1.77869										1.39071	1.67817	1.77869	1.24552	1.00676	0.984164	1.06294	0.882672	1.39071	1.67817	1.77869
Serum albumin (Alb)	LGEyGFQNAILVR	pY425	14391	1.21777	0.0383767			1.196	0.249709	0.946852	1.05315									1.18302	1.29067	1.17962										1.18302	1.29067	1.17962	1.6337	1.10924	1.6264	1.40541	1.09754	1.18302	1.29067	1.17962
Serine/arginine repetitive matrix protein 2 (Srrm2)	SLsYsPVER	pS2646, pS2648	14284, 14183	0.852345	0.0384153			1.05299	0.787763	1.0315	0.968499									0.88632	0.799624	0.871091										0.88632	0.799624	0.871091	0.630274	0.896356	1.16591	0.775612	0.834043	0.88632	0.799624	0.871091
High affinity immunoglobulin epsilon receptor subunit gamma (Fcer1g)	SQETyETLKHEKPPQ	pY76	15426, 15076, 15300, 15749, 15431, 8588, 8335, 15313, 15188, 8441, 15195	0.806745	0.0392184	0.679122	0.0289268	1.06195	0.783978	1.1597	0.840303	0.914798	0.898963	1	1.3837	1.30705	0.935508	1.12393	1	1.0246	0.313446	0.997902	0.954503	0.950403	0.843719	0.796117	0.952818	0.836662	1.04728	0.581123	0.523858	1.0246	0.313446	0.997902	0.386169	1.08708	1.24185	1.02342	0.659809	1.0246	0.313446	0.997902	0.954503	0.950403	0.843719	0.796117	0.952818	0.836662	1.04728
EH domain-binding protein 1-like protein 1 (Ehbp1l1)	GQGSEPAAITGGQVGPETPEPPPsPPETR	pS284	12108, 12214	0.840933	0.0392628			0.885017	0.571648	0.977417	1.02258									0.817584		0.864282										0.817584		0.864282	0.676311	0.9731	0.58331	0.74066	0.792616	0.817584		0.864282
Alpha-enolase (Eno1) / Gamma-enolase (Eno2) / Beta-enolase (Eno3)	AAVPSGASTGIyEALELR	pY44 / pY44 / pY44	20096, 20353, 18178, 14595, 14600, 18699, 18702, 18065, 15252, 14490, 14493, 20766, 20127, 20000, 18594, 20258, 18597, 20394, 14385, 14386, 15154, 20657, 18489, 18493, 15039, 20032, 14282, 14284, 20173, 18384, 14929, 20563, 19285, 19158, 18390, 20310, 14808, 19037, 19944, 18921, 18281, 20457, 15467, 18925, 14703, 18289, 14708, 18806, 20215, 20089, 18811, 15358, 20479	0.915647	0.0396274			0.892989	0.138833	1.00547	0.994534	0.992037	1.03487	1.06415	0.910794	1				0.784074	0.995528	0.937796	0.912988	0.977447	0.800971	1.0213	0.897011					0.784074	0.995528	0.937796	0.929729	0.755227	0.768681	1.07889	1.29628	0.784074	0.995528	0.937796	0.912988	0.977447	0.800971	1.0213	0.897011
F-box-like/WD repeat-containing protein TBL1X (Tbl1x) / F-box-like/WD repeat-containing protein TBL1XR1 (Tbl1xr1)	EIyTIK	pY408 / pY395	8262	0.546957	0.039648			1.08764	0.795736	1.16824	0.831759									0.495904	0.571983	0.572985										0.495904	0.571983	0.572985	0.450549	0.397867	0.936259	0.801608	0.827482	0.495904	0.571983	0.572985
Sodium/potassium-transporting ATPase subunit alpha-1 (Atp1a1)	yGTDLSR	pY55	11202, 11099, 4098	0.445386	0.0400849	0.61121	0.191337	1.34624	0.455211	1.42998	0.570024						1.24619	0.522716	1	0.407676	0.333613	0.364874						0.593042	0.635992	0.380577	0.732315	0.407676	0.333613	0.364874	0.295755	0.456606	0.96329	0.644323	0.366657	0.407676	0.333613	0.364874						0.593042	0.635992
Vinculin (Vcl)	NPGNQAAyEHFETMK	pY692	16833, 8067, 8229, 16941, 14768, 8336, 14642, 15064, 14909	1.27619	0.0402939	1.19728	0.107838	0.697679	0.129897	1.04705	0.952952	1.04708	1	0.96585	1.04253	0.963563	1.00566	1	0.739594	0.958232	0.441022	1.02059	1.31867	1.52426	1.40519	1.49708	1.46756	1.58233	1.34211	1.39014	0.77492	0.958232	0.441022	1.02059	0.801859	1.06243	0.743851	1.15147	1.15161	0.958232	0.441022	1.02059	1.31867	1.52426	1.40519	1.49708	1.46756	1.58233	1.34211
Insulin-like growth factor 1 receptor (Igf1r) / Insulin receptor (Insr)	DIYETDyYRK	pY1167 / pY1179	16088, 16665, 15945	0.710684	0.040334	0.44389	0.0125877					0.643428	1.201	1.58461	0.892667	1	0.825244	1	1.01434				0.803652	0.71918	0.989439	0.569889	0.716139	0.551774	0.718826	0.334128	0.305564												0.803652	0.71918	0.989439	0.569889	0.716139	0.551774	0.718826
Tyrosine-protein kinase Fyn (Fyn) / Neuronal proto-oncogene tyrosine-protein kinase Src (Src) / Tyrosine-protein kinase Yes (Yes1)	WTAPEAALyGR	pY440 / pY444 / pY444	10684	0.717195	0.0414332			0.826494	0.151228	0.951781	1.04822									0.610338	0.806998	0.734248										0.610338	0.806998	0.734248	0.672197	0.53933	0.566745	0.687172	0.897985	0.610338	0.806998	0.734248
Transcriptional repressor p66 alpha (Gatad2a)	RPPsPDVIVLsDSEQPSsPR	pS96, pS103, pS110	16897	1.13281	0.0418217			0.895885	0.0248321	0.998689	1.00131									1.13801	1.07833	1.18209										1.13801	1.07833	1.18209	1.00248	1.04503	0.997096	1.11966	1.17094	1.13801	1.07833	1.18209
Serine/arginine-rich splicing factor 10 (Srsf10)	sRsFDYNYR	pS131, pS133	9397	0.699582	0.0438517			1.14488	0.628121	1.08506	0.914942									0.739183	0.60226	0.757304										0.739183	0.60226	0.757304	0.453783	0.852995	1.09603	0.908316	0.89104	0.739183	0.60226	0.757304
Perilipin-3 (Plin3)	QEQNyFVR	pY239	8322	0.5855	0.0439351			1.58727	0.261621	1.11149	0.888508									0.656244	0.443775	0.656479										0.656244	0.443775	0.656479	0.557715	0.816274	1.41405	1.08908	0.799293	0.656244	0.443775	0.656479
Osteopontin (Spp1)	ISHELESSsSEVN	pS290	8897	0.703085	0.0439603			1.36532	0.284465	1.09263	0.907374									0.773111	0.624977	0.711168										0.773111	0.624977	0.711168	0.662428	0.868116	1.34926	0.878967	0.630789	0.773111	0.624977	0.711168
Phosphatidylinositol 3-kinase regulatory subunit beta (Pik3r2)	SREYDQLyEEYTR	pY458	17217, 17321, 8636, 8836, 8734	0.776371	0.0440095	1.24294	0.0252584	0.817889	0.25422	1.04469	0.955313						0.922723	1	1.13398	0.740235	0.632137	0.710838						1.05749	1.19116	1.14217	1.43777	0.740235	0.632137	0.710838	0.626473	0.659875	0.64021	0.833064	0.907397	0.740235	0.632137	0.710838						1.05749	1.19116
Bromodomain-containing protein 3 (Brd3)	SEsPPPLSEPK	pS262	9401	0.66728	0.0440745			1.29582	0.0666463	1.09971	0.900293									0.726896	0.565682	0.709262										0.726896	0.565682	0.709262	0.785596	0.825678	0.98276	0.932512	0.7967	0.726896	0.565682	0.709262
Cofilin-1 (Cfl1)	HELQANcyEEVKDR	cmC139, pY140	12390, 12807, 12492, 12597, 6551, 12472, 12702	0.545326	0.0446648	0.592265	0.0688431	1.38218	0.310037	1.17735	0.822654						0.500267	1.08565	1	0.614827		0.43308						0.452585	0.674434	0.407934	0.54728	0.614827		0.43308	0.395985	0.762256	0.915704	0.896137	0.284338	0.614827		0.43308						0.452585	0.674434
Osteopontin (Spp1)	FRIsHELESSsSEVN	pS283, pS290	16308	0.709865	0.0451893			1.08607	0.451481	0.963485	1.03651									0.694632	0.828263	0.6067										0.694632	0.828263	0.6067	0.835054	0.714496	0.763343	1.15102	1.08639	0.694632	0.828263	0.6067
Insulin receptor substrate 2 (Irs2)	SDDyMPmSPTSVSAPK	pY671, oxM674	9962, 12543, 12437, 9854, 9519	1.42903	0.0454302							0.650172	0.785375	1	1.09894	1.00848							0.850831	1.15291	1.31013	1.50218	1.67599																0.850831	1.15291	1.31013	1.50218	1.67599
Rho guanine nucleotide exchange factor 6 (Arhgef6)	GDIIyVTR	pY187	8673, 15267, 12988, 8773, 13081	0.828872	0.0468149			1.10478	0.297337	0.967633	1.03237	0.822432	1	1.3625	0.908684	1.17197				0.958305	0.812164	1.0393	0.851283	0.606406	0.794361	0.96822	0.852518					0.958305	0.812164	1.0393	0.891019	0.996438	0.963925	1.02637	1.1857	0.958305	0.812164	1.0393	0.851283	0.606406	0.794361	0.96822	0.852518
Putative RNA-binding protein 3 (Rbm3)	YDSRPGGYGyGYGR	pY124	5832, 13281, 13178, 13059, 5939	0.412486	0.0468499	0.919815	0.783593	1.30314	0.682131	1.25517	0.744828						1.83016	0.71975	1	0.425215	0.208809	0.282607						0.914779	1.04913	0.659397	1.35441	0.425215	0.208809	0.282607	0.175007	0.416369	1.19857	1.06208	0.529158	0.425215	0.208809	0.282607						0.914779	1.04913
Dynactin subunit 2 (Dctn2)	TGYESGDyEMLGEGLGVK	pY86	16773, 13143	0.876779	0.047266			1.17482	0.207418	1.10231	0.897687	0.938303	0.992635	1	1.08999	1.08169				0.918347	0.926666	1.11998	0.83309	0.790527	0.882442	0.676787	0.969227					0.918347	0.926666	1.11998	1.07754	1.28962	0.768316	1.05605	1.14745	0.918347	0.926666	1.11998	0.83309	0.790527	0.882442	0.676787	0.969227
E3 SUMO-protein ligase RanBP2 (Ranbp2)	EGPyWNcNScSFK	pY1349, cmC1352, cmC1355	13472, 19681, 13698, 13159, 13065, 13577, 13867, 12958, 9930, 10063, 10162, 10040, 10036, 19926, 13367, 19766, 19806, 9951	0.867112	0.0473902	0.895849	0.109901	1.11139	0.375591	0.967448	1.03255	1	0.927848	1.07672	0.951999	1.17602	1.20468	0.98713	1	1.08945	1.05201	1.20716	0.786924	0.714791	0.741902	0.903094	0.772009	0.789823	0.85905	1.03694	0.878735	1.08945	1.05201	1.20716	0.949878	0.976546	1.05845	1.10404	1.23858	1.08945	1.05201	1.20716	0.786924	0.714791	0.741902	0.903094	0.772009	0.789823	0.85905
FERM domain-containing protein 4B (Frmd4b)	SFHEDEVDRVPHNPyATLR	pY871	20201	0.788841	0.0485669							1	1.03684	0.860928	1.05139	0.95819							0.936488	0.691637	0.517375	0.964727	0.7609																0.936488	0.691637	0.517375	0.964727	0.7609
Epidermal growth factor receptor kinase substrate 8 (Eps8)	ALyEQR	pY45	3984	0.665473	0.0487632			0.89846	0.72516	1.12301	0.876986									0.702058	0.705057	0.589303										0.702058	0.705057	0.589303	0.398165	0.448803	0.946733	0.882442	0.73986	0.702058	0.705057	0.589303
Cas scaffolding protein family member 4 (Cass4)	QQFyDIPTSSQK	pY195	18401, 9089, 13353, 9034, 13455, 13438, 8986, 11899, 11710	0.819425	0.0488274	0.905133	0.132067	0.741585	0.197806	0.942053	1.05795	1.05249	1.03127	0.948537	0.905755	1	0.796555	1	1.01178	0.572094	0.387633	0.580171	1.10218	1.08314	0.9976	0.758151	0.788058	0.918756	0.907288	0.979127	0.760119	0.572094	0.387633	0.580171	0.532579	0.648799	0.595409	1.32832	1.35661	0.572094	0.387633	0.580171	1.10218	1.08314	0.9976	0.758151	0.788058	0.918756	0.907288
Myristoylated alanine-rich C-kinase substrate (Marcks)	AEDGAAPSPSSEtPK	pT143	6621	2.26661	0.0495412			1.28421	0.606322	1.04658	0.953418									1.96792	2.87845	1.95347										1.96792	2.87845	1.95347	1.54602	2.07194	5.11447	0.870268		1.96792	2.87845	1.95347
40S ribosomal protein SA (Rpsa)	ADHQPLTEAsYVNLPTIALcNTDSPLR	pS138, cmC148	16803, 16486, 16939, 16719, 16591, 16404, 16382, 17049, 16698, 16510	0.782108	0.0496439			0.861482	0.237859	1.03528	0.964718									0.728962	0.879572	0.737791										0.728962	0.879572	0.737791	0.786151	0.658807	0.576358	0.938739	1.01178	0.728962	0.879572	0.737791
Prelamin-A/C (Lmna)	LRLsPsPTSQR	pS390, pS392	10641	0.617668	0.0497739			1.25659	0.174453	1.01436	0.98564									0.500817	0.55185	0.800337										0.500817	0.55185	0.800337	0.730625	0.777171	0.820663	0.700646	0.811097	0.500817	0.55185	0.800337
Engulfment and cell motility protein 2 (Elmo2)	EVcDGWSLPNPEyYTLR	cmC38, pY48	16576, 16553, 16451, 16469	1.66763	0.0503365			0.925678	0.591759	0.906477	1.09352									1.57109	1.46308	1.96872										1.57109	1.46308	1.96872	1.74497	1.62942	1.25667	1.16088	1.1895	1.57109	1.46308	1.96872
Nucleoside diphosphate kinase B (Nme2)	QHyIDLK	pY52	16329, 7714	0.646408	0.0507395	0.706391	0.124356	1.12254	0.563987	0.652901	1.3471						0.9441	1.22469	1	0.906445	0.536506	0.559159						0.670804	0.666927	0.639278	0.884505	0.906445	0.536506	0.559159	0.682844	0.613486	0.954014	1.0057	1.23062	0.906445	0.536506	0.559159						0.670804	0.666927
Phosphatidylinositol 3,4,5-trisphosphate 5-phosphatase 2 (Inppl1)	NSFNNPAyYVLEGVPHQLLPLEPPSLAR	pY987	20972, 20973, 21942	1.13505	0.0514853			0.864464	0.130527	0.927252	1.07275	0.955445	1	0.963693	1.11109	1.02307				1.1573	1.07942	1.06071	1.03567	1.27113	1.06802	1.46908	1.00819					1.1573	1.07942	1.06071	0.958758	1.00806	0.999212	0.985239	0.995564	1.1573	1.07942	1.06071	1.03567	1.27113	1.06802	1.46908	1.00819
Plectin (Plec)	GYYsPYSVSGSGSTAGSR	pS4620	6352, 6346	0.38315	0.0529453			2.01705	0.267667	1.04164	0.958358									0.525039		0.24126										0.525039		0.24126		0.559496	0.986168	0.904343	0.462088	0.525039		0.24126
Dual adapter for phosphotyrosine and 3-phosphotyrosine and 3-phosphoinositide (Dapp1)	EVEEPcIyESVR	cmC137, pY139	12305, 12115, 12022, 8535	1.31568	0.0529563			0.786524	0.0256567	0.968805	1.03119									1.38179	1.40228	1.16297										1.38179	1.40228	1.16297	1.08656	1.0183	0.99958	0.860978	0.899837	1.38179	1.40228	1.16297
Paxillin (Pxn)	AGEEEHVYsFPNK	pS119	9593	0.551821	0.053124			1.27977	0.413951	1.12623	0.87377									0.626579	0.382544	0.64634										0.626579	0.382544	0.64634	0.418981	0.797446	0.902184	0.888923	0.805254	0.626579	0.382544	0.64634
Clathrin heavy chain 1 (Cltc)	TSIDAyDNFDNISLAQR	pY1487	12393	1.5867	0.0531267			0.699085	0.0572312	0.946808	1.05319									1.30391	1.76682	1.68937										1.30391	1.76682	1.68937	0.991532	1.32881	1.00737	1.26993	1.15998	1.30391	1.76682	1.68937
Metallothionein-2 (Mt2)	MDPNcScAsDGScScAGAcK	cmC5, cmC7, pS9, cmC13, cmC15, cmC19	8791	1.34624	0.0532992							0.862759	1.15676	1.10276	0.97446	1							1.60562	1.41944	1.75327	1.11976	0.963334																1.60562	1.41944	1.75327	1.11976	0.963334
Aspartate aminotransferase, cytoplasmic (Got1)	NFGLyNER	pY264	7722, 10196, 7620	0.746943	0.0543852			1.05129	0.632343	0.969757	1.03024									0.805363	0.624336	0.811129										0.805363	0.624336	0.811129	0.71158	0.788777	0.855394	1.14098	1.08268	0.805363	0.624336	0.811129
Nucleophosmin (Npm1)	FINyVK	pY269	11333	0.649546	0.0544901			1.41465	0.251835	0.871129	1.12887									0.654942	0.56438	0.729315										0.654942	0.56438	0.729315	0.659544	0.795054	1.30204	1.45463	1.47208	0.654942	0.56438	0.729315
RRP12-like protein (Rrp12)	GDSIEEILADsEDEDEEEERGR	pS1081	17256, 17146, 17053	1.29136	0.054715			0.805725	0.143911	0.963899	1.0361									1.17681	1.42009	1.27716										1.17681	1.42009	1.27716	1.2742	0.962064	0.885168	0.90016	1.26946	1.17681	1.42009	1.27716
RNA-binding protein Raly (Raly)	DDGDEEGLLTHsEEELEHsQDTDAEDGALQ	pS294, pS301	16642	1.49291	0.0547564			0.710209	0.0574207	0.984714	1.01529									1.27244	1.70239	1.50389										1.27244	1.70239	1.50389	1.11248	1.21322	0.855135	1.13401	1.35257	1.27244	1.70239	1.50389
Target of EGR1 protein 1 (Toe1)	AADsDDDVPPVPTPSDGGVNK	pS5	14428, 14644	0.825281	0.0558433			1.10364	0.213369	1.00926	0.99074									0.751992	0.819154	0.904697										0.751992	0.819154	0.904697	0.836173	0.945904	0.950365	0.946421	0.94979	0.751992	0.819154	0.904697
Protein LAP2 (Erbb2ip)	RTEGDyLSYR	pY1097	12984, 5707, 12872	0.551544	0.0564473	0.829823	0.440815	1.06296	0.88199	1.26558	0.734422						0.8415	1.53904	1	0.758024	0.255138	0.444834						0.916088	1.18049	0.715763	0.782687	0.758024	0.255138	0.444834	0.342613	0.553425	0.99663	0.850686	0.362814	0.758024	0.255138	0.444834						0.916088	1.18049
Adenylyl cyclase-associated protein 1 (Cap1)	QVAYIyK	pY353	8483, 12900, 12163, 8488, 8593, 18291, 8602, 13021	0.823775	0.0569145	1.12241	0.159065	0.887179	0.614055	1.1519	0.848103	1.01696	0.99811	1.21058	0.993422	1	1	1.04223	0.99041	0.687027	0.371023	0.606601	0.951593	0.896351	1.05097	0.786639	1.02452	1.22588	1.05144	1.39267	1.00787	0.687027	0.371023	0.606601	0.473726	0.667264	1.10671	1.12953	0.769071	0.687027	0.371023	0.606601	0.951593	0.896351	1.05097	0.786639	1.02452	1.22588	1.05144
Pyruvate kinase PKM (Pkm)	IyVDDGLISLQVK	pY175	17722, 17499, 17397, 17606	0.857671	0.0582434			0.947923	0.51799	1.0305	0.969496									0.795331	0.904335	0.873347										0.795331	0.904335	0.873347	0.899158	0.826642	0.713218	1.06708	1.16934	0.795331	0.904335	0.873347
Heat shock protein HSP 90-alpha (Hsp90aa1)	FyEQFSK	pY439	10427	0.535402	0.0584609			1.24539	0.554509	1.14401	0.855986									0.631628	0.36087	0.613707										0.631628	0.36087	0.613707	0.366973	0.631139	1.00223	1.10766	0.862496	0.631628	0.36087	0.613707
Prelamin-A/C (Lmna)	NIySEELR	pY211	6384	0.532925	0.0586511			1.77629	0.284241	1.05108	0.948922									0.724245	0.318134	0.556394										0.724245	0.318134	0.556394	0.407576	0.939062	1.49325	1.05136	0.575083	0.724245	0.318134	0.556394
Cyclin-dependent kinase 3 (Cdk3)	IGEGTyGVVYKAR	pY15	16492	0.667905	0.0594414			1.27548	0.230165	0.91887	1.08113									0.807322	0.636471	0.559922										0.807322	0.636471	0.559922	0.646338	1.0098	0.899565	0.934478	0.862447	0.807322	0.636471	0.559922
Filamin-C (Flnc)	TPcEEVyVK	cmC2680, pY2684	10595, 16892, 16891	1.52855	0.0595421	0.571812	0.0221747					1	1.42353	1.20262	0.933367	0.687359	0.648995	1	1.06235				2.48273	1.94307	1.65528	1.26229	1.20083	0.579185	0.680751	0.512635	0.51309												2.48273	1.94307	1.65528	1.26229	1.20083	0.579185	0.680751
1-phosphatidylinositol 4,5-bisphosphate phosphodiesterase gamma-1 (Plcg1)	IGTAEPDyGALYEGR	pY771	9645, 9639	0.869898	0.0595961			1.02627	0.655041	1.05838	0.941618									0.876254	0.860303	0.873138										0.876254	0.860303	0.873138	0.961361	0.802386	0.9145	0.867138	0.707381	0.876254	0.860303	0.873138
60S ribosomal protein L15 (Rpl15)	QGyVIYR	pY59	11712, 11614, 11908, 11803, 6084, 12104, 12315, 11407, 11215, 6320, 8336, 15507, 12212, 15189, 11512, 15291, 11998	0.737871	0.0600168	1.10539	0.632727	0.614967	0.166032	1.20508	0.794916	1.64879	1	0.660401	1.27715	0.95284	0.93524	1.23723	1	0.582304	0.293842	0.467226	0.881645	0.870247	0.945731	0.793658	0.841177	1.4376	1.63075	0.554221	1.36718	0.582304	0.293842	0.467226	0.300311	0.462384	0.69548	0.716662	0.49091	0.582304	0.293842	0.467226	0.881645	0.870247	0.945731	0.793658	0.841177	1.4376	1.63075
Polyadenylate-binding protein 1 (Pabpc1)	QIyVGR	pY262	5480, 5578, 7771	0.509203	0.0606303			1.11579	0.730823	1.1934	0.806604									0.628252	0.402614	0.496743										0.628252	0.402614	0.496743	0.385036	0.463271	0.856187	0.96199	0.732264	0.628252	0.402614	0.496743
Plastin-2 (Lcp1)	VyALPEDLVEVNPK	pY598	15282, 18755	0.89624	0.0607878			1.12974	0.342536	1.04598	0.954019	0.885638	1	0.965966	1.13519	1.00445				0.717371	0.806511	1.03279	0.783138	0.933853	0.971883	0.938131	0.977285					0.717371	0.806511	1.03279	1.20976	1.15465	0.669351	0.858255	1.32582	0.717371	0.806511	1.03279	0.783138	0.933853	0.971883	0.938131	0.977285
Actin-related protein 3 (Actr3)	LPAcVVDcGTGyTK	cmC8, cmC12, pY16	14738, 20108, 14534, 19966, 20052	1.10009	0.0612501	1.14215	0.0312243					1	0.867979	1.0207	0.966374	1.06685	1	0.986286	1.04642				0.968006	1.03123	0.999002	1.24266	1.09004	1.23215	1.10533	1.28014	1.02155												0.968006	1.03123	0.999002	1.24266	1.09004	1.23215	1.10533
Protein phosphatase Slingshot homolog 2 (Ssh2)	TTNPFYNtM	pT1422	13473, 14945, 19041, 14628, 13895, 13576, 14312, 19145, 14893, 14734, 13997, 14417, 13682, 13786, 12243, 14101, 14840, 14522, 14206	0.802496	0.0629745			0.966483	0.880176	1.08272	0.917282	0.816384	0.999808	1	1.04388	1.05627				1.19266	0.794836	1.11885	0.55692	0.621933	0.610285	0.753478	0.694291					1.19266	0.794836	1.11885	0.935578	0.944434	0.418979	1.43764	1.58511	1.19266	0.794836	1.11885	0.55692	0.621933	0.610285	0.753478	0.694291
Cytoplasmic dynein 1 light intermediate chain 1 (Dync1li1)	DFQEYVEPGEDFPAsPQR	pS207	17811	1.31552	0.0631735			0.917113	0.626972	1.01078	0.989219									1.22477	1.48422	1.23758										1.22477	1.48422	1.23758	1.43355	1.35576	0.830132	1.18895	1.13915	1.22477	1.48422	1.23758
Adapter molecule crk (Crk)	QEEAEyVR	pY136	3825, 10414	0.78059	0.063308	0.809971	0.115102	1.61552	0.126647	1.13155	0.868452						0.832606	1.1127	1	0.92073	0.819059	0.801765						0.546648	0.640664	0.925001	0.837668	0.92073	0.819059	0.801765	0.907758	1.01166	1.82237	0.918737	0.631866	0.92073	0.819059	0.801765						0.546648	0.640664
Heat shock protein HSP 90-alpha (Hsp90aa1) / Heat shock protein HSP 90-beta (Hsp90ab1)	EDQtEYLEER	pT195 / pT190	7618	0.444476	0.0637124			1.64454	0.327328	1.23897	0.76103									0.485832	0.330273	0.517323										0.485832	0.330273	0.517323	0.366459	0.615919	1.21049	0.864574	0.563166	0.485832	0.330273	0.517323
Coronin-1A (Coro1a)	RAtPEPSGTPSSDTVSR	pT418	5023	0.722626	0.0639232			1.9906	0.304038	0.937473	1.06253									0.620444	0.702696	0.844737										0.620444	0.702696	0.844737	0.537345	1.19216	2.58587	0.87161		0.620444	0.702696	0.844737
Heat shock 70 kDa protein 4 (Hspa4)	EDIyAVEIVGGATR	pY336	18017, 16484, 16584, 17998, 16848, 12499, 12820, 16630, 16504, 16314, 12764, 16732, 16702	0.856895	0.0639984			1.14141	0.295242	0.937044	1.06296	0.975474	0.895773	1.07897	1.09262	1				0.996532	1.15153	1.02058	0.823695	0.662307	0.7135	0.731986	0.796979					0.996532	1.15153	1.02058	1.07626	1.01535	0.860559	0.932102	1.16856	0.996532	1.15153	1.02058	0.823695	0.662307	0.7135	0.731986	0.796979
Tight junction protein ZO-2 (Tjp2)	HPDIyAVPIK	pY1095	17203	0.736698	0.0646279							0.668907	0.817942	1.37996	1.05953	1							0.68444	0.731764	0.746232	0.761964	0.704825																0.68444	0.731764	0.746232	0.761964	0.704825
Chromosome alignment-maintaining phosphoprotein 1 (Champ1)	AVPPVsPELR	pS405	11538, 11636, 11727	1.08773	0.0656039			0.931987	0.0863402	0.982875	1.01713									1.04419	1.11084	1.10816										1.04419	1.11084	1.10816	0.965712	1.04486	1.03068	0.967585	0.949384	1.04419	1.11084	1.10816
Acyl-CoA-binding domain-containing protein 6 (Acbd6)	EQLLYLyAR	pY69	18733, 12142	0.854842	0.0661247			0.982217	0.879286	1.03007	0.969931	1.26022	0.875191	1	0.93642	1.04078				1.04215	1.06001	1.00517	0.858468	0.698565	0.693627	0.889248	0.701517					1.04215	1.06001	1.00517	0.961697	0.778248	0.819497	1.0646	1.23623	1.04215	1.06001	1.00517	0.858468	0.698565	0.693627	0.889248	0.701517
U3 small nucleolar RNA-interacting protein 2 (Rrp9)	RLPVsPVAGS	pS470	10960, 10858	1.13782	0.0663913			0.985269	0.847791	1.02294	0.977058									1.10472	1.10021	1.20851										1.10472	1.10021	1.20851	0.999276	1.1096	1.25429	1.19165	1.34209	1.10472	1.10021	1.20851
Osteopontin (Spp1)	ISHELEssSSEVN	pS288, pS289	12394	0.769741	0.0665483			1.5483	0.0360356	1.09318	0.906824									0.704137	0.810401	0.794684										0.704137	0.810401	0.794684	0.928259	1.31719	1.32992	0.977832	1.10375	0.704137	0.810401	0.794684
Src kinase-associated phosphoprotein 2 (Skap2)	SQPIDDEIyEELPEEEEDTASVK	pY260	13004, 14829, 13104, 14865, 18097, 13235, 14932, 13083	1.65244	0.0677538			1.15578	0.646797	1.06676	0.933235	0.893142	1	1.09882	0.878286	1.24292				1.74955	3.28225	2.20728	2.13607	1.48702	1.15695	0.776772	0.63735					1.74955	3.28225	2.20728	2.56373	1.88073	1.37774	0.566381	0.592382	1.74955	3.28225	2.20728	2.13607	1.48702	1.15695	0.776772	0.63735
Adenosylhomocysteinase (Ahcy)	FDNLyGcR	pY193, cmC195	7935	0.570404	0.0690642			1.16438	0.600859	1.19266	0.807341									0.63794	0.48679	0.586483										0.63794	0.48679	0.586483	0.414113	0.618425	0.959962	0.83526	0.476197	0.63794	0.48679	0.586483
Mitogen-activated protein kinase 3 (Mapk3)	IADPEHDHtGFLTEyVATR	pT199, pY205	27085	1.47879	0.0691867			0.946797	0.78019	0.933412	1.06659									1.30051	1.72683	1.40902										1.30051	1.72683	1.40902	1.77892	1.43811	0.983309	0.9394	1.17859	1.30051	1.72683	1.40902
Ubiquitin-associated protein 2 (Ubap2)	SQASKPTYGSAPyWTN	pY1129	8629	0.662514	0.069832			0.899709	0.658033	0.932469	1.06753									0.834643	0.57146	0.581438										0.834643	0.57146	0.581438	0.381185	0.738862	0.668162	0.790089	1.01676	0.834643	0.57146	0.581438
Focal adhesion kinase 1 (Ptk2)	YMEDStYYK	pT575	8313, 8311	0.389934	0.0701536			1.37078	0.441897	1.26573	0.734266									0.523319	0.260094	0.386389										0.523319	0.260094	0.386389	0.261619	0.556632	0.785291	0.913415	0.493856	0.523319	0.260094	0.386389
Activated CDC42 kinase 1 (Tnk2)	ALPQNDDHyVMQEHR	pY284	16257, 16609, 6634, 13355, 6675, 6580, 13462, 16441	0.681721	0.0704771	1.11191	0.650984	0.838468	0.586717	1.18853	0.811472	0.89402	1.07021	1.07059	0.946631	1	0.895814	2.32078	1	1.12764	0.396929	0.736441	0.616462	0.507401	0.634997	0.741143	0.555807	1.55374	1.54587	1.11519	1.07429	1.12764	0.396929	0.736441	0.46681	0.724699	0.728737	0.84463	0.873582	1.12764	0.396929	0.736441	0.616462	0.507401	0.634997	0.741143	0.555807	1.55374	1.54587
Aminopeptidase B (Rnpep)	VKIEPGVDPDDTYNEtPYEK	pT412	10934	1.56751	0.070533			0.863889	0.386628	0.89224	1.10776									1.71546	1.71361	1.27346										1.71546	1.71361	1.27346	1.68033	1.20734	1.1748	1.07662	1.09944	1.71546	1.71361	1.27346
Zinc finger CCCH domain-containing protein 18 (Zc3h18)	LGVSVsPSR	pS530	9497, 9597	0.724182	0.0706968			1.02259	0.918145	1.0211	0.978902									0.867163	0.604531	0.700852										0.867163	0.604531	0.700852	0.50407	0.772298	0.945256	1.05152	0.92164	0.867163	0.604531	0.700852
M-phase phosphoprotein 8 (Mphosph8)	GTVAVGDsEEDGEDVFEVER	pS51	17258, 17295	1.39265	0.0714399			0.836114	0.149945	0.944599	1.0554									1.21814	1.58526	1.37455										1.21814	1.58526	1.37455	1.19725	1.26906	1.02693	1.0732	1.20175	1.21814	1.58526	1.37455
Protein virilizer homolog (Virma)	SFLSEPSsPGR	pS1578	12753, 12660	1.08825	0.0714473			0.906989	0.18468	0.966475	1.03352									1.05821	1.09495	1.11159										1.05821	1.09495	1.11159	0.865601	1.03398	1.06151	1.05999	1.1526	1.05821	1.09495	1.11159
Mitogen-activated protein kinase 3 (Mapk3)	IADPEHDHTGFLtEyVATR	pT203, pY205	17402, 17923, 13444, 26116, 26502, 17286, 16653, 16913, 24467, 16660, 17044, 26005, 17815, 13338, 18074, 26012, 16027, 17180, 17949, 18594, 16548, 24485, 13478, 16429, 23214, 25902, 24371, 18485, 17079, 13240, 26424, 13370, 24379, 15933, 16446, 14269, 20415, 14146, 20675, 21067, 18764, 25804, 24527, 18383, 26319, 13265, 14034, 16339, 15572, 20570, 18402, 16760, 18277, 24422, 18149, 14567, 13928, …	1.21183	0.072088	1.53904	0.0345114	1.25394	0.120773	0.936074	1.06393	1.63471	0.6954	0.713281	1.37789	1	0.902363	1.3936	1	1.29945	1.48954	1.20077	0.975698	1.29965	1.16915	1.57187	1.48474	1.19786	1.35494	1.30438	2.28896	1.29945	1.48954	1.20077	2.24194	1.32942	1.3143	0.853646	0.94784	1.29945	1.48954	1.20077	0.975698	1.29965	1.16915	1.57187	1.48474	1.19786	1.35494
28 kDa heat- and acid-stable phosphoprotein (Pdap1)	SLDsDEsEDEDDDYQQKR	pS60, pS63	8917	0.664229	0.074114			1.49022	0.509528	1.1552	0.844796									0.731086	0.653273	0.608327										0.731086	0.653273	0.608327	0.319436	0.808287	1.84182	1.06426	0.613532	0.731086	0.653273	0.608327
Tubulin alpha-1A chain (Tuba1a) / Tubulin alpha-1B chain (Tuba1b) / Tubulin alpha-1C chain (Tuba1c) / Tubulin alpha-3 chain (Tuba3a) / Tubulin alpha-4A chain (Tuba4a) / Tubulin alpha-8 chain (Tuba8)	VGINyQPPTVVPGGDLAK	pY357 / pY357 / pY357 / pY357 / pY357 / pY357	12059	1.35532	0.0754389			0.967544	0.769132	0.971121	1.02888									1.31187	1.5489	1.20519										1.31187	1.5489	1.20519	1.49187	1.16245	1.27967	1.45485	1.75146	1.31187	1.5489	1.20519
Signal transducing adapter molecule 2 (Stam2)	ALyPPAESQLNNK	pY192	18561, 18851, 11465, 11953, 12052, 9429, 11640, 14137, 18747, 11359	0.8858	0.0756577	1.26894	0.00648011	1.03785	0.731798	0.973111	1.02689	1.00099	0.934575	1.15653	0.928724	1	1	1.31996	0.826955	0.812014	0.924592	0.954076	0.905859	0.725083	0.796822	0.98677	0.82963	1.17107	1.24299	1.33614	1.29153	0.812014	0.924592	0.954076	0.751843	0.921828	1.13057	1.0211	1.10096	0.812014	0.924592	0.954076	0.905859	0.725083	0.796822	0.98677	0.82963	1.17107	1.24299
Active breakpoint cluster region-related protein (Abr)	SQGGGDSVsPTPPEGLAPGVEAGK	pS72	14151	1.33642	0.0760648			1.07181	0.643877	0.867158	1.13284									1.39809	1.21502	1.39614										1.39809	1.21502	1.39614	1.74238	1.44407	1.11072	1.14472	1.54586	1.39809	1.21502	1.39614
NSFL1 cofactor p47 (Nsfl1c)	LGAAPEEESAyVAGER	pY167	11776, 11274, 11019, 11155, 11159, 11934, 8228, 17463, 11575, 17464, 11066, 11705, 11964, 11587, 17613, 17614, 17359, 17360, 11087, 11478, 9309, 11375, 12154	0.83744	0.0770034	0.836223	0.0524538	0.854185	0.459426	1.0382	0.961801	1.0164	0.943657	1.0323	1	0.836466	1.24904	0.788463	1	0.644387	0.443959	0.597838	1.10514	0.816929	0.952469	1.12817	0.984506	0.762796	0.851688	0.804406	0.819037	0.644387	0.443959	0.597838	0.50156	0.660084	0.955653	1.06182	0.889174	0.644387	0.443959	0.597838	1.10514	0.816929	0.952469	1.12817	0.984506	0.762796	0.851688
Tumor susceptibility gene 101 protein (Tsg101)	KTAGLSDLy	pY391	9094	0.77873	0.0770522			0.884373	0.362079	1.03542	0.964578									0.90142	0.713696	0.721074										0.90142	0.713696	0.721074	0.580426	0.79691	0.688726	0.95536	0.928313	0.90142	0.713696	0.721074
Transmembrane protein 106B (Tmem106b)	NGDVsQFPYVEFTGR	pS47	12425	1.39839	0.0781004			0.976522	0.790431	0.951258	1.04874									1.26882	1.62514	1.30121										1.26882	1.62514	1.30121	1.35547	1.40473	1.33648	0.88337	0.856589	1.26882	1.62514	1.30121
Cell death regulator Aven (Aven)	VEEDsDSETYGEENDEQGNFSR	pS82	9485, 9455	0.582312	0.0781203			1.2502	0.551096	1.19192	0.808077									0.688377	0.524377	0.534183										0.688377	0.524377	0.534183	0.44065	0.588311	1.15506	0.855893	0.489224	0.688377	0.524377	0.534183
Transferrin receptor protein 1 (Tfrc)	SAFSNLFGGEPLsYTR	pS19	16184, 16070	1.35623	0.078211			0.872699	0.150721	0.881959	1.11804									1.19705	1.44234	1.4293										1.19705	1.44234	1.4293	1.27412	1.08159	1.19503	0.862418	1.07356	1.19705	1.44234	1.4293
Elongation factor 1-delta (Eef1d)	ATAPQTQHVsPMR	pS133	5852	0.520794	0.0797357			1.39824	0.312245	1.16331	0.836694									0.693446	0.326359	0.542577										0.693446	0.326359	0.542577	0.439272	0.876485	0.868823	1.06142	0.715811	0.693446	0.326359	0.542577
High affinity immunoglobulin epsilon receptor subunit gamma (Fcer1g)	EKADAVYtGLNTR	pT66	14641, 7370, 9556	0.826872	0.0803462			1.04508	0.81176	1.1689	0.8311	0.680202	0.86723	1	1.16633	1.08417				0.937207	0.54141	1.0235	0.832543	0.913302	0.784265	0.650051	0.741739					0.937207	0.54141	1.0235	0.46054	0.892395	1.16467	0.876426	0.638039	0.937207	0.54141	1.0235	0.832543	0.913302	0.784265	0.650051	0.741739
Phosphatidylinositol 3-kinase regulatory subunit alpha (Pik3r1)	LHEyNTQFQEK	pY452	15331, 15109, 9317, 15308, 7182, 15249, 15382, 15227, 14908	0.860716	0.0804943	0.649624	0.00200399	1.14179	0.503449	1.20477	0.795231	1.06594	0.975833	0.961893	1.08618	1	0.81521	1	1.21295	0.810696	0.451341	0.875974	0.978431	1.1158	1.02162	0.872189	0.936042	0.775772	0.756257	0.66526	0.550353	0.810696	0.451341	0.875974	0.525083	1.01149	1.44648	1.17997	0.767322	0.810696	0.451341	0.875974	0.978431	1.1158	1.02162	0.872189	0.936042	0.775772	0.756257
Interferon regulatory factor 2-binding protein 2 (Irf2bp2)	LEEPPELNRQsPNPR	pS169	9845, 9743	1.33609	0.0813108			0.95925	0.672945	0.993597	1.0064									1.2274	1.53703	1.24385										1.2274	1.53703	1.24385	1.39707	1.27574	1.17213	1.08107	1.35137	1.2274	1.53703	1.24385
SAM and SH3 domain-containing protein 3 (Sash3)	VHTDFTPSPyDHDSLK	pY189	18736, 18726	0.821439	0.0813365							1	0.935811	1.19658	0.903794	1.1775							0.821056	0.855629	0.759548	1.12389	0.7226																0.821056	0.855629	0.759548	1.12389	0.7226
40S ribosomal protein S12 (Rps12)	DVIEEyFK	pY127	17534	1.31015	0.0813819			0.912325	0.301251	0.862567	1.13743									1.24721	1.40519	1.27806										1.24721	1.40519	1.27806	1.35909	1.14508	1.08169	1.19282	1.47699	1.24721	1.40519	1.27806
Ribosome biogenesis protein BOP1 (Bop1)	TEEAGALAQDEYEEDssDEEDIR	pS112, pS113	16376, 16475	1.19654	0.0816392			0.862497	0.250744	0.91018	1.08982									1.16933	1.25265	1.16764										1.16933	1.25265	1.16764	1.26404	0.964559	0.867432	1.11683	1.22861	1.16933	1.25265	1.16764
Myotubularin-related protein 10 (Mtmr10)	SGPLEAcyAELDQSR	cmC703, pY704	9770, 9766	2.15138	0.0817633			0.796808	0.308929	1.07095	0.92905									1.53389	2.71978	2.20047										1.53389	2.71978	2.20047	1.97538	1.71859	1.44874	1.06235	1.19267	1.53389	2.71978	2.20047
Eukaryotic translation initiation factor 3 subunit B (Eif3b)	WTEtYVR	pT327	7664, 7769	0.49384	0.0844839			1.36001	0.494603	1.17493	0.825069									0.672889	0.275142	0.533489										0.672889	0.275142	0.533489	0.338148	0.628256	1.04849	1.02195	0.65687	0.672889	0.275142	0.533489
Signal transducing adapter molecule 2 (Stam2)	LVNEAPVySVYSK	pY371	11603	1.28214	0.085416			0.9599	0.651245	0.995981	1.00402									1.17147	1.22267	1.45228										1.17147	1.22267	1.45228	1.14863	1.19489	1.34865	1.02198	1.11912	1.17147	1.22267	1.45228
Serine/threonine-protein kinase ICK (Ick)	SRPPYtDyVSTR	pT157, pY159	14755, 6122, 14860, 6125, 15157, 8085, 14967, 8059, 14654	0.706709	0.0862009	0.849805	0.319394	1.24817	0.520483	1.23034	0.769664						0.860372	1	1.2855	0.794497	0.424996	0.723399						0.966417	0.980502	0.756587	0.886703	0.794497	0.424996	0.723399	0.459306	0.876674	1.38751	0.925419	0.59003	0.794497	0.424996	0.723399						0.966417	0.980502
Plectin (Plec)	SSsVGSSSSYPISSAGPR	pS4393	8841, 8801	0.691041	0.0869968			1.23046	0.503115	1.05221	0.94779									0.735685	0.516835	0.820603										0.735685	0.516835	0.820603	0.483215	0.910447	1.15723	1.00252	0.735855	0.735685	0.516835	0.820603
DBIRD complex subunit ZNF326 (Znf326)	FGPyESYDSR	pY74	7820	0.449662	0.0871167			2.16505	0.21918	1.23445	0.765549									0.494704	0.25334	0.60094										0.494704	0.25334	0.60094	0.416646	0.899547	1.60443	1.18727	0.624182	0.494704	0.25334	0.60094
NSFL1 cofactor p47 (Nsfl1c)	LGAAPEEEsAYVAGER	pS165	8122, 8226, 8125, 17751	0.70247	0.0890885	1.02863	0.765607	0.93485	0.848304	1.07738	0.92262						1	0.73749	1.09582	0.759806	0.347437	0.583049						1.02592	1.02118	0.942819	1.019	0.759806	0.347437	0.583049	0.351796	0.622502	0.930137	0.963423	0.706675	0.759806	0.347437	0.583049						1.02592	1.02118
UPF0690 protein C1orf52 homolog (CA052_MOUSE)	LLPEGEETVEsDDDKDER	pS156	14380, 14597, 14479	0.680708	0.0898116			1.01802	0.928354	1.07128	0.928718									0.828882	0.514678	0.698563										0.828882	0.514678	0.698563	0.512846	0.776993	0.789088	0.993593	0.773554	0.828882	0.514678	0.698563
Actin, cytoplasmic 1 (Actb) / Actin, cytoplasmic 2 (Actg1)	KDLyANTVLSGGTTmYPGIADR	pY294, oxM305 / pY294, oxM305	17162	1.28093	0.0900356							1.00782	1	0.973134	1.15384	0.824327							1.33956	1.08703	0.925185	1.72343	1.27708																1.33956	1.08703	0.925185	1.72343	1.27708
Heterogeneous nuclear ribonucleoprotein F (Hnrnpf)	yIEVFK	pY82	22428, 11853	1.19086	0.0900823	0.949898	0.651196	1.04064	0.659547	0.890502	1.1095						1.23928	0.89332	1	1.27798	1.28369	1.325						1.00311	0.821334	1.11117	0.992765	1.27798	1.28369	1.325	1.24121	1.16565	1.40951	1.29796	1.61586	1.27798	1.28369	1.325						1.00311	0.821334
Sister chromatid cohesion protein PDS5 homolog B (Pds5b)	AEsPETSAVESTQSTPQK	pS1356	8518	0.576243	0.0912253			1.88062	0.226856	1.17488	0.825125									0.62182	0.406947	0.699964										0.62182	0.406947	0.699964	0.616864	0.877661	1.75657	0.806144	0.649405	0.62182	0.406947	0.699964
UDP-N-acetylhexosamine pyrophosphorylase-like protein 1 (Uap1l1)	FyADLAPEAR	pY23	10513	1.14659	0.091438			1.10807	0.498377	0.967755	1.03225									1.23103	1.11086	1.09789										1.23103	1.11086	1.09789	1.45861	0.949815	1.4031	0.828365	1.2109	1.23103	1.11086	1.09789
Transcription termination factor 1 (Ttf1)	DIFHcDDDsDEGSPEEPSASDVQ	cmC841, pS845	16426	1.20598	0.0916604			1.01252	0.901257	0.892436	1.10756									1.16699	1.22222	1.22875										1.16699	1.22222	1.22875	1.43302	1.18099	1.04924	1.08308	0.938758	1.16699	1.22222	1.22875
Receptor-type tyrosine-protein phosphatase C (Ptprc)	yVDILPYDYNR	pY672	13056, 13282, 13193, 18733, 13182, 13054	1.31658	0.0917413			0.854667	0.19241	0.951503	1.0485									1.14805	1.32073	1.48096										1.14805	1.32073	1.48096	1.17062	1.22713	0.977956	0.952522	0.994516	1.14805	1.32073	1.48096
Glucose-6-phosphate 1-dehydrogenase X (G6pdx)	VGFQYEGtYK	pT506	9491	0.619076	0.0921427			1.17318	0.626266	1.01459	0.985408									0.712436	0.380134	0.764657										0.712436	0.380134	0.764657	0.420858	0.774866	0.983143	1.08331	0.84465	0.712436	0.380134	0.764657
Ubiquitin carboxyl-terminal hydrolase 10 (Usp10)	TAGTQPyVGTDTTENFAVANGK	pY266	9728	0.871096	0.0926815			0.682294	0.00440763	1.02468	0.975324									0.941024	0.863636	0.808629										0.941024	0.863636	0.808629	0.636349	0.54026	0.606423	1.04671	1.1463	0.941024	0.863636	0.808629
Centrosomal protein of 170 kDa protein B (Cep170b)	DGLyVSSNGR	pY827	6867	0.776692	0.0936231							0.897994	1.46791	1.10633	1	0.927064							0.861455	1.0705	0.898423	0.674687	0.688531																0.861455	1.0705	0.898423	0.674687	0.688531
Docking protein 1 (Dok1)	TKLTDSKEDPIyDEPEGLAPAPPR	pY361	20226, 12036, 20107, 17420, 12430, 17936, 13843, 20118, 11930, 17695, 17317, 11685, 17071, 11826, 17714, 17589, 17845, 19135, 12097, 16967, 17738, 17482, 11723, 11991, 12378, 17631, 17380, 14054, 17517, 11887	1.21955	0.0936473	1.3881	0.0250055	0.826919	0.345632	1.00148	0.998521	0.989359	0.838778	1	1.14338	1.07878	0.709182	1.33995	1	1.05865	1.39197	1.19223	0.832376	1.05117	1.22877	0.927543	1.369	2.03333	1.83024	1.02528	1.35018	1.05865	1.39197	1.19223	1.1666	1.00625	0.882627	0.798248	0.92741	1.05865	1.39197	1.19223	0.832376	1.05117	1.22877	0.927543	1.369	2.03333	1.83024
RNA-binding protein with serine-rich domain 1 (Rnps1)	GyAYVEFENPDEAEK	pY205	16800, 11111	1.17069	0.0940011			0.904916	0.242852	0.966734	1.03327									1.08079	1.25774	1.17355										1.08079	1.25774	1.17355	1.15609	1.08164	0.940405	1.17569	1.51258	1.08079	1.25774	1.17355
FACT complex subunit SSRP1 (Ssrp1)	EGINPGYDDyADsDEDQHDAYLER	pY441, pS444	14282	1.24621	0.0953742			0.969398	0.889457	0.877197	1.1228									1.19567	1.2284	1.31455										1.19567	1.2284	1.31455	1.68404	1.12927	0.810897	1.07332	1.2952	1.19567	1.2284	1.31455
Actin, alpha skeletal muscle (Acta1) / Actin, aortic smooth muscle (Acta2) / Actin, cytoplasmic 1 (Actb) / Actin, alpha cardiac muscle 1 (Actc1) / Actin, cytoplasmic 2 (Actg1) / Actin, gamma-enteric smooth muscle (Actg2)	DSyVGDEAQSK	pY55 / pY55 / pY53 / pY55 / pY53 / pY54	6258, 5107, 12885	1.22669	0.0955604	0.64307	0.032622	1.3183	0.443278	1.08777	0.91223	1.19711	1.10211	0.859348	0.796187	1	0.721524	1	1.60344	1.0393	1.27295	1.39971	1.46498	1.72368	1.50264	0.976025	1.32238	0.647329	0.63542	0.597956	0.749798	1.0393	1.27295	1.39971	0.546886	0.999848	3.44039	0.917949	0.880451	1.0393	1.27295	1.39971	1.46498	1.72368	1.50264	0.976025	1.32238	0.647329	0.63542
Tyrosine-protein phosphatase non-receptor type substrate 1 (Sirpa)	APEPNNHTEyASIETGK	pY464	6345, 11794, 11546, 12077	0.788022	0.0958028			0.965756	0.911639	1.20511	0.794895	0.835057	1	1.00125	1.02544	0.927157				0.635816	0.203606	0.65097	1.03943	1.02751	0.914903	0.760145	0.881684					0.635816	0.203606	0.65097	0.20093	0.813631	1.1997	1.04086	0.409284	0.635816	0.203606	0.65097	1.03943	1.02751	0.914903	0.760145	0.881684
Ubiquitin-like modifier-activating enzyme 1 (Uba1)	NGSEADIDESLySR	pY55	7243	0.492799	0.0961786			1.32053	0.499384	1.18797	0.812027									0.593467	0.248316	0.636613										0.593467	0.248316	0.636613	0.303927	0.846633	0.801708	0.88549	0.599063	0.593467	0.248316	0.636613
Tyrosine-protein phosphatase non-receptor type 6 (Ptpn6)	GQESEYGNItYPPAVR	pT540	10257, 8395, 10437, 17549	0.772241	0.0971939	1.03062	0.863844	0.719537	0.236736	0.841593	1.15841	1.24614	0.841397	0.76376	1.1949	1	0.625358	1.64347	1	0.945271	0.477217	0.595792	1.2365	0.732712	0.59525	0.578402	0.747089	1.26088	1.22604	0.920296	1.04292	0.945271	0.477217	0.595792	0.555259	0.440383	0.723839	0.94348	0.51983	0.945271	0.477217	0.595792	1.2365	0.732712	0.59525	0.578402	0.747089	1.26088	1.22604
SH2B adapter protein 2 (Sh2b2)	AVENQySFY	pY618	17211, 10606	0.859552	0.0974454			1.12951	0.325467	1.07326	0.926739									0.882836	0.869914	0.825905										0.882836	0.869914	0.825905	0.78418	1.01311	1.11532	0.89667	0.778245	0.882836	0.869914	0.825905
60S ribosomal protein L15 (Rpl15)	QGYVIyR	pY62	6433	0.555959	0.0977073			0.954028	0.884456	1.15268	0.847324									0.739906	0.34557	0.582403										0.739906	0.34557	0.582403	0.335096	0.510823	0.745285	0.859191	0.573238	0.739906	0.34557	0.582403
Serine/arginine repetitive matrix protein 2 (Srrm2)	SSsPVTELTAR	pS1068	9658	1.20767	0.0978266			1.03905	0.740068	1.00014	0.999857									1.23552	1.07907	1.30843										1.23552	1.07907	1.30843	1.04637	1.27886	1.43929	0.863617	1.07373	1.23552	1.07907	1.30843
Plectin (Plec)	QQNLASyDYVR	pY3784	9639	0.689873	0.098446			1.02853	0.863867	0.935696	1.0643									0.794062	0.501661	0.773897										0.794062	0.501661	0.773897	0.629321	0.69229	0.807057	1.03153	1.09525	0.794062	0.501661	0.773897
ATP-citrate synthase (Acly)	TTDGVyEGVAIGGDR	pY672	8808, 7602, 10016	1.21366	0.098499			1.10193	0.574187	0.980818	1.01918	1	1.14003	0.886553	1.07691	0.923887				1.51321	0.693145	1.67375	1.00254	1.06836	1.22968	1.36184	1.20469					1.51321	0.693145	1.67375	0.989064	1.66648	1.37223	1.03884	0.905426	1.51321	0.693145	1.67375	1.00254	1.06836	1.22968	1.36184	1.20469
Membrane-associated progesterone receptor component 1 (Pgrmc1)	EGEEPTVYsDDEEPKDETAR	pS181	8419	0.385414	0.0990542			1.86013	0.342251	1.27515	0.724852									0.575675	0.153103	0.427464										0.575675	0.153103	0.427464	0.204694	0.768873	1.17719	0.889002	0.519746	0.575675	0.153103	0.427464
CTTNBP2 N-terminal-like protein (Cttnbp2nl)	LTDTGLPGPTTAAySYAK	pY343	11921	0.782611	0.0991189			1.01619	0.904191	0.955413	1.04459									0.65784	0.805391	0.884603										0.65784	0.805391	0.884603	0.937866	0.7529	0.695089	0.832522	0.91939	0.65784	0.805391	0.884603
WD repeat domain phosphoinositide-interacting protein 2 (Wipi2)	GAYVPSsPTR	pS395	7119	0.67063	0.0993858			1.3665	0.417429	1.14498	0.855017									0.786888	0.550063	0.67494										0.786888	0.550063	0.67494	0.55621	0.763733	1.42932	0.940657	0.582212	0.786888	0.550063	0.67494
Heat shock protein HSP 90-beta (Hsp90ab1)	LVSSPccIVTStYGWTANMER	cmC589, cmC590, pT595	15324	0.788901	0.0994189			0.91344	0.591049	1.01365	0.986353									0.738399	0.703222	0.925082										0.738399	0.703222	0.925082	0.875922	0.549043	0.736874	0.734531	0.968166	0.738399	0.703222	0.925082
Fermitin family homolog 3 (Fermt3)	QyWVVFK	pY372	14669	1.17309	0.10195			0.931633	0.254144	0.985467	1.01453									1.06008	1.2184	1.24081										1.06008	1.2184	1.24081	1.12201	1.10201	1.05466	0.87004	1.09845	1.06008	1.2184	1.24081
ATP-binding cassette sub-family F member 1 (Abcf1)	GGNVFEALIQDDsEEEEEEEENR	pS138	24098, 23365, 24210, 23893, 23576, 23998	1.28454	0.10205			0.964704	0.819704	1.00013	0.999866									1.13869	1.46171	1.25324										1.13869	1.46171	1.25324	1.49215	1.284	0.94147	1.14392	1.33192	1.13869	1.46171	1.25324
Protein-tyrosine kinase 2-beta (Ptk2b)	YIEDEDyYKAsVTR	pY579, pS583	9493	0.394059	0.102526			2.03309	0.188314	1.29707	0.702926									0.544168	0.188584	0.449425										0.544168	0.188584	0.449425	0.372376	0.853381	1.17771	1.23938	0.628361	0.544168	0.188584	0.449425
Alpha-enolase (Eno1) / Gamma-enolase (Eno2)	GNPTVEVDLYtAK	pT26 / pT26	11713, 12165, 11398, 11783, 11240, 15982, 12271, 12052, 11543, 15866, 12062	0.845853	0.103468			0.903354	0.253328	0.98434	1.01566									0.79832	0.947302	0.791938										0.79832	0.947302	0.791938	0.832321	0.722229	0.737765	1.16238	1.34401	0.79832	0.947302	0.791938
Transferrin receptor protein 1 (Tfrc)	SAFSNLFGGEPLSYtR	pT21	16345, 16066, 15966	1.31353	0.104177			0.998335	0.986942	1.02329	0.976706									1.21164	1.52219	1.20676										1.21164	1.52219	1.20676	1.44173	1.20234	1.28996	1.09906	1.18485	1.21164	1.52219	1.20676
Prelamin-A/C (Lmna)	SGAQASSTPLsPTR	pS22	6421	0.709766	0.104461			1.32542	0.512557	1.14709	0.852913									0.799351	0.635441	0.694505										0.799351	0.635441	0.694505	0.484091	0.785246	1.55287	0.971679	0.726907	0.799351	0.635441	0.694505
1-phosphatidylinositol 4,5-bisphosphate phosphodiesterase gamma-2 (Plcg2)	EFNVNENQLQLyQEK	pY1245	16996, 11597	1.30419	0.104562			0.836132	0.171698	1.10847	0.891533									1.14556	1.41044	1.35658										1.14556	1.41044	1.35658	1.28913	1.01021	0.97208	1.36672	1.24597	1.14556	1.41044	1.35658
Leupaxin (Lpxn)	VQLVYATNIQEPNVySEVQEPK	pY72	13474, 13571, 13467	0.872035	0.104892			1.01943	0.819571	1.04455	0.955449									0.882174	0.926169	0.807761										0.882174	0.926169	0.807761	1.00227	0.868523	0.796139	1.13525	1.35447	0.882174	0.926169	0.807761
Protein-tyrosine kinase 2-beta (Ptk2b)	YIEDEDyyKASVTR	pY579, pY580	9384, 9599, 12797, 9279	0.487026	0.105739			1.66581	0.323687	1.23858	0.761424									0.642524	0.286426	0.532128										0.642524	0.286426	0.532128	0.333904	0.837203	1.26277	1.25206	0.762716	0.642524	0.286426	0.532128
Tyrosine-protein kinase Lyn (Lyn)	VIEDNEyTAR	pY397	6825, 13883, 14011, 6718	0.6862	0.106123	0.557729	0.0206179					0.932179	1	0.923288	1.23257	1.1173	0.42349	1.19418	1				1.2942	1.03888	0.553286	0.232484	0.443097	0.464158	0.655872	0.441447	0.538852												1.2942	1.03888	0.553286	0.232484	0.443097	0.464158	0.655872
Serine/arginine repetitive matrix protein 2 (Srrm2)	sRtPLLPR	pS1984, pT1986	9393, 9286	1.30601	0.10639			0.90093	0.316209	1.05683	0.94317									1.12727	1.32414	1.46662										1.12727	1.32414	1.46662	1.25509	1.06898	1.20579	1.10723	1.44433	1.12727	1.32414	1.46662
14 kDa phosphohistidine phosphatase (Phpt1)	YPDYEVTWADDGy	pY124	14497	1.57355	0.106421			0.988679	0.940088	1.04089	0.959113									1.23172	1.89963	1.58929										1.23172	1.89963	1.58929	1.68063	1.33394	1.65262	1.12305	1.29862	1.23172	1.89963	1.58929
SRSF protein kinase 1 (Srpk1)	GSAPHSESDIPEQEEEILGsDDDEQEDPNDYcK	pS51, cmC63	16017	1.46409	0.106708			0.885165	0.474948	0.96374	1.03626									1.32443	1.29209	1.77576										1.32443	1.29209	1.77576	1.33854	1.52411	1.02524	1.0292	1.14958	1.32443	1.29209	1.77576
CREB-regulated transcription coactivator 1 (Crtc1)	QADScPyGTVYLSPPADTSWR	cmC131, pY133	11869	0.596791	0.109239			1.21761	0.300791	0.828041	1.17196									0.768388	0.58714	0.434844										0.768388	0.58714	0.434844	0.627754	0.750194	0.802024	0.643658	0.830023	0.768388	0.58714	0.434844
Erythropoietin (Epo)	AIsGLR	pS126	8693	0.802061	0.109444			1.16293	0.528439	1.10589	0.894108									0.810505	0.746811	0.848869										0.810505	0.746811	0.848869	0.626603	0.899199	1.27242	1.1368	0.870246	0.810505	0.746811	0.848869
Ubiquitin-associated protein 2-like (Ubap2l)	SAYNSySWGAN	pY1102	10032	0.778538	0.111488							1.23078	0.703371	1.0929	0.788736	1							0.967317	0.60199	0.676928	0.646019	0.857021																0.967317	0.60199	0.676928	0.646019	0.857021
Ubiquitin-associated protein 2-like (Ubap2l)	STSAPQMsPGSSDNQSSSPQPAQQK	pS487	7376, 7373	0.517368	0.11155			1.34986	0.527721	1.21662	0.783376									0.694667	0.312586	0.54485										0.694667	0.312586	0.54485	0.369377	0.566622	1.15913	1.09521	0.479259	0.694667	0.312586	0.54485
Glycogen synthase kinase-3 alpha (Gsk3a) / Glycogen synthase kinase-3 beta (Gsk3b)	GEPNVsYIcSR	pS278, cmC281 / pS215, cmC218	9857, 10373, 10118, 9847, 8966, 8333, 16142, 9231, 6926, 13711, 6927, 9488, 15766, 11544, 8857, 6810, 6811, 8995, 16036, 8868, 9383, 8232, 8105, 8879, 8880, 9007, 6706, 6707, 9138, 9269, 16310, 15928, 9018, 12348, 9404, 8895, 8768, 8769, 7745, 11971, 7618, 8645, 8646, 8007, 8515, 9157, 7367, 9295, 15830, 16470, 7039, 8665, 16986, 11228, 15965, 8540, 8541, 7261, 7262, 9955, 10852, 16357, 11109, 10…	1.20037	0.112165	0.760513	0.0075301	0.739375	0.204579	1.06533	0.934671	1.17908	0.90501	0.948051	1.06703	1	0.806857	1	1.00717	1.03271	0.519759	1.00323	1.56641	1.37919	1.33542	1.52572	1.50355	0.843553	0.889412	0.767528	0.604796	1.03271	0.519759	1.00323	0.581626	0.989722	1.06811	0.99126	0.92572	1.03271	0.519759	1.00323	1.56641	1.37919	1.33542	1.52572	1.50355	0.843553	0.889412
Caskin-2 (Caskin2)	NTyNQTALDIVNQFTTSQASR	pY253	15979, 19052, 23216, 23313, 23410, 16086, 16249	1.16632	0.114875			1.171	0.192104	0.983836	1.01616	1	0.925957	1.29434	0.872933	1.02339				1.19498	1.44058	1.40994			1.12569	1.09135	0.851961					1.19498	1.44058	1.40994	1.50447	1.42227	1.23878	1.1842	1.40783	1.19498	1.44058	1.40994			1.12569	1.09135	0.851961
RNA-binding protein Raly (Raly)	LPAPQEDTAsEAGTPQGEVQTR	pS270	10384, 10285	0.809306	0.115053			1.19903	0.305046	1.02258	0.977424									0.702698	0.795701	0.929518										0.702698	0.795701	0.929518	0.75125	0.994324	1.16558	0.903133	0.929344	0.702698	0.795701	0.929518
Insulin receptor substrate 2 (Irs2)	ASSPAESSPEDSGymR	pY734, oxM735	5216	0.494439	0.115409			1.65052	0.323448	1.2251	0.774897									0.610454	0.250746	0.622118										0.610454	0.250746	0.622118	0.454594	0.676585	1.31706	0.972025	0.629425	0.610454	0.250746	0.622118
Mitogen-activated protein kinase 3 (Mapk3)	IADPEHDHtGFLtEYVATR	pT199, pT203	18169, 17626	1.491	0.115485			1.20764	0.488064	0.826061	1.17394									1.52023	1.71929	1.23349										1.52023	1.71929	1.23349	2.55242	1.52732	1.32203	0.919698	0.879286	1.52023	1.71929	1.23349
Tyrosine-protein kinase ABL2 (Abl2)	VyVTAESR	pY231	7565, 5327	0.68264	0.115687			1.27197	0.550902	1.15921	0.840787									0.810411	0.623967	0.613543										0.810411	0.623967	0.613543	0.54955	0.63273	1.42262	0.890807	0.715937	0.810411	0.623967	0.613543
Nucleolar RNA helicase 2 (Ddx21)	SNSSDAPGEESSsEtEKEIPVEQK	pS245, pT247	13446, 13551	0.707547	0.117168			1.27337	0.221683	1.07944	0.920558									0.808971	0.521485	0.792184										0.808971	0.521485	0.792184	0.711205	1.02091	0.970789	1.15294	0.951728	0.808971	0.521485	0.792184
Arf-GAP domain and FG repeat-containing protein 1 (Agfg1)	GTPSQsPVVGR	pS181	5798	0.681931	0.118034			1.36861	0.44311	1.16237	0.837627									0.566689	0.786578	0.692525										0.566689	0.786578	0.692525	0.54939	0.751721	1.49877	1.01098	0.803036	0.566689	0.786578	0.692525
Phosphatidylinositol 3-kinase regulatory subunit beta (Pik3r2)	EYDQLYEEyTR	pY461	13772	1.22265	0.119324							1.04811	0.716846	0.808716	1.30935	1							1.221	1.04147	1.11449	1.14255	1.45073																1.221	1.04147	1.11449	1.14255	1.45073
DNA helicase B (Helb)	SNLyTAVK	pY701	7164	0.57153	0.119389			1.23734	0.62442	1.14344	0.856559									0.725949	0.314708	0.673931										0.725949	0.314708	0.673931	0.373795	0.622263	1.12547	1.02745	0.619615	0.725949	0.314708	0.673931
Filamin-B (Flnb)	MDGtYAcSYTPLK	pT703, cmC706	10214	0.63711	0.11961			0.987249	0.95219	0.897854	1.10215									0.63585	0.436779	0.838702										0.63585	0.436779	0.838702	0.560152	0.731938	0.59487	1.07654	1.36615	0.63585	0.436779	0.838702
Protein-tyrosine kinase 2-beta (Ptk2b)	SPLTPEKEAGyTEFTGPPQKPPR	pY849	13089, 13190, 13417, 18320, 13300, 12991	0.839716	0.119724	1.0676	0.417827	0.969349	0.780816	0.886398	1.1136						0.84733	1	1.12674	0.668832	0.863624	0.797607						1.01138	1.09212	1.06766	1.02641	0.668832	0.863624	0.797607	0.811403	0.854868	0.762999	1.15108	1.31741	0.668832	0.863624	0.797607						1.01138	1.09212
Apolipoprotein B receptor (Apobr)	GQEETSGAPDLsPER	pS484	7699	0.573819	0.119801			1.43661	0.384389	1.14118	0.858825									0.795761	0.347397	0.578298										0.795761	0.347397	0.578298	0.448447	0.808635	1.21599	1.08695	0.582653	0.795761	0.347397	0.578298
General transcription factor IIF subunit 1 (Gtf2f1)	GTsRPGtPSAEAASTSSTLR	pS385, pT389	7593	0.675079	0.119919			1.33893	0.399507	1.01061	0.989391									0.772407	0.443034	0.809796										0.772407	0.443034	0.809796	0.519717	0.936119	1.25582	0.792946	0.643203	0.772407	0.443034	0.809796
Tensin-like C1 domain-containing phosphatase (Tenc1)	GPLDGsPYAQVQR	pS481	15872, 6776, 15988	0.710343	0.119955	0.626264	0.0181471	1.13897	0.642161	1.04587	0.95413						1	0.953225	1.40499	0.887359	0.368661	1.14734						0.641578	0.78844	0.546504	0.67845	0.887359	0.368661	1.14734	0.670145	0.939635	0.991292	1.08021	0.801115	0.887359	0.368661	1.14734						0.641578	0.78844
FYN-binding protein (Fyb)	TTAVEIDyDsLKRK	pY559, pS561	11392, 16000, 18723, 11177, 12252, 18617, 16188, 11582	1.45405	0.120483	1.73342	0.00411747	0.626811	0.126517	0.941825	1.05817						1	1.63997	0.961353	1.43563	1.28608	1.32942						2.46453	2.04386	1.97593	1.80589	1.43563	1.28608	1.32942	0.993171	1.02424	1.04566	0.851407	0.967174	1.43563	1.28608	1.32942						2.46453	2.04386
Chromosome alignment-maintaining phosphoprotein 1 (Champ1)	RPGPPLsPEIR	pS416	9465	1.52708	0.121918			0.686098	0.0615659	0.828793	1.17121									1.59369	1.21699	1.77057										1.59369	1.21699	1.77057	0.892425	1.04906	1.20171	1.18044	1.55361	1.59369	1.21699	1.77057
Phosphoglycerate kinase 1 (Pgk1)	ELNyFAK	pY196	15328, 20354, 15938, 14758, 14984, 20459, 14543, 15439, 15090, 14652, 14871, 14424, 15835, 20251, 20568, 15198	1.2676	0.122161	0.737296	0.00106485	0.644124	0.174586	0.993454	1.00655	1	0.966197	1.03993	0.944622	1.0208	1	0.753932	1.11329	0.820001	0.524523	0.808615	1.81606	1.71255	1.55683	1.62265	1.59959	0.763688	0.759341	0.774765	0.642122	0.820001	0.524523	0.808615	0.643166	0.835445	0.931383	1.08331	0.990816	0.820001	0.524523	0.808615	1.81606	1.71255	1.55683	1.62265	1.59959	0.763688	0.759341
G patch domain-containing protein 4 (Gpatch4)	QGTAIGsEEEEAAGESGPR	pS258	8450, 8461	0.670344	0.122294			1.16501	0.65895	1.17099	0.829014									0.716708	0.537534	0.756789										0.716708	0.537534	0.756789	0.371663	0.834688	1.13652	0.918602	0.602767	0.716708	0.537534	0.756789
Prohibitin (Phb)	IyTSIGEDYDER	pY107	14467, 9463	0.730272	0.1228			1.16332	0.328537	1.07585	0.92415									0.808898	0.555218	0.8267										0.808898	0.555218	0.8267	0.73142	0.877016	0.940194	1.02449	1.15758	0.808898	0.555218	0.8267
Glycogen synthase kinase-3 alpha (Gsk3a) / Glycogen synthase kinase-3 beta (Gsk3b)	GEPNVSyIcSR	pY279, cmC281 / pY216, cmC218	10369, 8065, 6149, 11660, 13069, 16534, 12182, 9367, 10267, 17695, 12960, 11555, 15657, 16425, 12073, 9006, 11063, 16187, 11458, 16070, 8006, 8652, 17104, 12497, 12627, 11351, 13657, 13402, 10590, 9954, 17255, 17000, 8424, 11753, 8040, 10862, 11759, 12274, 9846, 10616, 16889, 10749	1.16295	0.123204	0.779427	0.00493135	0.798876	0.262677	1.02588	0.974118	1.16764	0.954459	0.966117	1.04946	1	0.823096	1.04048	1	1.02403	0.560227	0.981791	1.44835	1.34125	1.28004	1.44213	1.44263	0.947453	0.925785	0.721443	0.691344	1.02403	0.560227	0.981791	0.641131	1.02558	1.1208	1.01347	0.840274	1.02403	0.560227	0.981791	1.44835	1.34125	1.28004	1.44213	1.44263	0.947453	0.925785
Microtubule-actin cross-linking factor 1 (Macf1)	EQGSHyETAGNLLSER	pY2930	7354, 15892	1.40535	0.123702	1.20862	0.192267	1.19739	0.639171	0.765916	1.23408						0.963235	1	1.09463	1.38343	0.817529	2.02799						1.45749	1.35551	1.36415	0.948173	1.38343	0.817529	2.02799	0.658812	1.80812	2.63975	0.682979	0.3074	1.38343	0.817529	2.02799						1.45749	1.35551
Probable ATP-dependent RNA helicase DDX20 (Ddx20)	HyTGPEAQTGNPQNGFVR	pY617	8045	0.685912	0.123759			1.31751	0.230764	1.15961	0.840391									0.558995	0.706713	0.792029										0.558995	0.706713	0.792029	0.631407	1.08281	0.996864	1.09384	0.785273	0.558995	0.706713	0.792029
DNA replication licensing factor MCM3 (Mcm3)	ASEDEsDLEDEEEKSQEDTEQK	pS672	12153	0.600044	0.1247			1.68908	0.126625	0.975111	1.02489									0.772129	0.31028	0.717722										0.772129	0.31028	0.717722		1.09164	0.935405	0.819443	0.68326	0.772129	0.31028	0.717722
Lamina-associated polypeptide 2, isoforms alpha/zeta (Tmpo) / Lamina-associated polypeptide 2, isoforms beta/delta/epsilon/gamma (Tmpo)	GPPDFssDEEREPTPVLGSGASVGR	pS66, pS67 / pS66, pS67	17064, 16962, 17175	1.39438	0.125128			0.860941	0.393024	0.998997	1.001									1.19142	1.67438	1.31734										1.19142	1.67438	1.31734	1.46338	1.16233	0.975719	0.990024	1.14188	1.19142	1.67438	1.31734
Nucleolar protein 56 (Nop56)	EELAsDLEEmATSSAK	pS513, oxM518	17792	1.51701	0.126182			0.804368	0.229088	0.739816	1.26018									1.30729	1.71181	1.53193										1.30729	1.71181	1.53193	1.06023	1.56684	1.03364	1.49607	1.52891	1.30729	1.71181	1.53193
Insulin receptor substrate 2 (Irs2)	APcScSGDNDQyVLmSSPVGR	cmC805, cmC807, pY814, oxM817	9771, 10354, 10675, 12181, 9144, 9975, 10232, 10780	1.14211	0.126821			1.18823	0.158687	1.13265	0.867348	1.05465	0.736287	1	1.09399	0.793912				1.30105	0.90667	1.01177	1.07614	0.976678	0.955466	1.12746	1.36243					1.30105	0.90667	1.01177	1.59776	1.24597	1.04074	1.02813	1.16753	1.30105	0.90667	1.01177	1.07614	0.976678	0.955466	1.12746	1.36243
GRB10-interacting GYF protein 1 (Gigyf1)	EVESPyDVHDYIR	pY936	9116	1.50263	0.126862			1.0159	0.92518	1.25864	0.741355									1.61824	1.28223	1.60741										1.61824	1.28223	1.60741	1.92443	1.45502	1.20013	1.41049	1.1132	1.61824	1.28223	1.60741
Actin-related protein 2/3 complex subunit 3 (Arpc3)	DTDIVDEAIyYFK	pY47	21141	1.49893	0.1275			0.938087	0.697939	1.01015	0.989855									1.48538	1.82526	1.18615										1.48538	1.82526	1.18615	1.64015	1.36054	1.21768	1.06057	1.15342	1.48538	1.82526	1.18615
Nuclear export mediator factor Nemf (Nemf)	NPYLLsEEEDGDGDASIENSDAEAPK	pS417	17043	1.19519	0.128351			0.957488	0.597683	1.04941	0.95059									1.16728	1.32204	1.09625										1.16728	1.32204	1.09625	1.24219	1.15145	1.03949	0.933656	1.19683	1.16728	1.32204	1.09625
60S acidic ribosomal protein P0 (Rplp0)	AEAKEEsEEsDEDmGFGLFD	pS304, pS307, oxM311	25827, 28517, 25998	1.32485	0.128858			0.991647	0.959677	0.972269	1.02773									1.23359	1.56241	1.17854										1.23359	1.56241	1.17854	1.57454	1.36472	1.00208	1.1023	1.48262	1.23359	1.56241	1.17854
Tyrosine-protein kinase Tec (Tec)	YVLDDQYtSSSGAK	pT519	8481	0.530965	0.129282			1.43468	0.446895	1.18006	0.819941									0.597638	0.261043	0.734215										0.597638	0.261043	0.734215	0.33085	0.814361	1.14008	0.833397	0.549488	0.597638	0.261043	0.734215
FYN-binding protein (Fyb)	SYLVDNDGEIyDDIADGcIYDND	pY807, cmC814	16461	3.12343	0.129818			0.626757	0.231493	1.17465	0.825352									1.99621	4.63804	2.73603										1.99621	4.63804	2.73603	2.4636	1.75917	1.65012	0.945409	0.735827	1.99621	4.63804	2.73603
Alpha-ketoglutarate-dependent dioxygenase alkB homolog 3 (Alkbh3)	EDVtYPQPR	pT126	6571, 4535	0.599118	0.129828			1.41417	0.442268	1.17879	0.821208									0.737339	0.385102	0.674912										0.737339	0.385102	0.674912	0.463146	0.709854	1.36877	1.02584	0.630116	0.737339	0.385102	0.674912
Phosphoglycerate mutase 1 (Pgam1) / Phosphoglycerate mutase 2 (Pgam2)	HyGGLTGLNK	pY92 / pY92	17287, 17546, 17549, 8081, 18074, 17441, 17442, 18211, 8227, 18094, 17968, 16819, 18357, 17974, 16821, 17342, 17344, 16327, 17863, 17864, 18250, 16715, 17099, 16719, 7634, 17495, 17241, 16987, 17757, 17758, 18399, 16608, 16226, 16104, 17388, 16112, 16880, 17138, 17651, 17011, 17653, 17014, 15997	1.29945	0.132222	0.798746	0.0100599	0.657509	0.251021	1.0999	0.900102	1	0.986947	1.04306	0.987182	1.07386	1.18767	0.791758	1	0.83057	0.398026	0.819989	2.09955	1.80938	1.49141	1.76834	1.72933	0.830922	0.822497	0.828068	0.762564	0.83057	0.398026	0.819989	0.493076	0.946198	1.142	1.23683	1.02844	0.83057	0.398026	0.819989	2.09955	1.80938	1.49141	1.76834	1.72933	0.830922	0.822497
Tyrosine-protein kinase SYK (Syk)	KPAPPQGSRPESTVSFNPyEPTGGPWGPDR	pY317	13184, 13318, 18826, 18701, 19085, 18323, 13717, 18977, 18722, 13604, 18984, 19240, 13485, 19120, 19250, 18616, 18873, 18746, 18491, 19387, 13379, 19142, 19016, 18512, 18641, 18388, 13274, 19036, 18910, 19937, 18661, 18534, 18406, 13423, 18931, 19317, 18805, 18555, 18301, 18430	1.31456	0.132694	0.883669	0.542131	0.836206	0.535193	1.01463	0.985371	1.21601	1	0.70479	1.03321	0.837527	1.67422	0.694112	1	0.887843	0.960511	0.914086	1.82235	1.37413	1.05802	2.61283	1.40164	0.988783	0.795759	1.24298	0.654649	0.887843	0.960511	0.914086	1.04446	1.07312	1.23287	1.21446	1.48592	0.887843	0.960511	0.914086	1.82235	1.37413	1.05802	2.61283	1.40164	0.988783	0.795759
Protein-tyrosine kinase 2-beta (Ptk2b)	SPLTPEKEAGYtEFTGPPQKPPR	pT850	13252, 13148	0.837918	0.133356			1.05369	0.477175	0.931115	1.06888									0.744424	0.886173	0.883156										0.744424	0.886173	0.883156	0.872236	0.945239	0.831237	1.19601	1.25425	0.744424	0.886173	0.883156
Plectin (Plec)	LTAEDLyEAR	pY3797	14008, 9258, 9155, 9175	0.728981	0.135394			1.06889	0.658666	1.04817	0.951826									0.818208	0.530083	0.838652										0.818208	0.530083	0.838652	0.715817	0.834335	0.787442	1.0542	1.28752	0.818208	0.530083	0.838652
Talin-1 (Tln1)	LLGEIAQGNENyAGIAAR	pY1116	13154, 18695, 19176, 19049, 13085, 18924, 18989, 18798, 12941, 19421, 19441, 12878, 13296, 12978, 13043, 13268, 18866, 19576, 19325	1.08045	0.136082			1.16016	0.0805216	0.987493	1.01251	1.02159	0.898284	0.995629	1.00227	1				0.959654	1.27018	1.19578	0.919161	1.12906	0.941335	1.04893	1.078					0.959654	1.27018	1.19578	1.39018	1.19823	1.12792	1.0396	1.21151	0.959654	1.27018	1.19578	0.919161	1.12906	0.941335	1.04893	1.078
Sister chromatid cohesion protein PDS5 homolog A (Pds5a)	SAGTETGSNINANSELsPSAGSR	pS1174	7979, 7988	0.736871	0.136271			0.841627	0.354363	1.09681	0.903194									0.83934	0.57071	0.800562										0.83934	0.57071	0.800562	0.508895	0.592555	0.75906	1.02824	0.764381	0.83934	0.57071	0.800562
60S ribosomal protein L10a (Rpl10a)	DTLyEAVR	pY11	7212, 9682, 8594, 12854, 16920, 8699, 17023	0.69261	0.138094	0.717702	0.416371	0.806736	0.371237	1.23723	0.762766	2.67445	0.966379	0.803734	2.68947	1	0.777142	1	1.39336	0.701345	0.484183	0.698427	0.774481	1.06676	1.09546	1.03427	1.42743	1.01102	1.10537	0.700626	1.05861	0.701345	0.484183	0.698427	0.466145	0.709142	1.0549	0.681149	0.617671	0.701345	0.484183	0.698427	0.774481	1.06676	1.09546	1.03427	1.42743	1.01102	1.10537
Histone deacetylase 2 (Hdac2)	IAcDEEFsDsEDEGEGGRR	cmC417, pS422, pS424	10243, 10140	0.658848	0.138989			1.46723	0.310933	1.12848	0.871524									0.82462	0.452974	0.698949										0.82462	0.452974	0.698949	0.617271	0.850986	1.4318	0.959147	0.810077	0.82462	0.452974	0.698949
Pyruvate kinase PKM (Pkm)	LNFSHGTHEyHAETIK	pY83	20707, 21510	1.09381	0.139254							1	0.889108	0.974973	1.15147	1.07929							1.19873	1.18849	1.10585	1.08264	0.997084																1.19873	1.18849	1.10585	1.08264	0.997084
Prohibitin (Phb)	IYtSIGEDYDER	pT108	9449	0.618659	0.139442			1.15275	0.640186	1.03776	0.962245									0.769429	0.326429	0.760118										0.769429	0.326429	0.760118	0.527003	0.68361	0.928861	1.19903	1.1384	0.769429	0.326429	0.760118
Vimentin (Vim)	SLYSSSPGGAYVtR	pT63	7047	0.559	0.140103			1.18519	0.654716	0.994799	1.0052									0.788603	0.224073	0.664324										0.788603	0.224073	0.664324	0.413	0.728548	0.846014	1.32789	0.916733	0.788603	0.224073	0.664324
Eukaryotic translation initiation factor 3 subunit C (Eif3c)	QPLLLsEDEEDTKR	pS39	14521, 14612, 14317, 14422	1.28044	0.140629			0.851962	0.241153	0.967478	1.03252									1.2087	1.49186	1.14077										1.2087	1.49186	1.14077	1.21236	1.13636	0.923942	1.09014	1.29093	1.2087	1.49186	1.14077
Fatty acid synthase (Fasn)	VTAIyIDPATHR	pY1057	9475	1.4955	0.140819			0.729643	0.155429	0.950901	1.0491									1.12972	1.58377	1.773										1.12972	1.58377	1.773	0.831349	1.19607	1.24611	1.14707	1.36895	1.12972	1.58377	1.773
Serine/threonine-protein kinase ICK (Ick)	SRPPYTDyVSTR	pY159	11681, 12325, 12552, 12008, 13131, 12433, 12114, 7698, 12662, 12215, 12922, 13023	1.36036	0.142277	0.651874	0.0346781	0.57746	0.212194	1.13262	0.867381	1.13904	0.924132	0.817342	1	1.05357	1.16554	0.409621	1	0.543192	0.322548	0.757612	1.70672	1.83216	1.83636	1.97097	1.8532	0.819604	0.756967	0.588912	0.513771	0.543192	0.322548	0.757612	0.362651	0.844567	1.03378	0.894627	0.703854	0.543192	0.322548	0.757612	1.70672	1.83216	1.83636	1.97097	1.8532	0.819604	0.756967
RNA-binding protein Raly (Raly)	LPAPQEDTAsEAGtPQGEVQTR	pS270, pT274	13580	0.70375	0.142638			1.20991	0.247468	1.17385	0.82615									0.657842	0.633631	0.819777										0.657842	0.633631	0.819777	0.668203	0.961191	0.925023	1.1718	0.71419	0.657842	0.633631	0.819777
E3 ubiquitin-protein ligase ZNRF2 (Znrf2)	AYsGSDLPSGTGSGGGGADGAR	pS18	8339	0.615165	0.14278			1.83679	0.267762	1.1525	0.847504									0.725165	0.370357	0.749971										0.725165	0.370357	0.749971	0.513649	1.05006	1.82608	0.938216	0.591113	0.725165	0.370357	0.749971
Osteoclast-stimulating factor 1 (Ostf1)	TLSNAEDYLDDEDsD	pS214	19223	1.13967	0.143282			1.02676	0.724721	0.994794	1.00521									1.15496	1.22602	1.03803										1.15496	1.22602	1.03803	1.15406	1.27993	1.07652	1.22244	1.26396	1.15496	1.22602	1.03803
Calponin-3 (Cnn3)	GMSVyGLGR	pY261	8250	1.33719	0.143387			0.877555	0.308208	1.13008	0.869919									1.53746	1.1615	1.31261										1.53746	1.1615	1.31261	1.34578	1.11954	1.05505	0.796753	0.948188	1.53746	1.1615	1.31261
Eukaryotic translation initiation factor 3 subunit L (Eif3l)	QDLAyER	pY36	6323	0.72663	0.144249			1.27718	0.420538	1.16866	0.831339									0.657938	0.707329	0.814622										0.657938	0.707329	0.814622	0.648157	0.774447	1.3615	0.547504	0.423919	0.657938	0.707329	0.814622
Citron Rho-interacting kinase (Cit)	ALGyLGR	pY426	8174	0.709426	0.144931			1.12915	0.698662	1.07077	0.929227									0.835112	0.495826	0.79734										0.835112	0.495826	0.79734	0.438804	0.870692	1.09364	1.31008	0.856825	0.835112	0.495826	0.79734
Mitogen-activated protein kinase 1 (Mapk1)	VADPDHDHTGFLTEYVAtR	pT188	19011, 22245, 22637, 11697, 23922, 17266, 23345, 10936, 12537, 23999	1.27097	0.145076			0.836814	0.435812	0.981793	1.01821	0.940077	1.30915	0.689344	1.25393	1				0.976545	1.24498	1.37487	1.90142	0.674641	1.46568	1.84894	0.960289					0.976545	1.24498	1.37487	1.16982	1.15911	0.94951	1.04516	1.07637	0.976545	1.24498	1.37487	1.90142	0.674641	1.46568	1.84894	0.960289
SH3 and cysteine-rich domain-containing protein 2 (Stac2)	VDPVyETLR	pY205	9660	1.45958	0.145491			0.942334	0.667366	0.958175	1.04183									1.78682	1.16421	1.42771										1.78682	1.16421	1.42771	1.3403	1.41539	1.37054	1.10901	1.07909	1.78682	1.16421	1.42771
Eukaryotic translation initiation factor 3 subunit B (Eif3b)	AKPAAQSEEETATsPAAsPTPQSAER	pS75, pS79	7080, 7077	0.462136	0.145572			2.00736	0.42467	1.32268	0.677323									0.650289	0.293326	0.442794										0.650289	0.293326	0.442794	0.262957	0.581183	1.93888	0.786862	0.368242	0.650289	0.293326	0.442794
NSFL1 cofactor p47 (Nsfl1c)	LGAAPEEEsAYVAGERR	pS165	7310	0.671949	0.145731			1.65554	0.332113	1.12738	0.87262									0.675653	0.484331	0.855863										0.675653	0.484331	0.855863	0.426899	1.15208	1.75835	1.2163	1.11332	0.675653	0.484331	0.855863
Macrophage colony-stimulating factor 1 receptor (Csf1r)	DIMNDSNyVVK	pY807	19714, 11142, 13736, 15689, 13612, 10096, 19857, 13969, 13844, 14005, 14198, 13399, 13620, 14430, 13502	1.33836	0.146539	1.65146	0.0333579	0.690201	0.287548	0.952456	1.04754	0.628341	1	1.18145	0.847939	1.01405	1	1.87056	0.710009	1.13081	0.721466	1.19856	1.37058	1.24154	1.34827	1.09817	1.27454	2.96524	1.73939	2.33282	1.0072	1.13081	0.721466	1.19856	0.860764	1.16186	0.818519	1.01886	0.871142	1.13081	0.721466	1.19856	1.37058	1.24154	1.34827	1.09817	1.27454	2.96524	1.73939
Hepatocyte growth factor-regulated tyrosine kinase substrate (Hgs)	AEPTPLASSAPPAGSLYSsPVNSSAPLAEDIDPELAR	pS310	15561, 15468	1.47894	0.147145			0.854618	0.26402	1.17013	0.829872									1.52011	1.73952	1.1772										1.52011	1.73952	1.1772	1.2308	1.31444	1.24655	0.646731	0.911258	1.52011	1.73952	1.1772
Glucose-6-phosphate 1-dehydrogenase X (G6pdx)	VQPNEAVyTK	pY401	15011, 15430, 15175, 8396, 7573, 8152, 14973	0.805795	0.147455	0.527832	0.00637853					0.869659	1.39415	1.28092	0.972437	1	0.740176	1	1.32467				1.05652	1.02412	1.22143	0.589692	0.683024	0.611716	0.666535	0.569975	0.462185												1.05652	1.02412	1.22143	0.589692	0.683024	0.611716	0.666535
Zinc finger CCCH-type antiviral protein 1 (Zc3hav1)	EAVySGVQSLR	pY508	17194, 7771	0.780837	0.148366	0.962513	0.765865	0.928809	0.75207	1.0753	0.9247						0.928411	1.40806	1	0.94266	0.493605	0.884009						1.01326	1.04536	0.907309	1.12918	0.94266	0.493605	0.884009	0.505207	0.903856	0.913097	0.746082	0.644996	0.94266	0.493605	0.884009						1.01326	1.04536
Bridging integrator 2 (Bin2)	ASGSGScNAPGsPEGSSQLcSPR	cmC425, pS430, cmC438	6944, 6931	0.572098	0.148704			1.64855	0.460872	1.14292	0.857083									0.753503	0.273828	0.688964										0.753503	0.273828	0.688964	0.367721	0.677791	1.78389	0.978435	0.43401	0.753503	0.273828	0.688964
Pumilio homolog 2 (Pum2)	QAsPTEVVER	pS181	7118	0.618075	0.149554			1.47415	0.346196	1.24765	0.75235									0.682893	0.506928	0.664404										0.682893	0.506928	0.664404	0.509151	0.802485	1.42177	0.899672	0.684641	0.682893	0.506928	0.664404
Suppressor of SWI4 1 homolog (Ppan)	ARADGDsDAEDPGAPPEAVGAGQPEDEEDDAEYFR	pS362	14817, 14794	0.836295	0.149669			1.13749	0.436782	0.96562	1.03438									0.714885	0.924554	0.869445										0.714885	0.924554	0.869445	1.16877	0.919682	0.765372	0.789256	1.11944	0.714885	0.924554	0.869445
Protein MEMO1 (Memo1)	YSYYDESQGEIyR	pY210	8398, 8399, 8305, 13045, 8277, 17685, 11484	0.857987	0.150452	1.33517	0.00707134	1.03504	0.873147	0.985366	1.01463	1.36814	1	0.945838	1.09275	0.851155	0.943116	1.11598	1	1.20287	0.326601	1.00038	0.952971	0.964711	0.675596	0.91595	0.749723	1.17784	1.34968	1.16646	1.61635	1.20287	0.326601	1.00038	0.535932	1.06389	1.14876	1.38101	1.17471	1.20287	0.326601	1.00038	0.952971	0.964711	0.675596	0.91595	0.749723	1.17784	1.34968
Thioredoxin-related transmembrane protein 1 (Tmx1)	KVEEEQEADEEDVsEEEAEDREGASK	pS245	12245	0.534723	0.151426			1.66183	0.240208	1.24924	0.750757									0.582648	0.304733	0.716786										0.582648	0.304733	0.716786	0.443338	1.04104	1.18147	1.29318	0.62472	0.582648	0.304733	0.716786
28 kDa heat- and acid-stable phosphoprotein (Pdap1)	KSLDsDEsEDEDDDYQQK	pS60, pS63	10037	0.744749	0.15296			1.30475	0.510072	1.1426	0.857402									0.862693	0.725372	0.646184										0.862693	0.725372	0.646184	0.413965	1.02502	1.47614	1.08771	0.585778	0.862693	0.725372	0.646184
Eukaryotic translation initiation factor 3 subunit B (Eif3b)	NGDyLcVK	pY514, cmC516	7938	0.60525	0.153659			1.26162	0.525925	1.25359	0.74641									0.713737	0.483349	0.618665										0.713737	0.483349	0.618665	0.415207	0.710249	1.16532	1.04089	0.772419	0.713737	0.483349	0.618665
Mitogen-activated protein kinase 3 (Mapk3)	IADPEHDHTGFLtEYVAtR	pT203, pT208	18937, 14666	1.4467	0.153801			1.3041	0.441762	0.715843	1.28416									1.58931	1.43551	1.31528										1.58931	1.43551	1.31528	2.90531	1.34495	1.40969	0.680194	0.912429	1.58931	1.43551	1.31528
Mitogen-activated protein kinase 3 (Mapk3)	IADPEHDHTGFLtEYVATR	pT203	16192, 14721, 14406, 18119, 13672, 13160, 16297, 13357, 14511, 18429, 14932, 15353, 15771, 15037, 27262	1.43817	0.153991			1.01631	0.921444	0.937263	1.06274									1.13448	1.43881	1.74122										1.13448	1.43881	1.74122	1.69579	1.47358	1.21552	0.969882	1.09717	1.13448	1.43881	1.74122
Signal transducing adapter molecule 2 (Stam2)	LVNEAPVYSVySK	pY374	11098	1.26268	0.154561			0.910787	0.452866	1.0141	0.985899									1.16507	1.14631	1.47666										1.16507	1.14631	1.47666	1.00309	1.15605	1.29095	1.00633	0.820998	1.16507	1.14631	1.47666
H-2 class I histocompatibility antigen, K-B alpha chain (H2-K1) / H-2 class I histocompatibility antigen, K-K alpha chain (H2-K1) / H-2 class I histocompatibility antigen, K-Q alpha chain (Fragment) (H2-K1) / H-2 class I histocompatibility antigen, K-W28 alpha chain (H2-K1)	GGDyALAPGSQTSDLSLPDcK	pY342, cmC358 / pY342, cmC358 / pY301, cmC317 / pY341, cmC357	11515, 17006	1.47685	0.155059			0.854593	0.37829	0.960149	1.03985									1.16631	1.83359	1.43065										1.16631	1.83359	1.43065	1.3977	1.31471	1.0739	0.981675	0.913661	1.16631	1.83359	1.43065
Nascent polypeptide-associated complex subunit alpha, muscle-specific form (Naca) / Nascent polypeptide-associated complex subunit alpha (Naca)	VQGEAVSNIQENTQTPtVQEESEEEEVDETGVEVK	pT2133 / pT161	17021	1.29582	0.155735			0.914391	0.611232	0.961179	1.03882									1.20744	1.53213	1.1479										1.20744	1.53213	1.1479	1.49084	1.12584	0.937989	0.956803	1.37838	1.20744	1.53213	1.1479
Cyclin-Y (Ccny)	SAsADNLILPR	pS326	15745	1.36245	0.156372			0.932367	0.663396	1.00201	0.997988									1.10127	1.61789	1.36818										1.10127	1.61789	1.36818	1.45911	1.32506	1.02673	0.871584	1.06723	1.10127	1.61789	1.36818
Calmodulin (Calm1)	VFDKDGNGyISAAELR	pY100	20291, 19269, 20197, 20039, 20072, 16520, 16874, 19884, 17295, 16786, 17107, 20502, 19165, 16990	1.26482	0.156755	1.07425	0.634668					0.847975	1	1.25855	0.716585	1.07667	1.02541	0.843183	1				1.22888	1.34999	1.39725	1.8254	1.10208	0.465597	0.656487	1.19658	1.27638												1.22888	1.34999	1.39725	1.8254	1.10208	0.465597	0.656487
Rho-associated protein kinase 2 (Rock2)	IyESIEEAK	pY722	16155	0.688219	0.158746			1.27303	0.489108	1.18844	0.811564									0.745852	0.548924	0.769881										0.745852	0.548924	0.769881	0.531229	0.76742	1.32971	0.773282	0.581367	0.745852	0.548924	0.769881
Eukaryotic translation initiation factor 3 subunit C (Eif3c)	QGTyGGYFR	pY879	8964	0.738834	0.158944			1.0997	0.745785	1.04955	0.95045									0.844349	0.529648	0.842505										0.844349	0.529648	0.842505	0.476134	0.849553	1.1118	0.872024	0.464114	0.844349	0.529648	0.842505
Proteasome subunit beta type-1 (Psmb1)	DVYtGDALR	pT216	6155	0.514473	0.15911			1.63266	0.281635	1.30628	0.693719									0.662284	0.331664	0.549471										0.662284	0.331664	0.549471	0.483576	0.731645	1.30466	0.896587	0.671817	0.662284	0.331664	0.549471
SWI/SNF complex subunit SMARCC2 (Smarcc2)	TLTDEVNsPDSDRR	pS283	7413	0.625515	0.159189			1.45122	0.366478	1.15044	0.849563									0.801613	0.373883	0.701049										0.801613	0.373883	0.701049	0.487751	0.897446	1.33809	0.917253	0.444359	0.801613	0.373883	0.701049
Actin, cytoplasmic 1 (Actb) / Actin, cytoplasmic 2 (Actg1)	DLyANTVLSGGTTmYPGIADR	pY294, oxM305 / pY294, oxM305	18307, 16582, 18039, 17868, 18159, 16113, 16245, 16375, 19448, 16697, 19674, 19803, 17917, 16478, 15999	1.09648	0.16039			1.07037	0.525772	1.09517	0.90483	1	1.06931	0.933626	1.05301	0.83325				1.0337	1.2959	1.20713	0.920143	0.98624	1.06216	1.20722	0.920471					1.0337	1.2959	1.20713	1.4363	1.01937	1.00949	1.117	1.29421	1.0337	1.2959	1.20713	0.920143	0.98624	1.06216	1.20722	0.920471
RNA-binding protein Raly (Raly)	GRLsPVPVPR	pS135	9240, 9349	1.55214	0.160694			0.778475	0.275143	0.950546	1.04945									1.35921	2.00803	1.28919										1.35921	2.00803	1.28919	1.31076	1.39648	0.917678	1.17473	1.38835	1.35921	2.00803	1.28919
FACT complex subunit SSRP1 (Ssrp1)	EGINPGYDDYADsDEDQHDAYLER	pS444	14529, 14274, 14212, 14423, 14311	1.14756	0.160835			0.867379	0.217958	1.00634	0.993661									1.02484	1.20045	1.21738										1.02484	1.20045	1.21738	1.1539	0.964727	0.867482	0.989216	1.09096	1.02484	1.20045	1.21738
E3 ubiquitin-protein ligase CBL-B (Cblb)	SNIPDLGIyLK	pY763	15219	1.47656	0.161774			0.894501	0.505145	0.970594	1.02941									1.27492	1.87464	1.28011										1.27492	1.87464	1.28011	1.1751	1.43044	1.3568	1.00045	0.867576	1.27492	1.87464	1.28011
60S acidic ribosomal protein P2 (Rplp2)	KEEsEEsDDDMGFGLFD	pS102, pS105	28898, 28687, 29072, 28691, 28980, 29014, 28791, 28792, 28895	1.16984	0.162263			0.920645	0.64434	0.979332	1.02067									1.1006	1.31045	1.09847										1.1006	1.31045	1.09847	1.33391	1.1479	0.749212	1.04444	1.3964	1.1006	1.31045	1.09847
Tyrosine-protein kinase BTK (Btk)	YVLDDEyTSSVGSK	pY551	9806, 9819, 14686	0.850227	0.163338			0.878722	0.519817	1.04958	0.950424	0.727843	1.00663	1.15898	0.960582	1				0.906812	0.436229	1.0944	0.645451	0.802352	0.976229	0.700932	1.09758					0.906812	0.436229	1.0944	0.533782	0.908771	0.75205	0.752628	0.75077	0.906812	0.436229	1.0944	0.645451	0.802352	0.976229	0.700932	1.09758
Suppressor of SWI4 1 homolog (Ppan)	ADGDsDAEDPGAPPEAVGAGQPEDEEDDAEYFR	pS362	16736, 16637	1.2726	0.16476			0.859051	0.382639	1.06751	0.932488									1.26464	1.46463	1.08854										1.26464	1.46463	1.08854	1.38091	0.894101	1.00469	0.854629	1.24523	1.26464	1.46463	1.08854
Vimentin (Vim)	FANyIDK	pY117	14983, 14353, 11158, 10525, 20509, 14878, 11050, 14251, 11564, 16307, 14772, 10421, 10944, 14148, 10564, 14667, 20816, 15315, 10199, 10840, 11353, 15197, 10465, 14562, 20711, 8173, 10736, 15089, 11252, 14457, 20606	1.3615	0.166767	0.817809	0.0453159	0.477325	0.166795	1.10611	0.893891	1.11113	1.03429	0.900842	1	0.935678	1	0.876285	1.26976	0.579235	0.288434	0.627546	2.18119	2.32235	2.12293	1.71155	1.75176	0.825339	0.976258	0.7674	0.741171	0.579235	0.288434	0.627546	0.350073	0.614924	1.00959	1.09742	0.832954	0.579235	0.288434	0.627546	2.18119	2.32235	2.12293	1.71155	1.75176	0.825339	0.976258
Cyclin-dependent kinase 6 (Cdk6)	ADQQYEcVAEIGEGAyGK	cmC15, pY24	16106, 10551	1.07716	0.166871			0.80087	0.00889228	1.02475	0.97525									1.05082	1.04435	1.13631										1.05082	1.04435	1.13631	0.929939	0.821424	0.836631	0.800429	1.06199	1.05082	1.04435	1.13631
Serine/arginine repetitive matrix protein 2 (Srrm2)	RQPsPQPsPR	pS2656, pS2660	4510	1.39985	0.167192			1.04208	0.923337	0.817936	1.18206									1.26111	1.66871	1.26972										1.26111	1.66871	1.26972	0.739539		2.17797	1.10441	1.29004	1.26111	1.66871	1.26972
ATP-dependent RNA helicase DDX3X (Ddx3x)	GDyDGIGGR	pY104	11819, 11916, 5212	0.807869	0.167966	0.578415	0.0229293					1.32462	1.61883	0.988693	1	0.808204	0.799402	1.07641	1				1.16587	1.12927	0.936034	0.623812	0.729685	0.635872	0.709422	0.629834	0.529635												1.16587	1.12927	0.936034	0.623812	0.729685	0.635872	0.709422
SH2B adapter protein 2 (Sh2b2)	AVENQYsFY	pS619	11890	0.815891	0.168538							1	0.801827	1.41809	1.18725	0.815239							1.01331	0.841043	0.853337	0.853576	0.699653																1.01331	0.841043	0.853337	0.853576	0.699653
Dual specificity tyrosine-phosphorylation-regulated kinase 2 (Dyrk2) / Dual specificity tyrosine-phosphorylation-regulated kinase 4 (Dyrk4)	VYtYIQSR	pT379 / pT378	7702, 10214, 7807	0.603426	0.168604			1.3487	0.49048	1.24683	0.753171									0.68927	0.417999	0.703008										0.68927	0.417999	0.703008	0.373148	0.790304	1.27806	0.883271	0.47414	0.68927	0.417999	0.703008
Eukaryotic translation initiation factor 5B (Eif5b)	TARPNSEAPLsGSEDADDSNK	pS137	7279	0.620355	0.169552			1.7414	0.369088	1.21622	0.783779									0.544263	0.488368	0.828434										0.544263	0.488368	0.828434	0.40825	0.917746	1.91487	0.919691	0.6838	0.544263	0.488368	0.828434
Annexin A5 (Anxa5)	LYDAyELKHALK	pY92	22457, 22322, 20444	1.20861	0.170961	0.972996	0.883356	1.0842	0.311593	0.970732	1.02927						1	0.52092	1.00905	1.10515	0.986457	1.27632						1.01205	0.827394	1.1275	0.689699	1.10515	0.986457	1.27632	1.18016	1.2447	1.13671	1.18174	1.47389	1.10515	0.986457	1.27632						1.01205	0.827394
Nucleolar and coiled-body phosphoprotein 1 (Nolc1)	GGSISVQVNSVKFDsE	pS701	16805	1.55643	0.171548			0.869842	0.616631	0.964856	1.03514									1.29271	2.03574	1.34084										1.29271	2.03574	1.34084	1.43486	1.80465	0.82204	1.13854	1.43692	1.29271	2.03574	1.34084
Vascular endothelial growth factor receptor 1 (Flt1)	TDyLSIIMDPDEVPLDEQcER	pY795, cmC811	17384, 17504	0.779868	0.172359			0.985118	0.929135	1.08266	0.917336									0.865927	0.614336	0.859342										0.865927	0.614336	0.859342	0.881847	0.833367	0.589571	0.698852	1.15989	0.865927	0.614336	0.859342
Calmodulin-1 (Calm1) / Calmodulin-1 (Calm1) / Calmodulin-1 (Calm1)	DGNGyISAAELR	pY100 / pY100 / pY100	7776, 7914, 7766, 10303	0.798382	0.17267			0.976463	0.883964	0.971922	1.02808									0.804679	0.646207	0.944259										0.804679	0.646207	0.944259	0.619905	0.809935	0.908932	1.05133	1.22316	0.804679	0.646207	0.944259
Elongation factor 1-delta (Eef1d)	LVPVGyGIR	pY238	10556	0.833186	0.173244			1.0571	0.595789	0.98879	1.01121									0.72942	0.972364	0.797776										0.72942	0.972364	0.797776	0.895435	0.805288	0.941549	0.91306	1.09248	0.72942	0.972364	0.797776
Thyroid hormone receptor-associated protein 3 (Thrap3)	ASVSDLsPR	pS243	7668, 7767	0.681823	0.176108			1.41943	0.308791	1.21407	0.785933									0.78547	0.561093	0.698907										0.78547	0.561093	0.698907	0.580144	0.926497	1.39676	1.06361	0.708052	0.78547	0.561093	0.698907
Proteasome subunit beta type-5 (Psmb5)	DAYSGGAVNLyHVR	pY236	15714	0.88461	0.176504							1.17561	1	0.837422	0.859752	1.04195							1.00005	0.757776	0.921852	0.783784	0.884164																1.00005	0.757776	0.921852	0.783784	0.884164
Bcl-2-associated transcription factor 1 (Bclaf1)	FHDsEGDDTEETEDYR	pS395	8147	0.701256	0.17801			1.44667	0.494875	1.19754	0.802465									0.768157	0.568103	0.767508										0.768157	0.568103	0.767508	0.301745	1.01204	1.72967	1.38583	0.687692	0.768157	0.568103	0.767508
60S acidic ribosomal protein P0 (Rplp0)	AEAKEEsEEsDEDMGFGLFD	pS304, pS307	28688, 28859, 28804, 28693, 28910	1.24611	0.180265			0.92431	0.660978	0.949322	1.05068									1.12701	1.45669	1.15462										1.12701	1.45669	1.15462	1.40007	1.22687	0.82843	1.11222	1.41339	1.12701	1.45669	1.15462
Vesicle-associated membrane protein 4 (Vamp4)	NLLEDDsDEEEDFFLR	pS30	25817, 25943	1.38397	0.181207			0.983538	0.917514	1.0333	0.966702									1.19057	1.72364	1.23771										1.19057	1.72364	1.23771	1.56897	1.35019	1.16441	0.998003	1.17329	1.19057	1.72364	1.23771
Protein PRRC2A (Prrc2a)	ETPPGGNLsPAPR	pS1002	7469	0.720112	0.183709			1.42504	0.374062	1.13951	0.860492									0.87454	0.541645	0.744151										0.87454	0.541645	0.744151	0.550504	0.975214	1.55284	1.02036	0.647604	0.87454	0.541645	0.744151
Tyrosine-protein kinase HCK (Hck)	IIEDNEyTAR	pY409	8321, 13442, 13668, 13189, 7208, 8427, 16944, 13776, 14002, 13299, 12693, 16728, 13567	0.826808	0.186387	0.625668	0.0678564	1.01726	0.942894	1.29512	0.704877	0.632938	1.26882	1.16786	0.907572	1	0.558862	1	1.46902	0.772035	0.488968	0.942873	1.02754	1.04158	1.15322	0.504167	0.705227	0.809437	0.726961	0.473734	0.67726	0.772035	0.488968	0.942873	0.433245	0.765117	1.32615	0.698241	0.32938	0.772035	0.488968	0.942873	1.02754	1.04158	1.15322	0.504167	0.705227	0.809437	0.726961
Heat shock protein HSP 90-beta (Hsp90ab1)	FyEAFSK	pY430	11834	0.732592	0.186403			1.05285	0.855858	1.00393	0.996073									0.950699	0.531394	0.715683										0.950699	0.531394	0.715683	0.490718	0.782514	1.0407	1.12225	0.903022	0.950699	0.531394	0.715683
Tyrosine-protein phosphatase non-receptor type 6 (Ptpn6)	GQESEyGNITYPPAVR	pY536	7936, 8195, 8068, 7945, 11663, 11157, 10527, 17832, 17833, 11049, 17323, 11562, 12079, 9399, 17470, 11457, 10946, 17220, 11344, 10839, 10719, 11367, 11242, 10735, 11760, 11257, 8061	0.856171	0.186516	0.931147	0.703492	0.820873	0.0835035	1.0693	0.930697	1.39923	0.855375	0.641051	1.44165	1	0.637759	1.42754	1	0.905574	1.04549	0.792876	0.881596	0.776437	0.856174	0.752758	0.848054	1.15681	1.05753	0.802251	1.04612	0.905574	1.04549	0.792876	0.804097	0.634365	0.754847	0.734781	0.648066	0.905574	1.04549	0.792876	0.881596	0.776437	0.856174	0.752758	0.848054	1.15681	1.05753
60 kDa heat shock protein, mitochondrial (Hspd1)	GYISPyFINTSK	pY227	12637	1.10077	0.189109			0.992514	0.922876	0.988946	1.01105									1.01863	1.17645	1.10723										1.01863	1.17645	1.10723	1.21016	0.98329	1.08414	1.36551	1.47594	1.01863	1.17645	1.10723
Filamin-C (Flnc)	LGsFGSITR	pS2234	17105, 17209	1.44133	0.189605			0.90654	0.601299	0.913312	1.08669									1.16994	1.82196	1.33209										1.16994	1.82196	1.33209	1.54238	1.30135	1.07612	1.18356	1.32301	1.16994	1.82196	1.33209
Serine/arginine repetitive matrix protein 2 (Srrm2)	RQPsPQPSPR	pS2656	4289	1.67994	0.189964			0.830969	0.596098	0.859181	1.14082									1.45391	2.27654	1.30937										1.45391	2.27654	1.30937	1.02471	0.984822	2.1784	0.784294	1.01255	1.45391	2.27654	1.30937
Focal adhesion kinase 1 (Ptk2)	yMEDSTYYK	pY608	17795, 12202, 11818, 17655, 12572, 11678	0.892731	0.190912	0.727891	0.00365983					1	1.28064	0.963924	1.02462	0.974433	1	1.09256	0.896829				0.974311	1.12501	1.1125	0.696453	0.741311	0.862806	0.775693	0.794159	0.677423												0.974311	1.12501	1.1125	0.696453	0.741311	0.862806	0.775693
Chromobox protein homolog 3 (Cbx3)	SLsDSESDDSK	pS95	7445	1.4286	0.190991			0.877505	0.690117	1.02367	0.976326									1.30002	1.81506	1.17071										1.30002	1.81506	1.17071	0.870663	0.922235	1.96791	0.94588	0.907852	1.30002	1.81506	1.17071
FYN-binding protein (Fyb)	TTAVEIDyDsLK	pY559, pS561	11848, 17757, 17758, 11959	1.2567	0.191012			0.825402	0.137956	0.974356	1.02564									1.08396	1.48036	1.20576										1.08396	1.48036	1.20576	1.06232	1.04694	1.00257	0.901908	0.977916	1.08396	1.48036	1.20576
Tyrosine-protein kinase Tec (Tec)	YVLDDQyTSSSGAK	pY518	9664, 8480, 12198, 12519, 12262, 12170, 9710, 12719, 12400, 12304, 12624, 11603, 11986, 12334, 12598, 12092	1.46456	0.191209			0.50028	0.205142	1.15842	0.841583	1.10665	0.938801	1	1.09559	0.951787				0.561057	0.326219	0.65351	2.03468	2.15793	2.76075	1.35169	2.02598					0.561057	0.326219	0.65351	0.436371	0.712091	1.07875	0.926642	0.516283	0.561057	0.326219	0.65351	2.03468	2.15793	2.76075	1.35169	2.02598
H/ACA ribonucleoprotein complex subunit DKC1 (Dkc1)	VVEEMsE	pS508	12433	1.40037	0.192257			1.00727	0.952709	0.810861	1.18914									1.52612	1.10289	1.57209										1.52612	1.10289	1.57209	1.28863	1.47341	1.46961	1.39269	1.68231	1.52612	1.10289	1.57209
GRB10-interacting GYF protein 1 (Gigyf1)	GLSLsPR	pS408	9868	1.20893	0.192838			1.01711	0.813528	1.14531	0.854691									1.30515	1.16182	1.15983										1.30515	1.16182	1.15983	1.18553	1.14291	1.36043	1.21157	0.977486	1.30515	1.16182	1.15983
Ubiquitin-associated protein 2-like (Ubap2l)	DGSLASNPYsGDLTK	pS879	8168, 8165	0.630532	0.193231			1.1593	0.716875	1.12343	0.876574									0.910969	0.373113	0.607515										0.910969	0.373113	0.607515	0.365467	0.750107	1.07736	1.08664	0.723937	0.910969	0.373113	0.607515
Serine/arginine repetitive matrix protein 2 (Srrm2)	sRtPPAIR	pS1972, pT1974	5982	0.621555	0.19348			1.12914	0.756768	1.1661	0.8339									0.327638	0.774792	0.762235										0.327638	0.774792	0.762235	0.33926	0.772377	0.993832	0.645224	0.826465	0.327638	0.774792	0.762235
Dual specificity tyrosine-phosphorylation-regulated kinase 1A (Dyrk1a) / Dual specificity tyrosine-phosphorylation-regulated kinase 1B (Dyrk1b)	IYQyIQSR	pY321 / pY273	13569, 14081, 19331, 13701, 14857, 18703, 13075, 14227, 9237, 9341, 11287, 13975, 15769, 19226, 14615, 13596, 13468, 10524, 14753, 13480, 16040, 14122, 12970, 9131, 11180, 13870, 15663, 19120, 13491, 12471, 15544, 14647, 14397, 9661, 14016, 12865, 15425, 9024, 10945, 13765, 19015, 11079, 9032, 13387, 14542, 10192, 9552, 15186, 19540, 15316, 13911, 14295, 10840, 12762, 10330, 15068, 18910, 8928, 1…	0.834848	0.193861	0.919527	0.698133	0.970638	0.905568	1.28077	0.719232	1.33443	1.14995	0.990912	1	0.987198	1.66943	0.586297	1	0.752981	0.360678	0.786526	0.899205	1.12944	1.23925	0.960803	1.04779	0.876594	0.860456	0.655804	1.44045	0.752981	0.360678	0.786526	0.331851	0.915366	1.35839	1.01373	0.535481	0.752981	0.360678	0.786526	0.899205	1.12944	1.23925	0.960803	1.04779	0.876594	0.860456
Wiskott-Aldrich syndrome protein homolog (Was)	AGISEAQLTDAETSKLIyDFIEDQGGLEAVR	pY293	21326, 29447, 29446, 29455	1.39486	0.19495	0.84669	0.572825	0.756273	0.242311	1.13614	0.863863						0.427215	1.60398	1	1.46133	1.93394	1.17428						1.0447	0.967994	0.753739	0.834186	1.46133	1.93394	1.17428	1.27527	1.08926	0.819895	1.04408	1.03043	1.46133	1.93394	1.17428						1.0447	0.967994
60S acidic ribosomal protein P1 (Rplp1)	KEEsEEsEDDMGFGLFD	pS101, pS104	28706	1.28258	0.196268			0.963433	0.882953	0.998574	1.00143									1.07675	1.52911	1.24188										1.07675	1.52911	1.24188	1.66702	1.29612	0.74389	1.22781	1.4839	1.07675	1.52911	1.24188
Heterogeneous nuclear ribonucleoprotein H (Hnrnph1) / Heterogeneous nuclear ribonucleoprotein H2 (Hnrnph2)	HTGPNsPDTANDGFVR	pS104 / pS104	7336, 7240	0.722008	0.196723			1.23201	0.408423	1.06784	0.932159									0.743637	0.496948	0.925438										0.743637	0.496948	0.925438	0.631924	0.964693	1.07194	1.00461	0.986674	0.743637	0.496948	0.925438
Pseudouridylate synthase 7 homolog (Pus7)	VSEGcLTSsQDGVENDGLHR	cmC36, pS40	9535	0.72135	0.196916			1.10692	0.64526	1.06907	0.930925									0.955336	0.531412	0.677303										0.955336	0.531412	0.677303	0.66709	0.750528	0.977814	0.873226	0.740331	0.955336	0.531412	0.677303
60 kDa heat shock protein, mitochondrial (Hspd1)	GYIsPYFINTSK	pS225	12629	1.32863	0.197602			1.01317	0.920559	0.852752	1.14725									1.2915	1.56793	1.12644										1.2915	1.56793	1.12644	1.41656	1.14355	1.47827	1.28262	1.67611	1.2915	1.56793	1.12644
Integrin beta-1 (Itgb1)	WDTGENPIyK	pY783	12704, 20935, 20715, 10926, 16573, 10974	1.07555	0.198477	1.03122	0.687012	0.882874	0.148729	1.05163	0.948372	1.00232	1.08974	0.998466	0.800861	1	1	1.03893	0.749136	0.995612	0.79869	1.03385	1.16307	1.06725	1.00574	1.1292	1.2354	0.94083	0.861319	1.05817	1.07502	0.995612	0.79869	1.03385	0.913933	0.962632	0.880842	0.963853	1.05796	0.995612	0.79869	1.03385	1.16307	1.06725	1.00574	1.1292	1.2354	0.94083	0.861319
Heat shock protein HSP 90-alpha (Hsp90aa1)	HIyFITGETK	pY493	18586, 18587	0.862176	0.198492							0.772739	0.686203	1.05401	1	1.1045							0.743183	0.89535	0.711508	0.884719	0.746296																0.743183	0.89535	0.711508	0.884719	0.746296
Talin-1 (Tln1)	ALDyYMLR	pY70	19377, 12900, 12797, 19070, 19230	1.19344	0.198542			0.628229	0.0516888	0.981039	1.01896	1.41667	0.9337	0.842089	1.39031	1				0.778443	0.935234	0.980529	1.35055	1.63539	1.42304	1.54125	1.69794					0.778443	0.935234	0.980529	0.970975	0.807804	0.657739	1.0215	1.18684	0.778443	0.935234	0.980529	1.35055	1.63539	1.42304	1.54125	1.69794
ATP-binding cassette sub-family F member 1 (Abcf1)	QLSVPAsDEEDEVPAPIPR	pS107	17041, 16938, 17020, 16933	1.46937	0.198548			0.858804	0.443381	0.997672	1.00233									1.09563	1.8607	1.45179										1.09563	1.8607	1.45179	1.40526	1.32021	1.06024	0.979618	1.29132	1.09563	1.8607	1.45179
Afadin (Afdn)	EyFTFPASK	pY1230	11977	0.865069	0.198762			0.912188	0.352938	0.96579	1.03421									0.749334	0.892741	0.953133										0.749334	0.892741	0.953133	0.751817	0.746929	0.868571	0.789532	1.07593	0.749334	0.892741	0.953133
DnaJ homolog subfamily A member 1 (Dnaja1)	QISQAyEVLADSK	pY52	11499	1.13035	0.19977			0.81409	0.0931263	0.975539	1.02446									1.11264	1.24194	1.03648										1.11264	1.24194	1.03648	0.991579	0.998	0.771045	1.06254	0.951207	1.11264	1.24194	1.03648
Tubulin alpha-1C chain (Tuba1c)	EDMAALEKDyEEVGADSAEGDDEGEEY	pY432	12417, 12413, 17727	0.780893	0.202448			1.44923	0.126878	0.855431	1.14457									0.655696	0.84927	0.837713										0.655696	0.84927	0.837713	1.36472	1.2328	0.797572	1.21963	1.36618	0.655696	0.84927	0.837713
Docking protein 1 (Dok1)	TVPPPVPQDPLGSPPALyAEPLDSLR	pY295	16582	1.3637	0.203129			0.725019	0.15656	1.14608	0.853925									1.66683	1.19872	1.22555										1.66683	1.19872	1.22555	1.28943	0.791744	0.884954	1.54275	1.25788	1.66683	1.19872	1.22555
Probable ATP-dependent RNA helicase DDX10 (Ddx10)	LASGDGDEEQDEEtEDEETEDHLGK	pT587	10848, 10724	0.732339	0.203496			1.31984	0.362383	1.2029	0.797103									0.640607	0.738109	0.8183										0.640607	0.738109	0.8183	0.52313	1.21263	1.16394	0.801281	0.721421	0.640607	0.738109	0.8183
Acyl-CoA-binding protein (Dbi)	TQPTDEEMLFIySHFK	pY29	17356, 20746, 20499, 20612, 17238	1.1131	0.203867			1.32454	0.0554908	0.992284	1.00772	1.02189	0.94996	0.843834	1	1.00465				1.24993	1.24125	1.44729	0.858464	0.983563	0.853844	1.03126	1.0106					1.24993	1.24125	1.44729	1.73896	1.45816	1.11235	1.21231	1.40736	1.24993	1.24125	1.44729	0.858464	0.983563	0.853844	1.03126	1.0106
Vimentin (Vim)	SLYSsSPGGAYVTR	pS55	10844	0.737604	0.204518			1.11251	0.543515	0.935348	1.06465									0.891004	0.500809	0.821										0.891004	0.500809	0.821	0.767104	0.886801	0.807863	1.20221	1.20888	0.891004	0.500809	0.821
Splicing factor U2AF 65 kDa subunit (U2af2)	EEHGGLIRsPR	pS79	6600, 7866, 8388, 8078, 8182	0.769132	0.207012			1.05891	0.8439	1.05855	0.941448									0.898968	0.558577	0.849851										0.898968	0.558577	0.849851	0.485826	0.821441	1.13605	1.00083	0.874627	0.898968	0.558577	0.849851
Pleckstrin homology domain-containing family O member 2 (Plekho2)	SSsLGDLLR	pS395	17494	1.39749	0.207402			0.867244	0.446497	0.960068	1.03993									1.13803	1.76946	1.28498										1.13803	1.76946	1.28498	1.4305	1.0892	1.11619	1.04287	1.13677	1.13803	1.76946	1.28498
Nucleophosmin (Npm1)	cGSGPVHISGQHLVAVEEDAEsEDEDEEDVK	cmC104, pS125	12005	0.838811	0.207499							0.712885	1	1.39035	0.920706	1.0828							0.925865	0.957284	0.691798	0.869502	0.83915																0.925865	0.957284	0.691798	0.869502	0.83915
Transmembrane protein 106B (Tmem106b)	NGDVSQFPyVEFTGR	pY51	12418	1.12843	0.210451			1.40658	0.00574384	1.10672	0.893284									1.15099	1.11736	1.11693										1.15099	1.11736	1.11693	1.7542	1.48202	1.52545	0.926147	0.975047	1.15099	1.11736	1.11693
CLIP-associating protein 2 (Clasp2)	SRsDIDVNAAAGAK	pS376	8300	0.706268	0.210963			1.06618	0.858128	1.1946	0.805402									0.834974	0.534856	0.748973										0.834974	0.534856	0.748973	0.401232	0.676398	1.18141	0.883555	0.617938	0.834974	0.534856	0.748973
Treacle protein (Tcof1)	NSsPAVPAPTPEGVQAVNTTK	pS853	12828, 12734	1.10606	0.211669			1.13352	0.0922844	1.00713	0.992866									1.00283	1.16413	1.15123										1.00283	1.16413	1.15123	1.2038	1.21897	1.33846	1.32519	1.38597	1.00283	1.16413	1.15123
Eukaryotic translation initiation factor 4B (Eif4b)	YAALsVDGEDEDEGDDcTE	pS597, cmC609	17114	0.904921	0.211908			1.06033	0.679285	1.05575	0.944245									0.837639	0.940065	0.937058										0.837639	0.940065	0.937058	0.961591	0.754173	1.16279	1.2084	1.25516	0.837639	0.940065	0.937058
60S ribosomal protein L22-like 1 (Rpl22l1)	YFQISQDEDGsESED	pS118	19737, 19930, 19548, 19845, 19639	1.13276	0.212501			0.900922	0.256727	0.988794	1.01121									1.22769	1.00885	1.16173										1.22769	1.00885	1.16173	0.972795	1.12991	0.958873	0.988517	0.970054	1.22769	1.00885	1.16173
HIRA-interacting protein 3 (Hirip3)	TLDsEEEQPR	pS575	6762	0.790215	0.213137			1.23364	0.553638	1.16649	0.833506									0.864835	0.754304	0.751506										0.864835	0.754304	0.751506	0.664085	0.719549	1.54088	0.992715	0.648944	0.864835	0.754304	0.751506
Serine/threonine-protein kinase MARK2 (Mark2)	VPAsPLPGLDR	pS453	16035	1.14729	0.214319			0.893462	0.361247	0.958093	1.04191									1.02926	1.14608	1.26654										1.02926	1.14608	1.26654	1.21844	0.916897	0.939852	0.938701	1.15911	1.02926	1.14608	1.26654
Phosphoglycerate mutase 1 (Pgam1)	DAGyEFDIcFTSVQK	pY50, cmC55	15023, 19107, 15135	1.13433	0.214354			0.894095	0.38719	1.05931	0.940685	1	0.872044	1.41283	0.958137	1.08912				1.08052	1.03883	0.923826	1.11218	1.17185	1.08781	1.5194	1.57075					1.08052	1.03883	0.923826	1.06625	1.04411	1.07659	1.35489	1.15171	1.08052	1.03883	0.923826	1.11218	1.17185	1.08781	1.5194	1.57075
Serine/arginine repetitive matrix protein 1 (Srrm1)	RsPsPAPPPPPPPPPPR	pS572, pS574	8654	0.79809	0.214409			1.08723	0.628403	1.03838	0.961621									0.803875	0.627068	0.963328										0.803875	0.627068	0.963328	0.714298	0.859856	1.02898	0.861211	0.809321	0.803875	0.627068	0.963328
Nucleoprotein TPR (Tpr)	QTPQAPQsPR	pS2141	5061	0.767967	0.215559			1.15712	0.756744	1.16968	0.830317									0.853146	0.79843	0.652327										0.853146	0.79843	0.652327	0.507815	0.552373	1.60571	1.02614	0.650318	0.853146	0.79843	0.652327
H-2 class I histocompatibility antigen, D-B alpha chain (H2-D1) / H-2 class I histocompatibility antigen, L-D alpha chain (H2-L) / H-2 class I histocompatibility antigen, alpha chain (Fragment) (HA1Z_MOUSE)	GGDyALAPGSQSSEMSLR	pY344 / pY344 / pY154	8902	0.884389	0.216675			0.867805	0.300615	1.03987	0.960135									0.988952	0.841972	0.822242										0.988952	0.841972	0.822242	0.727845	0.927247	0.647339	1.05261	1.03237	0.988952	0.841972	0.822242
Keratin, type I cytoskeletal 10 (Krt10)	LENEIQTyR	pY447	10177, 10078	0.803466	0.217833			1.31457	0.389618	1.14556	0.854438									0.886944	0.713293	0.810162										0.886944	0.713293	0.810162	0.73903	0.863835	1.56577	1.07449	0.801229	0.886944	0.713293	0.810162
Heterogeneous nuclear ribonucleoproteins A2/B1 (Hnrnpa2b1)	GFGDGYNGYGGGPGGGNFGGsPGYGGGR	pS259	16149	1.12965	0.219854			0.963939	0.614614	0.909753	1.09025									1.05343	1.18038	1.15515										1.05343	1.18038	1.15515	1.21643	1.0315	1.01882	1.1139	1.36381	1.05343	1.18038	1.15515
Guanine nucleotide-binding protein subunit beta-2-like 1 (Gnb2l1)	yTVQDESHSEWVScVR	pY140, cmC153	17241, 8716	0.877457	0.221049	1.16352	0.113996	0.906636	0.641111	0.84681	1.15319						1.17106	0.952252	1	0.807129	0.933821	0.770948						1.08449	1.19997	1.09645	1.28023	0.807129	0.933821	0.770948	0.481562	0.886025	1.07787	0.731712	0.439053	0.807129	0.933821	0.770948						1.08449	1.19997
Cyclin-dependent kinase 1 (Cdk1) / Cyclin-dependent kinase 2 (Cdk2) / Cyclin-dependent kinase 3 (Cdk3)	IGEGtYGVVyK	pT14, pY19 / pT14, pY19 / pT14, pY19	15344	0.823513	0.224215			0.928255	0.603516	1.01957	0.980432									0.930279	0.647189	0.89307										0.930279	0.647189	0.89307	0.656752	0.844416	0.792121	1.03075	0.85194	0.930279	0.647189	0.89307
Serine/arginine repetitive matrix protein 1 (Srrm1)	RYsPPIQR	pS616	6572, 6450, 6828, 6932, 6703	0.768787	0.224267			1.19689	0.599074	1.1343	0.865698									0.919849	0.61495	0.771561										0.919849	0.61495	0.771561	0.53409	0.836747	1.38962	1.01108	0.660241	0.919849	0.61495	0.771561
Pyruvate kinase PKM (Pkm)	EATESFASDPILyRPVAVALDTK	pY105	18441, 18349, 18447, 20943, 18551, 18236	0.926755	0.225622			1.01741	0.831489	0.873515	1.12649	0.887162	0.89329	1.08159	1	1.07462				0.93527	1.01574	1.08339	0.945266	0.730198	0.795132	0.89015	0.95181					0.93527	1.01574	1.08339	1.02443	0.856339	0.922299	1.14638	1.36547	0.93527	1.01574	1.08339	0.945266	0.730198	0.795132	0.89015	0.95181
Eukaryotic translation initiation factor 3 subunit L (Eif3l)	VyEIQDIYENSWTK	pY89	16817, 16604, 16702	1.15319	0.226332			0.884447	0.101731	0.910946	1.08905									1.07291	1.1187	1.26796										1.07291	1.1187	1.26796	0.986258	1.06202	1.01153	1.07388	1.21623	1.07291	1.1187	1.26796
Glycogen synthase kinase-3 alpha (Gsk3a) / Glycogen synthase kinase-3 beta (Gsk3b)	GEPNVSyIcsR	pY279, cmC281, pS282 / pY216, cmC218, pS219	10180	0.765908	0.226492			1.27627	0.38287	1.08015	0.919848									0.974255	0.59953	0.723937										0.974255	0.59953	0.723937	0.642589	1.00533	1.28459	0.730735	0.653308	0.974255	0.59953	0.723937
Syntaxin-4 (Stx4)	QGDNIsDDEDEVR	pS15	7573	0.670788	0.226617			1.73842	0.288463	1.26032	0.739677									0.781891	0.527023	0.70345										0.781891	0.527023	0.70345	0.555331	1.02959	1.9134	0.781897	0.455306	0.781891	0.527023	0.70345
60S acidic ribosomal protein P1 (Rplp1)	KEEsEEsEDDmGFGLFD	pS101, pS104, oxM108	26272, 26338, 28644, 28645, 26443, 28749, 26383, 26228, 26488	1.30003	0.227196			0.888218	0.557385	0.949666	1.05033									1.13078	1.60065	1.16867										1.13078	1.60065	1.16867	1.43426	1.18302	0.846865	1.08858	1.42676	1.13078	1.60065	1.16867
mRNA cap guanine-N7 methyltransferase (Rnmt)	ASVASDPEsPPGGNEPAAASGQR	pS15	7433	0.713628	0.227543			1.62642	0.392527	1.24336	0.756643									0.65829	0.686655	0.79594										0.65829	0.686655	0.79594	0.572441	0.830991	2.07854	1.34652	0.405057	0.65829	0.686655	0.79594
Methyl-CpG-binding domain protein 2 (Mbd2)	AADTEEVDIDMDsGDEA	pS410	17224	1.25127	0.227576			0.890537	0.38637	1.00234	0.997656									1.02886	1.47458	1.25038										1.02886	1.47458	1.25038	1.20637	1.00806	1.12849	1.01916	1.19739	1.02886	1.47458	1.25038
Putative ATP-dependent RNA helicase Pl10 (D1Pas1) / ATP-dependent RNA helicase DDX3X (Ddx3x) / ATP-dependent RNA helicase DDX3Y (Ddx3y)	FsGGFGAR	pS592 / pS594 / pS592	12697	0.728707	0.227776			1.08702	0.667625	1.15126	0.848743									0.809764	0.514513	0.861843										0.809764	0.514513	0.861843	0.708713	0.707188	0.960447	0.775091	0.858661	0.809764	0.514513	0.861843
Leupaxin (Lpxn)	VQLVYATNIQEPNVYsEVQEPK	pS73	13573	0.879979	0.229379			0.930262	0.378172	1.08093	0.919074									0.84557	0.960509	0.83386										0.84557	0.960509	0.83386	0.905019	0.807462	0.743353	1.10733	1.07792	0.84557	0.960509	0.83386
Nuclease EXOG, mitochondrial (Exog)	SSGVEPDDyFLSR	pY342	10171	1.21742	0.229768			0.895193	0.403143	1.08369	0.916312									1.11858	1.41953	1.11415										1.11858	1.41953	1.11415	0.910324	1.14538	1.21377	0.884355	1.2083	1.11858	1.41953	1.11415
Phosphatidylinositol 3-kinase regulatory subunit beta (Pik3r2)	EYDQLYEEYtR	pT462	8952, 8923	0.689147	0.229786			1.08628	0.809587	0.924535	1.07547									0.888419	0.385833	0.793188										0.888419	0.385833	0.793188	0.405293	0.941686	0.898846	1.05776	0.817698	0.888419	0.385833	0.793188
Mediator of RNA polymerase II transcription subunit 24 (Med24)	LLSSSDDDANILSsPTDR	pS871	17831	1.17344	0.229792			0.93613	0.344226	0.855305	1.1447									1.11265	1.21972	1.18796										1.11265	1.21972	1.18796	1.22257	1.04666	1.02626	1.15255	1.12236	1.11265	1.21972	1.18796
Osteopetrosis-associated transmembrane protein 1 (Ostm1)	SSTsFANIQENAT	pS329	15190	1.21792	0.231578			0.879833	0.281572	1.00606	0.993943									1.06457	1.43788	1.15132										1.06457	1.43788	1.15132	1.03721	1.13877	1.03873	0.749822	0.890232	1.06457	1.43788	1.15132
1-phosphatidylinositol 4,5-bisphosphate phosphodiesterase gamma-2 (Plcg2)	EGTNSyAITFR	pY680	12201, 12306, 12419, 12628, 12093	1.16082	0.234572							1.44067	0.88265	0.776805	1.13351	1							1.38473	1.22628	1.00087	1.26983	1.19359																1.38473	1.22628	1.00087	1.26983	1.19359
Pre-mRNA 3'-end-processing factor FIP1 (Fip1l1)	DHsPTPSVFNSDEER	pS479	8338	0.874438	0.235068			1.30737	0.0189052	0.972417	1.02758									0.807691	0.813859	1.00176										0.807691	0.813859	1.00176	1.16962	1.17714	1.08288	0.905047	1.00442	0.807691	0.813859	1.00176
Eukaryotic translation initiation factor 3 subunit C (Eif3c)	QGTYGGyFR	pY882	8546, 6318	0.667669	0.235445			1.27441	0.571648	1.21419	0.785806									0.832417	0.428686	0.741905										0.832417	0.428686	0.741905	0.379633	0.852918	1.3201	1.01761	0.734664	0.832417	0.428686	0.741905
Tyrosine-protein kinase Blk (Blk) / Tyrosine-protein kinase Lyn (Lyn)	SLDNGGYyISPR	pY182 / pY194	12463, 12044, 11949, 8502, 17911	0.835536	0.237322	1.47628	0.00354223	1.16698	0.552849	0.990969	1.00903	1.05457	1.2563	1	0.941384	0.722839	0.820491	1.34823	1	1.25584	1.13132	1.37616	0.674204	0.428676	0.555427	0.510537	0.485797	1.21001	1.38733	1.31214	1.79307	1.25584	1.13132	1.37616	1.00273	0.956681	1.00782	0.937367	0.889215	1.25584	1.13132	1.37616	0.674204	0.428676	0.555427	0.510537	0.485797	1.21001	1.38733
Tyrosine-protein kinase SYK (Syk)	DNSGSyALcLLHEGK	pY202, cmC205	17645, 17765	0.868112	0.238952							1.15012	0.95412	0.910137	1.07574	1							1.07395	0.852955	0.585455	1.11148	0.794949																1.07395	0.852955	0.585455	1.11148	0.794949
Eukaryotic translation initiation factor 5B (Eif5b)	TSFDENDsEELEDKDSK	pS114	12475, 12380	0.68433	0.239102			1.36386	0.439473	1.21032	0.789676									0.89616	0.503191	0.653638										0.89616	0.503191	0.653638	0.469471	0.936714	1.39381	0.974267	0.660089	0.89616	0.503191	0.653638
Perilipin-3 (Plin3)	ENyPHVR	pY53	9682, 9571, 9468, 3869, 5095	1.23383	0.240353	0.618904	0.0517627	1.32417	0.386157	1.03113	0.968871	0.879196	1.49642	1.04167	1	0.641811	1	0.615163	1.4509	0.834674		0.873617	1.77184	1.98022	1.85158	0.837133	1.11127	0.73384	0.566551	0.808706	0.504695	0.834674		0.873617		1.1246	2.1839	1.22145		0.834674		0.873617	1.77184	1.98022	1.85158	0.837133	1.11127	0.73384	0.566551
26S proteasome non-ATPase regulatory subunit 9 (Psmd9)	ADVDLyQVR	pY70	7896	0.750005	0.240629			1.20189	0.427502	1.027	0.972999									0.863644	0.487213	0.899156										0.863644	0.487213	0.899156	0.700455	0.924588	1.07922	0.977573	0.867964	0.863644	0.487213	0.899156
Insulin receptor substrate 2 (Irs2)	SDDymPMSPTSVSAPK	pY671, oxM672	9152	1.20737	0.240823							0.659574	1.2154	0.944314	1.38104	1							0.989698	1.26912	0.989056	1.52287	1.50796																0.989698	1.26912	0.989056	1.52287	1.50796
Wings apart-like protein homolog (Wapl)	VEEEDTGDPFGFDsDDESLPVSSK	pS77	20566	1.5112	0.242755			0.938637	0.794104	0.892443	1.10756									1.04768	1.96834	1.51757										1.04768	1.96834	1.51757	1.30554	1.8066	1.14325	1.42361	1.58565	1.04768	1.96834	1.51757
Breast cancer anti-estrogen resistance protein 1 (Bcar1)	RPGPGTLyDVPR	pY391	14841, 14700, 6932, 14935, 14735	0.750841	0.243217	0.61072	0.137687	1.11827	0.566773	0.948993	1.05101						1	0.844335	1.85491	1.13668	0.819187	0.727453						0.740065	0.531969	0.94029	0.61613	1.13668	0.819187	0.727453	0.669946	1.09532	1.10593	0.936956	1.12442	1.13668	0.819187	0.727453						0.740065	0.531969
Homeodomain-interacting protein kinase 3 (Hipk3)	TVcSTyLQSR	cmC356, pY359	7072, 5495, 13763, 7492, 6757, 13668, 7177, 7597, 5391, 7663, 7282, 7572, 7703, 6968, 7387, 13564, 6653, 13471	0.889701	0.243384	1.14563	0.338456	1.1536	0.56721	1.22523	0.774765	1.2346	1.16394	0.99915	1	0.915547	1.12813	0.798268	1	0.997169	0.514286	0.735469	0.967539	1.13478	1.19452	0.703336	0.775371	1.17672	1.33001	0.717251	1.47199	0.997169	0.514286	0.735469	0.520508	0.883139	1.74921	0.940633	0.617838	0.997169	0.514286	0.735469	0.967539	1.13478	1.19452	0.703336	0.775371	1.17672	1.33001
Nucleolar RNA helicase 2 (Ddx21)	SNSSDAPGEEssSETEKEIPVEQK	pS243, pS244	13143, 13047	0.695804	0.244355			1.01432	0.966533	1.14761	0.852389									0.852559	0.418388	0.816464										0.852559	0.418388	0.816464	0.365836	0.944744	0.806726	0.868625	0.59002	0.852559	0.418388	0.816464
Nucleolar protein 56 (Nop56)	SSPKEEVAsEPEEAAsPTTPK	pS536, pS543	9241, 9259, 9357	0.580099	0.245137			1.64027	0.347402	1.27699	0.723012									0.806027	0.272828	0.661444										0.806027	0.272828	0.661444	0.368756	1.05581	1.42999	0.986218	0.462317	0.806027	0.272828	0.661444
Tyrosine-protein kinase BAZ1B (Baz1b)	LADDEGDsDSESVGQSR	pS1464	7789	0.796788	0.245663			1.26581	0.495114	1.05595	0.94405									0.587826	0.902199	0.900338										0.587826	0.902199	0.900338	0.592533	0.939396	1.49381	1.08598	0.725069	0.587826	0.902199	0.900338
Cyclin-dependent kinase 3 (Cdk3)	IGEGTyGVVyKAR	pY15, pY19	15564	0.773002	0.24778			0.973364	0.904873	0.949809	1.05019									0.96695	0.555388	0.796668										0.96695	0.555388	0.796668	0.534123	0.866222	0.856893	0.951154	0.969446	0.96695	0.555388	0.796668
Actin-related protein 3 (Actr3)	LPAcVVDcGTGYtK	cmC8, cmC12, pT17	10440, 16099	1.23479	0.247976			0.944654	0.594103	0.918667	1.08133									1.21405	1.04129	1.44903										1.21405	1.04129	1.44903	1.17105	1.16662	1.16168	1.20526	1.21421	1.21405	1.04129	1.44903
Zinc finger CCCH domain-containing protein 18 (Zc3h18)	GPAGsPcEEGDDVEEDGtSDLRDEASSVtR	pS92, cmC94, pT105, pT116	16287	1.25822	0.248654			0.999616	0.997479	1.09037	0.909634									1.00595	1.43894	1.32977										1.00595	1.43894	1.32977	1.28698	1.34572	1.14051	1.20981	1.19424	1.00595	1.43894	1.32977
Catechol O-methyltransferase (Comt)	AVYQGPGSsPVKS	pS261	9289	0.694004	0.248693			1.42292	0.292938	1.16191	0.838085									0.824333	0.4197	0.837977										0.824333	0.4197	0.837977	0.720364	0.863108	1.37907	1.15994	0.861402	0.824333	0.4197	0.837977
Apoptotic chromatin condensation inducer in the nucleus (Acin1)	TAQVPsPPR	pS1003	7622	0.808481	0.248989			1.11316	0.73093	1.08712	0.912878									0.925387	0.629176	0.87088										0.925387	0.629176	0.87088	0.502392	0.89591	1.3016	1.08176	0.850207	0.925387	0.629176	0.87088
Vimentin (Vim)	SLYSSsPGGAYVTR	pS56	10921, 10939	0.790977	0.249157			0.944166	0.736537	1.07383	0.926169									0.947468	0.590812	0.834651										0.947468	0.590812	0.834651	0.621895	0.803973	0.814573	1.52532	1.4113	0.947468	0.590812	0.834651
pre-rRNA processing protein FTSJ3 (Ftsj3)	ALDISLssEEEEEGDEEEAVAETK	pS335, pS336	23145, 23433	1.37619	0.249323			0.841527	0.392928	1.05339	0.946608									1.06129	1.75316	1.31412										1.06129	1.75316	1.31412	1.0506	1.369	1.0547	1.07629	1.0897	1.06129	1.75316	1.31412
Tyrosine-protein kinase SgK223 (Sgk223)	cVGQAAELQPASLLRDPVQPEPIyAESAK	cmC368, pY391	16240, 16125	1.14656	0.249733			0.828122	0.175303	0.940583	1.05942									1.13415	1.27699	1.02855										1.13415	1.27699	1.02855	1.12537	0.927168	0.795942	0.970809	1.17544	1.13415	1.27699	1.02855
Proline-, glutamic acid- and leucine-rich protein 1 (Pelp1)	AGSGEDPVLAPSGtPPPSIPPDETFGGR	pT751	17152, 17060, 17261	1.42033	0.250565			0.843367	0.429565	0.974139	1.02586									0.99856	1.78459	1.47783										0.99856	1.78459	1.47783	1.40749	1.14548	1.0406	0.977187	1.15799	0.99856	1.78459	1.47783
Swi5-dependent recombination DNA repair protein 1 homolog (Sfr1)	ENPPsPPTsPAAPQPR	pS67, pS71	8064, 8166, 8167, 8271, 8377, 8379	0.737182	0.252232			1.11315	0.763793	1.08077	0.919234									0.966864	0.495523	0.74916										0.966864	0.495523	0.74916	0.423388	0.852701	1.1857	1.16343	0.774166	0.966864	0.495523	0.74916
Nascent polypeptide-associated complex subunit alpha, muscle-specific form (Naca) / Nascent polypeptide-associated complex subunit alpha (Naca)	VQGEAVSNIQENTQTPTVQEEsEEEEVDETGVEVK	pS2138 / pS166	16705, 16609, 17255, 25737, 17354, 18444	1.20419	0.252474			0.817247	0.187598	0.954683	1.04532									1.22166	1.38332	1.00759										1.22166	1.38332	1.00759	1.08948	1.04894	0.813942	0.98733	1.21676	1.22166	1.38332	1.00759
Cofilin-1 (Cfl1) / Cofilin-2 (Cfl2)	YALyDATYETK	pY85 / pY85	15712, 20274	0.867965	0.252517	1.25058	0.0313054					1.38709	0.810132	1	1.0355	0.964782	1	0.948797	1.15375				0.74825	0.698986	1.00217	0.895154	0.694917	1.36363	1.28982	1.3233	1.27933												0.74825	0.698986	1.00217	0.895154	0.694917	1.36363	1.28982
Crk-like protein (Crkl)	TLyDFPGNDAEDLPFK	pY132	23139, 19468, 15757, 16080, 15857, 19221, 15963, 19356	1.15813	0.252959			0.760871	0.215399	0.932385	1.06761	1	1.0475	0.993936	1.01505	0.927384				0.713976	0.761913	0.817433	1.54796	1.51032	1.24451	1.42015	1.22739					0.713976	0.761913	0.817433	0.970673	0.880015	0.786773	1.09751	1.2626	0.713976	0.761913	0.817433	1.54796	1.51032	1.24451	1.42015	1.22739
Osteopontin (Spp1)	ISHELEsSsSEVN	pS288, pS290	12225	0.742358	0.253394			1.04819	0.788309	1.09615	0.903847									0.87315		0.611567										0.87315		0.611567	0.868396	0.67353	0.792476	0.721752	0.565071	0.87315		0.611567
Ubiquitin-conjugating enzyme E2 E1 (Ube2e1) / Ubiquitin-conjugating enzyme E2 E2 (Ube2e2) / Ubiquitin-conjugating enzyme E2 E3 (Ube2e3)	GDNIyEWR	pY77 / pY85 / pY91	8270, 18203, 18307, 8374	0.774775	0.254588	1.16279	0.409497	0.928556	0.756188	1.10079	0.899208						0.861306	1.68598	1	0.943532	0.531444	0.847633						1.11571	1.36455	1.18767	1.318	0.943532	0.531444	0.847633	0.53043	0.853131	1.01094	1.05023	0.909904	0.943532	0.531444	0.847633						1.11571	1.36455
Prelamin-A/C (Lmna)	LAVyIDR	pY45	17088, 17955, 17827, 18085, 17510, 9700, 9804, 17677, 17304, 20091, 20221	1.06643	0.255559	1.1457	0.135201	0.96561	0.488507	0.934108	1.06589	1.26288	1	0.930315	1.0335	0.965067	1	1.21251	0.716701	1.16195	1.07389	1.14925	1.14623	1.0513	0.960261	1.17351	0.977298	1.02027	1.11856	1.15894	1.20119	1.16195	1.07389	1.14925	1.10478	1.00335	1.0185	1.2532	1.34292	1.16195	1.07389	1.14925	1.14623	1.0513	0.960261	1.17351	0.977298	1.02027	1.11856
Glyceraldehyde-3-phosphate dehydrogenase (Gapdh)	LISWYDNEyGYSNR	pY316	14400, 14225, 13972, 14101, 13870	1.22506	0.255847			0.967598	0.817773	0.914448	1.08555									1.255	1.40626	1.01391										1.255	1.40626	1.01391	1.40588	1.02542	1.12479	1.0308	1.01259	1.255	1.40626	1.01391
Pericentriolar material 1 protein (Pcm1)	VTNAIsPESSPGVGR	pS65	9456	0.793676	0.255876			1.25268	0.30025	0.941425	1.05857									0.988555	0.61166	0.780812										0.988555	0.61166	0.780812	0.75076	1.04332	1.18858	1.2726	0.936512	0.988555	0.61166	0.780812
Protein tweety homolog 2 (Ttyh2)	DRDyDDIDDDDPFNPQAR	pY424	9786	1.27296	0.256075			0.944334	0.743407	1.05	0.949998									1.12596	1.56949	1.12343										1.12596	1.56949	1.12343	1.38864	0.934666	1.28299	0.629094	0.905526	1.12596	1.56949	1.12343
Osteopontin (Spp1)	FRIsHELEsSSSEVN	pS283, pS288	16523, 16391	0.831329	0.258473			1.17594	0.100913	1.12511	0.87489									0.725462	0.835138	0.933386										0.725462	0.835138	0.933386	1.02115	0.911239	1.00038	1.00511	0.985836	0.725462	0.835138	0.933386
Phosphatidylinositol 3-kinase regulatory subunit alpha (Pik3r1) / Phosphatidylinositol 3-kinase regulatory subunit gamma (Pik3r3)	LYEEYtR	pT471 / pT203	6126, 8463	0.749538	0.259619			1.35742	0.481351	1.22101	0.778993									0.810572	0.634849	0.803194										0.810572	0.634849	0.803194	0.563987	0.803777	1.68454	0.85156	0.595073	0.810572	0.634849	0.803194
Cyclin-dependent kinase 16 (Cdk16) / Cyclin-dependent kinase 17 (Cdk17)	LGEGtYATVYK	pT175 / pT202	15781, 16008, 15593, 15340, 15888, 15698, 16184, 15674, 16285	0.795955	0.260015			0.94211	0.757419	0.965389	1.03461									0.96972	0.585734	0.832411										0.96972	0.585734	0.832411	0.585119	0.83347	0.83104	1.04058	0.899963	0.96972	0.585734	0.832411
Gem-associated protein 8 (Gemin8)	LNDyVNADHGLYFNHR	pY167	13305, 13259	1.12015	0.26014			1.00467	0.935757	1.098	0.901998									1.08763	1.19257	1.08025										1.08763	1.19257	1.08025	1.2212	1.09505	1.05989	1.1572	1.48195	1.08763	1.19257	1.08025
Interferon-inducible double-stranded RNA-dependent protein kinase activator A (Prkra)	EDsGTFSLGK	pS18	14897	1.14396	0.260784			0.91083	0.383291	0.950244	1.04976									0.994058	1.20508	1.23274										0.994058	1.20508	1.23274	0.916091	1.04415	1.16561	0.845016	0.888333	0.994058	1.20508	1.23274
Rho GTPase-activating protein 27 (Arhgap27)	AEsPKQVDDPPEPVyANVER	pS215, pY227	8249	1.52653	0.2613			1.15896	0.595625	1.06534	0.934664									1.14899	1.32715	2.10346										1.14899	1.32715	2.10346	2.15076	1.98603	1.1708	0.702891	0.821758	1.14899	1.32715	2.10346
ATP synthase subunit alpha, mitochondrial (Atp5a1)	EAyPGDVFYLHSR	pY337	10726	1.09476	0.261452			0.970865	0.696154	1.06007	0.939929										1.08322	1.10631											1.08322	1.10631	1.15302	0.957203	1.07838	1.04837	1.28832		1.08322	1.10631
Serine/arginine-rich splicing factor 3 (Srsf3)	AFGyYGPLR	pY32	11373	1.17277	0.262299			0.887938	0.23667	1.07076	0.929244									1.24851	1.27285	0.996946										1.24851	1.27285	0.996946	0.977139	1.05437	1.09252	1.25329	1.44227	1.24851	1.27285	0.996946
Heat shock 70 kDa protein 1A (Hspa1a) / Heat shock 70 kDa protein 1B (Hspa1b) / Heat shock 70 kDa protein 1-like (Hspa1l) / Heat shock-related 70 kDa protein 2 (Hspa2) / Heat shock cognate 71 kDa protein (Hspa8)	TTPSyVAFTDTER	pY41 / pY41 / pY43 / pY42 / pY41	17744, 11603, 8235	0.883533	0.262956	1.54	0.00484857	0.971902	0.847698	1.09012	0.909884						1.04388	0.830388	1	0.76576	0.733645	0.829364						1.11649	1.42648	1.30101	1.77633	0.76576	0.733645	0.829364	0.770697	0.75951	0.981134	1.13476	1.02355	0.76576	0.733645	0.829364						1.11649	1.42648
RNA-binding protein Raly (Raly)	DDGDEEGLLtHSEEELEHsQDTDAEDGALQ	pT292, pS301	16554	1.28275	0.263367			1.22418	0.227924	1.13297	0.867029									1.06228	1.54196	1.244										1.06228	1.54196	1.244	1.54103	1.33338	1.83652	0.850254	1.89593	1.06228	1.54196	1.244
Cyclin-G-associated kinase (Gak)	ESQSVLIADGDGsEVsDEEEASFPSEER	pS824, pS827	18779	1.28063	0.267031			1.01645	0.910162	0.944375	1.05563									0.967555	1.43056	1.44378										0.967555	1.43056	1.44378	1.45861	1.20964	1.23683	1.02153	1.41945	0.967555	1.43056	1.44378
Nucleolar protein 56 (Nop56)	EEVAsEPEEAASPTTPK	pS536	8920	0.796692	0.267908			1.18874	0.655632	1.04477	0.955231									0.851313	0.579189	0.959574										0.851313	0.579189	0.959574	0.451317	0.929532	1.46034	1.00881	0.519598	0.851313	0.579189	0.959574
RNA-binding protein Raly (Raly)	DDGDEEGLLtHsEEELEHSQDTDAEDGALQ	pT292, pS294	16440	1.13518	0.268774			0.751031	0.0574288	0.917987	1.08201									1.03769	1.2479	1.11994										1.03769	1.2479	1.11994	0.721054	1.01893	0.817677	0.85207	1.50932	1.03769	1.2479	1.11994
Keratin, type I cytoskeletal 10 (Krt10)	LENEIQtYR	pT446	7747, 7643	0.669004	0.269187			1.4907	0.382584	1.27042	0.729579									0.865097	0.494327	0.647587										0.865097	0.494327	0.647587	0.620034	0.744092	1.62772	0.997847	0.687667	0.865097	0.494327	0.647587
Dedicator of cytokinesis protein 2 (Dock2)	DQPDYGVYsR	pS213	7142	1.2267	0.270301			1.45453	0.495004	1.18778	0.812223									1.36303	1.11756	1.1995										1.36303	1.11756	1.1995	0.733554	1.40696	3.21228	0.975332	0.492149	1.36303	1.11756	1.1995
Thioredoxin-related transmembrane protein 1 (Tmx1)	VEEEQEADEEDVsEEEAEDREGASK	pS245	9006	0.49053	0.270379			1.91963	0.335416	1.41777	0.582234									0.752239	0.183098	0.536254										0.752239	0.183098	0.536254	0.272431	0.973478	1.579	0.890789	0.342168	0.752239	0.183098	0.536254
Vimentin (Vim)	SLySSSPGGAYVTR	pY53	10086, 9324, 9197, 7246, 9584, 9812, 9686, 9436	1.36014	0.273041			0.377339	0.12545	0.968417	1.03158	1.15503	0.938301	0.875503	1.1476	1				0.617325	0.31491	0.321355	1.48296	1.86682	2.24703	2.02974	2.18198					0.617325	0.31491	0.321355	0.275849	0.410769	0.878695	0.717469	0.373888	0.617325	0.31491	0.321355	1.48296	1.86682	2.24703	2.02974	2.18198
Alpha-enolase (Eno1)	AAVPSGASTGIyEALELRDNDKTR	pY44	15891, 20531, 20646, 20751	1.21088	0.274722	1.06477	0.737759	0.809135	0.262981	1.32511	0.674891						1	1.05481	0.948413	1.46924	1.20586							0.959878	0.82611	1.38654	0.983722	1.46924	1.20586		1.09961	0.782327	1.05925	1.72177	1.52554	1.46924	1.20586							0.959878	0.82611
Fructose-bisphosphate aldolase A (Aldoa)	YTPSGQSGAAASESLFISNHAy	pY364	16468	0.762501	0.27508							1	1.06182	1.2776	0.859048	0.867199							0.645502	0.512601	1.39403		0.537931																0.645502	0.512601	1.39403		0.537931
Eukaryotic translation initiation factor 4 gamma 1 (Eif4g1)	EAEDEEsDHN	pS1597	4408	2.28052	0.275999			0.691782	0.511126	0.758635	1.24137									1.6283	3.7445	1.46875										1.6283	3.7445	1.46875	1.16813	0.725785	2.83895	0.733131	1.03703	1.6283	3.7445	1.46875
Caskin-2 (Caskin2)	NtYNQTALDIVNQFTTSQASR	pT252	16007	1.33308	0.277998			0.941042	0.787837	1.04494	0.95506									0.985357	1.6539	1.35997										0.985357	1.6539	1.35997	1.36279	1.52087	0.87978	1.21091	1.30968	0.985357	1.6539	1.35997
Pyruvate kinase PKM (Pkm)	GDyPLEAVR	pY370	7748, 17615, 9014, 10295, 9117, 7646	1.16143	0.278376	0.857029	0.00867797	0.663814	0.192108	1.04117	0.958829	1.17677	1.00008	0.950926	1	0.944218	0.923155	1	1.05717	0.733154	0.44911	0.809493	1.77353	1.52045	1.42622	1.47633	1.43784	0.881409	0.880033	0.884692	0.81981	0.733154	0.44911	0.809493	0.496311	0.833852	0.994854	1.0158	0.885886	0.733154	0.44911	0.809493	1.77353	1.52045	1.42622	1.47633	1.43784	0.881409	0.880033
GPN-loop GTPase 1 (Gpn1)	GTLDEEDEEADsDTDDIDHR	pS338	8563	0.667671	0.278404			1.07386	0.854748	1.18552	0.814484									0.874703	0.346294	0.782017										0.874703	0.346294	0.782017	0.332226	0.88096	0.937762	1.28942	0.536891	0.874703	0.346294	0.782017
Docking protein 1 (Dok1)	LKEEGYELPyNPATDDYAVPPPR	pY401	13267	1.17863	0.278485			0.866766	0.564745	1.06626	0.933738									1.2499	1.30033	0.985649										1.2499	1.30033	0.985649	1.48114	0.827943	0.755706	0.971216	1.14	1.2499	1.30033	0.985649
Thyroid hormone receptor-associated protein 3 (Thrap3)	IDIsPSTFR	pS679	17883, 17780	1.24788	0.279777			0.924928	0.640898	0.893447	1.10655									1.05392	1.50081	1.18891										1.05392	1.50081	1.18891	1.39961	1.10919	0.953796	1.05444	1.25355	1.05392	1.50081	1.18891
Nucleolar and coiled-body phosphoprotein 1 (Nolc1)	AAKEsEEEEEEEETEEK	pS563	8122	0.752452	0.280225			1.3691	0.562065	1.1948	0.805198									0.922444	0.732596	0.602317										0.922444	0.732596	0.602317	0.516098	0.690294	1.88416	0.906996	0.661826	0.922444	0.732596	0.602317
Phosphoglycerate mutase 1 (Pgam1)	FSGWyDADLSPAGHEEAK	pY26	13686	0.92997	0.283981			1.12569	0.141204	1.0452	0.954797									0.923071	0.877462	0.989378										0.923071	0.877462	0.989378	1.14358	0.953187	1.04379	1.0746	1.37382	0.923071	0.877462	0.989378
Prolyl endopeptidase (Prep)	MTELyDYPK	pY71	16428, 10679	0.758811	0.284058			1.00837	0.968744	1.02505	0.974947									0.916697	0.473699	0.886036										0.916697	0.473699	0.886036	0.667199	0.849957	0.778337	1.20967	1.07344	0.916697	0.473699	0.886036
Mitogen-activated protein kinase kinase kinase 20 (Map3k20)	SSsPTQYGLSR	pS638	7891	0.705953	0.285549			1.25282	0.605475	1.24723	0.752768									0.845516	0.506288	0.766055										0.845516	0.506288	0.766055	0.434895	0.760064	1.45833	0.942968	0.546374	0.845516	0.506288	0.766055
Wiskott-Aldrich syndrome protein homolog (Was)	LIyDFIEDQGGLEAVR	pY293	23016, 28330, 22636, 22894, 23282, 22771, 29362, 22197, 20979, 20949, 29625, 29466, 21054	0.877702	0.285752	0.894247	0.230546	1.1808	0.457051	1.0252	0.974797	1.01791	1	0.970588	1.23665	0.994183	0.725889	1.19657	1	1.18263	1.4627	1.2194	0.655214	0.540571	0.657857	0.681605	0.666627	0.944721	0.880508	0.849616	0.990657	1.18263	1.4627	1.2194	1.32939	0.97504	0.848817	0.930743	0.972906	1.18263	1.4627	1.2194	0.655214	0.540571	0.657857	0.681605	0.666627	0.944721	0.880508
Cytoplasmic dynein 1 light intermediate chain 1 (Dync1li1)	DFQEYVEPGEDFPAsPQRR	pS207	17137, 17237	1.24648	0.286467			1.00311	0.986748	1.05036	0.949644									1.00359	1.50427	1.23159										1.00359	1.50427	1.23159	1.56509	1.18029	1.0057	1.0961	1.26598	1.00359	1.50427	1.23159
Eukaryotic translation initiation factor 3 subunit C (Eif3c)	QGtYGGYFR	pT878	6629	0.686774	0.286885			1.06918	0.845215	1.24836	0.751639									0.791079	0.445012	0.824231										0.791079	0.445012	0.824231	0.389574	0.755252	1.05802	0.824449	0.479108	0.791079	0.445012	0.824231
Insulin receptor substrate 2 (Irs2)	ASSPAESSPEDsGYMR	pS732	6592, 4657	0.612661	0.287949			1.45039	0.369622	1.35495	0.645045									0.704358	0.39256	0.741064										0.704358	0.39256	0.741064	0.431004	0.943614	1.29116	0.949784	0.514507	0.704358	0.39256	0.741064
Nuclear factor of activated T-cells, cytoplasmic 2 (Nfatc2)	YQQQSPAAALyQR	pY754	7142	1.52104	0.288674			1.09819	0.769877	1.37034	0.629659									1.96586	1.19926	1.39799										1.96586	1.19926	1.39799		1.18714	2.15365	1.67099	0.896042	1.96586	1.19926	1.39799
Serine/threonine-protein kinase PRP4 homolog (Prpf4b)	LcDFGSASHVADNDITPyLVSR	cmC833, pY849	20487, 14860, 24589, 18967, 14367, 23076, 23592, 14893, 25135, 21040, 24120, 15419, 26173, 23104, 22593, 23616, 20547, 23622, 22087, 15945, 22605, 22609, 19539, 20566, 16473, 22620, 21599, 20065, 20069, 21094, 21611, 20593, 23157, 13942, 14968, 19065, 19072, 14472, 19082, 23692, 19602, 14484, 14998, 25238, 20127, 15523, 24231, 22696, 20653, 23214, 22706, 24243, 16050, 22710, 22202, 23226, 19644, …	0.869598	0.288718	1.3369	0.116801	1.235	0.121062	1.00749	0.992514	1.06132	0.928268	0.986181	1	1.0482	1.99135	0.764961	1	0.970214	1.09636	1.00479	0.855939	0.752768	0.709735	0.891635	0.783567	1.37206	1.25318	1.29639	1.77408	0.970214	1.09636	1.00479	1.06172	1.32497	1.08657	1.09684	1.17623	0.970214	1.09636	1.00479	0.855939	0.752768	0.709735	0.891635	0.783567	1.37206	1.25318
Mediator of DNA damage checkpoint protein 1 (Mdc1)	VLLAADsEEEGDFPSGR	pS168	18061, 18071	1.26427	0.288981			0.950121	0.735083	1.06097	0.939029									1.13189	1.57389	1.08704										1.13189	1.57389	1.08704	1.31465	1.23703	1.05194	1.116	1.31105	1.13189	1.57389	1.08704
Elongation factor 1-delta (Eef1d)	GATPAEDDEDKDIDLFGsDEEEEDKEAAR	pS162	12416, 26481, 26590, 12270	1.26879	0.289877			0.90898	0.616446	0.957189	1.04281									1.14132	1.58765	1.07742										1.14132	1.58765	1.07742	1.41013	1.12154	0.928259	1.10035	1.39574	1.14132	1.58765	1.07742
tRNA (cytosine(34)-C(5))-methyltransferase (Nsun2)	FQQPPQPEGEEDAsDGGR	pS23	8762, 8759	0.721116	0.290737			1.07418	0.830362	1.20152	0.798482									0.813543	0.478659	0.871148										0.813543	0.478659	0.871148	0.377255	0.943786	1.00278	1.07782	0.850165	0.813543	0.478659	0.871148
Basic leucine zipper and W2 domain-containing protein 1 (Bzw1)	ELSEyVR	pY244	6484, 7893	0.881694	0.291882			1.29368	0.356512	1.13761	0.862392	1.01023	1.01501	1	0.76421	0.725665				0.757588	0.453332	0.742182	1.20194	0.929205	0.996289	0.800222	0.684208					0.757588	0.453332	0.742182	0.521411	0.87475	1.7887	0.979073	0.68106	0.757588	0.453332	0.742182	1.20194	0.929205	0.996289	0.800222	0.684208
60S ribosomal export protein NMD3 (Nmd3)	DATIPVEsDTDDEGAPR	pS468	9769	0.761496	0.29355			0.95431	0.894881	1.08074	0.919262									0.886357	0.486364	0.911767										0.886357	0.486364	0.911767	0.3582	0.75421	1.0677	0.933336	0.802106	0.886357	0.486364	0.911767
Small acidic protein (Smap)	SAsPDDDLGSSNWEAADLGNEER	pS17	16937, 16999	1.24348	0.293607			0.895587	0.543494	0.981883	1.01812									1.09399	1.53971	1.09673										1.09399	1.53971	1.09673	1.34989	1.08106	0.909988	1.00681	1.2096	1.09399	1.53971	1.09673
Tyrosine-protein kinase Lyn (Lyn)	MENcPDELyDIMK	cmC468, pY473	14350, 14375	1.14676	0.294127			0.836492	0.426046	1.0009	0.999095									1.03569	1.08046	1.32413										1.03569	1.08046	1.32413	1.19608	1.10246	0.579232	0.997068	1.19564	1.03569	1.08046	1.32413
Mitogen-activated protein kinase 3 (Mapk3)	IADPEHDHTGFLTEYVAtR	pT208	18612	1.31432	0.2943			0.664965	0.0617031	1.17601	0.823988									1.10119	1.20739	1.63438										1.10119	1.20739	1.63438	0.964199	0.783787	0.87395	0.766485	0.699876	1.10119	1.20739	1.63438
Rab11 family-interacting protein 5 (Rab11fip5)	TYsDEASQLR	pS307	8626	0.71967	0.294591			1.363	0.52098	1.18233	0.817667									0.843526	0.449482	0.866002										0.843526	0.449482	0.866002	0.468587	0.833475	1.64067	1.15319	0.769386	0.843526	0.449482	0.866002
Charged multivesicular body protein 2b (Chmp2b)	ATIsDEEIER	pS199	8777	0.693462	0.295716			1.44176	0.374294	1.20159	0.798415									0.915945	0.414258	0.750183										0.915945	0.414258	0.750183	0.571248	0.933065	1.4951	1.02918	0.623939	0.915945	0.414258	0.750183
FYN-binding protein (Fyb)	YGyVLR	pY793	7957	0.73224	0.295741			1.22942	0.536655	1.12997	0.870027									0.925278	0.445917	0.825525										0.925278	0.445917	0.825525	0.534174	0.937261	1.22925	1.0478	0.842856	0.925278	0.445917	0.825525
RNA-binding protein Raly (Raly)	DDGDEEGLLtHsEEELEHsQDTDAEDGALQ	pT292, pS294, pS301	17905, 17997	1.45573	0.296412			0.765604	0.321394	1.06577	0.934232									1.37839	1.97004	1.01875										1.37839	1.97004	1.01875	1.3076	1.1385	0.897422	1.45724	1.20031	1.37839	1.97004	1.01875
Thyroid hormone receptor-associated protein 3 (Thrap3)	AsVSDLsPR	pS238, pS243	9418	0.820477	0.296485			1.26576	0.402774	1.18177	0.818225									0.88725	0.776995	0.797186										0.88725	0.776995	0.797186	0.642059	1.03215	1.44138	0.82183	0.908116	0.88725	0.776995	0.797186
La-related protein 1 (Larp1)	ETEsAPGsPR	pS494, pS498	5369	1.56613	0.297666			0.87304	0.693176	1.09372	0.906277									1.15203	2.25029	1.29607										1.15203	2.25029	1.29607	1.03038	1.06943	2.00207	0.480606	0.726525	1.15203	2.25029	1.29607
ATP-dependent RNA helicase DDX54 (Ddx54)	ALPSFPTSEcVsDVEPDTR	cmC72, pS74	17947	1.49736	0.299676			0.853856	0.538754	0.954201	1.0458									0.963958	2.02696	1.50116										0.963958	2.02696	1.50116	1.49823	1.1683	1.16905	1.10539	0.931132	0.963958	2.02696	1.50116
Glutathione peroxidase 1 (Gpx1)	yIIWSPVcR	pY147, cmC154	13401, 13348, 13302	0.905746	0.300191			0.945641	0.50845	1.05247	0.947532									0.969427	0.940639	0.807172										0.969427	0.940639	0.807172	0.944968	0.79077	0.833793	1.26818	1.37165	0.969427	0.940639	0.807172
FYN-binding protein (Fyb)	TTAVEIDYDsLK	pS561	16817, 11210	1.37755	0.301092			0.665867	0.121775	1.01785	0.982148									1.32607	1.80686	0.999718										1.32607	1.80686	0.999718	0.949672	0.892609	0.909514	0.84686	0.966327	1.32607	1.80686	0.999718
Heterogeneous nuclear ribonucleoprotein A3 (Hnrnpa3)	SSGsPYGGGYGSGGGSGGYGSR	pS359	7219	0.66017	0.302555			1.91152	0.450128	1.27808	0.721917									0.925727	0.459679	0.595106										0.925727	0.459679	0.595106	0.402285	0.721069	2.66244	0.98644	0.575227	0.925727	0.459679	0.595106
RNA polymerase-associated protein LEO1 (Leo1)	KYVIsDEEEEEDD	pS659	11955	0.710989	0.30423			1.30492	0.521331	1.19742	0.802578									0.433538	0.809515	0.889913										0.433538	0.809515	0.889913	0.407959	1.03266	1.34273	0.997567	0.796404	0.433538	0.809515	0.889913
Paired amphipathic helix protein Sin3a (Sin3a)	GDLsDVEEEEEEEMDVDEATGAPK	pS833	18951	1.16434	0.304877			0.685672	0.0413727	0.851521	1.14848									1.11048	1.27886	1.10367										1.11048	1.27886	1.10367	0.882871	0.930795	0.581393	0.778463	1.2133	1.11048	1.27886	1.10367
High affinity immunoglobulin gamma Fc receptor I (Fcgr1)	EAPDGPRSsVGDcGPEQPEPLPPSDSTGAQTSQS	pS379, cmC383	9719	1.28014	0.305104			0.876583	0.576349	1.04782	0.952184									1.53909	1.35119	0.950142										1.53909	1.35119	0.950142	1.509	0.914691	0.942752	1.0356	1.58211	1.53909	1.35119	0.950142
Lamina-associated polypeptide 2, isoforms alpha/zeta (Tmpo) / Lamina-associated polypeptide 2, isoforms beta/delta/epsilon/gamma (Tmpo)	GPPDFssDEEREPtPVLGSGASVGR	pS66, pS67, pT74 / pS66, pS67, pT74	17803, 17910	1.36852	0.306828			0.945925	0.803173	1.04755	0.952452									0.976333	1.7752	1.35404										0.976333	1.7752	1.35404	1.55827	1.30336	1.02193	0.949404	1.19063	0.976333	1.7752	1.35404
Eukaryotic translation initiation factor 4E-binding protein 1 (Eif4ebp1)	VALGDGVQLPPGDYSttPGGTLFSTTPGGTR	pT35, pT36	23583	1.46453	0.307824			1.073	0.800965	0.783478	1.21652									0.937928	1.66646	1.78919										0.937928	1.66646	1.78919	2.15538	1.3505	1.20842	0.910928	1.67139	0.937928	1.66646	1.78919
Probable ATP-dependent RNA helicase DDX27 (Ddx27)	TIGENDEVPVEPEsDsGDEEEEGPIVLGR	pS23, pS25	21761, 23147	1.19299	0.309521			0.942563	0.724114	0.839163	1.16084									1.04625	1.32115	1.21158										1.04625	1.32115	1.21158	1.44829	0.942762	0.982361	0.902953	1.21459	1.04625	1.32115	1.21158
60S ribosomal protein L35a (Rpl35a)	IEGVyAR	pY34	7546, 15397, 15502, 15295	0.749143	0.309645	0.80258	0.546153					1.88089	1	0.512415	2.33868	0.820324	1	0.801994	1.29971				0.414468	0.850698	1.2421	0.655356	1.44989	0.811663	0.826046	0.741242	1.33825												0.414468	0.850698	1.2421	0.655356	1.44989	0.811663	0.826046
Alpha-ketoglutarate-dependent dioxygenase alkB homolog 3 (Alkbh3)	EDVTyPQPR	pY127	5520, 12097, 11893, 11998, 11790	1.23177	0.310638	0.55374	0.0593522					1	1.33615	1.01614	0.820856	0.84657	0.964334	1	1.98818				1.94044	1.75665	1.88253	0.888501	1.08509	0.735586	0.745012	0.611905	0.50619												1.94044	1.75665	1.88253	0.888501	1.08509	0.735586	0.745012
Phosphatidylinositol 3-kinase regulatory subunit alpha (Pik3r1) / Phosphatidylinositol 3-kinase regulatory subunit gamma (Pik3r3)	EYDRLyEEYTR	pY467 / pY199	8670, 8973, 8333, 8207, 17392, 17808, 12625, 8437, 17694, 8543	0.917215	0.311811			1.03278	0.83977	1.04736	0.952636	1.07318	0.965045	1.00043	1	0.984081				1.00633	0.451809	1.05918	1.05307	0.980368	0.877079	1.06027	0.873452					1.00633	0.451809	1.05918	0.665948	1.10122	1.08391	1.06677	0.889741	1.00633	0.451809	1.05918	1.05307	0.980368	0.877079	1.06027	0.873452
Bcl-2-associated transcription factor 1 (Bclaf1)	RIDIsPSALR	pS656	14878	1.35437	0.311869			0.526635	0.0881657	0.80641	1.19359									1.26879	1.06458	1.72973										1.26879	1.06458	1.72973	0.766525		0.659989		0.772168	1.26879	1.06458	1.72973
La-related protein 1 (Larp1)	ESPRPPAAAEAPAGsDGEDGGRR	pS81	6570	0.585022	0.312456			1.36154	0.564551	1.32856	0.671441									0.783374	0.214252	0.757441										0.783374	0.214252	0.757441	0.314103	0.786063	1.28943	0.786347	0.313182	0.783374	0.214252	0.757441
FYN-binding protein (Fyb)	TTAVEIDyDSLKR	pY559	15747, 14985, 18827, 19083, 9868, 18575, 8214, 18713, 15644, 16284, 18721, 8357, 18475, 9777, 15539, 18618, 9793, 10436, 10308, 14151, 10185, 15435, 18511, 15957, 14679, 14558, 16991, 16740, 15853, 18414, 19320, 14714	1.18414	0.313024	1.95964	6.10732e-09	0.772188	0.43354	1.00581	0.994194	1	0.917258	1.14918	0.989095	1.00548	0.875437	1.16685	1	1.11894	1.77499	1.01847	0.99075	0.820695	0.946159	0.800843	0.834838	2.46168	1.93091	1.90683	2.1019	1.11894	1.77499	1.01847	0.96814	0.880544	0.922792	0.856411	0.921608	1.11894	1.77499	1.01847	0.99075	0.820695	0.946159	0.800843	0.834838	2.46168	1.93091
Glutamine--fructose-6-phosphate aminotransferase [isomerizing] 1 (Gfpt1)	VDsTTcLFPVEEK	pS259, cmC262	18865, 18879	1.31332	0.313471			0.850391	0.474823	0.978084	1.02192									1.08844	1.71317	1.13833										1.08844	1.71317	1.13833	1.40051	1.05034	0.899651	1.03178	1.17898	1.08844	1.71317	1.13833
Glycylpeptide N-tetradecanoyltransferase 1 (Nmt1)	SGLsPANDTGAK	pS47	8011	0.867084	0.314543			1.06575	0.827248	1.13996	0.860043									0.814694	0.909052	0.877507										0.814694	0.909052	0.877507	0.553167	0.837151	1.38196	0.901784	0.760278	0.814694	0.909052	0.877507
Splicing factor 3B subunit 4 (Sf3b4)	NQDAtVYVGGLDEK	pT14	9322, 14180	0.858308	0.315662			1.15415	0.304808	0.983711	1.01629									0.940405	0.676899	0.957619										0.940405	0.676899	0.957619	0.858948	1.04177	1.07113	1.07779	1.17509	0.940405	0.676899	0.957619
Nucleolar protein 58 (Nop58)	HIKEEPLsEEEPcTSTAVPSPEK	pS509, cmC514	16091	0.830301	0.316105							1.55888	0.972513	1.19358	1	0.617068							0.632952	1.02715	0.839947	0.996723	0.938733																0.632952	1.02715	0.839947	0.996723	0.938733
SHC-transforming protein 1 (Shc1)	ELFDDPSyVNIQNLDK	pY423	15338, 15229	1.12782	0.31621			1.10986	0.236262	1.04218	0.957818									0.972978	1.17963	1.23084										0.972978	1.17963	1.23084	1.3299	1.23585	1.18941	0.788717	0.886271	0.972978	1.17963	1.23084
Bcl-2-associated transcription factor 1 (Bclaf1)	IDIsPSALR	pS656	17275, 17364	1.39741	0.316216			0.795555	0.403525	1.02281	0.977193									1.07603	1.90364	1.21258										1.07603	1.90364	1.21258	1.43764	1.01674	0.88078	1.15791	1.42237	1.07603	1.90364	1.21258
Serine/arginine repetitive matrix protein 2 (Srrm2)	VSsPVLETVQQR	pS1360	12854, 12973, 12958	1.08341	0.316646			0.997246	0.965931	1.07102	0.928982									1.11644	1.0135	1.12029										1.11644	1.0135	1.12029	1.05813	1.18584	0.997315	1.10708	1.03627	1.11644	1.0135	1.12029
Abl interactor 1 (Abi1)	TLEPVKPPTVPNDyMTSPAR	pY213	17202, 16676, 19301, 16805	0.753058	0.318109	1.10677	0.664499					0.637173	0.81761	1.12961	1	1.19562	1	1.77216	0.747038				0.477577	0.538666	0.643066	0.465981	0.628947	1.9331	1.52403	1.20252	0.717926												0.477577	0.538666	0.643066	0.465981	0.628947	1.9331	1.52403
Induced myeloid leukemia cell differentiation protein Mcl-1 homolog (Mcl1)	SSGADGSLPStPPPPEEEEDDLYR	pT144	14635	1.11916	0.318893			0.900019	0.388227	1.1301	0.869902									1.09747	1.10349	1.1565										1.09747	1.10349	1.1565	1.15314	1.08644	0.782209	0.902739	1.21116	1.09747	1.10349	1.1565
Phosphatidylinositol 4-kinase beta (Pi4kb)	sVENLPEcGITHEQR	pS428, cmC435	9510	0.928281	0.319167			1.11358	0.0307551	1.07069	0.929307									0.886195	0.963356	0.935292										0.886195	0.963356	0.935292	0.992904	1.07261	1.03562	0.847238	1.03573	0.886195	0.963356	0.935292
Chromosome alignment-maintaining phosphoprotein 1 (Champ1)	AVLPAsPEPR	pS532	9124	0.819499	0.319382			1.03855	0.855557	1.00566	0.994342									0.885342	0.591442	0.981712										0.885342	0.591442	0.981712	0.626214	0.977963	0.949089	1.04728	1.01415	0.885342	0.591442	0.981712
Aminopeptidase B (Rnpep)	VKIEPGVDPDDTYNETPyEK	pY414	17981	1.09295	0.323868							1.22248	0.798421	1.06768	0.996396	1							1.05891	1.13258	0.916682	1.25335	1.1961																1.05891	1.13258	0.916682	1.25335	1.1961
Cyclin-dependent kinase 1 (Cdk1) / Cyclin-dependent kinase 2 (Cdk2) / Cyclin-dependent kinase 3 (Cdk3)	IGEGTyGVVyK	pY15, pY19 / pY15, pY19 / pY15, pY19	15601, 15249, 15474, 15714, 15919	0.812318	0.324503			0.900405	0.606338	0.989522	1.01048									0.989665	0.574762	0.872526										0.989665	0.574762	0.872526	0.584367	0.836516	0.773361	1.02054	0.877035	0.989665	0.574762	0.872526
40S ribosomal protein S3 (Rps3)	DEILPTtPISEQK	pT221	16832, 16834	1.30586	0.325746			0.845008	0.454729	0.954658	1.04534									0.927361	1.60939	1.38085										0.927361	1.60939	1.38085	1.35649	1.08268	0.871222	1.01929	1.29632	0.927361	1.60939	1.38085
Heat shock protein HSP 90-beta (Hsp90ab1)	sIYYITGESK	pS482	10245	0.808617	0.326366			0.936564	0.759862	0.997786	1.00221									0.978014	0.560805	0.88703										0.978014	0.560805	0.88703	0.573903	0.830772	0.867288	1.2549	1.06616	0.978014	0.560805	0.88703
Single-stranded DNA-binding protein, mitochondrial (Ssbp1)	DVAyQYVK	pY99	8221	0.726705	0.326456			1.30484	0.615654	1.12641	0.873593									0.978735	0.414745	0.786634										0.978735	0.414745	0.786634	0.335112	0.888395	1.6212	1.40531	0.819487	0.978735	0.414745	0.786634
Treacle protein (Tcof1)	DSAsPIQK	pS1303	7312	1.26087	0.327323			0.799137	0.410575	1.1013	0.898704									1.26218	1.54234	0.978103										1.26218	1.54234	0.978103	0.690145	0.895844	1.43684	1.05978	0.944652	1.26218	1.54234	0.978103
cAMP-dependent protein kinase type II-beta regulatory subunit (Prkar2b)	RAsVcAEAYNPDEEEDDAESR	pS112, cmC114	8238	0.691812	0.328064			1.48192	0.287473	1.10399	0.89601									0.606782	0.403231	1.06542										0.606782	0.403231	1.06542		0.953288	1.09713	1.07599	0.651679	0.606782	0.403231	1.06542
FYN-binding protein (Fyb)	TTAVEIDYDsLKR	pS561	9763, 15014, 10093, 15118, 14799, 9977, 14906	1.4783	0.328827			0.682334	0.219565	1.00984	0.990155									1.26175	2.10525	1.0679										1.26175	2.10525	1.0679	1.08847	0.906536	1.03107	0.844454	0.974473	1.26175	2.10525	1.0679
Phosphatidylinositol 3-kinase regulatory subunit beta (Pik3r2)	EyDQLYEEYTR	pY454	10426	0.840073	0.328926			1.02602	0.828927	0.866623	1.13338									0.832968	0.71631	0.970942										0.832968	0.71631	0.970942	0.742661	0.928252	0.914894	1.00808	0.851749	0.832968	0.71631	0.970942
Phosphatidylinositol 3-kinase regulatory subunit alpha (Pik3r1) / Phosphatidylinositol 3-kinase regulatory subunit gamma (Pik3r3)	LyEEYTR	pY467 / pY199	8395, 9324, 7023, 6903, 8282, 11292	0.859308	0.329814			0.970077	0.916233	1.25957	0.740434	1.18641	1.41049	1	0.976254	0.804265				0.719605	0.510118	0.66161	1.18765	1.32463	1.28334	0.733443	0.824722					0.719605	0.510118	0.66161	0.431666	0.749614	1.45434	0.821134	0.574367	0.719605	0.510118	0.66161	1.18765	1.32463	1.28334	0.733443	0.824722
60S acidic ribosomal protein P2 (Rplp2)	KEEsEEsDDDmGFGLFD	pS102, pS105, oxM109	26520, 26406	1.19344	0.329826			0.981776	0.923302	0.94438	1.05562									0.985331	1.41766	1.17732										0.985331	1.41766	1.17732	1.49397	1.11193	0.909163	1.06154	1.31991	0.985331	1.41766	1.17732
Afadin (Afdn)	VyQLER	pY1285	8545	0.770646	0.330202			1.03953	0.902831	1.17097	0.829028									0.750814	0.57828	0.982843										0.750814	0.57828	0.982843	0.4307	0.842747	1.12989	0.832785	0.552767	0.750814	0.57828	0.982843
Ataxin-2-like protein (Atxn2l)	yIPLPQR	pY347	8546	0.823948	0.330368			0.907839	0.583733	0.940874	1.05913									0.884718	0.981378	0.605748										0.884718	0.981378	0.605748	0.824894	0.629895	0.789248	1.00371	1.12466	0.884718	0.981378	0.605748
Pentatricopeptide repeat domain-containing protein 3, mitochondrial (Ptcd3)	EALGNLTELNSSDGESSSDsDSDDK	pS680	17283	1.20926	0.330797			0.867424	0.365928	0.959254	1.04075									1.01343	1.47568	1.13868										1.01343	1.47568	1.13868	1.15679	1.08677	0.903274	0.846709	0.855209	1.01343	1.47568	1.13868
Protein SET (Set)	SAsPGLPK	pS30	8418, 8315	0.825807	0.330942			1.14672	0.615229	1.17931	0.820694									0.879792	0.718529	0.879101										0.879792	0.718529	0.879101	0.599383	0.898338	1.34318	0.970694	0.815303	0.879792	0.718529	0.879101
Ribonucleoprotein PTB-binding 1 (Raver1)	LLsPIASNR	pS576	16059	1.28318	0.331251			1.00227	0.989889	1.07773	0.922275									1.05807	1.64851	1.14295										1.05807	1.64851	1.14295	1.50774	1.20745	1.14307	1.09635	1.50745	1.05807	1.64851	1.14295
Hyccin (Fam126a)	LIyVSER	pY493	9114	0.884747	0.331419			0.914956	0.289604	1.11327	0.886729									0.937298	0.803759	0.913185										0.937298	0.803759	0.913185	0.742802	0.787933	0.89778	0.760938	0.754756	0.937298	0.803759	0.913185
Threonine--tRNA ligase, cytoplasmic (Tars)	IyGISFPDPK	pY297	18373, 13991, 17866, 18125, 18542, 18647, 18270	0.952857	0.332911			0.825461	0.053842	0.99898	1.00102	1	0.95409	1.02715	0.950354	1.03476				0.797481	1.02004	0.911588	1.13396	0.838716	0.839068	1.03924	1.00612					0.797481	1.02004	0.911588	0.834657	0.8123	0.70134	1.05753	1.02145	0.797481	1.02004	0.911588	1.13396	0.838716	0.839068	1.03924	1.00612
Bystin (Bysl)	LGPGLPQDGsDEEDEEWPTLEK	pS97	21444	1.21718	0.333699			0.880115	0.596673	0.903237	1.09676									1.07018	1.09399	1.48739										1.07018	1.09399	1.48739	1.49167	0.941014	0.781099	0.685278	0.862768	1.07018	1.09399	1.48739
Vasodilator-stimulated phosphoprotein (Vasp)	VQIyHNPTANSFR	pY39	15736, 15625, 7836, 7964, 16030	0.932322	0.334191			1.23643	0.10962	1.15558	0.844415	1.19193	1.23973	0.982004	0.938965	1				1.07622	1.25602	0.961319	0.947877	0.922727	0.873014	0.89858	0.898538					1.07622	1.25602	0.961319	1.15849	1.56495	0.909003	0.839635	1.47127	1.07622	1.25602	0.961319	0.947877	0.922727	0.873014	0.89858	0.898538
Septin-2 (Sept2)	IYHLPDAEsDEDEDFKEQTR	pS218	27130, 27142	1.28812	0.334515			0.808125	0.252189	0.842899	1.1571									1.04192	1.61955	1.20288										1.04192	1.61955	1.20288	1.16876	1.01449	0.939623	1.01891	1.34551	1.04192	1.61955	1.20288
Alpha-enolase (Eno1)	yNQILR	pY407	6193	0.817858	0.340038			1.26662	0.641829	1.15266	0.847338									0.725187	0.734279	0.994109										0.725187	0.734279	0.994109	0.496769	0.736291	1.87469	1.14853	1.06987	0.725187	0.734279	0.994109
Transcriptional activator protein Pur-beta (Purb)	yGVFLR	pY253	9622	1.18407	0.342207			0.849104	0.278573	0.952569	1.04743									1.18179	1.3994	0.971037										1.18179	1.3994	0.971037	1.12857	0.882334	1.0053	1.10886	1.24928	1.18179	1.3994	0.971037
Serine/arginine repetitive matrix protein 1 (Srrm1)	AAsPsPQSVR	pS779, pS781	5969	1.29886	0.344173			0.947857	0.884656	1.10366	0.896343									1.32305	1.62867	0.944852										1.32305	1.62867	0.944852	1.05056	0.662433	1.9804	0.704398	1.12144	1.32305	1.62867	0.944852
Receptor-type tyrosine-protein phosphatase alpha (Ptpra)	VVQEYIDAFSDyANFK	pY825	20800, 21025, 20899, 20902, 21483, 21010, 21113	0.767633	0.344194			0.762491	0.328381	1.03164	0.968355									0.528931	1.07057	0.703393										0.528931	1.07057	0.703393	0.659176	0.557443	0.539321	0.70196	0.751996	0.528931	1.07057	0.703393
Eukaryotic translation initiation factor 3 subunit E (Eif3e)	SEAPNWATQDSGFy	pY445	12236, 18637	1.15008	0.344583			0.826557	0.14608	1.02799	0.972012									1.03963	1.35508	1.05553										1.03963	1.35508	1.05553	0.991499	0.993149	0.867163	0.857772	0.961716	1.03963	1.35508	1.05553
Dedicator of cytokinesis protein 2 (Dock2)	VEEEPIsPGSTLPEVK	pS1683	17310	1.30472	0.34498			0.97232	0.892374	1.13488	0.865124									0.916581	1.54887	1.44871										0.916581	1.54887	1.44871	1.54049	1.26473	1.0006	0.932552	1.14107	0.916581	1.54887	1.44871
Zinc finger Ran-binding domain-containing protein 2 (Zranb2)	ENVEYIEREEsDGEYDEFGR	pS120	16256, 16051, 16364, 15941, 16150	1.06567	0.346639			0.948658	0.522257	0.985053	1.01495									1.00648	1.15366	1.03688										1.00648	1.15366	1.03688	1.13182	0.986782	0.914282	1.10247	1.16364	1.00648	1.15366	1.03688
Macrophage colony-stimulating factor 1 receptor (Csf1r)	DIMNDsNYVVK	pS805	10066, 10180	1.36394	0.347423			0.92756	0.772615	1.00679	0.993209									1.41876	0.899851	1.77321										1.41876	0.899851	1.77321	1.24584	1.61114	0.938427	1.08589	1.17654	1.41876	0.899851	1.77321
Splicing factor 3B subunit 4 (Sf3b4)	NQDATVyVGGLDEK	pY16	12051, 14182	0.92924	0.347615			1.03261	0.589925	0.95805	1.04195	1.45873	1.00081	0.885177	1	0.941155				0.988863	0.998416	1.00957	0.857875	1.03107	0.889628	1.10881	0.853282					0.988863	0.998416	1.00957	0.952085	1.04397	1.00012	1.00823	1.042	0.988863	0.998416	1.00957	0.857875	1.03107	0.889628	1.10881	0.853282
Elongation factor 1-alpha 1 (Eef1a1)	yYVTIIDAPGHR	pY85	18016, 18169	0.838118	0.349253							1.35344	0.885286	1	0.660555	1.10393							0.649803	1.17988	0.595523	0.72354	1.04454																0.649803	1.17988	0.595523	0.72354	1.04454
DNA replication licensing factor MCM2 (Mcm2)	GLLYDssEEDEERPAR	pS139, pS140	15939, 15964, 16039	1.08074	0.350336			1.01562	0.862633	0.912683	1.08732									1.02901	1.1051	1.1081										1.02901	1.1051	1.1081	1.21896	1.14677	0.92711	1.08472	1.21865	1.02901	1.1051	1.1081
Vimentin (Vim)	DGQVINETsQHHDDLE	pS459	7889	0.682304	0.351113			1.18677	0.648499	1.1704	0.829605									1.07359	0.410063	0.563264										1.07359	0.410063	0.563264	0.506985	0.852338	1.0699	1.10491	0.923179	1.07359	0.410063	0.563264
Leupaxin (Lpxn)	VQLVyATNIQEPNVYSEVQEPK	pY62	13990, 13895, 19209, 19120, 19127, 14011	0.859862	0.352442			0.917291	0.515412	1.02167	0.97833									0.818541	1.04657	0.714472										0.818541	1.04657	0.714472	0.788441	0.820842	0.756948	1.18164	1.35368	0.818541	1.04657	0.714472
Actin, cytoplasmic 1 (Actb) / Actin, cytoplasmic 2 (Actg1)	DLyANTVLSGGTTMYPGIADR	pY294 / pY294	14601, 14734, 13967, 18198, 18071, 19864, 13976, 14495, 18080, 17966, 18607, 17844, 14389, 19765, 17862, 19655, 14283, 18382, 19538, 14175, 17764, 14186, 17654, 14070, 14075, 19452	1.08787	0.354019			0.768381	0.0674305	0.995452	1.00455	0.730721	1	1.25985	0.914835	1.11009				0.883626	0.874493	0.882964	1.09084	1.15675	1.21883	1.32457	1.29017					0.883626	0.874493	0.882964	0.950034	0.888639	0.674577	1.36432	1.73945	0.883626	0.874493	0.882964	1.09084	1.15675	1.21883	1.32457	1.29017
Cyclin-dependent kinase 16 (Cdk16) / Cyclin-dependent kinase 17 (Cdk17)	LGEGTYAtVYK	pT178 / pT205	15424, 16392	0.829628	0.355493			0.828305	0.423099	1.01099	0.989014									1.04543	0.627182	0.816267										1.04543	0.627182	0.816267	0.48269	0.752328	0.826537	1.06762	0.89258	1.04543	0.627182	0.816267
RNA polymerase-associated protein LEO1 (Leo1)	YVIsDEEEEEDD	pS659	16162	0.885957	0.358152			1.09666	0.337042	0.861229	1.13877									0.889004	0.857946	0.910923										0.889004	0.857946	0.910923	0.860074	1.11947	0.935228	1.06042	1.07007	0.889004	0.857946	0.910923
Insulin receptor substrate 2 (Irs2)	sDDYMPMSPTSVSAPK	pS668	10159	1.33474	0.360224			0.957317	0.894329	1.14306	0.85694									1.34533	0.938029	1.72085										1.34533	0.938029	1.72085	1.57993	1.64113	0.612233	1.15568	1.28165	1.34533	0.938029	1.72085
MARCKS-related protein (Marcksl1)	EGDTEEEAGPQAAEPSTPSGPESGPtPASAEQNE	pT192	9764	1.45412	0.363027			1.0373	0.935075	0.706448	1.29355									1.70879		1.19946										1.70879		1.19946	0.9607	2.40389	1.16047	1.01131	1.02988	1.70879		1.19946
Importin subunit alpha-4 (Kpna3)	NVPQEESLEDsDVDADFK	pS60	16818	1.17032	0.363343			0.882527	0.342259	1.07393	0.926071									1.10534	1.39527	1.01036										1.10534	1.39527	1.01036	1.0759	1.09689	0.925739	0.900307	1.21164	1.10534	1.39527	1.01036
Tyrosine-protein kinase Fes/Fps (Fes)	EEADGIyAASAGLR	pY713	12546, 12219, 14757, 12630, 14823	1.12247	0.363696			1.02861	0.868769	0.945701	1.0543	1.37675	0.882126	0.850833	1.07974	1				1.11149	1.80894	1.38923	1.04577	1.10468	0.951651	0.814199	0.996823					1.11149	1.80894	1.38923	1.38158	1.1035	1.07242	0.672188	0.787565	1.11149	1.80894	1.38923	1.04577	1.10468	0.951651	0.814199	0.996823
Transketolase (Tkt)	NMAEQIIQEIySQVQSK	pY275	29576, 29676, 21180, 29572, 29772	1.40362	0.363725	2.20274	0.0512037	0.692688	0.364462	0.766971	1.23303						1	2.42918	0.755722	1.18035	1.35255	1.40548						3.00662	3.27546	3.40701	1.49175	1.18035	1.35255	1.40548	1.553	1.24029	0.814745	1.25275	0.996619	1.18035	1.35255	1.40548						3.00662	3.27546
Tyrosine-protein kinase SYK (Syk)	EALPMDTEVYESPyADPEEIRPK	pY346	17892	0.913079	0.365031							0.974535	0.960096	1	1.05411	1.04648							0.926442	0.635855	0.836991	1.15934	1.03892																0.926442	0.635855	0.836991	1.15934	1.03892
Heat shock 70 kDa protein 1A (Hspa1a) / Heat shock 70 kDa protein 1B (Hspa1b) / Heat shock cognate 71 kDa protein (Hspa8)	QTQTFTTySDNQPGVLIQVYEGER	pY431 / pY431 / pY431	14713, 15348	0.912287	0.365437			1.02128	0.447607	0.891195	1.1088									0.899394	0.902213	0.935254										0.899394	0.902213	0.935254	0.971703	0.911153	0.912247	0.896491	0.915647	0.899394	0.902213	0.935254
Mitogen-activated protein kinase 14 (Mapk14)	HTDDEMTGyVATR	pY182	12417, 11394, 11395, 11907, 4870, 11657, 12042, 11530, 12944, 10773, 12313, 11290, 11289, 6684, 11936, 11808, 11809, 12449, 11556, 10661, 5541, 6307, 5542, 5674, 12209, 12468, 11700, 11189, 11831, 11448, 11701, 12213, 10563, 12358, 12615, 10826, 11597, 11086, 12751, 12113, 11602, 12115, 11860, 5329, 11737, 12253, 10973, 6110, 6240, 5730, 11493, 11494, 12006, 12007, 12521, 12138, 4969, 6761, 6508,…	1.17135	0.368677	0.818958	0.209208	0.609887	0.199528	1.23976	0.760238	0.876795	1.53212	1	1.02536	0.832648	1.26611	1	0.967646	0.664405	0.393731	0.654121	1.7043	1.59537	2.12319	1.28454	1.4665	1.18383	0.99376	0.7891	0.797024	0.664405	0.393731	0.654121	0.456098	0.743539	1.05084	0.904749	0.582272	0.664405	0.393731	0.654121	1.7043	1.59537	2.12319	1.28454	1.4665	1.18383	0.99376
Docking protein 1 (Dok1)	LKEEGYELPYNPATDDyAVPPPR	pY408	13266	0.77255	0.371634			1.22372	0.424698	1.05662	0.943381									0.546925	1.0937	0.677029										0.546925	1.0937	0.677029	0.982444	1.10301	0.750708	1.12329	1.54681	0.546925	1.0937	0.677029
Eukaryotic translation initiation factor 3 subunit L (Eif3l)	VyELQASR	pY72	6572	0.732568	0.371926			1.30812	0.523178	1.22509	0.774907									0.878611	0.434335	0.884757										0.878611	0.434335	0.884757	0.571299	0.785753	1.51782	1.02734	0.736885	0.878611	0.434335	0.884757
High mobility group protein HMG-I/HMG-Y (Hmga1)	KLEKEEEEGISQEssEEEQ	pS102, pS103	14892, 14782	0.865767	0.372036			1.0311	0.827397	1.13845	0.861545									0.927564	0.74795	0.921789										0.927564	0.74795	0.921789	0.723586	0.886231	1.06825	0.91795	0.863044	0.927564	0.74795	0.921789
Cleavage and polyadenylation specificity factor subunit 7 (Cpsf7)	DSSDSADGRAtPSENLVPSSAR	pT203	8184	0.908308	0.372391			1.09388	0.52979	1.01128	0.988716									1.03562	0.80532	0.883987										1.03562	0.80532	0.883987	0.78571	1.08773	1.10729	0.901002	1.04435	1.03562	0.80532	0.883987
Cofilin-1 (Cfl1) / Cofilin-2 (Cfl2)	yALYDATYETK	pY82 / pY82	10380, 16109	0.81045	0.373174			1.25307	0.361341	0.961275	1.03873									0.975025	0.534478	0.921847										0.975025	0.534478	0.921847	0.794771	0.968965	1.28293	1.22786	1.1258	0.975025	0.534478	0.921847
Serine/threonine-protein kinase PRP4 homolog (Prpf4b)	LcDFGSASHVADNDItPYLVSR	cmC833, pT847	21504, 17409, 17934, 13840, 24083, 18459, 14364, 22051, 22055, 14376, 19497, 18985, 14889, 19504, 24112, 19507, 20022, 15415, 26170, 21051, 20026, 24125, 24638, 15940, 16465, 23122, 21597, 16990, 17515, 18039, 13945, 22142, 18564, 14469, 20613, 19090, 14994, 23187, 24218, 19612, 15520, 24736, 20130, 21155, 23714, 26275, 19628, 16045, 16571, 26299, 21695, 17094, 17619, 22231, 18144, 14574, 18676, …	0.845116	0.375518	1.61272	0.0632003	1.12898	0.519331	1.05743	0.942575	1.08913	0.995208	0.941446	1.06066	1	2.55399	0.76904	1	0.816307	1.00212	0.96604	0.823473	0.732323	0.769051	1.01282	0.824737	1.73122	1.62339	1.42649	2.47022	0.816307	1.00212	0.96604	1.04825	1.23644	0.981096	1.06641	1.11307	0.816307	1.00212	0.96604	0.823473	0.732323	0.769051	1.01282	0.824737	1.73122	1.62339
Keratin, type I cytoskeletal 13 (Krt13) / Keratin, type I cytoskeletal 14 (Krt14) / Keratin, type I cytoskeletal 15 (Krt15) / Keratin, type I cytoskeletal 16 (Krt16) / Keratin, type I cytoskeletal 17 (Krt17) / Keratin, type I cytoskeletal 19 (Krt19) / Keratin, type I cytoskeletal 20 (Krt20) / Keratin-like protein KRT222 (Krt222) / Keratin, type I cytoskeletal 42 (Krt42)	LEQEIAtYR	pT396 / pT420 / pT398 / pT412 / pT383 / pT382 / pT376 / pT138 / pT393	8525	0.782042	0.375547			1.2387	0.518613	1.21099	0.789012									0.954772	0.584069	0.807285										0.954772	0.584069	0.807285	0.621161	0.853094	1.43188	1.04632	0.611151	0.954772	0.584069	0.807285
Constitutive coactivator of PPAR-gamma-like protein 1 (FAM120A)	HTPLyER	pY429	10117, 4894, 4789	0.844569	0.375625	0.952479	0.791434	1.14107	0.601111	1.33888	0.661119						0.930866	1	1.29306	0.704281	0.754853	0.871948						1.19849	1.06697	0.809815	1.10862	0.704281	0.754853	0.871948	0.713472	0.879788	1.42736	0.797503	0.591212	0.704281	0.754853	0.871948						1.19849	1.06697
Non-histone chromosomal protein HMG-14 (Hmgn1)	QADVADQQTTELPAENGETENQSPASEEEKEAKsD	pS95	10261	1.27998	0.37791			0.991974	0.977319	1.19741	0.802595									1.12794		1.43201										1.12794		1.43201	0.811744	1.63667	1.3607	0.996504	0.81975	1.12794		1.43201
RNA-binding protein 39 (Rbm39)	YRsPYSGPK	pS97	7491	0.826447	0.379354			1.32635	0.581371	1.20378	0.796221									0.843167	0.720563	0.91561										0.843167	0.720563	0.91561	0.494888	0.824852	1.96874	1.19758	0.868356	0.843167	0.720563	0.91561
Eukaryotic translation initiation factor 4 gamma 2 (Eif4g2)	TQtPPLGQTPQLGLK	pT507	17012	1.27073	0.379538			0.845428	0.454938	0.937618	1.06238									1.07615	1.67219	1.06384										1.07615	1.67219	1.06384	1.09974	1.28069	0.842486	0.858781	1.17973	1.07615	1.67219	1.06384
Nuclease-sensitive element-binding protein 1 (Ybx1)	NYQQNYQNSESGEKNEGsESAPEGQAQQR	pS172	6936, 6911	0.646228	0.38636			1.93689	0.557144	1.31029	0.689712									0.731834		0.560622										0.731834		0.560622	0.434572	0.653869	2.66657	0.958173	0.580335	0.731834		0.560622
RRP12-like protein (Rrp12)	GDSIEEILADsEDEDEEEER	pS1081	18706, 18708	1.1291	0.387623			0.954624	0.705322	1.06086	0.939137									0.967769	1.28906	1.13046										0.967769	1.28906	1.13046	1.21526	1.09713	0.921202	0.854552	1.15201	0.967769	1.28906	1.13046
Ribosomal RNA-processing protein 8 (Rrp8)	ALEAASLSQQTPSLPGsDsEEEEEVGR	pS62, pS64	18767	1.24488	0.387977			1.06081	0.768924	0.848051	1.15195									0.91399	1.37616	1.4445										0.91399	1.37616	1.4445	1.4142	1.56371	0.983848	0.865015	1.2562	0.91399	1.37616	1.4445
40S ribosomal protein S3a (Rps3a)	ADGYEPPVQEsV	pS263	14931	1.19252	0.388875			1.01438	0.938075	0.982413	1.01759									1.45626	0.944213	1.1771										1.45626	0.944213	1.1771	0.951354	1.45424	1.22343	0.956163	0.95875	1.45626	0.944213	1.1771
Dedicator of cytokinesis protein 7 (Dock7)	SLSNsNPDISGTPTSPDDEVR	pS900	10327	1.14911	0.389469			0.764527	0.397613	0.947861	1.05214									1.02266		1.27556										1.02266		1.27556	0.889019	1.21969	0.52687	0.879307	1.20774	1.02266		1.27556
RNA-binding protein 14 (Rbm14)	QPtPPFFGR	pT206	16097, 16202	1.23322	0.3918			0.907613	0.625129	0.931499	1.0685									1.07889	1.58556	1.0352										1.07889	1.58556	1.0352	1.36006	1.04751	0.950287	1.11549	1.13367	1.07889	1.58556	1.0352
Ras and Rab interactor 2 (Rin2)	DSGyDSLSNR	pY77	4165	0.790251	0.394193			1.08866	0.873865	1.1608	0.839199									1.05765	0.625922	0.687181										1.05765	0.625922	0.687181	0.438432	0.499916	1.64259	0.677351	1.05455	1.05765	0.625922	0.687181
Calcium-regulated heat stable protein 1 (Carhsp1)	TFsATVR	pS53	8734	0.875922	0.39531			1.24406	0.40797	1.12335	0.87665									1.00795	0.812545	0.807274										1.00795	0.812545	0.807274	0.728702	1.0468	1.4936	1.06828	0.759085	1.00795	0.812545	0.807274
Plasminogen activator inhibitor 1 RNA-binding protein (Serbp1)	TDKSsASAPDVDDPEAFPALA	pS391	18736	1.11773	0.396217			1.01192	0.942155	0.973404	1.0266									1.24874	1.1618	0.942652										1.24874	1.1618	0.942652	1.42363	0.997379	0.972146	0.83745	1.12828	1.24874	1.1618	0.942652
RNA-binding protein Raly (Raly)	DDGDEEGLLtHSEEELEHsQDtDAEDGALQ	pT292, pS301, pT304	17881	1.32572	0.396647			0.780822	0.366018	1.08334	0.916658									0.985526	1.81599	1.17565										0.985526	1.81599	1.17565	1.23875	1.08749	0.779222	0.951851	0.984405	0.985526	1.81599	1.17565
Nuclear ubiquitous casein and cyclin-dependent kinase substrate 1 (Nucks1)	KVVDYSQFQEsDDADEDYGR	pS19	15204, 25676	1.08688	0.397156			0.952452	0.613004	0.980106	1.01989									0.99089	1.05308	1.21668										0.99089	1.05308	1.21668	1.09858	1.10398	0.903059	1.08603	0.994494	0.99089	1.05308	1.21668
Signal transducing adapter molecule 1 (Stam)	AVyDFEAAEDNELTFK	pY219	15580	0.860372	0.399478			0.959794	0.862837	1.02536	0.974644									0.733137	1.07819	0.769791										0.733137	1.07819	0.769791	1.13109	0.674589	0.671656	0.536346	0.631459	0.733137	1.07819	0.769791
Clathrin heavy chain 1 (Cltc)	AyEFAER	pY1096	6087	0.750938	0.402817			1.19661	0.681801	1.28668	0.713324									0.833355	0.533809	0.885649										0.833355	0.533809	0.885649	0.475834	0.702866	1.51704	1.01703	0.686438	0.833355	0.533809	0.885649
Probable 28S rRNA (cytosine-C(5))-methyltransferase (Nop2)	AQDATAGVLWNEEDtDEDEDDDGVSPESHPR	pT169	15951	1.28936	0.403372			0.847406	0.524057	1.15325	0.846747									1.4601	0.865379	1.54261										1.4601	0.865379	1.54261	0.979987	1.45364	0.844221	0.677683	1.25858	1.4601	0.865379	1.54261
Zinc finger CCHC-type and RNA-binding motif-containing protein 1 (Zcrb1)	SAYFsDEEELsD	pS210, pS216	25544, 25445	1.11203	0.403819			1.07191	0.530332	0.912354	1.08765									1.25737	1.06202	1.01671										1.25737	1.06202	1.01671	1.21744	1.02466	1.3339	1.13566	1.26411	1.25737	1.06202	1.01671
DNA ligase 1 (Lig1)	KQSQIQNQQssDLDSDVEDY	pS906, pS907	15443	0.841161	0.404742			0.909934	0.653437	1.01931	0.980694									0.974365	0.587865	0.961254										0.974365	0.587865	0.961254	0.5836	0.877132	0.835473	1.0689	0.871459	0.974365	0.587865	0.961254
ATP-dependent RNA helicase DDX55 (Ddx55)	TVQLTDLGVsDLEEDS	pS594	25824	1.2746	0.407648			0.853011	0.45316	0.832939	1.16706									1.0545	1.67253	1.09678										1.0545	1.67253	1.09678	1.29896	0.983463	0.979325	1.22792	1.05126	1.0545	1.67253	1.09678
SH2B adapter protein 3 (Sh2b3)	AIDNQyTPLSQLcR	pY536, cmC543	11051, 11053, 16814	1.15995	0.408492			0.89959	0.552175	0.964847	1.03515									0.944029	1.38588	1.14994										0.944029	1.38588	1.14994	1.29494	0.941084	0.894415	0.857406	0.949019	0.944029	1.38588	1.14994
Phosphoprotein associated with glycosphingolipid-enriched microdomains 1 (Pag1)	ESDyESIGDLQQcR	pY414, cmC423	8064, 8170, 10914	0.779765	0.409624			1.16442	0.61539	1.07224	0.927762									0.977801	0.433955	0.92754										0.977801	0.433955	0.92754	0.640805	0.890483	1.19264	0.9002	0.920839	0.977801	0.433955	0.92754
Immunoglobulin-binding protein 1 (Igbp1)	yGVLPDR	pY278	8905	0.809683	0.409648			0.945229	0.815303	1.23745	0.762552									0.895265	0.669534	0.86425										0.895265	0.669534	0.86425	0.555054	0.654406	1.08655	0.834626	0.636943	0.895265	0.669534	0.86425
Phosphatidylinositol 3-kinase regulatory subunit alpha (Pik3r1) / Phosphatidylinositol 3-kinase regulatory subunit beta (Pik3r2)	LLyPVSK	pY426 / pY417	16710	1.16613	0.412409			0.981485	0.898961	0.976557	1.02344									1.1776	0.92704	1.39373										1.1776	0.92704	1.39373	1.04663	1.0721	1.31487	1.23307	1.22762	1.1776	0.92704	1.39373
Heat shock 70 kDa protein 1A (Hspa1a) / Heat shock 70 kDa protein 1B (Hspa1b) / Heat shock 70 kDa protein 1-like (Hspa1l) / Heat shock-related 70 kDa protein 2 (Hspa2) / Heat shock cognate 71 kDa protein (Hspa8)	TTPsYVAFTDTER	pS40 / pS40 / pS42 / pS41 / pS40	11691	0.853015	0.412737			1.25371	0.167253	1.05188	0.948117									0.918859	0.627068	1.01312										0.918859	0.627068	1.01312	1.05439	0.983124	1.17079	1.01174	0.842071	0.918859	0.627068	1.01312
Proliferation marker protein Ki-67 (Mki67)	LPSSsPPLEPTDTSVTSR	pS2425	14781	1.15869	0.416043			0.798892	0.225829	1.02421	0.975787									0.912009	1.35234	1.21171										0.912009	1.35234	1.21171	1.0355	1.0121	0.729388	0.779984	0.952035	0.912009	1.35234	1.21171
Retinoblastoma-like protein 1 (Rbl1)	EAVTtPVASATQSVSR	pT385	9519	0.831784	0.416742			0.991385	0.973303	1.08606	0.913935									1.00392	0.578193	0.913239										1.00392	0.578193	0.913239	0.522116	0.925079	1.02666	0.841884	1.01142	1.00392	0.578193	0.913239
1-phosphatidylinositol 4,5-bisphosphate phosphodiesterase gamma-2 (Plcg2)	MyVDPSEINPSMPQR	pY759	14217, 11244, 14237, 14007	0.942829	0.418008			0.927449	0.658248	1.00869	0.991313	0.972475	1.06468	1.04988	1	0.969963				0.816611	1.10186	0.791981	0.657433	0.998463	1.13086	1.13871	0.968117					0.816611	1.10186	0.791981	1.25536	0.77942	0.609859	0.665914	0.888254	0.816611	1.10186	0.791981	0.657433	0.998463	1.13086	1.13871	0.968117
Sentrin-specific protease 3 (Senp3)	NHLsPQEGGATPQVPSPccR	pS163, cmC177, cmC178	8733	1.38875	0.419212			1.06487	0.802458	0.920307	1.07969									1.52219	0.781531	1.86254										1.52219	0.781531	1.86254	1.36058	1.69556	1.3804	1.4639	1.55865	1.52219	0.781531	1.86254
Macrophage colony-stimulating factor 1 receptor (Csf1r)	YEGNSYtFIDPTQLPYNEK	pT560	19485	1.29985	0.419401			0.957293	0.861868	1.00338	0.996617									0.826726	1.66982	1.40299										0.826726	1.66982	1.40299	1.53195	1.24533	0.955733	1.01904	1.05837	0.826726	1.66982	1.40299
RNA-binding protein Raly (Raly)	DDGDEEGLLTHsEEELEHsQDtDAEDGALQ	pS294, pS301, pT304	18272	1.45969	0.41969			0.758644	0.422941	1.01979	0.980214									0.917549	1.26576	2.19575										0.917549	1.26576	2.19575	1.14476	1.26356	0.913826	1.44842	1.70422	0.917549	1.26576	2.19575
Guanine nucleotide-binding protein-like 3 (Gnl3)	ELsPEQSTAGKPSDGSSALDR	pS505	9165	0.801406	0.42007			1.0109	0.972941	0.94693	1.05307									1.0943	0.534273	0.775646										1.0943	0.534273	0.775646	0.454464	1.03288	0.943088	0.888597	0.781911	1.0943	0.534273	0.775646
Eukaryotic translation initiation factor 5B (Eif5b)	SVPTVDsGNEDDDSSFK	pS215	13506, 13548	0.803905	0.421065			1.19648	0.620212	1.01473	0.985273									1.04219	0.491728	0.877797										1.04219	0.491728	0.877797	0.471525	1.21704	1.197	1.03069	0.923645	1.04219	0.491728	0.877797
SLAM family member 5 (Cd84)	TVyAVVSR	pY265	14914, 14811, 15020, 7347, 8252	1.11642	0.421912	0.810219	0.326764	0.846741	0.462441	1.20374	0.796264	0.524853	1.21143	1	0.943486	1.06306	0.980494	1	1.71163	1.13584	0.888464	1.49262	1.43939	1.66712	1.29213	0.689396	0.78132	1.09851	1.08703	0.657638	0.791707	1.13584	0.888464	1.49262	0.604468	0.949951	1.40488	0.693263	0.431201	1.13584	0.888464	1.49262	1.43939	1.66712	1.29213	0.689396	0.78132	1.09851	1.08703
Keratin, type I cytoskeletal 13 (Krt13) / Keratin, type I cytoskeletal 14 (Krt14) / Keratin, type I cytoskeletal 15 (Krt15) / Keratin, type I cytoskeletal 16 (Krt16) / Keratin, type I cytoskeletal 17 (Krt17) / Keratin, type I cytoskeletal 19 (Krt19) / Keratin, type I cytoskeletal 20 (Krt20) / Keratin-like protein KRT222 (Krt222) / Keratin, type I cytoskeletal 42 (Krt42)	LEQEIATyR	pY397 / pY421 / pY399 / pY413 / pY384 / pY383 / pY377 / pY139 / pY394	8628	0.792753	0.423064			1.39384	0.375376	1.18266	0.81734									1.03029	0.55307	0.794904										1.03029	0.55307	0.794904	0.753072	0.900599	1.66124	1.0404	0.817872	1.03029	0.55307	0.794904
DNA replication licensing factor MCM2 (Mcm2)	GLLYDsSEEDEERPAR	pS139	10246	0.8474	0.423266			1.09792	0.511188	0.891692	1.10831									0.73918	0.732713	1.07031										0.73918	0.732713	1.07031	0.892871	0.910667	0.987588	0.838193	1.1366	0.73918	0.732713	1.07031
TYRO protein tyrosine kinase-binding protein (Tyrobp)	QHIAETESPyQELQGQRPEVYSDLNTQR	pY92	11364, 16614, 16459, 16812, 17485, 16716, 17587, 11512, 17497	0.898276	0.424524	1.69383	0.000430368	0.894145	0.66089	1.20532	0.794678	0.784152	1.17585	1	0.885384	1.18051	1.33998	0.932137	1	0.806433	1.1587	0.887162	0.802038	0.59964	0.792958	0.795595	0.705084	1.7778	1.47237	1.6595	2.10104	0.806433	1.1587	0.887162	0.862397	0.972348	0.64663	0.882714	0.748865	0.806433	1.1587	0.887162	0.802038	0.59964	0.792958	0.795595	0.705084	1.7778	1.47237
Eukaryotic translation initiation factor 4B (Eif4b)	ARPTTDSFDDyPPRR	pY211	17952	1.13071	0.4272							1	1.41182	1.07409	0.670737	0.858864							1.28792	1.14126	0.849896	1.3909	1.00112																1.28792	1.14126	0.849896	1.3909	1.00112
Src kinase-associated phosphoprotein 2 (Skap2)	SQPIDDEIyEELPEEEEDTAsVK	pY260, pS272	19438	1.53592	0.42786			0.784604	0.52171	0.841126	1.15887									0.983487	2.41542	1.20885										0.983487	2.41542	1.20885	1.51097	0.985798	1.1185	0.92597	0.949605	0.983487	2.41542	1.20885
Treacle protein (Tcof1)	STSSsPAPTQTLPNSITQR	pS1128	9978	0.939182	0.428395			0.766649	0.00658498	0.915865	1.08413									0.964144	0.947551	0.90585										0.964144	0.947551	0.90585	0.723453	0.785011	0.651603	1.14136	0.866839	0.964144	0.947551	0.90585
Drebrin-like protein (Dbnl)	ESTSFQDVGPQAPVGSVyQK	pY162	15146, 9934	1.11437	0.430166			0.992127	0.935486	1.03785	0.962153									1.26974	0.942189	1.13118										1.26974	0.942189	1.13118	1.14767	1.03211	1.137	1.10615	1.10878	1.26974	0.942189	1.13118
Lysine-specific demethylase 2A (Kdm2a)	NPQHGDEEGLGGEEEEEEEEEEDDsAEEGGAAR	pS868	8120	0.70405	0.431094			1.27813	0.542789	1.1378	0.862204									0.97336		0.43474										0.97336		0.43474		0.896108	0.903624	0.972333	0.466818	0.97336		0.43474
High affinity immunoglobulin epsilon receptor subunit gamma (Fcer1g)	ADAVYtGLNTR	pT66	6753	0.705581	0.431966			1.0848	0.824817	1.3524	0.647601									0.89797	0.413522	0.805252										0.89797	0.413522	0.805252	0.400774	0.784888	1.11058	0.810316	0.538044	0.89797	0.413522	0.805252
Elongation factor 1-beta (Eef1b)	YGPSSVEDTTGSGAADAKDDDDIDLFGsDDEEESEEAK	pS106	25884, 20415	1.17696	0.43247			0.991718	0.962491	1.02949	0.970511									0.978844	1.47252	1.07952										0.978844	1.47252	1.07952	1.41124	1.07879	1.01161	1.25762	1.54727	0.978844	1.47252	1.07952
Phosphatidylinositol 3,4,5-trisphosphate 5-phosphatase 1 (Inpp5d)	STLSPDQQLTAWsYDQLPK	pS944	14633	1.15306	0.435008			0.818557	0.205076	1.06544	0.934558									0.90087	1.29394	1.26436										0.90087	1.29394	1.26436	0.917172	1.05199	0.862366	0.972172	0.97187	0.90087	1.29394	1.26436
Neural Wiskott-Aldrich syndrome protein (Wasl)	VIyDFIEK	pY253	16352, 16609, 16480, 16245, 21022	0.901769	0.43548			0.979819	0.924882	0.957489	1.04251	1	0.946543	1.17621	1.01135	0.980638				1.33463	1.45306	0.915438	0.871788	0.83128	0.655469	0.555256	0.71548					1.33463	1.45306	0.915438	0.945929	0.88236	0.86587	0.957572	1.12052	1.33463	1.45306	0.915438	0.871788	0.83128	0.655469	0.555256	0.71548
Regulator of nonsense transcripts 1 (Upf1)	SQIDVALsQDsTYQGER	pS1102, pS1105	16272	0.862616	0.441603			1.1258	0.50391	0.906787	1.09321									0.650455	1.00009	0.937308										0.650455	1.00009	0.937308	1.16451	0.927991	0.8209	0.764384	0.890889	0.650455	1.00009	0.937308
Protein-tyrosine kinase 2-beta (Ptk2b)	cLDPMVyMNDK	cmC828, pY834	13203	0.909628	0.442386			1.07732	0.767278	0.989687	1.01031									0.894896	1.05337	0.780624										0.894896	1.05337	0.780624	1.30691	1.03776	0.5952	0.907462	0.821815	0.894896	1.05337	0.780624
BTB/POZ domain-containing protein KCTD12 (Kctd12)	EAEyFELPELVR	pY119	15811, 15694	1.20505	0.443187			1.06437	0.693367	0.967606	1.03239									1.54622	1.13018	0.938753										1.54622	1.13018	0.938753	1.27455	1.22418	1.34914	0.958521	0.993402	1.54622	1.13018	0.938753
Glycogen synthase kinase-3 alpha (Gsk3a) / Glycogen synthase kinase-3 beta (Gsk3b)	GEPNVsyIcSR	pS278, pY279, cmC281 / pS215, pY216, cmC218	9088, 8955, 9230	0.834501	0.443431			1.05986	0.815159	1.02816	0.971836									0.941733	0.548124	1.01365										0.941733	0.548124	1.01365	0.608013	1.02377	1.02158	1.03404	0.906606	0.941733	0.548124	1.01365
1-phosphatidylinositol 4,5-bisphosphate phosphodiesterase gamma-1 (Plcg1)	NEPNsYAISFR	pS701	8230	0.888509	0.445501			1.08395	0.415337	1.13062	0.869379									0.938176	0.762466	0.964885										0.938176	0.762466	0.964885	0.862555	1.03744	0.989304	1.06415	0.981345	0.938176	0.762466	0.964885
Serine/threonine-protein phosphatase 6 regulatory subunit 3 (Ppp6r3)	IQQFDDGGsDEEDIWEEK	pS588	20159	0.889	0.445804			1.27755	0.100267	1.03289	0.96711									0.977213	0.696488	0.993298										0.977213	0.696488	0.993298	1.21388	1.18522	1.00814	1.04419	1.13176	0.977213	0.696488	0.993298
Nucleolar protein 56 (Nop56)	SSPKEEVAsEPEEAASPTTPK	pS536	9263	0.756256	0.446732			1.18992	0.702244	1.03933	0.960668									0.910619	0.331548	1.0266										0.910619	0.331548	1.0266	0.349293	1.15004	1.20032	0.927629	0.472154	0.910619	0.331548	1.0266
Bromodomain adjacent to zinc finger domain protein 1A (Baz1a)	DLDPDVVtEDEDDPGSHKR	pT732	12784, 12883	1.20767	0.447006			0.999534	0.998394	1.10167	0.898331									1.30426	0.868567	1.45017										1.30426	0.868567	1.45017	0.864112	1.54339	1.21381	0.808709	1.42323	1.30426	0.868567	1.45017
cAMP-dependent protein kinase type I-alpha regulatory subunit (Prkar1a)	TDsREDEIsPPPPNPVVK	pS77, pS83	12832, 12931	1.12804	0.447155			0.89193	0.36328	1.07146	0.928541									1.02261	1.02162	1.33988										1.02261	1.02162	1.33988	0.902682	1.08517	1.03054	1.2532	0.892303	1.02261	1.02162	1.33988
28 kDa heat- and acid-stable phosphoprotein (Pdap1)	SLDsDEsEDEDDDYQQK	pS60, pS63	12650, 12627	0.799726	0.454024			1.3239	0.423522	1.26712	0.732877									0.792323	0.640022	0.966832										0.792323	0.640022	0.966832	0.610938	1.00573	1.55959	0.99303	0.791873	0.792323	0.640022	0.966832
FYN-binding protein (Fyb)	TTAVEIDyDSLK	pY559	16898, 11281, 13842, 12180, 16793, 13725, 21022, 11042, 11174, 13487, 13615, 13999, 13362, 14266, 20923, 14525, 13760, 21186, 11972, 14406, 12755, 12629, 14421, 12376, 12504, 14303, 11873, 14179, 14061, 12151, 13951	1.09987	0.455306	1.47115	7.85056e-06	0.887467	0.618216	1.03309	0.966907	1.07639	0.971881	1.18488	1	0.969268	0.856275	1.1949	1	1.23143	1.72428	0.994744	1.11148	0.785549	0.923383	0.764821	0.754468	1.85966	1.50735	1.50301	1.51502	1.23143	1.72428	0.994744	1.1081	0.983613	0.910833	0.826957	1.03015	1.23143	1.72428	0.994744	1.11148	0.785549	0.923383	0.764821	0.754468	1.85966	1.50735
Insulin receptor substrate 2 (Irs2)	ASSPAESSPEDSGyMR	pY734	12000, 5697, 6598, 4607, 12111, 5584, 5585, 5692, 11901, 11999	1.12022	0.459947	1.35462	0.29369	1.0094	0.969934	1.22706	0.772943	0.629699	1.32223	1.18661	1	0.874459	0.900383	1.53022	1	1.08357	0.803694	1.11885	0.99269	1.43372	1.79416	0.796417	0.634072	1.87204	2.60891	0.987921	0.647287	1.08357	0.803694	1.11885	0.88547	1.0687	1.58854	0.707528	0.637016	1.08357	0.803694	1.11885	0.99269	1.43372	1.79416	0.796417	0.634072	1.87204	2.60891
Tyrosine-protein phosphatase non-receptor type 6 (Ptpn6)	GQEsEYGNITYPPAVR	pS534	17696, 8186, 8307, 17590	0.940792	0.462086	1.11413	0.170669	0.932937	0.358178	1.13033	0.869671						0.912122	1.14339	1	1.07101	0.935076	0.826951						0.97191	1.13427	1.11458	1.13064	1.07101	0.935076	0.826951	0.90615	0.83882	0.917363	1.08072	1.00982	1.07101	0.935076	0.826951						0.97191	1.13427
Tyrosine-protein kinase BTK (Btk)	HYVVcStPQSQYYLAEK	cmC337, pT339	10278	0.905724	0.463445			1.0141	0.896392	0.930419	1.06958									0.891904	0.77927	1.046										0.891904	0.77927	1.046	1.01428	0.845396	0.895816	0.811817	1.0217	0.891904	0.77927	1.046
Mitogen-activated protein kinase 1 (Mapk1)	VADPDHDHtGFLtEYVATR	pT179, pT183	20152, 18827, 11277	1.23605	0.464234			1.04806	0.83715	0.87124	1.12876									1.47129	1.41037	0.826491										1.47129	1.41037	0.826491	1.64475	1.07692	1.16471	0.793768	1.21297	1.47129	1.41037	0.826491
Nucleolar protein 56 (Nop56)	EELAsDLEEMATSSAK	pS513	24792	1.2985	0.46559			0.944503	0.830572	1.01187	0.988132									1.85155	0.98784	1.0561										1.85155	0.98784	1.0561	1.47201	1.25521	0.95208	1.23373	1.11392	1.85155	0.98784	1.0561
Translation initiation factor eIF-2B subunit epsilon (Eif2b5)	AGsPQLDDIR	pS540	9425, 9323	0.904013	0.467749			1.00663	0.969868	1.08339	0.916611									0.987412	0.75303	0.971598										0.987412	0.75303	0.971598	0.659212	0.987088	1.08371	1.23457	0.974913	0.987412	0.75303	0.971598
Catenin delta-1 (Ctnnd1)	HYEDGYPGGSDNyGSLSR	pY228	6279	0.652559	0.469581			1.74882	0.363656	1.17808	0.821923									0.30261		1.00251										0.30261		1.00251		0.911027	1.37139	1.27451	0.814715	0.30261		1.00251
Cytoplasmic protein NCK2 (Nck2)	VQLVDSVycIGQR	pY342, cmC343	11976	1.12361	0.470082			0.755066	0.16413	0.865009	1.13499									1.20566	1.21366	0.951503										1.20566	1.21366	0.951503	0.663286	1.11584	0.766075	1.15619	0.722968	1.20566	1.21366	0.951503
Phosphatidylinositol 3-kinase regulatory subunit alpha (Pik3r1)	DQyLmWLTQK	pY580, oxM582	18096, 18200, 18603, 18339, 18758	1.02987	0.470811							0.844577	0.938755	1.03736	1	1.00424							0.943231	0.969103	0.996511	1.02954	1.03066																0.943231	0.969103	0.996511	1.02954	1.03066
Serine/arginine repetitive matrix protein 2 (Srrm2)	RVPsPTPVPK	pS2535	8317	0.888129	0.470977			0.954798	0.838866	1.036	0.963997									0.893035	0.706879	1.06447										0.893035	0.706879	1.06447	0.545343	0.954082	1.04453	0.914867	1.0562	0.893035	0.706879	1.06447
Neutrophil cytosol factor 4 (Ncf4)	cyFYEDTGK	cmC242, pY243	9066	1.26811	0.472834			1.43155	0.393995	1.24304	0.756962									1.35195	0.867578	1.5848										1.35195	0.867578	1.5848	0.938901	1.72761	2.77957	1.02035	0.974562	1.35195	0.867578	1.5848
RNA-binding motif protein, X chromosome (Rbmx) / RNA binding motif protein, X-linked-like-1 (Rbmxl1)	DVYLsPR	pS208 / pS205	9572, 9468	0.881723	0.474219			0.999193	0.997601	1.08491	0.915092									1.01426	0.683452	0.947461										1.01426	0.683452	0.947461	0.493733	1.00237	1.14693	1.11774	0.938887	1.01426	0.683452	0.947461
EH domain-binding protein 1-like protein 1 (Ehbp1l1)	SsVNGEAGPVPPPR	pS1444	7345	0.835472	0.477089			1.18913	0.587541	1.1592	0.840796									0.956306	0.580334	0.969776										0.956306	0.580334	0.969776	0.61689	0.935395	1.42817	0.907097	0.735273	0.956306	0.580334	0.969776
Nucleolar protein 58 (Nop58)	HIKEEPLsEEEPcTSTAVPsPEK	pS509, cmC514, pS521	14178	1.19886	0.477287			0.878584	0.515684	1.10245	0.897553									1.10078	0.946545	1.54924										1.10078	0.946545	1.54924	1.24406	0.956919	0.958902	1.37794	1.10506	1.10078	0.946545	1.54924
Pre-mRNA 3'-end-processing factor FIP1 (Fip1l1)	AEsPDLR	pS280	6070	0.874291	0.47873			1.06383	0.834419	1.16879	0.831209									0.973523	0.913021	0.73633										0.973523	0.913021	0.73633	0.677465	0.70322	1.40962	0.922946	0.833241	0.973523	0.913021	0.73633
Uridine 5'-monophosphate synthase (Umps)	SGLSSPVyIDLR	pY37	18016	1.1519	0.482321			0.974982	0.876961	0.89433	1.10567									0.923525	1.38712	1.14504										0.923525	1.38712	1.14504	1.34722	1.02038	1.00164	1.31851	1.25099	0.923525	1.38712	1.14504
Tyrosine-protein kinase Lyn (Lyn)	AEERPTFDYLQSVLDDFYtATEGQYQQQP	pT502	29762, 22691, 29872, 22487, 21427, 21428, 22807, 29657	1.12599	0.486946	1.36996	0.0245563	0.951105	0.861172	1.04135	0.958655	0.790142	1	1.0433	0.838906	1.01131	0.740954	1.58053	1	1.29006	2.05413	1.51825	0.775116	0.678906	0.772953	0.767595	0.674381	1.60776	1.51415	1.26129	1.33654	1.29006	2.05413	1.51825	1.186	1.16609	0.862374	0.758429	0.704619	1.29006	2.05413	1.51825	0.775116	0.678906	0.772953	0.767595	0.674381	1.60776	1.51415
Hepatocyte growth factor-regulated tyrosine kinase substrate (Hgs)	VVQDTyQImK	pY132, oxM135	11355	1.05205	0.48826							1.1283	1.04827	0.899016	1	0.956883							1.1017	1.18499	0.932188	1.17685	0.898681																1.1017	1.18499	0.932188	1.17685	0.898681
Annexin A2 (Anxa2)	RAEDGSVIDyELIDQDAR	pY188	10948	0.899942	0.490375			1.13033	0.51039	1.01443	0.985574									1.08065	0.741482	0.877693										1.08065	0.741482	0.877693	1.11043	0.761871	1.17938	1.06082	1.33135	1.08065	0.741482	0.877693
Tyrosine-protein kinase FRK (Frk)	LEDYFETDcSYSDtNNFIN	cmC502, pT507	17714	0.770852	0.490456			0.596685	0.199725	1.19132	0.808683									0.648768	1.15771	0.506082										0.648768	1.15771	0.506082	0.414814	0.548148	0.416905	0.825408	0.659471	0.648768	1.15771	0.506082
Tyrosine-protein kinase CSK (Csk)	GSLVDyLR	pY277	11352	1.12115	0.491258			1.03771	0.740363	0.847699	1.1523									1.10419	1.27031	0.98895										1.10419	1.27031	0.98895	1.24174	0.990507	1.25804	0.963697	1.05998	1.10419	1.27031	0.98895
Hepatocyte growth factor-regulated tyrosine kinase substrate (Hgs)	VVQDtYQIMK	pT131	10816, 10719	0.823779	0.491795			1.17267	0.580699	1.16865	0.83135									0.978499	0.533682	0.959156										0.978499	0.533682	0.959156	0.657625	1.30443	0.936009	1.23581	1.08036	0.978499	0.533682	0.959156
Guanine nucleotide-binding protein subunit beta-2-like 1 (Gnb2l1)	YtVQDESHSEWVScVR	pT141, cmC153	8594	1.1962	0.492629			0.960011	0.825508	0.890596	1.1094									1.21021	0.869854	1.50854										1.21021	0.869854	1.50854	1.07107	1.05532	1.31871	1.32278	1.20306	1.21021	0.869854	1.50854
Mitogen-activated protein kinase 1 (Mapk1)	VADPDHDHTGFLtEYVATR	pT183	13062, 19221, 14744, 18589, 18462, 17057, 14113, 17708, 26926, 24116, 13378, 18243, 26821, 12614, 14534, 18127, 12114, 12117, 15583, 13025, 19556, 12904, 12777, 27244, 18800, 16634, 13692, 12670	1.09607	0.49392			1.00917	0.9428	0.995621	1.00438									0.90455	1.19436	1.18931										0.90455	1.19436	1.18931	1.24369	1.13838	0.936288	0.877712	0.898811	0.90455	1.19436	1.18931
Histone H3.3 (H3f3a) / Histone H3.3C (H3f3c) / Histone H3.1 (Hist1h3a) / Histone H3.2 (Hist1h3b)	yRPGTVALR	pY42 / pY42 / pY42 / pY42	5419, 14159	0.868726	0.49425			1.22234	0.521185	1.14952	0.850478	2.09857	0.86481	0.536168	1.14803	1				0.940913	0.401255	1.06156	0.891796	0.95547	1.11072	0.821117	1.40991					0.940913	0.401255	1.06156	0.440777	0.965158	2.07441	0.901028	0.757325	0.940913	0.401255	1.06156	0.891796	0.95547	1.11072	0.821117	1.40991
Phosphatidylinositol 3-kinase regulatory subunit beta (Pik3r2)	IQGEyTLTLR	pY359	10001	1.16673	0.495755			0.913795	0.608841	0.964798	1.0352									0.836736	1.30356	1.35989										0.836736	1.30356	1.35989	1.1945	1.06458	0.939371	1.22274	1.13851	0.836736	1.30356	1.35989
Insulin receptor substrate 2 (Irs2)	QVPQPSSASLDEYtLMR	pT595	11245, 11182	0.898928	0.495874			1.08455	0.454613	1.16296	0.837037									0.839083	0.889667	0.968034										0.839083	0.889667	0.968034	1.14196	0.877999	0.904834	0.768558	0.818031	0.839083	0.889667	0.968034
DNA replication licensing factor MCM3 (Mcm3)	ASEDEsDLEDEEEKSQEDTEQKR	pS672	12434, 12533	0.762697	0.496436			1.01979	0.962853	0.999161	1.00084									1.12523	0.313897	0.848964										1.12523	0.313897	0.848964	0.404005	1.02354	0.905831	1.08473	0.784306	1.12523	0.313897	0.848964
Cas scaffolding protein family member 4 (Cass4)	SWVEGPSPATAQVyELPESPSSAR	pY131	12017	0.8587	0.500194			0.965188	0.813961	0.847284	1.15272									0.671614	1.06139	0.843094										0.671614	1.06139	0.843094	0.901372	0.810796	0.774255	1.16844	1.15805	0.671614	1.06139	0.843094
BUD13 homolog (Bud13)	HDtPDLsPPR	pT196, pS200	7989	0.81605	0.502189			1.34588	0.363395	1.11017	0.889827									0.775063	0.533437	1.13965										0.775063	0.533437	1.13965	0.756915	1.0521	1.4859	1.26719	0.91363	0.775063	0.533437	1.13965
SH3 and PX domain-containing protein 2A (Sh3pxd2a)	AQISsPNLR	pS420	7999	0.893296	0.503599			1.2875	0.429021	1.15089	0.84911									0.924048	0.767468	0.988372										0.924048	0.767468	0.988372	0.641203	1.18338	1.62577	0.92058	0.777717	0.924048	0.767468	0.988372
Serine/arginine-rich splicing factor 6 (Srsf6)	SHsPLPAPPSK	pS303	8089	0.819198	0.504175			1.29212	0.399003	0.980464	1.01954									1.06765	0.458217	0.931725										1.06765	0.458217	0.931725	0.737751	1.10218	1.33557	1.35206	1.05202	1.06765	0.458217	0.931725
T-complex protein 11-like protein 2 (Tcp11l2)	FAEGVASLSDyEcSR	pY33, cmC35	17084	1.1959	0.505109			1.09613	0.651154	0.770998	1.229									0.919646	1.44129	1.22677										0.919646	1.44129	1.22677	1.57203	1.39623	0.964312	1.09348	1.58264	0.919646	1.44129	1.22677
Sorting nexin-9 (Snx9)	IyDYNSVIR	pY561	10323	0.953126	0.50514			1.00926	0.895344	0.999617	1.00038									0.8812	0.933783	1.0444										0.8812	0.933783	1.0444	0.884169	0.979886	1.02182	1.09683	1.21594	0.8812	0.933783	1.0444
High affinity immunoglobulin gamma Fc receptor I (Fcgr1)	SDGVyEEVTATASQTTPK	pY357	9318, 9303	1.17425	0.50545			0.71461	0.113456	1.18951	0.810489									0.974754	1.44801	1.09999										0.974754	1.44801	1.09999	0.689236	0.988656	0.839501	0.721508	0.469619	0.974754	1.44801	1.09999
Alpha-enolase (Eno1)	AAVPSGASTGIyEALELRDNDK	pY44	14177, 13857, 22117, 14502, 22119, 14072, 22001, 14161, 13973, 13911, 22232	0.94981	0.507195	1.00897	0.935661	0.985883	0.884539	1.02396	0.976039						1	1.22962	0.960418	0.926327	1.15156	0.96131						0.904445	0.90011	1.28974	0.952108	0.926327	1.15156	0.96131	1.11119	0.858625	0.946159	1.25462	1.36492	0.926327	1.15156	0.96131						0.904445	0.90011
U1 small nuclear ribonucleoprotein 70 kDa (Snrnp70)	YDERPGPsPLPHR	pS226	8250, 8355	0.839746	0.507206			1.03157	0.901444	1.02777	0.972227									0.797854	0.578063	1.14332										0.797854	0.578063	1.14332	0.643338	1.02997	0.925449	1.03473	1.05737	0.797854	0.578063	1.14332
Mitogen-activated protein kinase 14 (Mapk14)	HTDDEMtGYVATR	pT180	5089, 11906, 5090, 11083, 11188, 6933, 6782	1.17408	0.507509			0.585296	0.240595	1.27453	0.72547	0.828853	1.55801	1	1.04841	0.880829				0.631381	0.235676	0.705579	1.91982	1.6572	2.0452	1.25	1.37194					0.631381	0.235676	0.705579	0.354952	0.729674	1.07002	0.860804	0.538582	0.631381	0.235676	0.705579	1.91982	1.6572	2.0452	1.25	1.37194
Profilin-1 (Pfn1)	cyEMASHLR	cmC128, pY129	8005, 14854, 7895, 14635, 13168, 13271, 5943, 6042	0.944525	0.507598	1.01348	0.918431	0.816672	0.267848	1.12071	0.87929	0.994024	1.091	0.872363	1	1.12462	1	0.571385	1.02622	0.796618		0.596463	1.01356	1.03201	1.00717	0.953189	1.11643	0.798673	1.29472	0.79013	0.858166	0.796618		0.596463	0.469077	0.689277	1.08161	1.12589	0.832404	0.796618		0.596463	1.01356	1.03201	1.00717	0.953189	1.11643	0.798673	1.29472
DNA replication licensing factor MCM2 (Mcm2)	RIsDPLTSsPGR	pS21, pS27	11244	0.8833	0.510833			1.052	0.80933	1.00805	0.991951									1.10615	0.85537	0.688381										1.10615	0.85537	0.688381	0.845771	0.756859	1.18506	1.16341	0.865944	1.10615	0.85537	0.688381
Vacuolar protein sorting-associated protein 29 (Vps29)	GDFDENLNyPEQK	pY69	8953	0.784068	0.513002			1.26431	0.466087	1.07389	0.926113									0.978657	0.341161	1.03239										0.978657	0.341161	1.03239	0.745127	1.18962	1.03917	0.972139	1.0859	0.978657	0.341161	1.03239
1-phosphatidylinositol 4,5-bisphosphate phosphodiesterase gamma-2 (Plcg2)	DINsLYDVSR	pS751	8962	0.953958	0.51435			0.809985	0.0928898	1.02536	0.974642									0.874233	1.03393	0.953714										0.874233	1.03393	0.953714	0.853353	0.636687	0.828034	0.663305	0.737707	0.874233	1.03393	0.953714
Vacuolar protein sorting-associated protein 35 (Vps35)	ESPESEGPIyEGLIL	pY791	17120	0.889464	0.516256			1.21669	0.0964292	1.16806	0.831942									0.811343	1.01814	0.838906										0.811343	1.01814	0.838906	1.07003	1.19352	0.983062	0.607608	1.07086	0.811343	1.01814	0.838906
Zinc finger CCCH domain-containing protein 18 (Zc3h18)	GPAGsPcEEGDDVEEDGTSDLRDEASsVTR	pS92, cmC94, pS114	14464	1.11516	0.516335			0.853095	0.457602	0.893542	1.10646									0.921283	1.28161	1.14257										0.921283	1.28161	1.14257	1.22645	0.985734	0.64182	1.0234	0.904881	0.921283	1.28161	1.14257
ARF GTPase-activating protein GIT1 (Git1)	SQSELDDQHDyDsVAsDEDTDQEPLPSAGATR	pY392, pS394, pS397	14673, 14773	0.899532	0.517351			1.10501	0.578313	0.916998	1.083									0.80656	0.802601	1.08943										0.80656	0.802601	1.08943	1.23979	0.839973	0.902216	1.08809	1.22208	0.80656	0.802601	1.08943
Tyrosine-protein phosphatase non-receptor type 11 (Ptpn11)	VyENVGLmQQQR	pY584, oxM590	12882	0.785347	0.517411			0.857647	0.606718	0.846899	1.1531									0.556342		1.01435										0.556342		1.01435	0.699106	0.536015	0.785529	0.45356	0.423911	0.556342		1.01435
Tyrosine-protein kinase SgK223 (Sgk223)	DPVQPEPIYAEsAK	pS394	8599, 8567	0.840974	0.517503			0.882327	0.61922	0.999418	1.00058									1.01353	0.504159	1.00523										1.01353	0.504159	1.00523	0.600405	0.850569	0.775067	0.984292	1.07924	1.01353	0.504159	1.00523
Macrophage colony-stimulating factor 1 receptor (Csf1r)	AEAMLGPSLSPGQDSEGDSsYK	pS696	10980	0.86377	0.517714			1.19879	0.556498	0.865761	1.13424									0.838151	1.08636	0.666801										0.838151	1.08636	0.666801	1.33765	1.20442	0.56438	0.676865	0.962607	0.838151	1.08636	0.666801
AP-3 complex subunit delta-1 (Ap3d1)	HSsLPTEsDEDIAPAQR	pS755, pS760	8956	0.871477	0.519628			1.27801	0.368488	0.939629	1.06037									0.838233	0.660666	1.11553										0.838233	0.660666	1.11553	0.816076	1.49215	1.03304	0.680549	0.833935	0.838233	0.660666	1.11553
Protein KTI12 homolog (Kti12)	ATsPVANGGVLAAVSK	pS157	16945	1.12778	0.519746			0.866921	0.398075	0.943107	1.05689									1.21819	1.29757	0.86759										1.21819	1.29757	0.86759	1.14631	0.93771	0.849071	1.03565	1.14832	1.21819	1.29757	0.86759
Acyl-CoA dehydrogenase family member 11 (Acad11)	LAGISQGVyR	pY323	8448	1.32159	0.523237			0.958185	0.881367	1.06705	0.932948									1.69016	0.635171	1.63945										1.69016	0.635171	1.63945	1.16296	1.29995	1.33608	1.33105	1.11916	1.69016	0.635171	1.63945
Insulin receptor substrate 2 (Irs2)	SSSSNLGADDGyMPMTPGAALR	pY649	14083, 14756, 10983, 10889, 14539, 16622, 10928, 16594, 14874, 14292, 14999, 14650, 14397, 11870	1.10247	0.523266			1.0581	0.761492	1.01079	0.989211	0.538706	1.21212	1.6771	0.934996	1				1.29236	1.0187	1.43977	0.624685	0.912674	1.40889	1.13318	1.4468					1.29236	1.0187	1.43977	1.50868	1.3887	0.783645	0.952612	1.23899	1.29236	1.0187	1.43977	0.624685	0.912674	1.40889	1.13318	1.4468
Protein-tyrosine kinase 2-beta (Ptk2b)	YIEDEDyYKASVTR	pY579	10081, 10186, 18412, 9965, 18518, 10395	0.887826	0.523845	1.09535	0.424405	1.04343	0.884579	1.04002	0.959982						0.777158	1	1.15736	0.935031	0.394763	0.981804						1.1932	1.04787	1.2668	0.928359	0.935031	0.394763	0.981804	0.580603	1.17618	0.985966	1.79852	1.66334	0.935031	0.394763	0.981804						1.1932	1.04787
RNA-binding protein Raly (Raly)	DDGDEEGLLTHsEEELEHSQDtDAEDGALQ	pS294, pT304	16601	1.15512	0.525122			0.950016	0.696416	0.774889	1.22511									1.24977	1.27162	0.943962										1.24977	1.27162	0.943962	1.01672	1.27334	1.00209	0.790598	0.714559	1.24977	1.27162	0.943962
Hepatocyte growth factor-regulated tyrosine kinase substrate (Hgs)	VcEPcyEQLNK	cmC212, cmC215, pY216	10304, 11043, 10820, 10149, 10467, 10375, 7912, 7913, 10405, 10255, 17171, 10675, 10933, 17046, 17146, 8987	1.06484	0.52528	0.672542	6.14769e-05	1.19309	0.495394	1.15482	0.845183	1	1.05994	1.05131	0.971103	0.948675	1	0.980829	1.02348	1.03151	0.470551	1.03236	1.305	1.30587	1.35749	1.21093	1.22442	0.679274	0.757722	0.657765	0.609265	1.03151	0.470551	1.03236	0.543558	1.21692	2.06433	0.940453	0.584586	1.03151	0.470551	1.03236	1.305	1.30587	1.35749	1.21093	1.22442	0.679274	0.757722
Transcriptional repressor p66-beta (Gatad2b)	GRLtPsPDIIVLsDNEASsPR	pT121, pS123, pS130, pS136	24310	1.19508	0.525569			0.823578	0.437826	1.08324	0.916756									0.85534	1.56506	1.16485										0.85534	1.56506	1.16485	1.05381	1.17236	0.726554	1.09504	1.29575	0.85534	1.56506	1.16485
Cleavage and polyadenylation specificity factor subunit 2 (Cpsf2)	EADIDssDEsDVEEDVDQPSAHK	pS419, pS420, pS423	16396, 16503	0.885427	0.526097			1.15866	0.438129	0.986826	1.01317									1.13133	0.73673	0.788222										1.13133	0.73673	0.788222	0.928079	0.911119	1.23852	0.945654	0.801759	1.13133	0.73673	0.788222
Vacuolar protein sorting-associated protein VTA1 homolog (Vta1)	yAGSALQYEDVGTAVQNLQK	pY280	16741, 16618, 18587, 13430, 13403, 18654, 16862, 13503	0.972028	0.529118			0.818999	0.0200633	0.936434	1.06357	1.03169	0.911127	1.00022	0.98039	1				0.774954	0.965565	1.02225	0.922828	1.06209	0.869949	1.07198	1.00154					0.774954	0.965565	1.02225	0.819607	0.792808	0.74973	1.15522	1.29972	0.774954	0.965565	1.02225	0.922828	1.06209	0.869949	1.07198	1.00154
Acidic leucine-rich nuclear phosphoprotein 32 family member A (Anp32a)	IyLELR	pY8	12233	1.06098	0.529198			1.09513	0.566887	0.950933	1.04907									1.18076	0.989594	1.0126										1.18076	0.989594	1.0126	1.4441	0.931007	1.11065	1.23113	1.19369	1.18076	0.989594	1.0126
Lipoma-preferred partner homolog (Lpp)	YYEPyYAAGPSYGGR	pY301	9177	0.894875	0.530976			0.919714	0.830021	0.962271	1.03773									0.898029	0.697191	1.0894										0.898029	0.697191	1.0894	0.304337	0.848362	1.31639	1.2097	1.20785	0.898029	0.697191	1.0894
Guanine nucleotide-binding protein-like 1 (Gnl1)	NPyALLGEDEc	pY599, cmC607	18426	1.1075	0.532933			0.905018	0.578027	1.06352	0.936482									0.916022	1.30624	1.10024										0.916022	1.30624	1.10024	1.2463	0.969985	0.790643	1.13494	1.33109	0.916022	1.30624	1.10024
Tensin-3 (Tns3)	ESSmcLTPSFPVSPETPyVK	oxM835, cmC836, pY849	18032	0.979498	0.533645			1.03756	0.872939	1.02177	0.978225									0.943593	1.00733	0.98757										0.943593	1.00733	0.98757	0.984024	1.40385	0.660996	1.06613	1.28589	0.943593	1.00733	0.98757
Eukaryotic translation initiation factor 5 (Eif5)	EAEEEssGGEEEDEDENIEVVYSK	pS387, pS388	19307, 18669	0.886006	0.534317			0.990113	0.950717	0.93966	1.06034									1.02487	0.64444	0.988708										1.02487	0.64444	0.988708	0.877448	0.972663	0.781627	1.04	1.11804	1.02487	0.64444	0.988708
N-alpha-acetyltransferase 15, NatA auxiliary subunit (Naa15)	ITVNGDsSAETEELANEI	pS854	23055	1.28859	0.534333			0.62733	0.240775	0.867557	1.13244									0.782395	1.85192	1.23147										0.782395	1.85192	1.23147	1.02114	0.909143	0.494842	0.934152	1.39016	0.782395	1.85192	1.23147
Transcription factor AP-1 (Jun) / Transcription factor jun-D (Jund)	LAsPELER	pS73 / pS100	9553	1.13639	0.535958			0.926103	0.730008	1.0763	0.9237									1.27443	0.846435	1.28832										1.27443	0.846435	1.28832	0.716069	1.30073	1.14045	1.30038	1.18032	1.27443	0.846435	1.28832
Protein Abitram (Abitram)	IycSDGEEYTISScVR	pY114, cmC115, cmC126	9921	0.855202	0.538553			1.01821	0.915983	0.84695	1.15305									0.986387	0.99558	0.583638										0.986387	0.99558	0.583638	0.818988	0.877741	0.915607	1.44215	1.21073	0.986387	0.99558	0.583638
High affinity immunoglobulin epsilon receptor subunit gamma (Fcer1g)	SQEtYETLK	pT75	8356	0.866712	0.539647			1.19855	0.564456	1.22808	0.771916									0.957827	0.726968	0.91534										0.957827	0.726968	0.91534	0.57915	1.0402	1.49705	0.818678	0.626014	0.957827	0.726968	0.91534
Phosphatidylinositol 3-kinase regulatory subunit alpha (Pik3r1)	SREYDRLyEEYTR	pY467	10209, 19588, 10500, 10342, 10188, 26382, 15248, 15185, 26288, 10613, 19831, 10105, 19963, 10396, 9853	1.03964	0.54176	1.28327	0.0386395	1.11473	0.0678638	1.02585	0.974154	0.985375	0.708278	1	1.23153	1.02143	1.15005	0.715309	1	1.11255	0.875466	1.14187	0.952504	0.994481	0.908906	1.00731	1.0787	1.10901	1.00205	1.29857	1.47679	1.11255	0.875466	1.14187	1.12969	1.14742	1.13425	1.04286	1.11588	1.11255	0.875466	1.14187	0.952504	0.994481	0.908906	1.00731	1.0787	1.10901	1.00205
Serine/arginine repetitive matrix protein 2 (Srrm2)	ALPQtPR	pT1448	6634	0.909788	0.544616			1.18683	0.601851	1.17303	0.826967									0.939581	0.863873	0.92591										0.939581	0.863873	0.92591	0.655147	0.925956	1.65819	0.937881	0.857566	0.939581	0.863873	0.92591
Actin, cytoplasmic 1 (Actb) / Actin, cytoplasmic 2 (Actg1)	LcyVALDFEQEMATAASSSSLEK	cmC217, pY218 / cmC217, pY218	21408, 21412, 29725, 29742, 29719	1.11363	0.544664	1.30578	0.158779	0.803151	0.384348	1.02221	0.977792						1	1.23289	0.824997	0.961779	0.835673	1.03298						1.67565	1.48899	1.61653	0.857183	0.961779	0.835673	1.03298	1.03931	0.923821	0.751168	1.32816	1.46722	0.961779	0.835673	1.03298						1.67565	1.48899
Pyruvate kinase PKM (Pkm)	ITLDNAyMEK	pY148	10891	0.808234	0.545285			1.01017	0.973923	0.991198	1.0088									0.777803	0.44611	1.20079										0.777803	0.44611	1.20079	0.909831	0.903814	0.635718	1.38212	1.06268	0.777803	0.44611	1.20079
Tyrosine-protein kinase SgK223 (Sgk223)	cVGQAAELQPASLLRDPVQPEPIYAEsAK	cmC368, pS394	16349	1.11425	0.546335			0.694738	0.0429847	1.12748	0.872525									1.08172	1.31506	0.945973										1.08172	1.31506	0.945973	0.765777	0.853363	0.703199	1.0549	0.965142	1.08172	1.31506	0.945973
Bromo adjacent homology domain-containing 1 protein (Bahd1)	DLsPELAPDEGAR	pS182	12477	1.07613	0.54747			0.998061	0.987569	0.978499	1.0215									1.2052	1.11097	0.912236										1.2052	1.11097	0.912236	1.10886	0.900919	1.21236	0.917093	1.03946	1.2052	1.11097	0.912236
Eukaryotic translation initiation factor 4B (Eif4b)	YAALSVDGEDEDEGDDctE	cmC609, pT610	17850	1.1099	0.547722			1.11734	0.404835	1.04078	0.959223									1.01379	0.960359	1.35556										1.01379	0.960359	1.35556	1.12387	1.34994	1.24662	1.13529	1.2389	1.01379	0.960359	1.35556
EF-hand domain-containing protein D2 (Efhd2)	ADLNQGIGEPQsPSRR	pS74	7916	0.926893	0.549202			1.29669	0.393431	1.11647	0.883528									1.02755	0.885632	0.867502										1.02755	0.885632	0.867502	0.825315	1.0235	1.75688	0.932938	0.996278	1.02755	0.885632	0.867502
T-complex protein 1 subunit alpha (Tcp1)	DDKHGsYENAVHSGALDD	pS544	6106	0.633003	0.551189			1.56291	0.471381	1.4599	0.540104									0.868537		0.397468										0.868537		0.397468	0.410219	1.10186	1.45589	1.15643	0.891868	0.868537		0.397468
Actin, cytoplasmic 1 (Actb) / Beta-actin-like protein 2 (Actbl2) / Actin, cytoplasmic 2 (Actg1)	TTGIVMDSGDGVTHTVPIyEGYALPHAILR	pY166 / pY167 / pY166	19475	1.13822	0.551463			0.976599	0.936635	1.00538	0.994619									0.853729	1.15342	1.40749										0.853729	1.15342	1.40749	1.5083	0.593237	1.2332	1.40683	1.47996	0.853729	1.15342	1.40749
Coactosin-like protein (Cotl1)	AAyNLVR	pY14	5941	1.11541	0.55174			1.35434	0.499893	1.07631	0.923694									1.27691	0.866465	1.20286										1.27691	0.866465	1.20286	0.824466	1.18087	2.52659	1.46998	1.04346	1.27691	0.866465	1.20286
Phosphatidylinositol 3,4,5-trisphosphate 5-phosphatase 1 (Inpp5d)	GRDyRDNTELPHHGK	pY1166	24704	1.10602	0.553082							1.02565	1.28701	1	0.915572	0.85421							0.977844	1.57581	1.34839	0.659105	1.06015																0.977844	1.57581	1.34839	0.659105	1.06015
Tensin-3 (Tns3)	ESSMcLTPSFPVSPETPyVK	cmC836, pY849	17573, 14374, 14181, 17675, 14285, 14262, 17787	0.936733	0.553373			0.631648	0.0653015	0.9649	1.0351	0.991243	1.05603	1.0103	0.896378	1				0.596266	0.76565	0.614816	1.08509	1.24198	1.30549	0.942445	0.892827					0.596266	0.76565	0.614816	0.667257	0.628451	0.467672	0.997169	1.26418	0.596266	0.76565	0.614816	1.08509	1.24198	1.30549	0.942445	0.892827
Proliferation marker protein Ki-67 (Mki67)	sPQLGPVR	pS1587	8135	0.94326	0.558417			1.07562	0.774741	1.07308	0.926923									1.03268	0.852591	0.94451										1.03268	0.852591	0.94451	0.606863	1.04518	1.39173	0.96997	0.761965	1.03268	0.852591	0.94451
SWI/SNF-related matrix-associated actin-dependent regulator of chromatin subfamily A containing DEAD/H box 1 (Smarcad1)	DTVIIVsEPsEDEESHDLPSVTR	pS124, pS127	17232	1.0663	0.561631			0.924871	0.444251	1.10117	0.898825									0.985739	1.16645	1.04672										0.985739	1.16645	1.04672	1.142	0.919334	0.897247	0.849825	0.929375	0.985739	1.16645	1.04672
Proteasome subunit alpha type-2 (Psma2)	SILyDER	pY57	17152, 7075, 16842, 8652, 16940, 17041, 8529, 7185, 8439, 9469	0.930543	0.563214	0.651072	0.00126825	0.876205	0.633675	1.21091	0.789093	1.13982	1.17169	1	0.93652	0.984804	1	0.92425	1.15059	0.731539	0.472365	0.623943	1.37207	1.37346	1.36619	1.04021	1.02049	0.632303	0.772275	0.648092	0.592944	0.731539	0.472365	0.623943	0.512818	0.753204	1.25528	1.03954	0.700799	0.731539	0.472365	0.623943	1.37207	1.37346	1.36619	1.04021	1.02049	0.632303	0.772275
Phosphatidylinositol 3-kinase regulatory subunit beta (Pik3r2)	SREYDQLYEEyTR	pY461	7760, 7946	0.82202	0.563681			0.902464	0.675644	0.75555	1.24445									0.865604	0.526376	1.07408										0.865604	0.526376	1.07408	0.594516	0.863402	0.767615	0.920501	1.0217	0.865604	0.526376	1.07408
Ankyrin repeat and SAM domain-containing protein 1A (Anks1a)	IQSSAPQEEEEHPyELLLTAETK	pY472	14913, 18690, 26081, 15043, 15174, 14855, 14730, 22540, 14606, 15166, 14610, 14706, 14965, 14453, 14455, 15067, 18684, 15613, 14814, 22655	0.946031	0.563721	1.4884	1.18339e-05	0.74465	0.169797	1.01883	0.981173	1.16784	0.97867	0.973757	1.01275	1	1	1.11522	0.813981	0.597288	0.898104	0.61914	0.819887	1.02268	0.933335	1.07495	1.09321	1.50867	1.63959	1.44632	1.40707	0.597288	0.898104	0.61914	0.708066	0.704511	0.713959	0.91374	1.06032	0.597288	0.898104	0.61914	0.819887	1.02268	0.933335	1.07495	1.09321	1.50867	1.63959
Annexin A2 (Anxa2)	ALLyLcGGDD	pY333, cmC335	15179	0.880491	0.563923			0.898286	0.582456	1.04702	0.952979									0.880487	1.12395	0.637041										0.880487	1.12395	0.637041	0.85886	0.825585	0.688354	1.39635	0.990812	0.880487	1.12395	0.637041
Sodium-coupled neutral amino acid transporter 2 (Slc38a2)	FNISPDEDSSSYSSNSDFNySYPTK	pY28	12801	0.87761	0.566835			0.801741	0.272427	0.776158	1.22384									0.855544	0.765982	1.0113										0.855544	0.765982	1.0113	0.477421	0.865557	0.76787	0.832902	1.03716	0.855544	0.765982	1.0113
Serine/arginine repetitive matrix protein 1 (Srrm1)	KEtEsEAEDDNLDDLER	pT913, pS915	13676	0.87794	0.567771			0.939594	0.773768	0.986896	1.0131									0.964545	0.590297	1.07898										0.964545	0.590297	1.07898	0.646835	0.904438	0.923447	0.927714	0.816277	0.964545	0.590297	1.07898
Docking protein 1 (Dok1)	EDPIyDEPEGLAPAPPR	pY361	10444, 10455	1.12022	0.569802			0.971261	0.848344	1.01416	0.985838									0.927218	1.40676	1.02668										0.927218	1.40676	1.02668	1.14991	0.968643	1.14553	0.844053	0.918314	0.927218	1.40676	1.02668
Eukaryotic initiation factor 4A-I (Eif4a1) / Eukaryotic initiation factor 4A-II (Eif4a2)	QFyINVER	pY250 / pY251	16205	1.09212	0.571291			0.845763	0.231928	0.847414	1.15259									1.02928	1.23215	1.01494										1.02928	1.23215	1.01494	1.11753	0.828044	0.825454	0.965654	1.29745	1.02928	1.23215	1.01494
RanBP-type and C3HC4-type zinc finger-containing protein 1 (Rbck1)	NSQEAEVAcPFIDSTYscPGK	cmC321, pS329, cmC330	16672, 11911	0.93816	0.571727			1.17937	0.266216	0.942804	1.0572	1.41519	1	0.830969	1.10263	0.81204				0.813296	1.0822	1.12717	0.705334	0.741088	0.90952	1.34423	0.95489					0.813296	1.0822	1.12717	1.33565	1.14047	0.919455	0.902513	0.819363	0.813296	1.0822	1.12717	0.705334	0.741088	0.90952	1.34423	0.95489
Swi5-dependent recombination DNA repair protein 1 homolog (Sfr1)	ENPPsPPTSPAAPQPR	pS67	7816, 7858	0.857184	0.572813			1.31103	0.255193	1.00457	0.99543									1.10043	0.516931	0.954194										1.10043	0.516931	0.954194	0.927484	1.2175	1.22639	1.21582	0.94688	1.10043	0.516931	0.954194
Neutrophil cytosol factor 2 (Ncf2)	IHPQSQPQEDTSPESDIPPPPNSsPPGR	pS324	9779, 9766	0.927423	0.574914			1.22767	0.117852	1.11968	0.880323									0.871295	0.869446	1.04153										0.871295	0.869446	1.04153	0.989199	1.29915	1.12737	1.45042	0.93574	0.871295	0.869446	1.04153
Myc box-dependent-interacting protein 1 (Bin1)	SPsPPPDGSPAATPEIR	pS298	8761	1.15062	0.575008			1.05866	0.759409	0.96347	1.03653									0.955766	0.976032	1.52007										0.955766	0.976032	1.52007	1.03725	1.31789	1.29921	1.52963	1.34103	0.955766	0.976032	1.52007
Tyrosine-protein phosphatase non-receptor type substrate 1 (Sirpa)	AQPAPKPEPSFSEyASVQVQR	pY505	25613	1.13754	0.576253			0.867375	0.505327	0.980196	1.0198									0.928562	1.47443	1.00963										0.928562	1.47443	1.00963	1.182	1.00047	0.77755	0.896514	0.998244	0.928562	1.47443	1.00963
Coiled-coil domain-containing protein 12 (Ccdc12)	GQEDSLASAVDATTGQEAcDsD	cmC163, pS165	18360	1.14019	0.576812			0.7209	0.23971	0.849924	1.15008									0.905067	1.42159	1.09391										0.905067	1.42159	1.09391	0.982742	1.00961	0.473542	1.06818	1.559	0.905067	1.42159	1.09391
Serine/arginine repetitive matrix protein 1 (Srrm1)	RLsPSAsPPR	pS387, pS391	6824, 6781, 6734	0.870025	0.578852			1.13976	0.681845	1.20835	0.79165									1.02548	0.66026	0.924335										1.02548	0.66026	0.924335	0.668754	0.815274	1.49083	1.00717	0.537726	1.02548	0.66026	0.924335
Astrocytic phosphoprotein PEA-15 (Pea15)	QPsEEEIIK	pS116	11357	0.837712	0.579542			1.46199	0.212907	1.0292	0.970801									1.20469	0.506803	0.801646										1.20469	0.506803	0.801646	0.897628	1.3426	1.43395	1.20541	0.903362	1.20469	0.506803	0.801646
Deoxynucleoside triphosphate triphosphohydrolase SAMHD1 (Samhd1)	tPPStPPATANLSADDDFQNTDLR	pT52, pT56	17899	0.909303	0.580306			1.2979	0.43332	0.999954	1.00005									0.747965	1.12869	0.851251										0.747965	1.12869	0.851251	1.7384	1.03621	0.765943	0.880803	0.681028	0.747965	1.12869	0.851251
Proteasome subunit alpha type-5 (Psma5)	GVNTFsPEGR	pS16	8404	0.879123	0.580786			1.07584	0.817762	1.2501	0.749902									0.943082	0.905672	0.788614										0.943082	0.905672	0.788614	0.67311	0.68458	1.4797	1.39665	0.98576	0.943082	0.905672	0.788614
Tyrosine-protein kinase Fer (Fer)	QEDGGVySSSGLK	pY715	6066, 6074	0.867056	0.581733			1.03859	0.924194	1.23644	0.76356									1.05745	0.742371	0.80135										1.05745	0.742371	0.80135	0.441766	0.753729	1.50606	0.73478	0.573087	1.05745	0.742371	0.80135
Caspase recruitment domain-containing protein 11 (Card11)	STVEEDNDscGFDALDLDDENHER	pS598, cmC599	16556	0.955101	0.581997			1.0733	0.597819	1.06552	0.934475									0.876679	1.02048	0.968147										0.876679	1.02048	0.968147	1.23257	1.00701	0.835749	0.789884	1.12914	0.876679	1.02048	0.968147
Myeloid leukemia factor 2 (Mlf2)	LAIQGPEDsPSR	pS237	10972, 11077	1.09714	0.582091			1.0241	0.895971	0.935175	1.06483									1.25221	0.869018	1.17018										1.25221	0.869018	1.17018	0.830319	1.32415	1.21626	0.791255	0.837169	1.25221	0.869018	1.17018
Calnexin (Canx)	AEEDEILNRsPR	pS582	8514, 8713, 8591, 9330, 9437, 8607	1.04323	0.583503			1.00026	0.998806	1.05305	0.946947	0.947357	1.0106	1.02663	0.865323	1				1.10448	0.641915	1.3054	1.11224	1.05453	1.04095	0.94568	0.961698					1.10448	0.641915	1.3054	0.630783	1.4224	1.01018	0.843623	0.764618	1.10448	0.641915	1.3054	1.11224	1.05453	1.04095	0.94568	0.961698
TYRO protein tyrosine kinase-binding protein (Tyrobp)	KQHIAETESPyQELQGQRPEVYSDLNTQR	pY92	14852, 17021, 14853, 14537, 19293, 14124, 14961, 14642, 14226, 14228, 19797, 15061, 14962, 14330, 17020, 16924, 19295	0.931631	0.586295	1.37155	0.01401	0.920215	0.718385	0.991814	1.00819	0.718378	1.00088	1	0.960234	1.24901	1	1.49971	0.944892	1.11165	1.22041	1.22035	0.682083	0.615316	0.743299	0.694546	0.791066	1.61879	1.42346	1.59738	1.24734	1.11165	1.22041	1.22035	0.953176	0.982863	0.731821	0.946299	0.877524	1.11165	1.22041	1.22035	0.682083	0.615316	0.743299	0.694546	0.791066	1.61879	1.42346
Enhancer of mRNA-decapping protein 4 (Edc4)	DSQDTSAEQsDHDDEVASLASASGGFGSK	pS884	16323	1.19583	0.590109			1.09051	0.732027	0.964719	1.03528									0.76738	1.63824	1.18186										0.76738	1.63824	1.18186	1.58045	1.28198	1.04975	1.48463	1.34319	0.76738	1.63824	1.18186
SLAM family member 5 (Cd84)	IyDEIPQSK	pY280	19265, 14721, 12581, 19270, 12367, 12688, 12783, 12917, 9525, 13047, 12474, 12925, 14623	1.0513	0.590291	0.807591	0.0492809	0.988638	0.949849	1.15734	0.842659	0.938789	1	0.978316	1.1891	1.11983	1	0.926577	1.31914	1.09403	0.745646	1.27065	1.34933	1.5983	1.01452	0.787013	1.04472	1.00385	0.967415	0.790897	0.778758	1.09403	0.745646	1.27065	0.699614	1.147	1.41854	0.831892	0.594616	1.09403	0.745646	1.27065	1.34933	1.5983	1.01452	0.787013	1.04472	1.00385	0.967415
Actin, cytoplasmic 1 (Actb) / Actin, cytoplasmic 2 (Actg1)	KDLyANTVLSGGTTMYPGIADR	pY294 / pY294	14080, 13698, 14180, 13861, 21545, 13645, 21711, 18352, 18224, 21586, 18419, 13809, 13971, 18518, 13912, 21658, 13757, 18298, 18623	1.04091	0.591067	1.35608	0.0151959	0.868306	0.334132	0.977145	1.02286	0.759512	0.961273	1.12948	1	1.00847	1.06685	1	0.839159	0.814839	0.843531	0.965026	0.974019	0.889625	0.99001	1.0131	1.1882	1.46947	1.46552	1.60003	0.906981	0.814839	0.843531	0.965026	1.05677	0.894094	0.696832	1.20416	1.42114	0.814839	0.843531	0.965026	0.974019	0.889625	0.99001	1.0131	1.1882	1.46947	1.46552
Intersectin-2 (Itsn2)	GEPEALyAAVTK	pY922	20482, 16517, 13708, 13583, 13586, 13465, 11677, 16413, 13989, 16423, 13481, 13950, 13357, 10929, 13372, 20798, 13251, 14285, 20689, 13270, 20586, 14062, 13166, 16496, 13813, 13051, 16381, 13822, 13695	1.16909	0.59396	1.89892	0.0470311	0.997789	0.995616	0.935516	1.06448	0.932789	0.792079	1.00304	1	1.04366	0.58874	2.99374	1	1.28583	1.72514	1.61896	0.783977	0.750779	0.786258	0.676209	0.922669	3.39667	3.01068	1.43325	2.02419	1.28583	1.72514	1.61896	1.51133	1.322	1.14004	0.785767	0.822384	1.28583	1.72514	1.61896	0.783977	0.750779	0.786258	0.676209	0.922669	3.39667	3.01068
Replication stress response regulator SDE2 (Sde2)	EDGIDAVEVAADRPGsPR	pS269	12960, 13145, 12852	0.911581	0.595103			1.15655	0.107096	0.806816	1.19318									0.878484	0.971943	0.884317										0.878484	0.971943	0.884317	1.17813	0.992289	0.992449	0.921487	1.07088	0.878484	0.971943	0.884317
Ribosomal RNA small subunit methyltransferase NEP1 (Emg1)	TyELLNcDR	pY61, cmC66	8209	0.878977	0.598494			1.00676	0.975695	0.97985	1.02015									1.16967	0.620723	0.846541										1.16967	0.620723	0.846541	0.704302	0.966247	0.984194	1.1051	0.931124	1.16967	0.620723	0.846541
Staphylococcal nuclease domain-containing protein 1 (Snd1)	SEAVVEyVFSGSR	pY533	19153	0.929157	0.604274							0.782068	0.865666	1.24346	1	1.14555							1.31028	0.989712	0.780406	0.801423	0.798098																1.31028	0.989712	0.780406	0.801423	0.798098
E3 ubiquitin-protein ligase TRIP12 (Trip12)	SEsPPAELPSLR	pS312	14724	1.12482	0.604491			1.21525	0.308231	0.902114	1.09789									0.908847	1.03351	1.4321										0.908847	1.03351	1.4321	1.35836	1.60466	1.13779	0.97825	1.26267	0.908847	1.03351	1.4321
Tubulin alpha-1A chain (Tuba1a) / Tubulin alpha-1B chain (Tuba1b)	EDMAALEKDyEEVGVDSVEGEGEEEGEEY	pY432 / pY432	19301, 13864, 14444, 13966, 13969, 14295, 14076, 14079	1.0871	0.604504			1.02294	0.916867	0.914335	1.08566	1.33347	1	0.674063	1.46353	0.918604				0.769499	0.911798	0.89492	1.55702	1.18355	0.937191	1.88136	1.04559					0.769499	0.911798	0.89492	1.37401	1.2938	0.854023	1.21742	1.33341	0.769499	0.911798	0.89492	1.55702	1.18355	0.937191	1.88136	1.04559
Filamin-B (Flnb)	DLDIIDNYDYsHTVK	pS905	12717	0.911281	0.606197			0.904915	0.537486	1.16447	0.835532									0.851005	1.05645	0.826394										0.851005	1.05645	0.826394	1.03653	0.715224	0.722145	1.02812	0.789428	0.851005	1.05645	0.826394
SAM domain-containing protein SAMSN-1 (Samsn1) / SAM and SH3 domain-containing protein 1 (Sash1)	VHTDFTPSPyDTDSLK	pY179 / pY563	17412, 10631, 18599, 17517, 17301, 18492	0.949679	0.612729	1.21265	0.0916944	1.28841	0.10283	0.993219	1.00678	0.999058	1	1.01113	0.926468	1.00091	0.847933	1.49082	1	1.14294	1.19195	1.33925	0.748697	0.776656	0.696014	0.796892	0.790701	1.30019	1.27946	1.44327	1.01575	1.14294	1.19195	1.33925	1.22113	1.31597	1.23505	1.20041	1.10132	1.14294	1.19195	1.33925	0.748697	0.776656	0.696014	0.796892	0.790701	1.30019	1.27946
Dysferlin (Dysf)	IyIVR	pY1593	10064	0.934228	0.612844			0.86079	0.235599	0.960615	1.03938									1.00964	0.759552	1.0335										1.00964	0.759552	1.0335	0.806047	0.858563	0.747912	1.02473	1.13337	1.00964	0.759552	1.0335
Serine/arginine repetitive matrix protein 1 (Srrm1)	KETEsEAEDDNLDDLER	pS915	10929, 11314, 11219, 11125, 11030	1.04837	0.613731			1.05169	0.64606	0.951888	1.04811									1.07791	0.931657	1.13553										1.07791	0.931657	1.13553	0.93721	1.25073	1.11973	1.12247	1.06791	1.07791	0.931657	1.13553
DNA replication licensing factor MCM2 (Mcm2)	ISDPLTssPGR	pS26, pS27	17269	1.08351	0.615893			1.00721	0.943026	1.09597	0.904029									0.911902	1.26443	1.0742										0.911902	1.26443	1.0742	1.07174	1.11583	1.08639	0.882083	1.08384	0.911902	1.26443	1.0742
ATPase MORC2A (Morc2a)	SLAVsDEEEAEEEAEK	pS741	14654	0.944969	0.616102			0.967964	0.822255	0.999069	1.00093									1.09484	0.843679	0.896392										1.09484	0.843679	0.896392	1.0905	0.742642	0.910944	0.849985	0.94051	1.09484	0.843679	0.896392
Tetratricopeptide repeat protein 4 (Ttc4)	AAAQYyLGNVR	pY129	8022	0.909083	0.620206			1.12959	0.402014	0.912543	1.08746									1.12167	0.71608	0.889496										1.12167	0.71608	0.889496	1.08196	1.06088	0.937848	0.756789	0.827832	1.12167	0.71608	0.889496
Cytoplasmic dynein 1 heavy chain 1 (Dync1h1)	NYMSNPSYNyEIVNR	pY3377	9247	0.914467	0.620923			1.02385	0.911194	1.16097	0.839029									0.77145	0.937398	1.03455										0.77145	0.937398	1.03455	1.25247	0.870583	0.685785	0.713556	0.776503	0.77145	0.937398	1.03455
Dual specificity tyrosine-phosphorylation-regulated kinase 1A (Dyrk1a)	KVYNDGYDDDNyDYIVK	pY145	11348, 19358	1.06364	0.621354	1.0587	0.460592	1.01837	0.901605	0.97549	1.02451						1.0022	1	0.764913	0.887949	0.928636	1.36824						0.871561	0.940006	1.0881	1.00006	0.887949	0.928636	1.36824	1.08019	1.05142	0.966568	0.802976	0.913854	0.887949	0.928636	1.36824						0.871561	0.940006
Serine/arginine repetitive matrix protein 2 (Srrm2)	SLSYsPVER	pS2648	9521	0.870878	0.621816			1.08805	0.77156	1.11967	0.880328									1.10587	0.543178	0.963589										1.10587	0.543178	0.963589	0.64984	0.921312	1.27151	1.15925	0.737141	1.10587	0.543178	0.963589
Disks large-associated protein 5 (Dlgap5)	SYQVAPLsPR	pS328	10225	0.926085	0.626761			0.879119	0.445934	1.02867	0.971326									1.12466	0.768996	0.884601										1.12466	0.768996	0.884601	0.654361	0.868469	0.919586	0.87555	0.706708	1.12466	0.768996	0.884601
Actin-related protein 2 (Actr2)	QLyLER	pY325	8874, 7516, 9869, 7622, 9964	0.959081	0.627095			0.828063	0.250496	1.04469	0.955308	0.999305	1.014	1	0.869155	1.02737				0.811851	0.584283	0.806519	1.22583	0.922876	1.11467	1.04795	1.05983					0.811851	0.584283	0.806519	0.641609	0.766918	0.94332	1.07453	0.959435	0.811851	0.584283	0.806519	1.22583	0.922876	1.11467	1.04795	1.05983
Phosphoprotein associated with glycosphingolipid-enriched microdomains 1 (Pag1)	RPsEEPEPDyEAIQTLNR	pS379, pY386	9776, 14955	1.08499	0.628701			0.997448	0.980075	1.16778	0.832218									0.984174	1.03866	1.23214										0.984174	1.03866	1.23214	0.940277	1.13129	1.17509	0.882993	1.10853	0.984174	1.03866	1.23214
Far upstream element-binding protein 2 (Khsrp)	VQIsPDSGGLPER	pS182	12129	0.935286	0.629217			0.907767	0.586479	0.876822	1.12318									0.998201	0.813786	0.993871										0.998201	0.813786	0.993871	0.863634	0.612059	1.07137	1.17549	0.753139	0.998201	0.813786	0.993871
DnaJ homolog subfamily C member 21 (Dnajc21)	YEKEFGDGsDENEVEDQEPR	pS283	12229, 12383	0.876308	0.630113			1.0265	0.909353	1.07955	0.920449									1.1099	0.537773	0.981248										1.1099	0.537773	0.981248	0.736952	0.992255	0.969376	1.12139	0.920473	1.1099	0.537773	0.981248
Tyrosine-protein kinase BTK (Btk)	HYVVcSTPQSQyYLAEK	cmC337, pY344	10552, 17955, 10382	1.04775	0.630182	1.07005	0.557745	0.859287	0.0618036	1.02879	0.971215						0.838971	1.30026	1	0.952159	1.20085	1.11677						1.03792	1.07895	0.974335	1.24627	0.952159	1.20085	1.11677	0.935055	0.926326	0.914777	1.02785	0.928229	0.952159	1.20085	1.11677						1.03792	1.07895
Phosphoprotein associated with glycosphingolipid-enriched microdomains 1 (Pag1)	AADTELGPGVEGPyEVLK	pY165	22112, 15104, 12288, 12419, 17705, 15437	1.06451	0.630542	1.13261	0.331179	0.976834	0.909989	0.909455	1.09055	0.53718	1	1.24477	0.891847	1.28855	0.824997	1.0198	1	1.30941	1.40238	1.53094	1.04926	0.876458	0.810332	0.650278	0.562741	1.20404	1.09868	1.15161	1.082	1.30941	1.40238	1.53094	1.14697	1.06505	0.847374	0.880066	1.00594	1.30941	1.40238	1.53094	1.04926	0.876458	0.810332	0.650278	0.562741	1.20404	1.09868
Ankyrin repeat and SAM domain-containing protein 1A (Anks1a)	IQsSAPQEEEEHPyELLLTAETK	pS461, pY472	20744, 15570, 20182, 20281, 15742, 15551	0.910263	0.630807			0.964246	0.817439	0.941943	1.05806									0.743843	1.15725	0.829695										0.743843	1.15725	0.829695	0.927867	0.905758	0.799526	0.77769	0.934605	0.743843	1.15725	0.829695
Heat shock protein HSP 90-alpha (Hsp90aa1)	LVTSPccIVTStYGWTANMER	cmC598, cmC599, pT604	15865	1.14557	0.635709			1.09889	0.80304	0.978236	1.02176									0.749301	1.20239	1.48502										0.749301	1.20239	1.48502	1.67565	0.842046		1.07285	1.01646	0.749301	1.20239	1.48502
Cyclin-dependent kinase 16 (Cdk16) / Cyclin-dependent kinase 17 (Cdk17)	LGEGTyATVYK	pY176 / pY203	19648, 16096, 15299, 19780, 11688, 15209, 19533, 11602, 10198, 15550	0.869962	0.636748	1.41996	0.255079	0.766726	0.275824	0.995259	1.00474						1	2.03205	0.622766	1.0209	0.651692	0.903091						1.3599	1.49299	1.18156	2.14323	1.0209	0.651692	0.903091	0.587411	0.852479	0.823242	1.03673	0.927079	1.0209	0.651692	0.903091						1.3599	1.49299
Heat shock protein HSP 90-alpha (Hsp90aa1) / Heat shock protein HSP 90-beta (Hsp90ab1)	HNDDEQyAWESSAGGSFTVR	pY160 / pY155	11269, 10477	1.41593	0.638145			0.633487	0.446093	1.21759	0.782407									0.876766	0.747347	2.62368										0.876766	0.747347	2.62368	1.07338	0.919166	0.698373	0.855189	1.19883	0.876766	0.747347	2.62368
Ran-binding protein 3 (Ranbp3)	ATEEEDsDEDAVLAPSGVTGAGTGDEGDGQAPGST	pS463	17231	1.06811	0.639617			1.14558	0.46568	1.09016	0.909841									1.23576	1.02664	0.941936										1.23576	1.02664	0.941936	1.56036	1.11743	0.993031	1.24485	1.5267	1.23576	1.02664	0.941936
Insulin receptor substrate 2 (Irs2)	LLPNGDyLNMSPSEAGTAGTPPDFSAALR	pY758	16848	1.11935	0.640565			1.09542	0.801782	1.06794	0.932058									0.854013	1.4478	1.05623										0.854013	1.4478	1.05623	1.92521	1.01073	0.742525	0.79179	0.815694	0.854013	1.4478	1.05623
TOM1-like protein 1 (Tom1l1)	yTLPLETQNR	pY109	8310	1.06567	0.640908			1.13669	0.283592	1.04343	0.956573									0.936694	1.00896	1.25135										0.936694	1.00896	1.25135	1.08426	1.32277	1.22699	1.3431	1.5681	0.936694	1.00896	1.25135
Tyrosine-protein kinase HCK (Hck)	IIEDNEYtAR	pT410	9344, 6987, 6874, 9448, 7092	0.846731	0.642605			1.16441	0.640539	1.27789	0.722106									0.846244	0.559376	1.13457										0.846244	0.559376	1.13457	0.604698	0.984571	1.36857	0.850313	0.528014	0.846244	0.559376	1.13457
Choline-phosphate cytidylyltransferase A (Pcyt1a)	AVTcDIsEDEED	cmC359, pS362	11430	0.871589	0.642817			1.27075	0.355398	1.15631	0.843686									0.630103	1.20268	0.781988										0.630103	1.20268	0.781988	0.889752	1.04416	1.3888	1.15699	0.77746	0.630103	1.20268	0.781988
Phosphoprotein associated with glycosphingolipid-enriched microdomains 1 (Pag1)	RPSEEPEPDyEAIQTLNR	pY386	8789	0.866633	0.644731			1.00145	0.996388	0.9677	1.0323									0.620614		1.11265										0.620614		1.11265	0.870699	0.86508			0.888241	0.620614		1.11265
Ras GTPase-activating-like protein IQGAP1 (Iqgap1)	SPDVGLyGVIPEcGETYQSDLAEAK	pY654, cmC660	17024, 17132, 17135, 14832, 14833, 17237, 17238, 14710, 14714	0.941951	0.645568			1.18549	0.393552	0.945575	1.05443	1	0.939598	1.03739	0.970686	1.01497				1.18486	1.52885	1.19263	0.727071	0.737207	0.71019	0.704583	0.710004					1.18486	1.52885	1.19263	1.20354	1.12608	1.00251	1.04939	1.40695	1.18486	1.52885	1.19263	0.727071	0.737207	0.71019	0.704583	0.710004
DNA replication licensing factor MCM6 (Mcm6)	GSSEGSESYEEDPyLVVNPNYLLED	pY810	17782	0.926452	0.646349			1.19549	0.347376	1.13216	0.867839									1.04174	0.76746	0.970154										1.04174	0.76746	0.970154	1.39749	1.02325	0.901966	0.731598	0.980457	1.04174	0.76746	0.970154
Ras GTPase-activating protein-binding protein 1 (G3bp1)	YQDEVFGGFVTEPQEEsEEEVEEPEER	pS149	20544, 20761, 20562, 20652, 20478	1.08808	0.649577			1.00549	0.975297	0.985907	1.01409									1.01781	1.34971	0.896727										1.01781	1.34971	0.896727	1.24235	1.18458	0.855239	1.02397	1.30725	1.01781	1.34971	0.896727
tRNA (cytosine(34)-C(5))-methyltransferase (Nsun2)	EGVILTNENAAsPEQPGDEDAK	pS723	14122, 14027	1.06019	0.649659			0.893454	0.293656	0.968633	1.03137									0.999965	0.941692	1.23892										0.999965	0.941692	1.23892	0.99093	0.927109	0.923658	0.95229	1.21764	0.999965	0.941692	1.23892
Plastin-2 (Lcp1)	VDTDGNGyIScNELNDLFK	pY28, cmC31	24035, 16198, 16584, 16265, 23752, 16364, 16141, 24147, 23925, 16472	1.05289	0.651197			0.907895	0.365537	0.986511	1.01349									0.931495	1.20779	1.01938										0.931495	1.20779	1.01938	1.04378	0.949642	0.874324	1.03439	1.23958	0.931495	1.20779	1.01938
Disabled homolog 2 (Dab2)	GPLNGDTDyFGQQFDQLSNR	pY342	13974	1.08183	0.653572			0.917198	0.653463	1.0449	0.955099									0.909631	1.32483	1.01103										0.909631	1.32483	1.01103	0.774546	1.24327	0.958941	1.02348	1.18913	0.909631	1.32483	1.01103
Ubiquitin-conjugating enzyme E2 N (Ube2n)	LyAMNNI	pY147	13350	1.05813	0.654813			0.942425	0.698054	0.989921	1.01008									0.901022	1.21573	1.05765										0.901022	1.21573	1.05765	0.796781	1.00187	1.19297	1.28937	1.50574	0.901022	1.21573	1.05765
Dedicator of cytokinesis protein 7 (Dock7)	SRsLsNSNPDISGTPTSPDDEVR	pS896, pS898	8958	0.893714	0.656297			1.34814	0.19051	0.980482	1.01952									0.973819	0.5731	1.13422										0.973819	0.5731	1.13422	1.00075	1.25801	1.35579	1.12966	0.907853	0.973819	0.5731	1.13422
Nascent polypeptide-associated complex subunit alpha, muscle-specific form (Naca) / Nascent polypeptide-associated complex subunit alpha (Naca)	VQGEAVSNIQENTQtPTVQEESEEEEVDETGVEVK	pT2131 / pT159	18069	1.16361	0.658377			0.97262	0.915225	0.987469	1.01253									0.913716	1.68167	0.895454										0.913716	1.68167	0.895454	1.21004	1.26899	0.916233	0.994552	1.4008	0.913716	1.68167	0.895454
Uncharacterized protein KIAA1143 homolog (K1143_MOUSE)	NSSLLSFDsEDENE	pS150	20763	1.18226	0.659044			0.984097	0.952991	1.08752	0.912482									0.870023	1.75117	0.925595										0.870023	1.75117	0.925595	1.02376	1.33978	1.12685	1.08106	1.02432	0.870023	1.75117	0.925595
Cyclin-dependent kinase 3 (Cdk3)	IGEGtYGVVYKAR	pT14	15946, 15251, 9637	0.933424	0.66116			0.889435	0.51285	0.968792	1.03121									1.11134	0.748216	0.940715										1.11134	0.748216	0.940715	0.658535	0.832438	0.999686	0.959131	0.882929	1.11134	0.748216	0.940715
Lipoma-preferred partner homolog (Lpp)	YYEPYyAAGPSYGGR	pY302	9179	0.907702	0.663945			1.17191	0.489347	1.00772	0.992276									0.988292	0.619259	1.11555										0.988292	0.619259	1.11555	0.817308	1.06726	1.30667	1.14481	1.25706	0.988292	0.619259	1.11555
Eukaryotic translation initiation factor 3 subunit L (Eif3l)	QLEVyTSGGDPESVAGEYGR	pY247	10131, 10086	0.924242	0.671637			1.16856	0.471417	1.036	0.964002									1.17067	0.818689	0.783373										1.17067	0.818689	0.783373	1.36488	1.03065	0.844557	0.735515	1.25765	1.17067	0.818689	0.783373
Cas scaffolding protein family member 4 (Cass4)	ASLPTLPSQVyDVPVQR	pY174	12712, 18098, 12811, 12757, 17999	0.958585	0.67221			0.944223	0.622479	0.99246	1.00754									0.866294	1.09248	0.916976										0.866294	1.09248	0.916976	1.04499	0.873452	0.796916	1.15897	1.40237	0.866294	1.09248	0.916976
Phosphoprotein associated with glycosphingolipid-enriched microdomains 1 (Pag1)	EsDYESIGDLQQcR	pS412, cmC423	8074	1.08056	0.673075			0.786597	0.191708	0.879417	1.12058									0.985652	0.947621	1.30842										0.985652	0.947621	1.30842	0.685955	1.00489	0.859058	0.597471	0.698927	0.985652	0.947621	1.30842
Integrin beta-5 (Itgb5)	ARyEMASNPLYR	pY766	17689	0.956108	0.675583							0.87048	1	1.18862	0.762435	1.25835							0.945711	1.13014	0.872358	0.968545	0.940166																0.945711	1.13014	0.872358	0.968545	0.940166
Heterogeneous nuclear ribonucleoprotein K (Hnrnpk)	DYDDMsPR	pS284	7323	0.884604	0.676225			0.980391	0.93793	1.25196	0.748041									1.08733	0.64714	0.919341										1.08733	0.64714	0.919341	0.55955	0.915991	1.12623	1.1251	0.928279	1.08733	0.64714	0.919341
Leupaxin (Lpxn)	VQLVyATNIQEPNVySEVQEPK	pY62, pY72	14082, 14078	0.865438	0.676781			1.20326	0.513922	1.27202	0.727979									0.803681	1.17407	0.618562										0.803681	1.17407	0.618562	1.39637	0.946756	0.780927	0.995397	1.32645	0.803681	1.17407	0.618562
Tyrosine-protein kinase JAK3 (Jak3)	DLNGLITSDyELLSDPTPGIPSPR	pY781	17403, 17516	1.07484	0.677655			0.928383	0.625084	0.952397	1.0476									0.828723	1.18277	1.21305										0.828723	1.18277	1.21305	1.13753	0.985825	0.870244	0.889815	0.811257	0.828723	1.18277	1.21305
Src kinase-associated phosphoprotein 2 (Skap2)	IyQFTAASPK	pY197	16065, 16066, 10419, 10293, 20327	1.02041	0.67829	1.13642	0.00210611	0.939915	0.594204	1.03182	0.968177						1	0.948116	1.04705	1.00034	0.894391	1.06655						1.11641	1.15499	1.13888	1.1121	1.00034	0.894391	1.06655	0.745132	1.10805	1.02133	1.1282	1.23057	1.00034	0.894391	1.06655						1.11641	1.15499
40S ribosomal protein SA (Rpsa)	yVDIAIPcNNK	pY156, cmC163	16651, 10855	1.0294	0.681245			1.07817	0.188012	0.998081	1.00192									0.953963	1.12463	1.00961										0.953963	1.12463	1.00961	1.10473	1.10096	1.12394	1.09298	1.51194	0.953963	1.12463	1.00961
Dedicator of cytokinesis protein 11 (Dock11)	DTLyScAAMPSSASR	pY1188, cmC1190	7232, 7228	0.892249	0.683014			0.994617	0.984494	1.05516	0.944842									1.04821	0.528336	1.1002										1.04821	0.528336	1.1002	0.603877	1.06894	0.989517	0.943183	0.563748	1.04821	0.528336	1.1002
Phosphatidylinositol 3-kinase regulatory subunit alpha (Pik3r1)	GDFPGTYVEyIGR	pY76	13269	1.12573	0.683119			1.00825	0.968546	0.956297	1.0437									0.697101	1.36633	1.31375										0.697101	1.36633	1.31375	1.23878	1.05925	1.10702	0.957976	1.2339	0.697101	1.36633	1.31375
Phosphatidylinositol 4-phosphate 5-kinase type-1 alpha (Pip5k1a) / Phosphatidylinositol 4-phosphate 5-kinase type-1 gamma (Pip5k1c)	TyAPVAFR	pY127 / pY136	7855	0.919459	0.685989			1.03131	0.888578	0.880962	1.11904									0.848558	0.752849	1.15697										0.848558	0.752849	1.15697	0.649606	1.0877	1.10743	1.02462	1.18491	0.848558	0.752849	1.15697
Golgi membrane protein 1 (Golm1)	LQEEVPsEEQmPQEK	pS213, oxM217	13935	1.02755	0.686161			1.02053	0.78908	1.0157	0.984297									1.1128	0.950447	1.01941										1.1128	0.950447	1.01941	0.937426	1.1245	1.08403	1.28383	1.50748	1.1128	0.950447	1.01941
ATP-binding cassette sub-family F member 1 (Abcf1)	QLsVPAsDEEDEVPAPIPR	pS103, pS107	18643	1.13349	0.687822			0.845712	0.475892	1.18792	0.81208									0.728604	1.26352	1.40834										0.728604	1.26352	1.40834	0.946226	1.10715	0.822441	0.884928	0.976626	0.728604	1.26352	1.40834
Mitogen-activated protein kinase 10 (Mapk10) / Mitogen-activated protein kinase 8 (Mapk8)	TAGTSFMMTPyVVTR	pY223 / pY185	12819, 12715, 12710	0.961491	0.693821			0.840468	0.258864	1.0154	0.984599									1.06599	0.833305	0.985178										1.06599	0.833305	0.985178	0.861105	0.93896	0.624241	1.10704	1.24394	1.06599	0.833305	0.985178
Glutathione S-transferase omega-1 (Gsto1)	EYLNLyLQDSPEAcDYGL	pY228, cmC236	18315, 18343	1.14523	0.697662			1.2378	0.442441	0.964863	1.03514									0.888413	1.66957	0.877705										0.888413	1.66957	0.877705	1.76611	1.34068	1.1459	0.948201	1.14643	0.888413	1.66957	0.877705
cAMP-dependent protein kinase type II-alpha regulatory subunit (Prkar2a)	RVsVcAETFNPDEEEEDNDPR	pS96, cmC98	12808, 12705	1.05329	0.697902			0.851773	0.365136	0.886705	1.1133									0.932881	1.17885	1.04814										0.932881	1.17885	1.04814	1.13256	0.89563	0.663296	1.09764	1.14406	0.932881	1.17885	1.04814
Coiled-coil domain-containing protein 6 (Ccdc6)	LDQPVsAPPsPR	pS233, pS237	11103	0.930929	0.697918			1.15961	0.477571	1.09402	0.90598									1.15651	0.815068	0.821209										1.15651	0.815068	0.821209	0.808847	1.09235	1.33734	1.37822	0.74585	1.15651	0.815068	0.821209
Ubiquitin-conjugating enzyme E2 J1 (Ube2j1)	RPsTSPDVLQGQPPR	pS266	8259	1.11365	0.698051			0.945014	0.811136	0.910164	1.08984									1.17079	0.743204	1.42695										1.17079	0.743204	1.42695	0.802596	1.0963	1.25834	1.10418	1.09116	1.17079	0.743204	1.42695
Chromatin accessibility complex protein 1 (Chrac1)	EKREEEEDNEDDGsDLGEALA	pS122	12355, 12445	1.07221	0.699535			1.12196	0.380172	1.13078	0.869217									0.974837	1.28753	0.954258										0.974837	1.28753	0.954258	1.06162	1.21931	1.32799	1.2531	0.912463	0.974837	1.28753	0.954258
Phosphatidylinositol 3,4,5-trisphosphate 5-phosphatase 2 (Inppl1)	GSyGLDLEAVR	pY190	10088	1.02571	0.699642			1.00661	0.929208	1.00907	0.99093									0.959781	1.11573	1.00163										0.959781	1.11573	1.00163	1.08099	1.09278	0.923716	0.858939	1.03595	0.959781	1.11573	1.00163
TYRO protein tyrosine kinase-binding protein (Tyrobp)	QHIAETEsPYQELQGQRPEVYSDLNTQR	pS90	17034, 16917, 16350, 17759	0.931897	0.70042	1.42894	0.000740555					0.789041	1.06721	1	1.05977	0.89852	1.0282	0.721119	1				0.742798	0.630981	0.738936	0.639991	0.755622	1.77823	1.27112	1.35932	1.42267												0.742798	0.630981	0.738936	0.639991	0.755622	1.77823	1.27112
Sarcoplasmic/endoplasmic reticulum calcium ATPase 2 (Atp2a2)	EFDELSPsAQR	pS663	12132	1.09352	0.700616			0.874008	0.486508	1.05651	0.943488									1.17521	0.770402	1.33495										1.17521	0.770402	1.33495	0.999745	1.03852	0.828973	0.800819	0.730799	1.17521	0.770402	1.33495
LIM domain and actin-binding protein 1 (Lima1)	yNVPLNR	pY190	6531	1.05697	0.702866							1.04097	1.23397	1	0.894592	0.826821							1.00809	1.1091	1.50241	0.905363	0.756048																1.00809	1.1091	1.50241	0.905363	0.756048
SH3 and PX domain-containing protein 2B (Sh3pxd2b)	TEPAQSEDHVDIyNLR	pY661	7981	0.937843	0.708813			0.936665	0.762641	1.01781	0.982188									0.722743	1.1241	0.96669										0.722743	1.1241	0.96669	1.15086	0.810739	0.673735	0.580852	0.570577	0.722743	1.1241	0.96669
Amyloid beta A4 precursor protein-binding family B member 1-interacting protein (Apbb1ip)	QGLGNHsPGATR	pS507	4685	1.0761	0.710251			1.12463	0.639812	1.23013	0.769874									1.09639	1.16171	0.970197										1.09639	1.16171	0.970197	0.850951	1.06593	1.71376	0.903808	0.756529	1.09639	1.16171	0.970197
Ras GTPase-activating protein-binding protein 1 (G3bp1)	STsPAPADVAPAQEDLR	pS231	9348, 9343, 9446, 9447	1.03642	0.712882			0.882452	0.380711	0.981593	1.01841									1.17425	0.966813	0.968209										1.17425	0.966813	0.968209	0.715185	0.970787	1.05781	1.08103	1.25117	1.17425	0.966813	0.968209
Mitogen-activated protein kinase 14 (Mapk14)	HTDDEmTGyVATR	oxM179, pY182	5543, 8711, 6887, 5645, 9871, 5779, 3413, 3414, 7065, 4378, 8604	1.07724	0.713307	0.766004	0.171911	0.578453	0.235742	1.2435	0.756504	1	1.6701	0.934313	1.10622	0.839442	1	0.759131	1.29599	0.534204	0.317069	0.61283	1.88667	1.62299	2.0611	1.20944	1.29945	0.738168	0.880229	0.838388	0.718469	0.534204	0.317069	0.61283	0.407164	0.666524	0.908847	1.01448	0.63889	0.534204	0.317069	0.61283	1.88667	1.62299	2.0611	1.20944	1.29945	0.738168	0.880229
Protein phosphatase 1 regulatory subunit 7 (Ppp1r7)	QIDATyVR	pY358	6912	1.04662	0.715531							1.13154	1.04822	1	0.909446	0.858835							1.36962	1.19177	1.02244	0.8269	0.767996																1.36962	1.19177	1.02244	0.8269	0.767996
Importin subunit alpha-1 (Kpna2)	NVSSFPDDATsPLQENR	pS62	14305, 14251	1.06986	0.718155			0.959607	0.794004	1.00498	0.995019									0.817262	1.28535	1.10697										0.817262	1.28535	1.10697	1.16267	0.911316	1.00595	1.00016	1.37801	0.817262	1.28535	1.10697
Tumor protein D54 (Tpd52l2)	ENGSDNLPPsPGSGDQTLPDHAPF	pS206	16822	1.09651	0.718339			1.02449	0.903541	0.904739	1.09526									0.905521	1.45712	0.9269										0.905521	1.45712	0.9269	1.32641	0.985644	1.05804	1.07716	1.29016	0.905521	1.45712	0.9269
Nucleolar RNA helicase 2 (Ddx21)	SNSSDAPGEESssETEKEIPVEQK	pS244, pS245	12957	0.856089	0.719769			1.40039	0.334983	1.11431	0.885693									1.25704	0.32968	0.981548										1.25704	0.32968	0.981548	0.906209	1.29163	1.39874	1.10819	0.968986	1.25704	0.32968	0.981548
Glycosaminoglycan xylosylkinase (Fam20b)	DYVVEGEPyAGYDR	pY138	8402, 8404	1.07522	0.725455			0.927022	0.729821	0.968122	1.03188									0.96999	0.88464	1.37102										0.96999	0.88464	1.37102	0.723102	1.23836	1.02879	1.04955	0.982619	0.96999	0.88464	1.37102
Golgi membrane protein 1 (Golm1)	LQEEVPsEEQMPQEK	pS213	13930	0.937199	0.726523			1.26023	0.447756	1.00336	0.996644									0.921238	0.726274	1.16409										0.921238	0.726274	1.16409	0.800846	1.68078	1.06164	1.51472	1.19536	0.921238	0.726274	1.16409
Chromosome alignment-maintaining phosphoprotein 1 (Champ1)	GQEsSsDQEQVDVESIDFSK	pS641, pS643	19825	1.05208	0.730256			0.816366	0.220131	0.988068	1.01193									1.25285	0.890781	1.01262										1.25285	0.890781	1.01262	0.712459	0.987659	0.876539	0.992634	1.31875	1.25285	0.890781	1.01262
Transcription intermediary factor 1-beta (Trim28)	LAsPSGSTSSGLEVVAPEVTSAPVSGPGILDDSATIcR	pS594, cmC628	23361	0.96211	0.735218			1.32251	0.221996	0.938213	1.06179									0.880904	1.10272	0.902705										0.880904	1.10272	0.902705	1.59632	1.32191	0.898986	0.863944	0.884275	0.880904	1.10272	0.902705
Tyrosine-protein kinase Lyn (Lyn)	AEERPTFDYLQSVLDDFYTATEGQyQQQP	pY508	29760, 22585, 22483, 22588	0.939791	0.735537	1.29143	0.177555					0.870681	1	1.28799	0.964076	1.13079	0.456954	1.45962	1				0.848265	0.804107	0.88005	0.819665	0.703453	1.70311	1.53587	0.963694	1.45712												0.848265	0.804107	0.88005	0.819665	0.703453	1.70311	1.53587
Tyrosine-protein kinase ABL1 (Abl1) / Abelson tyrosine-protein kinase 2 (Abl2)	LMTGDtYTAHAGAK	pT392 / pT438	7000	0.872857	0.73734			1.18069	0.599915	1.35058	0.649416									1.0884	0.525981	1.00419										1.0884	0.525981	1.00419	0.675552	0.998044	1.41812	1.29861	0.730525	1.0884	0.525981	1.00419
Cyclin-dependent kinase 1 (Cdk1) / Cyclin-dependent kinase 2 (Cdk2) / Cyclin-dependent kinase 3 (Cdk3)	IGEGtyGVVyK	pT14, pY15, pY19 / pT14, pY15, pY19 / pT14, pY15, pY19	17554	0.918143	0.737863			1.1554	0.464489	1.03241	0.967586									1.23707	0.868805	0.648553										1.23707	0.868805	0.648553	1.0539	0.992631	1.13594	0.834458	0.69764	1.23707	0.868805	0.648553
Signal transducer and transcription activator 6 (Stat6)	GyVSTTIK	pY641	10528, 7202, 10851, 10435, 7099, 10982, 6922, 6988, 10639, 7056, 8944, 6774, 6678, 9078, 6714, 10331, 6813, 15998, 6879	1.10926	0.74149	1.40711	0.41783	2.51039	0.0461875	1.21003	0.789968	1	1.58654	1.19645	0.943336	0.983304	0.646172	1	2.53897	1.96913	1.12433	3.04089	0.549943	0.623035	0.635256	0.504157	0.383044	3.0452	3.63866	0.695445	0.687076	1.96913	1.12433	3.04089	1.67671	2.75784	5.50241	1.09225	0.681245	1.96913	1.12433	3.04089	0.549943	0.623035	0.635256	0.504157	0.383044	3.0452	3.63866
Cofilin-1 (Cfl1) / Cofilin-2 (Cfl2)	YALYDATyETK	pY89 / pY89	10568, 16364, 16462, 20399, 16758, 20503, 16246, 16604, 16605, 16255	0.966236	0.745814	1.45933	0.00466082	1.13885	0.425808	0.90441	1.09559	1.40774	0.794265	1	1.1317	0.95833	1.35488	1	0.871643	0.961985	0.673443	1.04328	0.92584	0.824081	1.06153	0.971407	1.0341	1.65141	1.36331	1.80536	1.43634	0.961985	0.673443	1.04328	0.93954	1.21747	1.31538	1.12391	1.13029	0.961985	0.673443	1.04328	0.92584	0.824081	1.06153	0.971407	1.0341	1.65141	1.36331
Phosphoribosylformylglycinamidine synthase (Pfas)	ELSDPEGAIIyTSR	pY538	10841, 16571	0.96538	0.746963			0.95797	0.650011	0.914594	1.08541									0.975121	1.05991	0.861112										0.975121	1.05991	0.861112	1.0418	0.885833	0.846778	1.14925	1.30279	0.975121	1.05991	0.861112
Actin, cytoplasmic 1 (Actb) / Actin, cytoplasmic 2 (Actg1)	GySFTTTAER	pY198 / pY198	14784, 14663, 5706, 5809, 7957, 7034, 14556, 7135	0.959546	0.747521	0.801251	0.111423	1.05623	0.849848	1.24291	0.757094	1.21761	1	1.01321	0.921475	0.796394	0.882834	1	1.27079	0.852711	0.43808	0.740259	1.39217	1.3081	1.38525	0.940422	1.06239	0.604893	0.936607	0.650396	0.841347	0.852711	0.43808	0.740259	0.517679	0.813452	1.74049	1.06575	0.6778	0.852711	0.43808	0.740259	1.39217	1.3081	1.38525	0.940422	1.06239	0.604893	0.936607
Tyrosine-protein kinase ABL1 (Abl1) / Abelson tyrosine-protein kinase 2 (Abl2)	LMTGDTyTAHAGAK	pY393 / pY439	16045, 15925, 15773, 16311	1.02421	0.749037							1	1.02133	0.907676	1.14167	0.929729							0.896258	1.20168	1.09733	0.884917	1.04127																0.896258	1.20168	1.09733	0.884917	1.04127
Protein MEMO1 (Memo1)	YSYYDEsQGEIYR	pS205	13215	0.961133	0.750237							1.21421	0.753691	1.09758	0.829782	1							0.740935	0.894624	0.82895	1.0708	1.16969																0.740935	0.894624	0.82895	1.0708	1.16969
Hepatocyte growth factor-regulated tyrosine kinase substrate (Hgs)	VVQDTyQIMK	pY132	15649, 16290, 15751, 16071, 20426, 15960, 16268, 15534, 15856, 16499, 15221, 16406, 16376, 16412	0.969955	0.751088	1.14667	0.295304	0.966642	0.814733	1.02276	0.977236	0.950983	1	0.98927	1.04621	1.06018	1	1.52012	0.768777	0.959095	0.669042	1.00217	0.983805	1.06392	0.876021	0.992139	0.937556	1.53875	1.34017	1.35763	0.857626	0.959095	0.669042	1.00217	0.975217	1.03512	0.896841	1.093	0.987629	0.959095	0.669042	1.00217	0.983805	1.06392	0.876021	0.992139	0.937556	1.53875	1.34017
EF-hand domain-containing protein D2 (Efhd2)	RADLNQGIGEPQsPSR	pS74	7681	0.905824	0.751096			0.980881	0.947634	0.975264	1.02474									1.1962	0.499348	1.02192										1.1962	0.499348	1.02192	0.686249	0.841274	1.13799	1.12962	1.04171	1.1962	0.499348	1.02192
CLIP-associating protein 2 (Clasp2)	DYNPyNYSDSISPFNK	pY1014	12547	1.0641	0.75398			1.05024	0.73117	0.922798	1.0772									0.792114	1.16428	1.2359										0.792114	1.16428	1.2359	1.03504	1.12319	1.19445	0.953975	0.92229	0.792114	1.16428	1.2359
Lymphocyte cytosolic protein 2 (Lcp2)	yQcTLTHAAGcL	pY522, cmC524, cmC532	9035	0.974699	0.75468			1.09718	0.27709	0.979628	1.02037									0.984756	0.873019	1.06632										0.984756	0.873019	1.06632	0.993517	1.16473	1.05	1.32111	1.10218	0.984756	0.873019	1.06632
Proteasomal ubiquitin receptor ADRM1 (Adrm1)	yLVEFR	pY22	10575	1.03591	0.755691			0.997799	0.980458	0.998682	1.00132									1.19911	0.953977	0.954638										1.19911	0.953977	0.954638	1.01598	0.989928	1.09498	1.08492	1.34964	1.19911	0.953977	0.954638
Sentrin-specific protease 3 (Senp3)	NHLsPQEGGAtPQVPsPccR	pS163, pT170, pS175, cmC177, cmC178	9606	1.12434	0.757327			1.04541	0.895873	1.09256	0.907443									1.27094	0.583863	1.51822										1.27094	0.583863	1.51822	0.766663	1.1731	1.58641	1.31021	0.577326	1.27094	0.583863	1.51822
Alpha-ketoglutarate-dependent dioxygenase alkB homolog 3 (Alkbh3)	MGIREDVtYPQPR	pT126	7648, 15487	1.05021	0.758001	1.2353	0.213055	0.926825	0.731878	1.00529	0.994714						1.2143	0.574997	1	0.990107	0.822209	0.907321						1.30416	1.23942	1.34499	0.965324	0.990107	0.822209	0.907321	0.755333	1.3158	0.725883	1.40123	1.29817	0.990107	0.822209	0.907321						1.30416	1.23942
Cyclin-dependent kinase 3 (Cdk3)	IGEGtyGVVYKAR	pT14, pY15	17619	0.899871	0.758026			1.16639	0.56156	0.982941	1.01706									1.34702	0.767168	0.585425										1.34702	0.767168	0.585425	0.951706	1.04509	1.15202	0.902511	0.66967	1.34702	0.767168	0.585425
Nuclear mitotic apparatus protein 1 (Numa1)	TQPDGTSVPGEPAsPISQR	pS1739	8818, 8820, 8716, 8718	1.05721	0.759546			0.867984	0.461297	1.01518	0.984822									1.19829	0.793599	1.17974										1.19829	0.793599	1.17974	0.699465	1.04342	1.01004	1.03386	1.10453	1.19829	0.793599	1.17974
Phosphatidylinositol 3-kinase regulatory subunit alpha (Pik3r1) / Phosphatidylinositol 3-kinase regulatory subunit gamma (Pik3r3)	LYEEyTR	pY470 / pY202	7681, 15501, 6229, 15605, 7577, 15710	0.951258	0.759701	0.724542	0.141353	0.999421	0.998574	1.18288	0.817117	1.01605	1.25887	1	0.961248	0.854355	1	0.833469	1.85006	0.708163	0.488289	0.759346	1.35315	1.63119	1.68217	0.899615	0.917693	0.784396	0.667644	0.727717	0.946514	0.708163	0.488289	0.759346	0.473552	0.82133	1.77801	0.908375	0.512606	0.708163	0.488289	0.759346	1.35315	1.63119	1.68217	0.899615	0.917693	0.784396	0.667644
Zinc finger CCCH domain-containing protein 13 (Zc3h13)	TLtPSLR	pT363	9395	1.07159	0.759822			0.849355	0.476066	1.08408	0.915922									1.08605	0.790365	1.33834										1.08605	0.790365	1.33834	0.650042	1.06715	1.01328	0.988094	0.981596	1.08605	0.790365	1.33834
Mitogen-activated protein kinase 1 (Mapk1)	VADPDHDHTGFLTEyVAtR	pY185, pT188	24833, 22962	0.890809	0.763191			1.06493	0.821442	0.795108	1.20489									0.489167	1.27672	0.906537										0.489167	1.27672	0.906537	1.08585	0.939201	0.820888	0.883903	1.20838	0.489167	1.27672	0.906537
Protein-tyrosine kinase 2-beta (Ptk2b)	EAGyTEFTGPPQKPPR	pY849	16163, 7619, 7621, 16390, 9736, 9784, 7724, 13485, 9679, 7729, 13970, 13843, 16180, 13717, 16503, 16056, 7513, 7834, 7518	1.03871	0.76425	0.893163	0.399542	0.719477	0.201892	0.90055	1.09945	1.22755	0.881976	1.03782	1	0.995298	0.807044	1	1.48705	0.685331	0.535893	0.824413	1.54999	1.61654	1.22966	1.16309	1.17011	0.981652	0.874419	1.13933	0.782765	0.685331	0.535893	0.824413	0.613189	0.882102	0.844611	1.09049	1.11795	0.685331	0.535893	0.824413	1.54999	1.61654	1.22966	1.16309	1.17011	0.981652	0.874419
Tyrosine-protein kinase Lyn (Lyn)	TNADVMSALSQGyR	pY460	10451	1.08667	0.7645			1.11717	0.617542	1.2699	0.730097									0.883081	1.33601	1.04091										0.883081	1.33601	1.04091	1.49893	0.841894	1.30116	1.77909	0.574309	0.883081	1.33601	1.04091
Dual specificity tyrosine-phosphorylation-regulated kinase 2 (Dyrk2) / Dual specificity tyrosine-phosphorylation-regulated kinase 4 (Dyrk4)	VYTyIQSR	pY380 / pY379	10114, 11140, 11534, 12562, 11924, 11031, 12446, 7971, 11429, 10927, 11825, 7601, 12340, 17594, 11324, 12229, 10821, 17482, 8910, 11729, 12124, 17377, 11236, 11634, 12020, 17272	0.964348	0.768362	1.04345	0.773867	0.870847	0.588464	1.22535	0.774655	1.37876	1.11117	0.819122	1	0.886145	1.19718	0.868808	1	0.80834	0.437396	0.734579	1.04453	1.41569	1.49601	0.932877	1.05173	0.984666	0.973632	0.791061	1.44742	0.80834	0.437396	0.734579	0.494272	0.797879	1.29305	0.795235	0.515863	0.80834	0.437396	0.734579	1.04453	1.41569	1.49601	0.932877	1.05173	0.984666	0.973632
RNA-binding protein Raly (Raly)	DDGDEEGLLTHsEEELEHSQDTDAEDGALQ	pS294	15679	1.06353	0.768707			0.92943	0.611788	1.1849	0.8151									0.844743	1.16548	1.18036										0.844743	1.16548	1.18036	0.9445	1.14656	0.874366	1.30221	1.30246	0.844743	1.16548	1.18036
TYRO protein tyrosine kinase-binding protein (Tyrobp)	QHIAEtESPYQELQGQRPEVYSDLNTQR	pT88	11673	1.0387	0.76934			0.777475	0.0956028	0.975271	1.02473									0.901929	1.21449	0.999677										0.901929	1.21449	0.999677	0.75885	0.750493	0.913343	0.710238	0.72732	0.901929	1.21449	0.999677
Serine/threonine-protein kinase PRP4 homolog (Prpf4b)	LcDFGSASHVADNDITPYLVsR	cmC833, pS852	21134	1.10142	0.769524			0.900401	0.73579	0.980911	1.01909									0.904782	1.58799	0.811494										0.904782	1.58799	0.811494	0.880508	0.752782	1.34188	0.689671	1.31227	0.904782	1.58799	0.811494
FYN-binding protein (Fyb)	TTAVEIDyDsLKR	pY559, pS561	10240, 10249, 10761, 14367, 14879, 19495, 21544, 22569, 20523, 15405, 24625, 17970, 14899, 12352, 19016, 19020, 11342, 12886, 19548, 10335, 15458, 17510, 10353, 9842, 15995, 10878, 14983, 24714, 14992, 18073, 20121, 15517, 21663, 15011, 19620, 16560, 19122, 22706, 19128, 11462, 10445, 19665, 9940, 17622, 10458, 15587, 18660, 9958, 19189, 11006, 16126, 21250, 18180, 15109, 8461, 15118, 22806, 1922…	1.05967	0.775179	1.76125	9.49325e-07	1.03403	0.92676	0.988959	1.01104	0.96446	0.962228	1.16191	1.10348	1	1	1.28809	0.891724	1.41647	1.55344	1.44312	0.574731	0.523122	0.658947	0.576864	0.679471	2.46554	1.9947	1.70196	1.78358	1.41647	1.55344	1.44312	1.15144	1.11203	1.14598	0.881611	0.973732	1.41647	1.55344	1.44312	0.574731	0.523122	0.658947	0.576864	0.679471	2.46554	1.9947
Actin-related protein 3 (Actr3)	AEPEDHyFLLTEPPLNTPENR	pY109	13984, 13897, 14031	0.976849	0.77633			1.2019	0.181272	1.04376	0.956241									0.936137	1.07987	0.914542										0.936137	1.07987	0.914542	1.39437	1.07726	1.05059	1.06571	1.24195	0.936137	1.07987	0.914542
FYN-binding protein (Fyb)	SQTPySTTSLPPPPPTHPASQPPLPASHPAHPPVPSLPPR	pY375	19340, 19198	0.973232	0.776413							1.17926	0.94291	1	0.85389	1.09667							0.897117	1.10858	0.87976	1.21086	0.840624																0.897117	1.10858	0.87976	1.21086	0.840624
Autophagy-related protein 2 homolog B (Atg2b)	EGITDTAQTIyETAAR	pY2009	11090, 11106	0.954861	0.778561			0.806638	0.213173	0.977554	1.02245									0.902199	1.17145	0.790932										0.902199	1.17145	0.790932	0.866507	0.683247	0.760925	0.746224	0.706149	0.902199	1.17145	0.790932
Histone H1.5 (Hist1h1b)	SETAPAETAAPAPVEKsPAK	pS18	8673, 8570, 8670, 8566	0.893422	0.779409			1.12603	0.784675	1.10613	0.893874									1.35812	0.449606	0.872542										1.35812	0.449606	0.872542	0.446424	1.22277	1.34886	0.991599	0.644613	1.35812	0.449606	0.872542
Hexokinase-3 (Hk3)	GFNASGcEGQDVVyLLR	cmC633, pY640	15027, 20711	1.04233	0.779912			1.33327		0.743736	1.25626	1.01266	1	0.978783	0.948748	1.2152				1.34715	1.76212	0.724174	1.23875	0.888688	0.678703	1.0336	0.850615					1.34715	1.76212	0.724174		1.42056		0.778004	1.6388	1.34715	1.76212	0.724174	1.23875	0.888688	0.678703	1.0336	0.850615
RanBP-type and C3HC4-type zinc finger-containing protein 1 (Rbck1)	NSQEAEVAcPFIDSTyScPGK	cmC321, pY328, cmC330	20613, 10988, 11089, 10998, 16665, 20507	1.04456	0.780372	1.49992	0.0413806	0.901119	0.479382	0.939049	1.06095						0.794252	1.52215	1	0.995446	1.19837	0.909919						1.33889	1.41879	1.43176	1.93397	0.995446	1.19837	0.909919	1.20497	0.924102	0.873426	1.14858	1.29398	0.995446	1.19837	0.909919						1.33889	1.41879
Alstrom syndrome protein 1 homolog (Alms1)	YSSLyENLGAQSER	pY344	9083	0.922729	0.786547			1.06023	0.797858	0.966363	1.03364									0.917368	0.576809	1.27401										0.917368	0.576809	1.27401	1.03136	0.945507	0.958054	0.82971	0.77638	0.917368	0.576809	1.27401
Tyrosine-protein kinase SYK (Syk)	LRNYyYDVVN	pY624	9856	0.967395	0.789706			0.667041	0.0208847	0.927466	1.07253									0.983958	1.08974	0.828491										0.983958	1.08974	0.828491	0.605726	0.599299	0.730853	0.645365	0.668687	0.983958	1.08974	0.828491
Formin-binding protein 4 (Fnbp4)	ATGGLcLLGAYADsDDDESDVSEK	cmC112, pS120	20433	1.18165	0.790055			0.710411	0.534612	0.868101	1.1319									0.759475	2.13476	0.650706										0.759475	2.13476	0.650706	1.13325	0.575154	0.809957	0.713079	1.14902	0.759475	2.13476	0.650706
Tyrosine-protein phosphatase non-receptor type 18 (Ptpn18)	APTSTDTPIYsQVAPR	pS382	9761, 9762, 7493, 7403, 7411, 16499, 7512, 9660, 9661	1.05659	0.79124	0.968439	0.900618	0.849875	0.14258	1.03271	0.967292						0.572277	1.7056	1	1.14839	0.905599	1.25682						1.15043	1.15905	0.81196	1.09578	1.14839	0.905599	1.25682	0.865775	0.949909	1.02794	0.8249	0.75945	1.14839	0.905599	1.25682						1.15043	1.15905
Lamina-associated polypeptide 2, isoforms alpha/zeta (Tmpo) / Lamina-associated polypeptide 2, isoforms beta/delta/epsilon/gamma (Tmpo)	EQGTEsRSStPLPTVSSSAENTR	pS155, pT159 / pS155, pT159	8014	0.932574	0.798077			1.12394	0.618401	1.17064	0.829357									1.08598	0.614955	1.09679										1.08598	0.614955	1.09679	0.762524	1.22257	1.15937	0.824759	0.827867	1.08598	0.614955	1.09679
Lamina-associated polypeptide 2, isoforms alpha/zeta (Tmpo) / Lamina-associated polypeptide 2, isoforms beta/delta/epsilon/gamma (Tmpo)	GPPDFSSDEEREPtPVLGSGASVGR	pT74 / pT74	14536	0.965554	0.79989			1.07866	0.457776	1.14214	0.857859									0.865229	1.02652	1.00491										0.865229	1.02652	1.00491	1.13517	0.887765	1.10156	0.796538	0.921974	0.865229	1.02652	1.00491
Cas scaffolding protein family member 4 (Cass4)	VEQQNTmPNIyDTPK	oxM338, pY342	9605	0.955302	0.800184			0.956822	0.809494	0.944975	1.05503									0.77575	0.904136	1.18602										0.77575	0.904136	1.18602	0.706859	0.990543	1.04476	1.02977	1.24966	0.77575	0.904136	1.18602
Mitogen-activated protein kinase 1 (Mapk1)	VADPDHDHTGFLtEYVAtR	pT183, pT188	18147, 16327, 23241, 17368, 19963, 11004	0.970602	0.804997			1.2204	0.245682	0.938676	1.06132									1.06461	1.0286	0.818601										1.06461	1.0286	0.818601	1.44843	1.11911	0.986025	0.886188	0.988055	1.06461	1.0286	0.818601
Tyrosine-protein kinase Lyn (Lyn)	VIEDNEYtAR	pT398	5413	0.911008	0.806893			1.0734	0.823958	1.43594	0.564063									0.987676	0.796682	0.948666										0.987676	0.796682	0.948666	0.624843	0.788056	1.52072	0.549436	0.373827	0.987676	0.796682	0.948666
Dynactin subunit 2 (Dctn2)	yADLPGIAR	pY6	8926	1.02715	0.807697			0.903398	0.263321	1.05839	0.941608									0.942076	1.16948	0.969891										0.942076	1.16948	0.969891	0.956482	0.875342	0.951949	0.898546	0.898005	0.942076	1.16948	0.969891
Non-histone chromosomal protein HMG-14 (Hmgn1)	QADVADQQTTELPAENGETENQsPAsEEEKEAK	pS84, pS87	14260	1.02345	0.809269			0.780648	0.306357	0.940017	1.05998									0.930207	1.13441	1.00572										0.930207	1.13441	1.00572	0.450365	1.06456	0.881929	1.11055	0.923811	0.930207	1.13441	1.00572
Mitogen-activated protein kinase 1 (Mapk1)	VADPDHDHTGFLtEyVATR	pT183, pY185	14849, 22530, 11781, 23046, 15879, 23048, 24074, 15375, 19985, 12307, 20500, 16406, 22040, 18456, 15899, 11804, 12832, 20003, 16931, 19492, 24100, 18470, 16423, 12329, 20011, 20525, 13360, 21042, 23603, 24629, 16949, 16438, 12855, 11319, 17464, 17465, 16957, 16958, 13889, 17986, 17987, 13380, 21573, 19014, 20040, 14410, 24651, 21580, 13904, 20563, 18003, 18515, 14935, 17496, 14430, 21599, 17503, …	1.02121	0.813205	1.96395	0.00929921	1.22159	0.168844	0.848195	1.1518	1.09473	0.963017	0.858951	1.07137	1	0.880209	1.61973	1	1.1258	1.26018	0.829508	0.985058	0.938492	1.02022	1.09881	0.98883	1.39247	1.66058	1.2782	3.24059	1.1258	1.26018	0.829508	1.78065	1.01724	1.12723	0.849709	1.07856	1.1258	1.26018	0.829508	0.985058	0.938492	1.02022	1.09881	0.98883	1.39247	1.66058
Tubulin beta-5 chain (Tubb5)	ISVyYNEATGGK	pY50	10098	0.950051	0.81349			1.05153	0.783877	0.866238	1.13376									1.11041	0.694985	1.04476										1.11041	0.694985	1.04476	0.787644	1.11915	1.09023	1.3689	1.51754	1.11041	0.694985	1.04476
High affinity immunoglobulin gamma Fc receptor I (Fcgr1)	ANsFQQVR	pS347	6994	1.07	0.815528			1.07436	0.816413	1.31227	0.687735									1.26088	0.868334	1.08078										1.26088	0.868334	1.08078	0.669829	1.07674	1.7021	1.08997	0.759424	1.26088	0.868334	1.08078
Tyrosine-protein kinase Lyn (Lyn)	EEPIyIITEFMAK	pY316	29848, 28823, 21662, 21567	1.08346	0.816794	1.26193	0.556176	0.69843	0.235177	0.984876	1.01512						1	2.50798	0.659934	0.853279	1.28664	1.18256						2.02365	1.72394	2.13128	0.814882	0.853279	1.28664	1.18256	0.991621	1.023	0.785805	1.05603	1.12586	0.853279	1.28664	1.18256						2.02365	1.72394
Cyclin-dependent kinase 16 (Cdk16) / Cyclin-dependent kinase 17 (Cdk17)	LGEGtyATVYK	pT175, pY176 / pT202, pY203	17866, 17646	0.933472	0.817107			1.10267	0.675665	0.980085	1.01992									1.32745	0.82783	0.645136										1.32745	0.82783	0.645136	1.07858	0.908898	1.10045	0.839743	0.749298	1.32745	0.82783	0.645136
Adenine phosphoribosyltransferase (Aprt)	IDyIAGLDSR	pY60	12064, 11962	0.980364	0.817236			1.02593	0.79522	1.04438	0.955622									0.887272	1.07641	0.977412										0.887272	1.07641	0.977412	1.14968	0.906937	0.960748	1.19751	1.46885	0.887272	1.07641	0.977412
Cofilin-1 (Cfl1) / Cofilin-2 (Cfl2)	YALYDAtYETK	pT88 / pT88	16258, 10659, 16361, 20524, 10540, 20404, 16470	0.977502	0.821149	1.30961	0.0112467	1.2732	0.154615	0.913463	1.08654	1.4384	1	0.934504	1.0104	0.89482	1.09825	1	0.821074	1.2516	0.621318	1.07722	0.868917	0.687792	1.04451	1.02208	0.939239	1.45855	1.29358	1.42976	1.28305	1.2516	0.621318	1.07722	0.948863	1.37361	1.48491	1.29364	1.22684	1.2516	0.621318	1.07722	0.868917	0.687792	1.04451	1.02208	0.939239	1.45855	1.29358
RNA-binding motif protein, X chromosome (Rbmx) / RNA binding motif protein, X-linked-like-1 (Rbmxl1)	DVYLsPRDDGYSTK	pS208 / pS205	13003, 13093, 13285	1.03736	0.821757			0.904005	0.578011	0.98997	1.01003									1.17424	0.803221	1.13461										1.17424	0.803221	1.13461	0.723604	1.11869	0.971029	1.02419	1.16043	1.17424	0.803221	1.13461
DNA topoisomerase 1 (Top1)	ENGFSsPPR	pS114	7263	0.953803	0.823176			1.18412	0.602873	1.18419	0.815808									1.03617	0.752417	1.07283										1.03617	0.752417	1.07283	0.602324	1.16553	1.62039	0.923775	0.680642	1.03617	0.752417	1.07283
Heat shock cognate 71 kDa protein (Hspa8)	EIAEAyLGK	pY134	9371	0.915454	0.828225			1.28092	0.600345	0.985432	1.01457									1.42447	0.472874	0.849019										1.42447	0.472874	0.849019	0.757081	0.87485	1.88592	1.41727	0.919095	1.42447	0.472874	0.849019
Endophilin-A2 (Sh3gl1)	ALyDFEPENDGELGFR	pY315	15073, 15180, 15069	1.04469	0.833828			0.878561	0.506628	0.95333	1.04667									1.04349	1.30334	0.787256										1.04349	1.30334	0.787256	0.873372	0.788741	1.09137	1.32138	0.918421	1.04349	1.30334	0.787256
Leucyl-cystinyl aminopeptidase (Lnpep)	GLGEHEMDEDEEDyESSAK	pY70	15440, 7254	0.916021	0.8388	1.1163	0.749127	0.807345	0.759542	1.09824	0.90176						1	1.84573	0.976999	0.633712		0.416308						2.15023	2.17376	1.08134	0.644831	0.633712		0.416308	0.438015	0.68167	1.46402	0.837951		0.633712		0.416308						2.15023	2.17376
High mobility group protein HMG-I/HMG-Y (Hmga1)	KLEKEEEEGIsQEssEEEQ	pS99, pS102, pS103	15166, 16071	1.03903	0.840631			0.993456	0.970724	1.18349	0.816505									0.976233	0.927293	1.21356										0.976233	0.927293	1.21356	0.732646	1.16784	1.1962	1.09971	1.06164	0.976233	0.927293	1.21356
Alpha-actinin-3 (Actn3) / Alpha-actinin-4 (Actn4)	yLDIPK	pY228 / pY235	10423	0.973622	0.844052			0.965336	0.741377	1.00394	0.996064									0.91846	0.843169	1.15924										0.91846	0.843169	1.15924	0.937553	0.934333	0.947729	0.794602	1.05549	0.91846	0.843169	1.15924
Alpha-ketoglutarate-dependent dioxygenase alkB homolog 3 (Alkbh3)	MGIREDVTyPQPR	pY127	7474, 15451, 15660, 15771, 15542	1.06161	0.844878	1.41814	0.185305	0.715497	0.404673	1.08569	0.91431						1.81005	0.826284	1	0.939096	0.744656	0.969492						2.13365	1.55043	2.11941	1.12604	0.939096	0.744656	0.969492	0.867135	0.842619	0.859001	1.28268	1.47647	0.939096	0.744656	0.969492						2.13365	1.55043
Insulin receptor substrate 2 (Irs2)	APcScSGDNDQyVLMSSPVGR	cmC805, cmC807, pY814	12608, 9761, 14948, 12805, 12071, 12488, 13072, 9658, 12914, 12179, 9682, 12374, 11866, 19131, 19293, 10750	1.015	0.848207	1.28228	0.00218322	0.908601	0.508978	0.864927	1.13507	0.881409	1.03296	1.07405	1	0.988422	0.881223	1.13635	1	0.816995	0.663783	0.944443	0.898306	0.986532	1.14713	1.19994	1.06679	1.40598	1.30427	1.13375	1.40668	0.816995	0.663783	0.944443	0.799358	0.963851	1.00194	0.809903	0.747679	0.816995	0.663783	0.944443	0.898306	0.986532	1.14713	1.19994	1.06679	1.40598	1.30427
EH domain-binding protein 1-like protein 1 (Ehbp1l1)	RSsVNGEAGPVPPPR	pS1444	5903	1.07248	0.850274			1.39791	0.20651	1.26994	0.730062									0.813029	0.885353	1.51907										0.813029	0.885353	1.51907	1.15303	1.66299	1.68169	1.5254	0.47562	0.813029	0.885353	1.51907
E3 ubiquitin-protein ligase HUWE1 (Huwe1)	GSGTAsDDEFENLR	pS1907	11639, 11519	0.972076	0.851297			0.992256	0.957181	1.10394	0.896057									1.11129	0.811167	0.99377										1.11129	0.811167	0.99377	0.786929	0.978852	1.12786	0.827494	0.727713	1.11129	0.811167	0.99377
Nucleolin (Ncl)	EVEEDsEDEEmsEDEDDssGEEEVVIPQKK	pS28, oxM33, pS34, pS40, pS41	21115, 20614	0.970983	0.852155			0.902285	0.42162	0.835482	1.16452									1.03149	0.857175	1.02429										1.03149	0.857175	1.02429	0.751687	1.04974	0.826882	1.03001	1.30037	1.03149	0.857175	1.02429
Eukaryotic translation initiation factor 3 subunit L (Eif3l)	QyEQQTYQVIPEVIK	pY40	13387, 13276	1.03654	0.853004			0.816609	0.294117	0.997655	1.00234									0.953692	1.31008	0.845844										0.953692	1.31008	0.845844	0.977067	0.729611	0.832666	0.742496	0.777833	0.953692	1.31008	0.845844
cAMP-dependent protein kinase type I-alpha regulatory subunit (Prkar1a)	TDSREDEIsPPPPNPVVK	pS83	10818, 11028, 11126	1.0235	0.853608			0.950284	0.635478	1.01622	0.983785									0.981466	0.892762	1.19626										0.981466	0.892762	1.19626	0.96463	0.904468	1.04874	1.05757	0.929997	0.981466	0.892762	1.19626
Plastin-2 (Lcp1)	AAcLPLPGyR	cmC42, pY48	9787	0.969303	0.854726			0.955809	0.742393	0.91747	1.08253									0.756199	1.11834	1.03337										0.756199	1.11834	1.03337	0.82199	0.96145	0.995964	0.970215	0.939593	0.756199	1.11834	1.03337
La-related protein 1 (Larp1)	DGAEREsPRPPAAAEAPAGsDGEDGGRR	pS68, pS81	6626	0.922437	0.856253			1.23848	0.58271	1.32944	0.670564									1.10693		0.737945										1.10693		0.737945		0.858303	1.42654	1.15		1.10693		0.737945
Arginine--tRNA ligase, cytoplasmic (Rars)	SDGGYTyDTSDLAAIK	pY384	10953	0.953364	0.858047			0.852353	0.500823	0.998723	1.00128									0.741152	0.795903	1.32304										0.741152	0.795903	1.32304	0.892296	0.800731	0.744779	0.864489	1.30567	0.741152	0.795903	1.32304
B-cell receptor CD22 (Cd22)	EDVDyVTLKH	pY857	8116	0.952935	0.859486			1.0573	0.855128	0.986843	1.01316									0.984686	0.610835	1.26328										0.984686	0.610835	1.26328	0.62242	1.06743	1.33277	0.616122	0.381983	0.984686	0.610835	1.26328
Low affinity immunoglobulin gamma Fc region receptor IV (Fcgr4)	GLQSPVADyEEPK	pY235	8558	1.07194	0.862767			1.00186	0.994951	0.957993	1.04201									1.32971	0.483084	1.40303										1.32971	0.483084	1.40303	1.06079	1.11811	1.04291	0.585769	0.954711	1.32971	0.483084	1.40303
Prostaglandin E synthase 3 (Ptges3)	DWEDDsDEDMSNFDR	pS113	16661	0.965824	0.864101			0.899932	0.664103	1.01041	0.989586									1.06499	0.685816	1.14667										1.06499	0.685816	1.14667	0.992028	1.04464	0.570862	0.943476	1.37045	1.06499	0.685816	1.14667
Myosin-9 (Myh9)	ALELDSNLyR	pY754	16086	1.01026	0.864303			1.06797	0.380394	1.00527	0.994729									0.952763	1.09348	0.984532										0.952763	1.09348	0.984532	0.974753	1.09947	1.16256	1.09906	0.95163	0.952763	1.09348	0.984532
Swi5-dependent recombination DNA repair protein 1 homolog (Sfr1)	ENPPSPPtsPAAPQPR	pT70, pS71	8272	1.01717	0.866392			1.19726	0.620684	0.933089	1.06691									1.07744		0.956902										1.07744		0.956902		0.877017	1.55862	1.5487	0.877037	1.07744		0.956902
Cyclin-dependent kinase 16 (Cdk16) / Cyclin-dependent kinase 17 (Cdk17)	LGEGtYAtVYK	pT175, pT178 / pT202, pT205	17532	0.95231	0.867526			1.08872	0.704789	0.980765	1.01923									1.34789	0.835133	0.673903										1.34789	0.835133	0.673903	1.1031	0.958049	1.04926	0.830718	0.783398	1.34789	0.835133	0.673903
Proteasome subunit beta type-1 (Psmb1)	DVyTGDALR	pY215	8434, 7515	0.976618	0.869267			0.806314	0.448598	1.13793	0.862066	1.12703	1.09314	1	0.994356	0.869341				0.733547	0.529755	0.611774	1.36744	1.39239	1.38206	0.909687	0.979906					0.733547	0.529755	0.611774	0.491518	0.703347	1.19582	0.856425	0.582809	0.733547	0.529755	0.611774	1.36744	1.39239	1.38206	0.909687	0.979906
Myb-binding protein 1A (Mybbp1a)	SPAPSNPTLsPSTPAK	pS1253	9208	0.94607	0.871132			1.0168	0.959812	1.08767	0.912325									1.31771	0.522037	0.998467										1.31771	0.522037	0.998467	0.592296	1.1752	1.1184	1.03272	0.787056	1.31771	0.522037	0.998467
Reticulophagy regulator 3 (Retreg3)	GQTPLtEGsEDLDGHsDPEESFAR	pT310, pS313, pS320	17257	1.04896	0.874714			1.05947	0.805086	0.976976	1.02302									0.654285	1.41729	1.07529										0.654285	1.41729	1.07529	1.25648	0.960462	1.11709	1.34931	1.09716	0.654285	1.41729	1.07529
40S ribosomal protein S10 (Rps10)	DyLHLPPEIVPATLR	pY82	21038	1.01873	0.874903							1.09977	0.773283	0.983685	1.00745	1							0.820795	0.870457	0.924406	0.967972	1.37167																0.820795	0.870457	0.924406	0.967972	1.37167
Serine/arginine repetitive matrix protein 1 (Srrm1)	sPsPAPPPPPPPPPPR	pS572, pS574	8984, 8882, 9127	1.02213	0.878059			1.07558	0.64739	1.09686	0.903145									0.941042	0.931007	1.19435										0.941042	0.931007	1.19435	0.860346	1.12765	1.31015	1.12295	0.997678	0.941042	0.931007	1.19435
Aminopeptidase B (Rnpep)	IEPGVDPDDTYNETPyEK	pY414	9744, 15103	1.05252	0.880456			0.87828	0.659721	0.921733	1.07827									1.15822	0.586125	1.4132										1.15822	0.586125	1.4132	0.73907	1.1324	0.90175	0.817327	1.04986	1.15822	0.586125	1.4132
Mitotic checkpoint serine/threonine-protein kinase BUB1 beta (Bub1b)	IyAGVGEFSFEEIR	pY397	16586, 16187, 16356, 16262	0.982316	0.882666			0.827964	0.139001	0.889627	1.11037									0.973223	1.08484	0.88889										0.973223	1.08484	0.88889	0.951541	0.779083	0.709346	0.935309	0.953109	0.973223	1.08484	0.88889
Arginine--tRNA ligase, cytoplasmic (Rars)	SDGGYtYDTSDLAAIK	pT383	10942, 16670	0.976878	0.884279			1.02695	0.839711	0.906221	1.09378									0.80284	0.980876	1.14692										0.80284	0.980876	1.14692	1.06773	1.08019	0.861704	1.0383	1.24617	0.80284	0.980876	1.14692
Aladin (Aaas)	FsPVLGR	pS495	16070	1.02087	0.885429			0.879487	0.376518	1.00898	0.991021									0.901951	1.22602	0.934631										0.901951	1.22602	0.934631	1.00868	0.912545	0.77229	0.854729	1.17415	0.901951	1.22602	0.934631
Vimentin (Vim)	EMEENFALEAANyQDTIGR	pY358	16632	1.01983	0.88581							0.683891	1.03396	0.970281	1	1.18777							1.15181	1.26212	0.9502	0.671179	0.937275																1.15181	1.26212	0.9502	0.671179	0.937275
Actin, alpha skeletal muscle (Acta1) / Actin, aortic smooth muscle (Acta2) / Actin, cytoplasmic 1 (Actb) / Beta-actin-like protein 2 (Actbl2) / Actin, alpha cardiac muscle 1 (Actc1) / Actin, cytoplasmic 2 (Actg1) / Actin, gamma-enteric smooth muscle (Actg2)	SyELPDGQVITIGNER	pY242 / pY242 / pY240 / pY241 / pY242 / pY240 / pY241	21854, 21860, 14565, 17444, 14252, 17422, 11952, 11954, 14494	1.01136	0.885985	1.08252	0.355894	1.20105	0.153745	0.919333	1.08067	0.939924	0.920466	1	1.09086	1.10813	1	0.7246	1.13063	1.09893	1.36507	1.22046	0.793486	0.721638	0.833836	0.956438	0.964259	1.07044	0.919133	1.07211	1.22859	1.09893	1.36507	1.22046	1.33951	1.06984	1.20363	1.05777	1.3156	1.09893	1.36507	1.22046	0.793486	0.721638	0.833836	0.956438	0.964259	1.07044	0.919133
Heat shock protein HSP 90-beta (Hsp90ab1)	LVSSPccIVTSTyGWTANMER	cmC589, cmC590, pY596	19031	0.976772	0.894169							1.29386	1	1.50417	0.861718	0.797176							0.707682	0.950802	0.998408	1.45875	1.21453																0.707682	0.950802	0.998408	1.45875	1.21453
Calmodulin-1 (Calm1) / Calmodulin-1 (Calm1) / Calmodulin-1 (Calm1)	VFDKDGNGyISAAELR	pY100 / pY100 / pY100	12812, 13335, 12183, 12705, 12072, 21419, 13231, 11953, 20786, 12602, 13125, 23113, 20682, 12495, 14033, 13785, 13020, 14561, 21221, 12390, 13549, 20335, 12916, 21113, 12285	0.98526	0.894327			0.933069	0.498702	0.972843	1.02716									0.848569	1.11685	0.990361										0.848569	1.11685	0.990361	1.00393	0.861396	0.892623	1.08712	1.43839	0.848569	1.11685	0.990361
Paxillin (Pxn)	YAHQQPPsPLPVySSSAK	pS83, pY88	7825	1.03619	0.895762			0.660829	0.207326	1.08155	0.918455									1.2663		0.806069										1.2663		0.806069	0.741601	0.479754	0.832871	1.27677	1.53306	1.2663		0.806069
V-type proton ATPase subunit B, brain isoform (Atp6v1b2)	NFITQGPyENR	pY468	10824	1.02537	0.897183			1.00059	0.997258	1.03119	0.968809									1.21749	0.755939	1.10268										1.21749	0.755939	1.10268	1.11116	0.849075	1.11768	1.36184	0.943474	1.21749	0.755939	1.10268
Eukaryotic translation initiation factor 1 (Eif1) / Eukaryotic translation initiation factor 1b (Eif1b)	GDDLLPAGTEDyIHIR	pY30 / pY30	20290, 19891	1.01148	0.90066							1.04285	0.971098	1	0.861328	1.07377							0.693028	1.08535	1.13734	1.09093	0.999205																0.693028	1.08535	1.13734	1.09093	0.999205
Docking protein 1 (Dok1)	GFSSDTALySQVQK	pY450	15182, 9762, 9748, 9870, 14978	0.981115	0.90199			0.952192	0.742486	1.16396	0.83604									1.03724	0.871921	1.03418										1.03724	0.871921	1.03418	0.720748	0.940449	1.14143	1.05229	0.927947	1.03724	0.871921	1.03418
RanBP-type and C3HC4-type zinc finger-containing protein 1 (Rbck1)	NSQEAEVAcPFIDStYScPGK	cmC321, pT327, cmC330	14008, 11088	0.984821	0.902507			1.11317	0.56017	0.83398	1.16602	1.14702	0.795312	0.909584	1.1412	1				1.139	1.24947	0.92812	0.513137	0.662102	0.976421	1.3611	1.04148					1.139	1.24947	0.92812	1.34283	1.01997	0.922784	1.09502	1.23614	1.139	1.24947	0.92812	0.513137	0.662102	0.976421	1.3611	1.04148
RNA binding motif protein, X-linked-like-1 (Rbmxl1)	RStPSGPVR	pT163	4367	0.962955	0.902575			0.907731	0.850632	0.928646	1.07135									1.05847	1.27241	0.557981										1.05847	1.27241	0.557981	0.513824	0.458071	1.65042	0.930244	0.815232	1.05847	1.27241	0.557981
Chromatin accessibility complex protein 1 (Chrac1)	REEEEDNEDDGsDLGEALA	pS122	12410, 12323	0.98103	0.907339			0.759943	0.198984	0.958821	1.04118									1.11916		0.842896										1.11916		0.842896	0.663694	0.672903	0.899983	0.987694	1.17374	1.11916		0.842896
Peripherin (Prph) / Vimentin (Vim)	NLQEAEEWyK	pY291 / pY291	10663	0.974943	0.914069			1.17242	0.460458	0.978868	1.02113									0.646077	1.11414	1.16462										0.646077	1.11414	1.16462	0.911157	1.18603	1.33193	1.31337	1.63131	0.646077	1.11414	1.16462
La-related protein 1 (Larp1)	SLPTTVPEsPNYR	pS751	11921, 11741, 11830	0.991664	0.916578			1.1649	0.160321	0.959649	1.04035									0.931917	0.948387	1.09469										0.931917	0.948387	1.09469	1.00626	1.18051	1.27881	0.861672	0.883701	0.931917	0.948387	1.09469
Heat shock 70 kDa protein 1A (Hspa1a) / Heat shock 70 kDa protein 1B (Hspa1b) / Heat shock cognate 71 kDa protein (Hspa8)	QTQTFTtYSDNQPGVLIQVYEGER	pT430 / pT430 / pT430	14940	0.966132	0.916583			1.16553	0.501832	0.734324	1.26568									0.784782	0.803488	1.31013										0.784782	0.803488	1.31013	1.10938	1.36264	0.90616	0.587624	0.607421	0.784782	0.803488	1.31013
Protein-tyrosine kinase 2-beta (Ptk2b)	YIEDEDYyKASVTR	pY580	13408, 9636, 17189, 9127, 9004, 8909, 9808, 17650, 9427, 13844, 16696, 17756, 9215	1.01317	0.917082	0.877544	0.29588	0.775392	0.354158	1.01417	0.985828	1	0.731832	1.06426	0.987183	1.01048	0.917355	1	1.38626	0.833591	0.28189	0.872141	1.51082	1.25243	1.29194	1.08697	1.2243	0.853276	1.05477	0.956257	0.647236	0.833591	0.28189	0.872141	0.417989	1.01941	0.94237	1.62897	1.25349	0.833591	0.28189	0.872141	1.51082	1.25243	1.29194	1.08697	1.2243	0.853276	1.05477
Serine/arginine-rich splicing factor 9 (Srsf9)	GsPHYFSPFRPY	pS212	20352, 14465, 14051, 21476, 20872, 14923, 20876, 14156, 20751, 13841, 16019, 15892, 26677, 14327, 20568, 26553, 15130, 20347, 14684, 14845	0.994902	0.917172	1.09827	0.176627	1.06462	0.352798	0.996205	1.00379	1.03341	0.897751	1.04731	0.948491	1	1.32954	1	0.975555	1.00296	1.12899	1.17498	1.0227	0.904064	0.863304	0.983425	1.04114	1.04034	1.10358	1.10083	1.16686	1.00296	1.12899	1.17498	1.21019	1.05371	0.987411	1.15506	1.42036	1.00296	1.12899	1.17498	1.0227	0.904064	0.863304	0.983425	1.04114	1.04034	1.10358
Fructose-bisphosphate aldolase A (Aldoa)	PHPyPALTPEQK	pY5	7144	1.03543	0.917887			0.992964	0.984562	1.07628	0.923723									1.20175	0.560516	1.34401										1.20175	0.560516	1.34401	0.575284	1.03597	1.47316	1.56181	1.15995	1.20175	0.560516	1.34401
RalA-binding protein 1 (Ralbp1)	TEGYAAFQEDssGDEAESPSK	pS92, pS93	16598	1.02189	0.919422			0.959369	0.837414	0.953287	1.04671									0.896057	1.32423	0.845375										0.896057	1.32423	0.845375	1.01555	1.15711	0.768448	0.950767	0.837992	0.896057	1.32423	0.845375
E3 ubiquitin-protein ligase UHRF1 (Uhrf1)	STGPTLSsPR	pS656	6494	1.02783	0.919449			1.06761	0.802276	1.32687	0.673132									1.11988	0.933589	1.03004										1.11988	0.933589	1.03004	0.816523	0.870872	1.60459	0.974242	0.65748	1.11988	0.933589	1.03004
Vascular endothelial growth factor receptor 1 (Flt1)	yVNAFK	pY1213	8384, 8275	0.977036	0.921863			1.30511	0.503794	1.121	0.879003									1.13188	0.673857	1.12537										1.13188	0.673857	1.12537	0.715067	1.11816	1.99219	0.845707	0.542117	1.13188	0.673857	1.12537
FAS-associated factor 1 (Faf1)	NVyDLTSIPVR	pY224	17227	1.01621	0.922322			1.07514	0.737793	0.926436	1.07356									1.06099	0.806099	1.18155										1.06099	0.806099	1.18155	1.44081	1.00836	0.828545	1.25404	1.28432	1.06099	0.806099	1.18155
AP-3 complex subunit delta-1 (Ap3d1)	HSsLPtEsDEDIAPAQR	pS755, pT758, pS760	9738, 9701	0.968563	0.92654			1.13191	0.703039	1.10039	0.899605									1.17539	0.497475	1.23283										1.17539	0.497475	1.23283	0.689976	1.32575	1.27326	1.08438	0.724783	1.17539	0.497475	1.23283
Eukaryotic translation initiation factor 4 gamma 1 (Eif4g1)	AAsLTEDR	pS1211	6550	1.01141	0.928529			1.03645	0.905871	1.1096	0.8904									0.917338	1.13615	0.98074										0.917338	1.13615	0.98074	0.625804	0.926971	1.59205	0.971232	0.718937	0.917338	1.13615	0.98074
Dynactin subunit 3 (Dctn3)	YLDPEyIDR	pY72	10736	0.993987	0.929452			0.983207	0.742937	0.973605	1.0264									1.07342	0.914172	0.994375										1.07342	0.914172	0.994375	0.960019	0.971761	1.00011	1.22568	1.01172	1.07342	0.914172	0.994375
DNA (cytosine-5)-methyltransferase 1 (Dnmt1)	EADDDEEADDDVSEmPsPK	oxM715, pS717	10786	1.02833	0.930548			1.05492	0.815259	0.904398	1.0956									1.46794	0.724384	0.892657										1.46794	0.724384	0.892657	1.11441	1.10232	1.03769	0.936464	0.538651	1.46794	0.724384	0.892657
Glycine--tRNA ligase (Gars)	TSyGWIEIVGcADR	pY443, cmC451	15763	0.970126	0.931535			1.08346	0.794644	0.917035	1.08297									0.548899	1.39172	0.969763										0.548899	1.39172	0.969763	1.29862	0.752538	1.10212	1.0838	1.11497	0.548899	1.39172	0.969763
Engulfment and cell motility protein 2 (Elmo2)	EPSSYDFVyHYG	pY729	11094	1.01445	0.933188			1.02644	0.841387	0.848828	1.15117									0.881792	1.17712	0.984437										0.881792	1.17712	0.984437	1.19955	0.884118	1.04015	0.740028	0.886055	0.881792	1.17712	0.984437
Lamina-associated polypeptide 2, isoforms alpha/zeta (Tmpo) / Lamina-associated polypeptide 2, isoforms beta/delta/epsilon/gamma (Tmpo)	SStPLPTVSSSAENTR	pT159 / pT159	8288, 8378	0.978084	0.935404			1.03723	0.891315	1.08314	0.916856									1.09859	0.611601	1.22406										1.09859	0.611601	1.22406	0.6878	1.23286	1.12283	0.879986	0.767733	1.09859	0.611601	1.22406
STE20-like serine/threonine-protein kinase (Slk)	ATLEQPETDEVEQVsESNsIEELER	pS643, pS647	17996	1.02821	0.936132			1.04171	0.877202	1.1554	0.844596									1.02826	1.4344	0.621975										1.02826	1.4344	0.621975	1.05131	1.2766	0.885397	1.012	1.09966	1.02826	1.4344	0.621975
Tyrosine-protein kinase CSK (Csk)	VMEGTVAAQDEFyR	pY184	10389	0.984784	0.936673			0.896775	0.606276	0.934317	1.06568									0.877942	0.830615	1.2458										0.877942	0.830615	1.2458	0.878596	1.10382	0.666972	0.692634	1.17453	0.877942	0.830615	1.2458
Small acidic protein (Smap)	RSAsPDDDLGSSNWEAADLGNEER	pS17	15042	0.987529	0.937645			1.01147	0.673952	1.19491	0.805086									0.955984	1.0099	0.996703										0.955984	1.0099	0.996703	1.02983	1.00253	0.964223	0.801504	0.755034	0.955984	1.0099	0.996703
Cleavage and polyadenylation specificity factor subunit 5 (Nudt21)	FNFIyN	pY226	15442	1.0338	0.939772			0.987157	0.959834	1.36419	0.635813									0.759935	0.829379	1.51208										0.759935	0.829379	1.51208	0.899075	1.06264	1.09985	1.44505	1.57346	0.759935	0.829379	1.51208
Shootin-1 (Kiaa1598)	EQAIGEyEDLRAENQKTK	pY24	7715, 16388	0.978511	0.940962	1.53732	0.00938552	1.12123	0.778999	1.04294	0.957062						1	1.33589	0.88163	0.916097	0.360929	0.920476						1.88682	1.70069	1.79573	1.31618	0.916097	0.360929	0.920476	0.714542	1.27969	1.44035	0.922953	0.894407	0.916097	0.360929	0.920476						1.88682	1.70069
La-related protein 1 (Larp1)	sLPTTVPEsPNYR	pS743, pS751	15694	0.989664	0.941094			0.866032	0.320239	0.943456	1.05654									1.12241	0.807318	1.03927										1.12241	0.807318	1.03927	0.748537	0.985676	0.837028	0.956835	0.999055	1.12241	0.807318	1.03927
Probable 28S rRNA (cytosine-C(5))-methyltransferase (Nop2)	LGVTNTIISHyDGR	pY427	10844, 10741	0.987385	0.941611			1.04351	0.81192	1.05913	0.94087									1.17228	0.767902	1.02198										1.17228	0.767902	1.02198	0.834743	1.0046	1.2517	1.16779	1.05664	1.17228	0.767902	1.02198
FH1/FH2 domain-containing protein 1 (Fhod1)	TPQsPVSR	pS502	5092	0.989239	0.942472			1.1363	0.683359	0.940798	1.0592									0.939959	1.18304	0.844719										0.939959	1.18304	0.844719	0.993241	0.699824	1.67915	0.796912	0.651661	0.939959	1.18304	0.844719
DNA replication licensing factor MCM2 (Mcm2)	ISDPLTSsPGR	pS27	13399, 13591	1.00796	0.944032			0.878262	0.39402	0.997458	1.00254									0.992961	0.875938	1.15499										0.992961	0.875938	1.15499	0.701187	0.909728	1.04485	1.10695	0.951538	0.992961	0.875938	1.15499
Cas scaffolding protein family member 4 (Cass4)	VEQQNTMPNIyDTPK	pY342	9344, 9348, 18602, 14229, 9398, 11679	0.989662	0.944293	1.23859	0.0214864	0.539575	0.114943	1.02355	0.97645	0.942507	0.862935	1.05782	1	1.14929	1	1.27936	0.833464	0.547017	0.358643	0.55436	1.4159	1.24405	0.923068	1.56337	0.936159	1.47606	1.2286	1.42898	1.10476	0.547017	0.358643	0.55436	0.56733	0.571619	0.483125	1.35313	1.40608	0.547017	0.358643	0.55436	1.4159	1.24405	0.923068	1.56337	0.936159	1.47606	1.2286
Cytoplasmic protein NCK1 (Nck1)	LyDLNMPAFVK	pY105	17344, 21025, 17101, 17235, 17587, 17466	1.01288	0.946646			0.623148	0.0679432	1.03666	0.963339	2.39479	0.905748	1	1.41921	0.97332				0.968488	0.76342	0.895274	1.84895	1.51178	1.44011	1.1989	1.43592					0.968488	0.76342	0.895274	0.974379	0.810107	0.567005	1.14867	1.32807	0.968488	0.76342	0.895274	1.84895	1.51178	1.44011	1.1989	1.43592
Histone H4 (Hist1h4a)	TLyGFGG	pY99	12915, 12804, 11390	0.990642	0.954816			1.14387	0.402771	0.952828	1.04717	2.372	0.969663	1.16484	1	0.947318				1.43855	0.938508	1.13191	0.999949	1.43263	1.27002	1.25797	1.10158					1.43855	0.938508	1.13191	0.915739	1.27456	1.91523	1.06956	1.09905	1.43855	0.938508	1.13191	0.999949	1.43263	1.27002	1.25797	1.10158
Protein BRICK1 (Brk1)	RIEyIEAR	pY63	6273, 17763, 13768, 18120, 6376, 13419, 8361, 6206, 13372, 13458, 13524, 18011, 17912, 13915, 13563, 13628, 6174, 18330	1.00681	0.956664	0.697243	0.0123684	0.785411	0.37502	1.08426	0.915743	1	1.19069	1.22257	0.919191	0.873523	1	0.728995	1.12887	0.825217	0.456347	0.600527	1.52003	1.18578	1.33932	1.31214	1.04688	0.832893	0.833541	0.749394	0.522147	0.825217	0.456347	0.600527	0.495871	0.76254	1.12902	1.14599	0.892554	0.825217	0.456347	0.600527	1.52003	1.18578	1.33932	1.31214	1.04688	0.832893	0.833541
Nuclear ubiquitous casein and cyclin-dependent kinase substrate 1 (Nucks1)	VVDYSQFQEsDDADEDYGR	pS19	16432, 16345, 16569, 16349	0.993268	0.958337			1.06259	0.564539	0.955475	1.04453									1.00532	0.834706	1.13978										1.00532	0.834706	1.13978	1.06294	1.12949	0.973875	1.12278	1.19538	1.00532	0.834706	1.13978
SH2B adapter protein 2 (Sh2b2)	AVENQYSFy	pY621	16969	0.99106	0.961809			0.796395	0.143293	1.22517	0.774834									1.03089	0.934538	1.00775										1.03089	0.934538	1.00775	0.642332	0.72764	0.997856	0.996765	0.994696	1.03089	0.934538	1.00775
GDP-mannose 4,6 dehydratase (Gmds)	yYRPTEVDFLQGDcSK	pY323, cmC336	12913, 20774	1.00414	0.969233	0.989715	0.939121	1.06394	0.611848	1.06145	0.938548						1.00572	0.755593	1	0.793749	1.0589	1.15454						0.817636	0.807416	1.21846	0.801525	0.793749	1.0589	1.15454	1.02328	0.930664	1.09809	0.91735	1.45443	0.793749	1.0589	1.15454						0.817636	0.807416
Homeodomain-interacting protein kinase 1 (Hipk1) / Homeodomain-interacting protein kinase 2 (Hipk2)	AVcStYLQSR	cmC349, pT351 / cmC358, pT360	7520, 7744, 5536, 14245, 6591, 13706, 7627, 5356, 5328, 5462, 7639, 7324, 5431, 13503	0.993874	0.970093	0.694974	0.0700213	0.96024	0.904738	1.25021	0.749794	1.04751	1.25149	1	0.905976	0.910427	0.716162	1	1.50138	0.710646	0.346017	0.631881	1.60706	1.48667	1.60705	1.04425	1.08628	0.72284	0.969993	0.555081	0.629268	0.710646	0.346017	0.631881	0.453897	0.825445	1.67906	1.00394	0.64259	0.710646	0.346017	0.631881	1.60706	1.48667	1.60705	1.04425	1.08628	0.72284	0.969993
Actin-related protein 3 (Actr3)	ySYVcPDLVK	pY231, cmC235	20800, 20811, 10972	0.99718	0.9703	1.06155	0.307393	0.817794	0.0861498	0.946711	1.05329						1	0.868796	1.04461	0.839579	0.984604	0.929484						1.16597	0.963029	1.08921	1.07726	0.839579	0.984604	0.929484	0.783447	0.847321	0.773324	1.12011	1.05327	0.839579	0.984604	0.929484						1.16597	0.963029
40S ribosomal protein S21 (Rps21)	TyGIcGAIR	pY53, cmC56	7386	0.988157	0.971212			0.971834	0.927513	1.10986	0.890137									1.4073	0.634766	0.922403										1.4073	0.634766	0.922403	0.658864	0.946098	1.27601	0.905926	0.800248	1.4073	0.634766	0.922403
Nuclear-interacting partner of ALK (Zc3hc1)	DTAATFQSVDGsPQAEQSPLESTSK	pS62	16151	0.990957	0.972753			0.99307	0.977282	0.969293	1.03071									0.786382	1.36665	0.819841										0.786382	1.36665	0.819841	1.05336	1.16017	0.738738	0.985373	1.39187	0.786382	1.36665	0.819841
Keratinocyte-associated transmembrane protein 2 (Kct2)	ITNDyIF	pY257	15453	1.00335	0.977682			0.863469	0.338878	0.915133	1.08487									1.10874	0.870588	1.03073										1.10874	0.870588	1.03073	0.723951	0.803944	1.0712	1.22156	0.815546	1.10874	0.870588	1.03073
SNW domain-containing protein 1 (Snw1)	GPPsPPAPVMHsPSR	pS224, pS232	8758	1.00353	0.977821			0.827644	0.434385	0.997654	1.00235									1.14004	0.832195	1.03835										1.14004	0.832195	1.03835	0.476236	0.988499	1.02696	0.923597	1.18695	1.14004	0.832195	1.03835
Peroxiredoxin-1 (Prdx1)	TIAQDyGVLK	pY116	9735	0.990067	0.979063			1.41719	0.193361	0.76854	1.23146									1.31341	0.533678	1.12311										1.31341	0.533678	1.12311	1.2741	1.28853	1.6467	0.937197	1.1077	1.31341	0.533678	1.12311
Homeodomain-interacting protein kinase 1 (Hipk1) / Homeodomain-interacting protein kinase 2 (Hipk2)	AVcSTyLQSR	cmC349, pY352 / cmC358, pY361	7429, 13321, 5752, 7310, 6799, 7954, 13726, 7204, 6694, 7849, 7599, 14131, 7219, 13626, 7738, 6721, 7497, 7114, 14027, 13521, 6614, 8407, 7009, 8163, 13926, 13416, 8300, 7534, 8050, 7413, 6904, 13823	1.00345	0.982458	0.525971	0.00856892	0.945023	0.860838	1.27408	0.725917	1	1.1811	1.04803	0.84077	0.860791	0.709017	1	1.48133	0.735513	0.481961	0.724295	1.52814	1.48991	1.55031	0.993245	1.07592	0.561106	0.668158	0.482616	0.446237	0.735513	0.481961	0.724295	0.45556	0.791127	1.63261	0.938739	0.607872	0.735513	0.481961	0.724295	1.52814	1.48991	1.55031	0.993245	1.07592	0.561106	0.668158
Microfibrillar-associated protein 1A (Mfap1a) / Microfibrillar-associated protein 1A (Mfap1a)	LEREDssEEEEEEIDDEEIER	pS132, pS133 / pS132, pS133	15162, 14836	1.00108	0.991023			1.00073	0.995374	0.883835	1.11617									1.02788	0.981799	0.993559										1.02788	0.981799	0.993559	0.89653	1.23661	0.872286	1.01066	1.05513	1.02788	0.981799	0.993559
Rho GTPase-activating protein 27 (Arhgap27)	QVDDPPEPVyANVER	pY227	7567, 7583	1.00461	0.991362			1.33553	0.325036	0.849825	1.15018									0.795211	0.63859	1.58003										0.795211	0.63859	1.58003	1.34483	1.46964	1.21059	1.04747	1.07558	0.795211	0.63859	1.58003
Plectin (Plec)	DAPDGPSVEAEPEyTFEGLR	pY2788	12400, 12501	0.998922	0.992946			1.05235	0.712474	1.04591	0.95409									0.947748	0.887942	1.16108										0.947748	0.887942	1.16108	1.25589	0.93045	0.9673	0.985347	1.03303	0.947748	0.887942	1.16108
Heterogeneous nuclear ribonucleoproteins A2/B1 (Hnrnpa2b1)	yHTINGHNAEVR	pY174	5050	0.998176	0.993462			2.08361		1.18959	0.810412									1.05278		0.943573										1.05278		0.943573			2.07981	1.17242		1.05278		0.943573
Cleavage and polyadenylation specificity factor subunit 3 (Cpsf3)	LyEALTPVH	pY677	11264, 11156	0.999924	0.999674			0.938681	0.674441	1.0317	0.968297									0.737846	1.1554	1.10653										0.737846	1.1554	1.10653	0.995221	0.885895	0.934712	1.13362	1.17827	0.737846	1.1554	1.10653
40S ribosomal protein S3 (Rps3)	AcyGVLR	cmC119, pY120	14746	1.11858		1.10546	0.287365										0.964602	1	1.1621									1.16583	1.20265	1.02153	1.23227																	1.16583	1.20265
E3 ubiquitin-protein ligase UHRF1 (Uhrf1)	ELyGNIR	pY252	15046	0.689834		0.8811	0.522781										1	1.01486	0.756603									0.637284	0.969214	0.549615	0.923111																	0.637284	0.969214
Eukaryotic translation initiation factor 3 subunit B (Eif3b)	WTETyVR	pY328	17631	0.96396		1.10241	0.500046										1.25351	0.998784	1									1.04503	1.17833	0.989792	1.41723																	1.04503	1.17833
Heterogeneous nuclear ribonucleoprotein H (Hnrnph1) / Heterogeneous nuclear ribonucleoprotein H2 (Hnrnph2)	yVEVFK	pY82 / pY82	20662	0.913476		0.972758	0.836189										1.26242	0.939685	1									0.975015	0.904112	1.20111	1.00964																	0.975015	0.904112
Clathrin heavy chain 1 (Cltc)	ENPyYDSR	pY899	10539	0.807159		0.838636	0.377258										0.87776	1	1.35333									0.869335	1.1063	0.790634	0.812778																	0.869335	1.1063
Clathrin heavy chain 1 (Cltc)	ENPYyDSR	pY900	10749	0.969653		0.844665	0.443857										1	0.708862	1.34093									0.985747	0.927786	0.810121	0.838147																	0.985747	0.927786
Hepatocyte growth factor-regulated tyrosine kinase substrate (Hgs)	QEyLEVQR	pY522	15276	1.06919		1.19241	0.255153										1	0.757027	1.0191									0.989405	1.03883	0.963901	1.30756																	0.989405	1.03883
Thioredoxin reductase 1, cytoplasmic (Txnrd1)	VVYENAyGR	pY245	14158	0.53538		0.786406	0.0373459										0.882821	1.10412	1									0.533049	0.736216	0.783747	0.828985																	0.533049	0.736216
Trifunctional purine biosynthetic protein adenosine-3 (Gart)	GYPGAyTK	pY348	14198	0.441517		0.552432	0.0347829										0.759557	1	1.18343									0.433126	0.619993	0.408956	0.596852																	0.433126	0.619993
Dedicator of cytokinesis protein 11 (Dock11)	TQIySDPLR	pY57	17333	1.3718		1.15942	0.107858										1	0.898195	1.15499									1.39612	1.20256	1.20633	1.13103																	1.39612	1.20256
Phosphatidylinositol 3,4,5-trisphosphate 5-phosphatase 1 (Inpp5d)	EyVFADSK	pY376	18673	0.950384		0.834451	0.439484										0.908346	1	1.6284									1.12042	1.01437	1.00099	0.935881																	1.12042	1.01437
Guanine nucleotide-binding protein subunit beta-2-like 1 (Gnb2l1)	DETNyGIPQR	pY52	12909	0.264413		0.532221	0.0526445										0.589025	1	1.06505									0.233924	0.517858	0.418245	0.476454																	0.233924	0.517858
Cystatin-B (Cstb)	ERHDELSyF	pY97	17967	1.47123		1.39038	0.00747957										0.838061	1.06297	1									1.4227	1.29107	1.40974	1.33274																	1.4227	1.29107
Cystatin-B (Cstb)	ERHDELsYF	pS96	17869	1.25696		1.09457	0.248224										0.873753	1.05048	1									1.22522	1.02238	1.15403	1.02437																	1.22522	1.02238
Dedicator of cytokinesis protein 4 (Dock4)	TPPPYSVyER	pY1918	15277	1.02588		0.772184	0.211914										0.819432	1	1.11003									1.00176	0.954324	0.528264	0.779494																	1.00176	0.954324
Homeodomain-interacting protein kinase 3 (Hipk3)	TVcStYLQSR	cmC356, pT358	14067, 13861	1.09613		1.23202	0.304871										1.25973	0.907213	1									1.15712	1.35905	0.96439	1.5783																	1.15712	1.35905
Insulin-like growth factor 1 receptor (Igf1r) / Insulin receptor (Insr)	DIYETDYyR	pY1168 / pY1180	17301	0.825115		0.819009	0.226797										0.902148	1	1.07071									0.81765	1.0406	0.666989	0.727203																	0.81765	1.0406
Vimentin (Vim)	QQyESVAAK	pY276	12864, 12649, 12756	0.674875		0.59757	0.295739										1	0.472701	1.60149									0.691564	0.537623	0.823097	0.476326																	0.691564	0.537623
Calmodulin (Calm1)	DGNGyISAAELR	pY100	17297, 17522, 17203, 17190	0.735583		1.08895	0.578088										0.976107	1	1.02263									0.735273	0.907697	0.979301	1.37848																	0.735273	0.907697
Cytoplasmic dynein 1 heavy chain 1 (Dync1h1)	TFDHycEYR	pY2636, cmC2637	13715	1.31951		0.956276	0.829353										1.16113	0.589549	1									1.20985	0.92747	0.803094	0.899848																	1.20985	0.92747
Heat shock protein HSP 90-alpha (Hsp90aa1) / Heat shock protein HSP 90-beta (Hsp90ab1)	EDQTEyLEER	pY197 / pY192	13681, 13779, 13881	0.575666		0.528579	0.0525889										0.638678	1.08528	1									0.522696	0.551909	0.326483	0.561432																	0.522696	0.551909
Sorbin and SH3 domain-containing protein 1 (Sorbs1)	SIyEYQPGK	pY325	17192	0.276503		0.355746	0.0286508										0.519159	1.01174	1									0.233268	0.29953	0.289624	0.311205																	0.233268	0.29953
Hematopoietic lineage cell-specific protein (Hcls1)	REyPVPSLPTR	pY323	15387, 15484, 15599	1.20911		1.07792	0.303327										1.06367	0.928152	1									1.20582	1.01043	1.17997	1.03456																	1.20582	1.01043
Golgi apparatus protein 1 (Glg1)	yRcNVENLPR	pY379, cmC381	12504	1.35458		0.929818	0.845173										1.33031	0.375268	1									1.22164	0.840639	0.633199	1.04186																	1.22164	0.840639
Dedicator of cytokinesis protein 7 (Dock7)	EAYTAVVyHNR	pY621	14183	0.91355		1.28231	0.252883										1	0.698178	1.18677									0.878516	1.066	1.11082	1.52258																	0.878516	1.066
High affinity immunoglobulin epsilon receptor subunit gamma (Fcer1g)	SQETyETLK	pY76	15032	0.67596		0.676931	0.0515689										0.760448	1.11025	1									0.646826	0.737417	0.602217	0.603631																	0.646826	0.737417
Integrator complex subunit 7 (Ints7)	SLEDPySQQIR	pY935	15569, 15468	0.744294		0.880676	0.426653										1	1.3765	0.99909									0.837477	1.13169	0.836963	1.00415																	0.837477	1.13169
Alpha-enolase (Eno1)	IGAEVyHNLK	pY189	18033	0.72909		0.808974	0.0506344										0.983617	1	1.16716									0.765734	0.888788	0.764191	0.895919																	0.765734	0.888788
Tight junction-associated protein 1 (Tjap1)	NSPLPNctYATR	cmC335, pT336	14294	0.84419		1.12002	0.677141										1.47106	0.851144	1									0.934858	1.19898	0.863908	1.65803																	0.934858	1.19898
Phosphatidylinositol 3,4,5-trisphosphate 5-phosphatase 1 (Inpp5d)	LyDFVKTER	pY868	21383, 21487, 21143	1.65863		1.23391	0.317636										1.15146	0.546442	1									1.4916	1.13466	1.14645	1.04787																	1.4916	1.13466
Splicing factor 45 (Rbm17)	DFPyEEDSRPR	pY194	13369, 13573, 13469, 13694	0.66888		0.645393	0.0279408										1.18897	0.848249	1									0.677177	0.731177	0.631575	0.597445																	0.677177	0.731177
Catenin delta-1 (Ctnnd1)	SLDNNySTLNER	pY904	14656	0.597763		0.637051	0.237769										0.595087	1.48685	1									0.61409	0.772501	0.511591	0.67926																	0.61409	0.772501
Signal transducer and transcription activator 6 (Stat6)	DGRGyVSTTIK	pY641	13433, 13637	2.30551		1.12121	0.875788										0.939593	1	3.4887									4.17167	4.05682	1.01655	1.01287																	4.17167	4.05682
Thioredoxin reductase 1, cytoplasmic (Txnrd1)	KVVYENAyGR	pY245	13008, 12907, 13216, 13111	0.507341		0.581723	0.043543										0.665889	1	1.09417									0.466763	0.568356	0.489057	0.548175																	0.466763	0.568356
GTP-binding nuclear protein Ran (Ran)	NLQYyDISAK	pY147	19326	1.23916		1.24377	0.120797										0.805202	1.01552	1									1.16511	1.21186	0.987885	1.30858																	1.16511	1.21186
ATP-dependent RNA helicase DDX3X (Ddx3x)	GRGDyDGIGGRGDR	pY104	8742	0.591233		0.577295	0.0262772										0.960198	1	1.17553									0.617981	0.571919	0.807836	0.430481																	0.617981	0.571919
Heat shock protein HSP 90-alpha (Hsp90aa1) / Heat shock protein HSP 90-beta (Hsp90ab1)	EDQTEyLEERR	pY197 / pY192	12008, 11906	0.504593		0.678773	0.0986601										0.837208	1.16047	1									0.504203	0.895865	0.494569	0.644311																	0.504203	0.895865
Ras-related protein Rap-1A (Rap1a) / Ras-related protein Rap-1b (Rap1b)	INVNEIFyDLVR	pY159 / pY159	29724	1.17602		1.17656	0.312917										1.13031	0.709549	1									1.11325	1.03639	1.26241	1.04247																	1.11325	1.03639
Actin, alpha skeletal muscle (Acta1) / Actin, cytoplasmic 1 (Actb) / Actin, alpha cardiac muscle 1 (Actc1) / Actin, cytoplasmic 2 (Actg1)	IWHHTFyNELR	pY93 / pY91 / pY93 / pY91	18194	1.19717		1.2783	0.0692686										1	0.962542	1.08591									1.2165	1.22719	1.15705	1.51259																	1.2165	1.22719
Eukaryotic translation initiation factor 3 subunit J-A (Eif3j1) / Eukaryotic translation initiation factor 3 subunit J-B (Eif3j2)	SLyYASFLEALVR	pY178 / pY180	29637	1.14925		1.1388	0.166907										1.0949	0.940862	1									1.16294	1.01238	1.23024	1.21448																	1.16294	1.01238
Guanine nucleotide-binding protein subunit beta-2-like 1 (Gnb2l1)	LTRDETNyGIPQR	pY52	14208, 14318	0.646437		0.749681	0.316094										1.21527	1	0.968088									0.685946	0.606774	0.54828	1.23145																	0.685946	0.606774
Putative RNA-binding protein 3 (Rbm3)	YDSRPGGyGYGYGR	pY122	13160, 13374	0.707727		1.00821	0.981908										1.64795	0.626362	1									0.77244	0.949472	0.815376	1.53636																	0.77244	0.949472
Filamin-B (Flnb)	SSTETcySAIPK	cmC2501, pY2502	15498	1.01223		0.687313	0.208229										0.561625	1.10584	1									0.900031	0.713899	0.450134	0.669352																	0.900031	0.713899
Actin, alpha skeletal muscle (Acta1) / Actin, aortic smooth muscle (Acta2) / Actin, cytoplasmic 1 (Actb) / Actin, alpha cardiac muscle 1 (Actc1) / Actin, cytoplasmic 2 (Actg1) / Actin, gamma-enteric smooth muscle (Actg2)	DSyVGDEAQSKR	pY55 / pY55 / pY53 / pY55 / pY53 / pY54	11025, 11131	0.653161		0.546155	0.184717										0.94262	1	2.08826									0.877605	0.870671	0.734038	0.596776																	0.877605	0.870671
Enhancer of mRNA-decapping protein 3 (Edc3)	AAVFEEIDTyERR	pY225	19839	1.25612		1.2209	0.246808										0.960616	1.3444	1									1.38383	1.17601	1.60483	1.25424																	1.38383	1.17601
Phosphatidylinositol 3-kinase regulatory subunit alpha (Pik3r1)	QAAEyREIDKR	pY556	11314, 11531, 11638, 11215	0.554338		0.499874	0.126442										0.879638	1	1.91734									0.701603	0.58114	0.662892	0.653979																	0.701603	0.58114
Rho guanine nucleotide exchange factor 2 (Arhgef2)	ERPTSAIyPSDSFR	pY125	15480	0.975164		1.12126	0.174627										1.04734	0.854539	1									0.943269	1.07243	1.16127	1.02007																	0.943269	1.07243
Cyclin-dependent kinase 1 (Cdk1)	IGEGTyGVVYKGR	pY15	17232, 17484, 17239, 17335	0.763756		1.23473	0.589927										1	1.52524	0.582713									0.791239	0.923075	1.00983	1.90459																	0.791239	0.923075
Galectin-3 (Lgals3)	VAVNDAHLLQyNHR	pY235	15747, 15854	0.616374		0.712897	0.0839643										0.922572	1	1.32485									0.667209	0.728813	0.884632	0.701633																	0.667209	0.728813
ATP-dependent RNA helicase DDX3X (Ddx3x)	FDDRGRGDyDGIGGR	pY104	13144, 13038	0.692053		0.86602	0.630025										1.63995	0.69116	1									0.768435	0.987542	0.847993	1.04927																	0.768435	0.987542
Tropomodulin-3 (Tmod3)	DRDDyVPYTGEK	pY86	15471	0.470561		0.72261	0.0319638										0.778576	1.02896	1									0.440372	0.698806	0.64974	0.680204																	0.440372	0.698806
Protein SON (Son)	LGQDPyRLGHDPYR	pY944	14896, 14787	1.11917		1.12053	0.66159										1.67559	0.965665	1									1.3584	0.965853	1.66451	1.44979																	1.3584	0.965853
Protein SON (Son)	LAQDPyRLGHDPYR	pY923	14808, 14828	0.974577		1.03868	0.816961										1.18922	0.753445	1									0.95595	0.93667	1.19367	0.926143																	0.95595	0.93667
V-type proton ATPase subunit B, brain isoform (Atp6v1b2)	TVyETLDIGWQLLR	pY474	29640	1.41671		1.29631	0.0307072										1.06998	1	0.933464									1.41834	1.41758	1.33394	1.14186																	1.41834	1.41758
Cyclin-dependent kinase 1 (Cdk1)	IGEGtyGVVYKGR	pT14, pY15	18809, 18926, 18702	0.794223		1.09319	0.717215										0.797348	1	1.3865									0.842896	0.980193	0.966999	1.53335																	0.842896	0.980193
Heat shock cognate 71 kDa protein (Hspa8)	MKEIAEAyLGK	pY134	20556	1.25522		1.13379	0.349319										1.05035	1	0.804217									1.19437	1.1565	1.18804	0.891933																	1.19437	1.1565
Cofilin-1 (Cfl1)	HELQANcyEEVK	cmC139, pY140	13720	0.560883		0.714684	0.360396										0.452637	1.08528	1									0.474491	0.751409	0.357704	0.704696																	0.474491	0.751409
Splicing factor, proline- and glutamine-rich (Sfpq)	FAQHGTFEyEYSQR	pY480	17178	1.08432		0.971737	0.863852										1.22576	0.834807	1									1.10621	0.914418	0.851805	1.20784																	1.10621	0.914418
Glycogen synthase kinase-3 alpha (Gsk3a) / Glycogen synthase kinase-3 beta (Gsk3b)	QLVRGEPNVSyIcSR	pY279, cmC281 / pY216, cmC218	17056, 17230, 17125, 17022	0.712738		1.05665	0.860295										1.72034	0.583603	1									0.784948	1.14296	1.14902	1.19914																	0.784948	1.14296
Phosphatidylinositol 3-kinase regulatory subunit alpha (Pik3r1)	SREyDRLYEEYTR	pY463	16325	1.14275		1.17304	0.358042										1	0.699673	1.08385									1.06029	0.930336	1.27826	1.05659																	1.06029	0.930336
Ubiquitin-associated protein 2 (Ubap2)	DGNLANNPySGDVTK	pY876	15538	0.572711		0.760986	0.139079										0.886394	1	1.19742									0.588712	0.71248	0.659389	0.974872																	0.588712	0.71248
NSFL1 cofactor p47 (Nsfl1c)	LGAAPEEESAyVAGERR	pY167	15573, 15669	0.784623		0.860781	0.47312										1.17933	0.679866	1									0.747797	0.797744	0.690356	0.97304																	0.747797	0.797744
Heterogeneous nuclear ribonucleoprotein A1 (Hnrnpa1)	SSGPyGGGGQYFAKPR	pY289	15949	0.646075		0.718153	0.372778										2.00579	0.874366	1									0.835625	0.802927	1.00191	0.981714																	0.835625	0.802927
Ribonuclease inhibitor (Rnh1)	WTELLPLIQQyEVVR	pY25	29436	1.27681		1.12754	0.319769										1.33522	0.988514	1									1.4146	1.14827	1.29153	1.30784																	1.4146	1.14827
Toll-interacting protein (Tollip)	LGYAVyETPTAHNGAK	pY86	17154	0.926011		0.946688	0.215632										1	1.00282	0.999828									0.926829	0.927108	1.01806	0.897399																	0.926829	0.927108
Cyclin-dependent kinase 1 (Cdk1)	IGEGtYGVVYKGRHR	pT14	14400	0.999619		1.26693	0.431028										1	1.11237	0.548551									0.886637	0.957668	0.875158	1.53838																	0.886637	0.957668
Tyrosine-protein kinase SgK223 (Sgk223)	DPVQPEPIyAESAKR	pY196	16116	0.961433		0.806862	0.406682										0.849174	1.56188	1									1.09317	1.1088	0.82841	0.815047																	1.09317	1.1088
Ras and Rab interactor 1 (Rin1)	EKPSTDPLyDTPDTR	pY35	16443	0.63341		0.746437	0.438729										0.567467	1.61276	1									0.671463	0.730572	0.698906	0.944362																	0.671463	0.730572
Dedicator of cytokinesis protein 4 (Dock4)	DRPcSAIyPTPVEPSQR	cmC1732, pY1736	14093	0.714783		0.832861	0.394452										1.14098	0.928662	1									0.731377	0.521073	0.966213	1.0693																	0.731377	0.521073
Catenin delta-1 (Ctnnd1)	HYEDGyPGGSDNYGSLSR	pY221	13754	0.756446		0.724869	0.236342										1	0.994453	1.55816									0.895785	0.8538	0.616838	1.10454																	0.895785	0.8538
Programmed cell death 6-interacting protein (Pdcd6ip)	DNDFIyHDRVPDLK	pY319	18778, 18823	0.874289		0.872468	0.293293										1	1.1105	0.937711									0.888339	0.738606	1.06247	0.858388																	0.888339	0.738606
Peripherin (Prph) / Vimentin (Vim)	NLQEAEEWyKSK	pY291 / pY291	19367	1.5749		1.39326	0.335101										1.13565	0.699095	1									1.48815	1.08491	1.93776	0.926876																	1.48815	1.08491
Heat shock protein HSP 90-alpha (Hsp90aa1) / Heat shock protein HSP 90-beta (Hsp90ab1)	yESLTDPSKLDSGK	pY61 / pY56	18046	0.827993		0.875752	0.157498										1	1.00982	0.870752									0.795031	0.774193	0.80494	0.943532																	0.795031	0.774193
Cyclin-dependent kinase 2 (Cdk2) / Cyclin-dependent kinase 3 (Cdk3)	VEKIGEGTyGVVYK	pY15 / pY15	19121	1.4629		1.67582	0.0922136										1	1.81132	0.743411									1.73341	1.66411	2.05918	2.23379																	1.73341	1.66411
Polyadenylate-binding protein 1 (Pabpc1)	ALyDTFSAFGNILScK	pY116, cmC128	29553	0.81827		0.806436	0.441397										0.510133	1.19251	1									0.737163	0.769472	0.701043	0.708991																	0.737163	0.769472
Filamin-B (Flnb)	DLDIIDNYDySHTVK	pY904	21366	0.803573		0.950257	0.644862										0.948419	1.0595	1									0.805695	0.832189	1.1401	0.88601																	0.805695	0.832189
Phosphoglycerate mutase 1 (Pgam1) / Phosphoglycerate mutase 2 (Pgam2)	HyGGLTGLNKAETAAK	pY92 / pY92	17008, 16635, 16839	1.04181		0.995505	0.977388										1.2147	0.787398	1									1.04254	0.884896	1.1605	0.943213																	1.04254	0.884896
Oligoribonuclease, mitochondrial (Rexo2)	ESTVTLQQAEyEFLSFVR	pY122	29779	1.44712		1.12164	0.0425088										1	1.06018	0.950424									1.45224	1.15794	1.14656	1.07234																	1.45224	1.15794
L-lactate dehydrogenase A chain (Ldha)	LLIVSNPVDILTyVAWK	pY145	29929	1.01131		0.981905	0.807102										0.907911	1.0849	1									1.00889	0.940449	1.0725	0.925707																	1.00889	0.940449
L-lactate dehydrogenase A chain (Ldha)	EVHKQVVDSAyEVIK	pY239	17552, 17546	0.92695		1.2321	0.209575										1	1.17051	0.770945									0.90886	1.12705	1.40514	1.09196																	0.90886	1.12705
GDP-mannose 4,6 dehydratase (Gmds)	YYRPtEVDFLQGDcSK	pT327, cmC336	20667	0.873303		1.01543	0.936863										1.07654	0.742212	1									0.820542	0.80735	1.23201	0.822878																	0.820542	0.80735
Coatomer subunit beta' (Copb2)	DMGScEIyPQTIQHNPNGR	cmC351, pY354	15559	1.49219		0.80352	0.383625										1	0.959106	1.71482									1.8274	1.01963	0.979078	0.953362																	1.8274	1.01963
RNA-binding protein 8A (Rbm8a)	MREDyDSVEQDGDEPGPQR	pY54	13036	0.810146		0.568015	0.133545										1	1.4472	0.849273									0.890208	0.604643	0.643654																		0.890208	0.604643
Cyclin-dependent kinase 1 (Cdk1)	IEKIGEGTyGVVYKGR	pY15	18453	0.899136		1.12234	0.731689										1	1.93794	0.806841									1.12236	1.07677	1.29404	1.8321																	1.12236	1.07677
Phosphatidylinositol 4,5-bisphosphate 3-kinase catalytic subunit delta isoform (Pik3cd)	VPFILTyDFVHVIQQGK	pY935	29784	1.53752		1.35763	0.0352262										0.844557	1.02719	1									1.47179	1.18639	1.48502	1.22737																	1.47179	1.18639
Heat shock protein HSP 90-alpha (Hsp90aa1) / Heat shock protein HSP 90-beta (Hsp90ab1)	VILHLKEDQTEyLEER	pY197 / pY192	20129, 20126	0.953274		1.11349	0.479106										1	1.43791	0.928517									1.06971	1.17801	1.27381	1.29665																	1.06971	1.17801
Phosphatidylinositol 4,5-bisphosphate 3-kinase catalytic subunit beta isoform (Pik3cb)	VPFILTyDFIHVIQQGK	pY956	29846	1.19455		1.0914	0.67784										1	0.908511	1.21254									1.24275	0.902897	1.51763	0.985791																	1.24275	0.902897
Zinc finger protein 598 (Znf598)	RSEGVVSGEDYEEVDRyNR	pY310	13136	0.568462		0.924938	0.648188										0.839273	1	1.20497									0.576846	1.02412		0.853037																	0.576846	1.02412
DNA-directed RNA polymerases I and III subunit RPAC1 (Polr1c)	DSSDPNELYVNHKVyTR	pY169	14895	0.925573		0.846452	0.140625										0.897833	1.1883	1									0.952146	0.897254	0.862392	0.852615																	0.952146	0.897254
Actin-related protein 2/3 complex subunit 1B (Arpc1b)	TQIAIcPNNHEVHIyEK	cmC26, pY35	17392, 17512, 17382, 17486, 17591	1.00982		1.04394	0.641389										1.1757	0.989335	1									1.06537	1.01946	1.23979	1.04486																	1.06537	1.01946
Heat shock 70 kDa protein 4 (Hspa4)	LKKEDIyAVEIVGGATR	pY336	21339, 21577, 21257, 21133, 21361, 21234, 21683, 21467, 21116	1.04663		1.19533	0.41372										0.70258	1.45215	1									1.10061	1.21521	1.18476	1.37099																	1.10061	1.21521
Heat shock 70 kDa protein 4 (Hspa4)	NKEDQyEHLDAADVTK	pY724	15781, 15269, 15399, 15082, 15374, 15505, 15186, 15609, 15292, 15165	1.08727		0.961048	0.87977										1.4707	0.786477	1									1.18047	1.07806	1.3144	0.737842																	1.18047	1.07806
1-phosphatidylinositol 4,5-bisphosphate phosphodiesterase gamma-2 (Plcg2)	RQEELNNQLFLyDTHQNLR	pY1217	18433, 18541, 18527	0.991947		1.08981	0.406728										0.891591	1	1.17568									1.01419	1.03242	1.09264	1.21769																	1.01419	1.03242
E3 ubiquitin-protein ligase CBL (Cbl)	DLPPPPPPDRPYsVGAETRPQR	pS551	14475	1.2085		1.27488	0.343088										1	1.14157	0.539917									1.08019	1.26987	1.28687	0.861839																	1.08019	1.26987
Vimentin (Vim)	VELQELNDRFANyIDKVR	pY117	25693, 25807	1.23858		1.2033	0.43061										1	0.660899	1.14039									1.15654	0.943815	1.45006	0.976926																	1.15654	0.943815
Vinculin (Vcl)	ILLRNPGNQAAyEHFETMK	pY692	19762	1.49661		1.36614	0.160797										1.10841	1	0.942667									1.52209	1.15546	1.81082	1.2019																	1.52209	1.15546
Tyrosine-protein kinase Tec (Tec)	YVLDDQyTSSSGAKFPVK	pY518	20576	2.00225		1.56517	0.00917522										0.889642	1.07798	1									1.98064	1.66019	1.64642	1.33821																	1.98064	1.66019
Phosphatidylinositol 3,4,5-trisphosphate 5-phosphatase 2 (Inppl1)	ERLyEWISIDKDDTGAK	pY887	21825, 21715, 21932	1.52924		1.40875	0.0418871										0.940756	1	1.04229									1.5206	1.54083	1.52967	1.13187																	1.5206	1.54083
Tensin-3 (Tns3)	KLSIGQyDNDAASQVTFSK	pY773	20227, 20101	0.550895		0.8154	0.167317										1.05614	1	0.960594									0.553969	0.621792	0.987324	0.850733																	0.553969	0.621792
Protein-tyrosine kinase 2-beta (Ptk2b)	TDDLVyHNVMTLVEAVLELK	pY881	29930, 29934	1.18797		1.05944	0.749504										0.67557	1.06047	1									1.08345	0.927324	1.16274	0.808602																	1.08345	0.927324
Plastin-2 (Lcp1)	VNHLySDLSDALVIFQLYEK	pY417	29404	0.943674		1.21527	0.149784										0.903705	1	1.19345									0.974235	1.07239	1.35639	1.3351																	0.974235	1.07239
Tensin-3 (Tns3)	KLsIGQyDNDAASQVTFSK	pS769, pY773	21450	0.701811		1.07896	0.703929										0.911724	1.32782	1									0.757849	0.841653	1.39215	1.26154																	0.757849	0.841653
60S ribosomal protein L27 (Rpl27)	NIDDGTSDRPYSHALVAGIDRyPR	pY49	17025	0.954793		0.956329	0.75751										1	0.735051	1.00102									0.870795	0.811113	0.771427	1.03405																	0.870795	0.811113
Signal transducer and activator of transcription 3 (Stat3)	YcRPESQEHPEADPGSAAPyLKTK	cmC687, pY705	15033, 15131	1.18687		1.22336	0.23081										1.35196	0.904502	1									1.28834	1.19934	1.24901	1.53549																	1.28834	1.19934
Tyrosine-protein kinase Lyn (Lyn)	LYAVVTKEEPIyIITEFMAK	pY316	29790	1.09281		1.18932	0.502998										1	1.49514	0.79677									1.19914	1.35745	1.60813	0.949546																	1.19914	1.35745
Phosphatidylinositol 4,5-bisphosphate 3-kinase catalytic subunit beta isoform (Pik3cb)	EALSDLQSPLNPcVILSELyVEK	cmC759, pY766	29514	1.01655		1.10061	0.631236										0.9735	1	1.29487									1.10749	0.938446	1.55545	1.1033																	1.10749	0.938446
Insulin receptor substrate 2 (Irs2)	SYKAPcScSGDNDQyVLMSSPVGR	cmC805, cmC807, pY814	18327	4.09161		2.3935	0.185996										1	1.43368	0.714546									4.29376	4.11877	2.38247	1.03403																	4.29376	4.11877
Fumarate hydratase, mitochondrial (Fh)	ETAIELGyLTAEQFDEWVKPK	pY488	29385	0.921546		1.01976	0.917189										0.910737	1.55639	1									1.06504	1.16009	1.25822	1.11731																	1.06504	1.16009
Cytoplasmic dynein 1 heavy chain 1 (Dync1h1)	VLTLSEDSPyETLHSFISNAVAPFFK	pY144	29850	1.60055		1.46052	0.0966173										1.19859	1	0.645882									1.51757	1.22482	1.62203	1.30755																	1.51757	1.22482
T-complex protein 1 subunit beta (Cct2)	QLIyNYPEQLFGAAGVMAIEHADFAGVER	pY297	29300	1.36305		1.21782	0.167923										1	1.16105	0.88481									1.38388	1.35689	1.32368	1.02874																	1.38388	1.35689
Inosine-5'-monophosphate dehydrogenase 2 (Impdh2)	ALALGASTVMMGSLLAATTEAPGEyFFSDGIR	pY400	29868	1.00103		1.10941	0.325924										1.08882	1	0.832339									0.974718	1.14801	1.12883	0.96391																	0.974718	1.14801
Tyrosine-protein kinase SgK223 (Sgk223)	cVGQAAELQPASLLRDPVQPEPIyAESAKR	cmC173, pY196	21793, 21910	0.991671		1.05368	0.53997										0.952633	1.20231	1									1.04289	1.09431	1.05485	1.17516																	1.04289	1.09431
Cofilin-1 (Cfl1)	NIILEEGKEILVGDVGQTVDDPyTTFVK	pY68	29026	1.82329		1.53627	0.2077										1.45426	0.967901	1									2.07986	1.39094	2.50428	1.36212																	2.07986	1.39094
26S protease regulatory subunit 6B (Psmc4)	IQSIPLVIGQFLEAVDQNTAIVGSTTGSNyYVR	pY111	29972	1.53894		1.37729	0.38488										1.17905	0.579472	1									1.41506	0.922801	0.99471	1.88177																	1.41506	0.922801
Tyrosine-protein kinase Fes/Fps (Fes)	FSIPPPLQLVPEVQKPLyEQLWYHGAIPR	pY456	29031	1.91889		1.82417	0.00731553										1	1.43302	0.938752									2.15668	2.23501	1.89952	2.01615																	2.15668	2.23501
Docking protein 1 (Dok1)	LTDSKEDPIYDEPEGLAPAPPRGLyDLPQEPR	pY376	22027	1.10339		1.03832	0.702149										1.0543	0.819152	1									1.05685	1.06305	1.03272	0.887803																	1.05685	1.06305
Tyrosine-protein kinase Fyn (Fyn)	DPEERPTFEYLQGFLEDYFTAtEPQYQPGENL	pT527	29787	0.834554		0.900491	0.460787										0.780277	1	1.1253									0.808286	0.985469	0.772918	0.858058																	0.808286	0.985469
Tyrosine-protein kinase Lyn (Lyn)	EKAEERPTFDYLQSVLDDFYtATEGQYQQQP	pT502	29347	1.49717		1.22212	0.282593										0.776607	1.34402	1									1.55737	1.39118	1.10362	1.319																	1.55737	1.39118
Protein-tyrosine kinase 2-beta (Ptk2b)	LGAQSIQPTANLDRTDDLVyHNVMTLVEAVLELK	pY881	29891	0.979189		1.10758	0.41257										0.798931	1	1.16482									0.967357	1.07858	1.18467	1.01935																	0.967357	1.07858
Tyrosine-protein kinase Fyn (Fyn)	KDPEERPTFEYLQGFLEDYFTATEPQyQPGENL	pY531	29550	0.940346		0.931074	0.700791										0.674634	1	1.16939									0.891457	0.957806	0.932499	0.757697																	0.891457	0.957806
Eukaryotic translation initiation factor 2-alpha kinase 4 (Eif2ak4)	LGLLLLSLSQGQEcGEyPVTIPSDLPADFQDFLKK	cmC496, pY499	29769, 29764	0.289549		0.408132	0.102333										1.15188	0.391476	1									0.245475	0.290115	0.445838	0.302071																	0.245475	0.290115
Ubiquitin-like modifier-activating enzyme 1 (Uba1)	QMNPyIQVTSHQNR	pY542	6515	3.30968				0.594147		0.892378	1.10762										3.30968												3.30968		2.60651	1.52139	1.77141	0.982281			3.30968
FYVE, RhoGEF and PH domain-containing protein 6 (Fgd6)	HTScTGDFGPEyENVR	cmC709, pY717	6204	0.861374				1.08363		1.08228	0.917719											0.861374												0.861374		0.911768	0.955051					0.861374
Heat shock 70 kDa protein 1A (Hspa1a) / Heat shock 70 kDa protein 1B (Hspa1b) / Heat shock cognate 71 kDa protein (Hspa8)	QTQTFTTYSDNQPGVLIQVyEGER	pY443 / pY443 / pY443	14337	1.12437				1.04438	0.927922	1										1.15921	1.30172	0.912194										1.15921	1.30172	0.912194	2.17055	0.82615	0.52612	1.08416	1.34499	1.15921	1.30172	0.912194
E3 ubiquitin-protein ligase UBR4 (Ubr4)	HVTLPSsPR	pS2716	7765	1.34265				0.641876		0.811717	1.18828									1.34265												1.34265			0.779305	1.1649	0.641245	0.700335	0.902817	1.34265
Ras GTPase-activating protein-binding protein 2 (G3bp2)	SAtPPPAEPASLPQEPPK	pT227	11795	0.747455				1.50132		0.995962	1.00404											0.747455												0.747455		1.112	1.13233	1.13566	1.25515			0.747455
Eukaryotic translation initiation factor 3 subunit B (Eif3b)	GHPsAGAEEEGGSDGSAAEAEPR	pS111	5171							1.06714	0.932858																									0.650713	1.95529	0.594437
[truncated: 7 more columns]

## Sheet: BV-2 Proteome
Proteins	Sequence	Modifications	Scan	Siglec-F-FC	Siglec-F-p	Siglec-3/5/8-FC	Siglec-3/5/8-p	Siglec-F + SHP099-FC	Siglec-F + SHP099-p	Siglec-F 2x DMSO 1	Siglec-F 2x DMSO 2	Siglec-F 2x 4	Siglec-F 2x 5	Siglec-F 2x 6	Siglec-F 2x 7	Siglec-F 2x 8	Siglec-F 2x 9	CD33 2x	Siglec-5 2x	Siglec-F DMSO 1	Siglec-F DMSO 2	Siglec-F DMSO 3	Siglec-F 4	Siglec-F 5	Siglec-F 6	Siglec-F 7	Siglec-F 8	Siglec-F 9	CD33	Siglec-5	Siglec-8	Siglec-F DMSO 1	Siglec-F DMSO 2	Siglec-F DMSO 3	Siglec-F SHP099 1	Siglec-F SHP099 2	Siglec-F SHP099 3	Siglec-F 2x SHP099 1	Siglec-F 2x SHP099 2	Siglec-F DMSO 1	Siglec-F DMSO 2	Siglec-F DMSO 3	Siglec-F 4	Siglec-F 5	Siglec-F 6	Siglec-F 7	Siglec-F 8	Siglec-F 9	CD33
Peroxiredoxin-1 (Prdx1)	QITINDLPVGR		12706, 14054, 14153, 14187, 14252, 14094, 12688, 12819	1.39103	1.00081e-10			1.00166	0.960676	0.988588	1.01141	1.01998	0.961753	1	1.04329	0.987502				1.30401	1.45583	1.44124	1.38929	1.43745	1.36224	1.38503	1.37308					1.30401	1.45583	1.44124	1.52033	1.34536	1.32183	1.1185	1.11804	1.30401	1.45583	1.44124	1.38929	1.43745	1.36224	1.38503	1.37308
Lysozyme C-1 (Lyz1) / Lysozyme C-2 (Lyz2)	AWVAWR		14109, 12918	2.31414	1.35392e-10			1.12135	0.0260151	0.896874	1.10313	0.965131	1	1.08339	0.983433	1.13579				2.21223	2.5736	2.41582	2.52009	2.22401	2.13636	2.59358	2.28103					2.21223	2.5736	2.41582	2.60923	2.65744	2.70473	1.02071	1.14303	2.21223	2.5736	2.41582	2.52009	2.22401	2.13636	2.59358	2.28103
Transmembrane glycoprotein NMB (Gpnmb)	DVYVITDQIPVFVTMSQK		21961, 21930, 22042, 21842, 22011	1.95431	1.05098e-09							1	0.966804	0.967466	1.00423	1.00699							1.9743	1.95831	1.97575	1.82411	1.93257																1.9743	1.95831	1.97575	1.82411	1.93257
Peroxiredoxin-1 (Prdx1)	TIAQDYGVLK		13769, 13866, 13770, 13869, 13680, 12240, 12373, 12219	1.36571	3.85175e-09			0.956853	0.171417	0.990218	1.00978	1.03298	0.967211	1.01794	0.954538	1				1.26838	1.41057	1.34442	1.29586	1.39794	1.30776	1.43866	1.41942					1.26838	1.41057	1.34442	1.27105	1.313	1.321	1.02701	1.17433	1.26838	1.41057	1.34442	1.29586	1.39794	1.30776	1.43866	1.41942
Gelsolin (Gsn) / Villin-1 (Vil1)	IFVWK		17419	3.53211	4.30509e-09							1	0.933485	0.957578	1.07714	1.07002							3.47255	3.83423	3.27699	3.59528	3.61651																3.47255	3.83423	3.27699	3.59528	3.61651
Peroxiredoxin-1 (Prdx1) / Peroxiredoxin-4 (Prdx4)	GLFIIDDK		16826, 16730, 13860, 16925, 16639	1.46152	5.42752e-09			0.950615	0.29034	0.947153	1.05285	1	0.972133	1.05252	0.997165	1.03306				1.4041	1.51957	1.36704	1.60565	1.48577	1.37947	1.53343	1.48876					1.4041	1.51957	1.36704	1.53562	1.27647	1.3886	1.05332	1.20317	1.4041	1.51957	1.36704	1.60565	1.48577	1.37947	1.53343	1.48876
Peroxiredoxin-1 (Prdx1)	LVQAFQFTDK		13737, 16827, 16954, 16859, 16924, 16766	1.37751	6.19319e-09			1.02102	0.615227	1.00946	0.990537	1.07273	0.984436	1	0.978667	1.02638				1.25532	1.37444	1.38892	1.36906	1.46049	1.38388	1.48895	1.39699					1.25532	1.37444	1.38892	1.55519	1.36435	1.33737	1.07895	1.11313	1.25532	1.37444	1.38892	1.36906	1.46049	1.38388	1.48895	1.39699
Vimentin (Vim)	FANYIDK		10074, 9981, 13674, 10183	1.90421	2.33077e-08							0.965814	1.03635	0.936893	1	1.05754							1.98818	1.96635	1.82605	1.81287	1.92109																1.98818	1.96635	1.82605	1.81287	1.92109
Fatty acid-binding protein, epidermal (Fabp5)	KTETVcTFQDGALVQHQQWDGK	cmC87	10632, 13026, 13125, 10478	1.55712	2.42957e-08			0.990577	0.816152	1.03151	0.968489	1	0.854558	0.882083	1.07108	1.04822				1.39294	1.48009	1.5513	1.46291	1.6047	1.44692	1.59487	1.66682					1.39294	1.48009	1.5513	1.58178	1.50456	1.44576	1.02353	1.07755	1.39294	1.48009	1.5513	1.46291	1.6047	1.44692	1.59487	1.66682
Galectin-3 (Lgals3)	IVLDFR		15641, 15451	3.92958	2.45786e-08							0.95387	1.04825	0.935297	1	1.01752							4.29371	4.10213	3.56116	3.68404	3.82979																4.29371	4.10213	3.56116	3.68404	3.82979
Glutathione S-transferase Mu 1 (Gstm1) / Glutathione S-transferase Mu 2 (Gstm2) / Glutathione S-transferase Mu 3 (Gstm3) / Glutathione S-transferase Mu 6 (Gstm6) / Glutathione S-transferase Mu 7 (Gstm7)	LYSEFLGK		16502, 16494	2.29106	2.78706e-08							1.00988	1	1.03141	0.955431	0.991298							2.09801	2.43067	2.22583	2.27678	2.39654																2.09801	2.43067	2.22583	2.27678	2.39654
Arginase-1 (Arg1)	FPDVPGFSWVTPcISAK	cmC168	21465, 21373, 21286	3.30187	3.15271e-08							0.997015	1.00519	1	0.977693	1.0557							3.02523	3.67754	3.2368	3.45712	3.23019																3.02523	3.67754	3.2368	3.45712	3.23019
Vimentin (Vim)	KVESLQEEIAFLKK		18180, 18279, 17875, 17781, 17975, 18079	2.24146	3.18801e-08							0.957118	0.962844	1	1.05273	1.06207							2.14625	2.41117	2.10815	2.31394	2.30567																2.14625	2.41117	2.10815	2.31394	2.30567
Desmin (Des) / Vimentin (Vim)	VELQELNDR		11561, 11658, 11612, 11509, 11471	1.80535	3.30942e-08							1.05164	1	0.956087	1.07075	0.99552							1.8677	1.90805	1.71011	1.81296	1.86155																1.8677	1.90805	1.71011	1.81296	1.86155
Alcohol dehydrogenase [NADP(+)] (Akr1a1)	MPLIGLGTWK		19373	1.4476	3.56209e-08							1.03617	1	0.960412	0.932909	1.01796							1.44798	1.44242	1.45099	1.42849	1.39206																1.44798	1.44242	1.45099	1.42849	1.39206
Cathepsin K (Ctsk)	GYALLAR		11194	2.1684	4.06318e-08							0.936522	1	1.0169	0.969791	1.03878							2.31332	2.18292	2.16866	2.12343	1.97127																2.31332	2.18292	2.16866	2.12343	1.97127
Calcyclin-binding protein (Cacybp)	SFDLLVK		16290	0.734473	4.15222e-08							0.987613	0.986397	1.00237	1	1.03464							0.745014	0.722307	0.720183	0.771969	0.720983																0.745014	0.722307	0.720183	0.771969	0.720983
Peroxiredoxin-1 (Prdx1)	IGYPAPNFK		12133, 13593, 12006, 12082, 12212, 11958, 13561, 13658	1.41142	4.40731e-08			0.967385	0.437761	0.958147	1.04185	0.985997	1	0.973297	1.01057	1.01101				1.25705	1.43048	1.30534	1.39236	1.46748	1.38467	1.51837	1.50477					1.25705	1.43048	1.30534	1.31922	1.36936	1.3964	1.0816	1.1264	1.25705	1.43048	1.30534	1.39236	1.46748	1.38467	1.51837	1.50477
Peripherin (Prph) / Vimentin (Vim)	MALDIEIATYR		17002, 17035, 16942, 17136, 16912, 17115	1.79139	4.7149e-08							0.971888	0.974164	1	1.03606	1.05676							1.87072	1.8873	1.68823	1.82308	1.75726																1.87072	1.8873	1.68823	1.82308	1.75726
Arginase-1 (Arg1)	GKFPDVPGFSWVTPcISAK	cmC168	19219, 19117, 19038	3.26157	4.81257e-08							0.897398	1.00664	1	0.967721	1.08351							3.11445	3.63032	2.96584	3.21018	3.24119																3.11445	3.63032	2.96584	3.21018	3.24119
Annexin A5 (Anxa5)	TPEELSAIK		12208, 12338	1.53267	6.13903e-08							1	0.974011	0.964351	1.07408	1.06213							1.59722	1.5803	1.50733	1.57085	1.52192																1.59722	1.5803	1.50733	1.57085	1.52192
Vimentin (Vim)	QVQSLTcEVDALK	cmC328	15546, 15562, 15460, 15453	2.1463	6.68059e-08							1.02837	1	0.911819	1.00588	0.96959							2.04038	2.31281	2.0217	2.02015	2.15543																2.04038	2.31281	2.0217	2.02015	2.15543
Cystatin-B (Cstb)	FDVFK		15404	1.5498	8.48825e-08							1.02486	0.971835	0.987676	1.02926	1							1.50408	1.59906	1.4912	1.53701	1.63877																1.50408	1.59906	1.4912	1.53701	1.63877
Arginase-1 (Arg1)	EGLYITEEIYK		16265, 16299	4.64827	9.17535e-08							0.967022	1	1.15005	0.981484	1.23606							4.97715	5.75705	4.64561	4.79083	4.62611																4.97715	5.75705	4.64561	4.79083	4.62611
Arginase-1 (Arg1)	DIVYIGLR		14809	5.50236	9.24023e-08							0.911656	0.980307	1.00995	1	1.33801							6.0094	6.63988	5.36403	5.51351	5.30511																6.0094	6.63988	5.36403	5.51351	5.30511
Vimentin (Vim)	DNLAEDIMR		13627, 13619, 13751	2.17324	9.8415e-08							0.804535	1.00601	1	0.995155	1.01433							2.03166	2.18494	2.00513	2.01283	2.2405																2.03166	2.18494	2.00513	2.01283	2.2405
Fatty acid-binding protein, epidermal (Fabp5)	ELGVGLALR		14123, 14027	1.84244	1.04107e-07							1.02494	0.982564	1.01861	1	0.991468							1.94455	1.91125	1.7019	1.91203	1.77486																1.94455	1.91125	1.7019	1.91203	1.77486
Gelsolin (Gsn)	QTQVSVLPEGGETPLFK		16225, 16130	1.81739	1.22732e-07							1	0.977699	1.0021	1.11673	0.99526							1.70887	1.91904	1.80776	1.91033	1.90774																1.70887	1.91904	1.80776	1.91033	1.90774
Annexin A5 (Anxa5)	LYDAYELK		14586, 14485, 14518	1.54565	1.22776e-07							1.08106	0.998293	0.996092	1	1.00353							1.5335	1.64568	1.49096	1.61114	1.56904																1.5335	1.64568	1.49096	1.61114	1.56904
Cyclin-dependent kinase 1 (Cdk1)	YSTPVDIWSIGTIFAELATK		23360	0.3812	1.23945e-07							0.995058	0.972716	1.11794	1	1.07123							0.308156	0.418558	0.367396	0.431011	0.440706																0.308156	0.418558	0.367396	0.431011	0.440706
Hexokinase-3 (Hk3)	QLGLDQGILLNWTK		19780	1.55989	1.39828e-07							0.980681	1	0.989677	1.01351	1.01382							1.53362	1.56836	1.4499	1.62624	1.6177																1.53362	1.56836	1.4499	1.62624	1.6177
Arginase-1 (Arg1)	YFSMTEVDK		14400, 14491	3.46147	1.47538e-07							0.967366	1	0.990507	1.15355	1.17016							3.53087	4.23058	3.39586	3.54419	3.58054																3.53087	4.23058	3.39586	3.54419	3.58054
Annexin A5 (Anxa5)	DLVDDLKSELTGK		20499, 20405	1.68735	1.53566e-07							1	0.964789	1.05639	0.994633	1.00316							1.70501	1.77052	1.54824	1.73172	1.71328																1.70501	1.77052	1.54824	1.73172	1.71328
Annexin A4 (Anxa4)	GAGTDEGcLIEILASR	cmC108	18368, 18273, 18304	1.48766	2.0518e-07							1	0.937917	1.03596	1.05506	0.97398							1.4071	1.5185	1.51843	1.48374	1.51486																1.4071	1.5185	1.51843	1.48374	1.51486
Arginase-1 (Arg1)	ANEELAGVVAEVQK		15857, 15753, 15684, 15773	3.16086	2.28905e-07							1.0159	0.923952	0.963669	1	1.0368							3.07694	3.64113	2.93447	2.99203	2.97109																3.07694	3.64113	2.93447	2.99203	2.97109
Elongation factor 1-gamma (Eef1g)	QVLEPSFR		11116, 11231	0.684638	2.35873e-07							1	0.99558	1.03755	1.06333	0.98588							0.708259	0.667149	0.707499	0.661996	0.73466																0.708259	0.667149	0.707499	0.661996	0.73466
Arginase-1 (Arg1)	DHGDLAFVDVPNDSSFQIVK		16886, 16854, 16991	4.80024	2.4371e-07							0.928787	1.01127	0.981961	1	1.01946							4.39528	5.67797	4.52774	4.54486	4.57445																4.39528	5.67797	4.52774	4.54486	4.57445
Calreticulin (Calr)	EQFLDGDAWTNR		14576, 14474, 14397, 14490	1.35117	2.8525e-07							1	1.02293	0.943358	0.95472	1.01721							1.32671	1.31584	1.2937	1.37927	1.35686																1.32671	1.31584	1.2937	1.37927	1.35686
78 kDa glucose-regulated protein (Hspa5)	NELESYAYSLK		15584, 15569, 15658, 15677	1.56556	3.27684e-07							1	1.00556	0.954417	0.941212	1.04909							1.50115	1.54444	1.46576	1.62738	1.61122																1.50115	1.54444	1.46576	1.62738	1.61122
Arginase-1 (Arg1)	VMEETFSYLLGR		21369, 21338, 21417, 21499	6.77933	3.6311e-07							0.819387	0.94972	1	1.00507	1.17101							6.28687	8.19312	6.39883	6.21951	6.42671																6.28687	8.19312	6.39883	6.21951	6.42671
78 kDa glucose-regulated protein (Hspa5)	AKFEELNMDLFR		17529, 17433	1.79924	4.22911e-07							0.790158	1	1.00371	0.924002	1.02971							1.62396	1.70887	1.68366	1.783	1.74256																1.62396	1.70887	1.68366	1.783	1.74256
Protein disulfide-isomerase (P4hb)	QLAPIWDK		15213	1.38618	4.40124e-07							0.986762	1.04578	1	0.996831	1.09702							1.39308	1.39766	1.38892	1.46196	1.46449																1.39308	1.39766	1.38892	1.46196	1.46449
Galectin-3 (Lgals3)	MLITIMGTVKPNANR		18074	1.87426	4.71133e-07							1	0.952473	0.991363	1.00098	1.04222							1.87485	2.03192	1.68937	1.9394	1.81147																1.87485	2.03192	1.68937	1.9394	1.81147
Arginase-1 (Arg1)	DVDPGEHYIIK		11450, 11355	3.60017	4.77101e-07							0.937658	1	0.97835	1.10847	1.15039							3.8086	4.38581	3.37939	3.46854	3.58807																3.8086	4.38581	3.37939	3.46854	3.58807
Glutathione S-transferase Mu 1 (Gstm1)	YTMGDAPDFDR		12046	1.92266	5.40208e-07							1.08836	1.04859	0.911897	0.906328	1							1.79093	1.97223	1.78571	2.05576	1.92252																1.79093	1.97223	1.78571	2.05576	1.92252
Arginase-1 (Arg1)	SLEIIGAPFSK		17008, 17113, 17213, 17102	5.25987	5.42987e-07							1	0.95566	0.963416	1.06139	1.13313							5.09326	6.5391	4.82007	5.34912	5.09534																5.09326	6.5391	4.82007	5.34912	5.09534
Phosphoglycerate kinase 1 (Pgk1)	YSLEPVAAELK		15489	1.65677	5.98582e-07							1	0.947007	1.04665	1.01501	0.974398							1.77915	1.72475	1.60536	1.55282	1.59372																1.77915	1.72475	1.60536	1.55282	1.59372
Prosaposin (Psap)	TVVTEAGNLLK		14993, 14908	1.66326	6.18454e-07							1.10432	0.979142	1.0122	0.944321	1							1.63114	1.70002	1.55885	1.79344	1.69936																1.63114	1.70002	1.55885	1.79344	1.69936
Cytosolic non-specific dipeptidase (Cndp2)	LVPDMIPEVVSEQVSSYLSK		22909, 22926	1.70505	6.56268e-07							0.876209	1.04888	1	0.90599	1.08861							1.62665	1.70748	1.61223	1.76816	1.67379																1.62665	1.70748	1.61223	1.76816	1.67379
Transmembrane glycoprotein NMB (Gpnmb)	GWSSDENEWDEHLYPVWR		17107, 17206	1.53394	6.7333e-07							0.995213	1.01602	1.11362	1	0.96698							1.56821	1.5478	1.52744	1.4958	1.67133																1.56821	1.5478	1.52744	1.4958	1.67133
Heat shock protein HSP 90-beta (Hsp90ab1)	VVVITK		11741, 11645	0.517421	6.89737e-07							0.960741	0.947323	1.11135	1.00399	1							0.544608	0.556704	0.547659	0.453642	0.496602																0.544608	0.556704	0.547659	0.453642	0.496602
Ribonuclease inhibitor (Rnh1)	LDDcGLTEVR	cmC33	11389	1.39642	7.9098e-07							0.98438	1	1.05522	1.00642	0.935565							1.38234	1.37766	1.34402	1.47281	1.37954																1.38234	1.37766	1.34402	1.47281	1.37954
F-actin-capping protein subunit beta (Capzb)	NLSDLIDLVPSLcEDLLSSVDQPLK	cmC36	23312, 23307, 14933, 23315	1.38216	8.16869e-07			1.08883	0.215535	1.09357	0.906426	0.959236	1.00152	1	0.920942	1.12445				1.37188	1.49054	1.44515	1.50529	1.27845	1.32347	1.31693	1.33525					1.37188	1.49054	1.44515	1.75461	1.48919	1.27498	1.25905	1.24232	1.37188	1.49054	1.44515	1.50529	1.27845	1.32347	1.31693	1.33525
Protein S100-A1 (S100a1)	DLLQTELSGFLDVQK		22311	2.39805	9.78271e-07							0.870811	1	1.18489	1.00002	0.982703							2.53753	2.56082	2.09046	2.32417	2.56942																2.53753	2.56082	2.09046	2.32417	2.56942
Transferrin receptor protein 1 (Tfrc)	LLSFMK		14080	1.81227	1.00099e-06			0.926545	0.466736	0.991706	1.00829									1.81135	1.81359	1.81187										1.81135	1.81359	1.81187	1.86191	1.82715	1.3484	1.09787	1.23348	1.81135	1.81359	1.81187
Protein disulfide-isomerase A6 (Pdia6)	LTPEWK		13100	1.30833	1.04411e-06							1.03386	0.987011	1	0.931781	1.0381							1.32026	1.27717	1.28746	1.29418	1.35049																1.32026	1.27717	1.28746	1.29418	1.35049
SH3 domain-binding glutamic acid-rich-like protein 3 (Sh3bgrl3)	IQYQLVDISQDNALRDEMR		16329	1.85156	1.07588e-06							0.936995	1.01053	1.01276	0.978523	1							1.61827	1.8113	1.965	1.94799	1.80197																1.61827	1.8113	1.965	1.94799	1.80197
Plastin-2 (Lcp1)	ISFDEFIK		18250, 18155	1.38377	1.22185e-06							1	1.01722	0.952625	1.05303	0.968788							1.42845	1.42469	1.29706	1.37272	1.38435																1.42845	1.42469	1.29706	1.37272	1.38435
Protein disulfide-isomerase A6 (Pdia6)	GSTAPVGGGSFPTITPR		12380	1.47328	1.27197e-06							0.891418	1	1.06625	1.00283	0.985536							1.4752	1.4095	1.41922	1.53812	1.44485																1.4752	1.4095	1.41922	1.53812	1.44485
Phosphoglycerate kinase 1 (Pgk1)	GcITIIGGGDTATccAK	cmC367, cmC379, cmC380	12571, 12567, 12687	1.60238	1.27836e-06							0.89371	1.01005	1.05937	1	0.976845							1.65711	1.63033	1.44076	1.58966	1.59787																1.65711	1.63033	1.44076	1.58966	1.59787
Exportin-2 (Cse1l)	NLFEDQNTLTSIcEK	cmC344	16097	1.53941	1.32267e-06							0.857972	0.930212	1.00974	1	1.02045							1.40533	1.49485	1.5003	1.56482	1.45217																1.40533	1.49485	1.5003	1.56482	1.45217
Parathymosin (Ptms)	SVEAAAELSAK		11287	1.44585	1.41784e-06							0.9905	1.05238	1.12072	0.985975	1							1.47586	1.55566	1.42123	1.45261	1.54016																1.47586	1.55566	1.42123	1.45261	1.54016
Arginase-1 (Arg1)	TGLLSGLDIMEVNPTLGK		20032, 20938, 20845, 20759	3.08372	1.54363e-06							1	0.805691	1.08383	1.05989	0.838395							2.4547	3.38591	2.97555	2.92523	3.02285																2.4547	3.38591	2.97555	2.92523	3.02285
Phosphoglycerate kinase 1 (Pgk1) / Phosphoglycerate kinase 2 (Pgk2)	VDFNVPMK		14748, 14812, 14844	1.75981	1.58494e-06							0.786448	1	0.952893	1.03788	1.09297							1.65855	1.81288	1.66476	1.70208	1.73235																1.65855	1.81288	1.66476	1.70208	1.73235
78 kDa glucose-regulated protein (Hspa5)	MKETAEAYLGK		14203	1.74107	1.61246e-06							0.917645	1.06064	1	0.989144	1.00398							1.93147	1.74517	1.67323	1.69537	1.61034																1.93147	1.74517	1.67323	1.69537	1.61034
Vimentin (Vim)	EKLQEEMLQR		10681, 10679	2.01319	1.63388e-06							0.894832	0.973891	1.09138	1.07022	1							1.98373	2.09753	2.09197	1.76068	2.19307																1.98373	2.09753	2.09197	1.76068	2.19307
Glucose-6-phosphate isomerase (Gpi)	EVMQMLVELAK		22577, 22573	1.48487	1.76747e-06							0.949389	1	0.995712	1.10685	1.03179							1.55074	1.53318	1.38904	1.5451	1.53062																1.55074	1.53318	1.38904	1.5451	1.53062
Flavin reductase (NADPH) (Blvrb)	NIVTAMK		11558	1.42122	1.79248e-06							0.908944	1	1.09196	0.954411	1.01948							1.38345	1.45787	1.43479	1.38413	1.41004																1.38345	1.45787	1.43479	1.38413	1.41004
Clathrin heavy chain 1 (Cltc)	LLEMNLMHAPQVADAILGNQMFTHYDR		22447	1.50178	1.79292e-06							0.944548	1	1.08863	0.967946	1.09797							1.61316	1.50833	1.49669	1.46311	1.57643																1.61316	1.50833	1.49669	1.46311	1.57643
Vimentin (Vim)	LQDEIQNMKEEMAR		17196	2.85778	1.88263e-06							0.610135	1.08375	0.928421	1	1.00273							2.19511	2.75343	2.73475	2.83188	2.70216																2.19511	2.75343	2.73475	2.83188	2.70216
Ezrin (Ezr) / Moesin (Msn) / Radixin (Rdx)	APDFVFYAPR		13610, 16075, 16038	1.22297	1.89623e-06			0.96478	0.411972	1.00793	0.992073	1.02801	0.979466	1.04691	0.943228	1				1.10722	1.32628	1.2223	1.27868	1.19704	1.22195	1.24332	1.18367					1.10722	1.32628	1.2223	1.29314	1.12558	1.11978	0.973116	1.0328	1.10722	1.32628	1.2223	1.27868	1.19704	1.22195	1.24332	1.18367
V-type proton ATPase subunit B, brain isoform (Atp6v1b2)	KTScEFTGDILR	cmC112	11777	1.32521	1.9405e-06							1.00339	0.987641	1	1.02332	0.985361							1.22892	1.37832	1.35892	1.33735	1.32216																1.22892	1.37832	1.35892	1.33735	1.32216
Gelsolin (Gsn)	TPITVVR		9035	2.30522	1.97136e-06							1	1.19654	0.988798	0.958916	1.06337							2.69582	2.60022	2.27967	2.26116	2.16783																2.69582	2.60022	2.27967	2.26116	2.16783
Alpha-2-macroglobulin receptor-associated protein (Lrpap1)	LAELHSDLK		11601	1.62353	1.97367e-06							0.96893	1.02219	1	1.05571	0.977368							1.61291	1.81514	1.57217	1.52757	1.62916																1.61291	1.81514	1.57217	1.52757	1.62916
Protein DJ-1 (Park7)	APLVLKD		12650	1.41785	2.01686e-06							0.974166	1.04523	1.02132	0.968753	1							1.50756	1.44888	1.32433	1.37922	1.44269																1.50756	1.44888	1.32433	1.37922	1.44269
Alpha-enolase (Eno1) / Gamma-enolase (Eno2)	GNPTVEVDLYTAK		13817, 13818, 13715, 13723, 13957	1.24604	2.30741e-06							0.984994	1.01151	1	0.999717	1.01378							1.24534	1.29253	1.17778	1.2451	1.28193																1.24534	1.29253	1.17778	1.2451	1.28193
Acyl-CoA-binding protein (Dbi)	QATVGDVNTDRPGLLDLK		12269, 13981	1.51154	2.35331e-06			0.847501	0.0467142	0.959112	1.04089	1.01278	1.03878	0.919249	0.938219	1				1.25118	1.45795	1.25911	1.66095	1.65648	1.52589	1.53862	1.58499					1.25118	1.45795	1.25911	1.34538	1.24284	1.20493	0.957936	1.12108	1.25118	1.45795	1.25911	1.66095	1.65648	1.52589	1.53862	1.58499
Cell division cycle protein 123 homolog (Cdc123)	LIDFLK		14204, 18828	1.25862	2.7639e-06			0.977354	0.560061	0.964867	1.03513	0.928946	1.02458	1	0.839788	1.00339				1.1579	1.27106	1.13524	1.27659	1.25871	1.17993	1.23711	1.26003					1.1579	1.27106	1.13524	1.30749	1.13171	1.14398	1.125	1.12798	1.1579	1.27106	1.13524	1.27659	1.25871	1.17993	1.23711	1.26003
Peroxiredoxin-1 (Prdx1)	DISLSEYK		11651, 11779, 11909, 13067, 13099, 12045	1.3352	2.84106e-06			1.05334	0.301644	0.997492	1.00251	0.920711	0.915248	1.01732	1.04991	1				1.34977	1.1502	1.41859	1.44455	1.32881	1.20833	1.36273	1.2709					1.34977	1.1502	1.41859	1.3103	1.43531	1.41527	1.07195	1.12856	1.34977	1.1502	1.41859	1.44455	1.32881	1.20833	1.36273	1.2709
Cathepsin Z (Ctsz)	GAWPSILLSVQNVIDcGNAGScEGGNDLPVWEYAHK	cmC128, cmC134	22701	1.59698	2.92156e-06							1.09117	1.01953	1	0.914021	0.98859							1.70463	1.61427	1.53058	1.68056	1.47611																1.70463	1.61427	1.53058	1.68056	1.47611
Phosphoglycerate kinase 1 (Pgk1)	SLMDEVVK		13952, 14043, 14142	1.79981	2.94506e-06							0.8322	1	1.02401	0.997876	1.00809							1.88571	1.85217	1.5592	1.72552	1.72839																1.88571	1.85217	1.5592	1.72552	1.72839
Synaptic vesicle membrane protein VAT-1 homolog (Vat1)	AcGLNFADLMGR	cmC99	17404	1.5989	2.96786e-06							1	1.01016	0.868908	1.10612	0.999857							1.7269	1.54611	1.53777	1.54891	1.61088																1.7269	1.54611	1.53777	1.54891	1.61088
Macrophage-capping protein (Capg)	EVQGNESDLFMSYFPR		18482, 18459, 18554, 18575	1.36248	3.44248e-06							0.958918	1	1.04805	1.01494	0.974985							1.38253	1.33949	1.26682	1.43489	1.38445																1.38253	1.33949	1.26682	1.43489	1.38445
Fatty acid-binding protein, epidermal (Fabp5)	TTVFScNLGEKFDETTADGR	cmC67	15218, 13100	1.50854	3.50694e-06			1.09654	0.286226	1.01312	0.986883	1.05673	0.951149	0.979056	1	1.1057				1.42949	1.67945	1.48256	1.18061	1.56623	1.532	1.67882	1.6789					1.42949	1.67945	1.48256	1.9682	1.56401	1.49601	0.945327	1.05495	1.42949	1.67945	1.48256	1.18061	1.56623	1.532	1.67882	1.6789
Cathepsin D (Ctsd)	TTEPVSELLK		14209, 14306	1.31226	3.8932e-06							0.975111	1	1.01709	0.976604	1.01072							1.2083	1.35087	1.30905	1.35754	1.30864																1.2083	1.35087	1.30905	1.35754	1.30864
Hexokinase-3 (Hk3)	LFDHIVDcIVDFQK	cmC586	22515	1.67514	4.16351e-06							0.855764	1.06823	1.0554	0.974566	1							1.67972	1.53424	1.56779	1.78297	1.73383																1.67972	1.53424	1.56779	1.78297	1.73383
V-type proton ATPase subunit E 1 (Atp6v1e1)	ARDDLITDLLNEAK		19243	1.41832	4.38684e-06							0.983669	1.00005	1	0.914423	1.04795							1.51366	1.34627	1.35754	1.42927	1.36839																1.51366	1.34627	1.35754	1.42927	1.36839
Glutathione S-transferase P 1 (Gstp1) / Glutathione S-transferase P 2 (Gstp2)	SLGLYGK		11981	1.31179	4.78343e-06							1	0.984292	0.950441	1.03844	1.02771							1.25753	1.37675	1.25361	1.33861	1.3336																1.25753	1.37675	1.25361	1.33861	1.3336
Prosaposin (Psap)	EVVDSYLPVILDMIK		23024, 23097, 23019	1.86961	4.89067e-06							0.815612	0.974055	1.0708	1	1.08192							1.87734	1.85721	1.60378	1.95533	1.94667																1.87734	1.85721	1.60378	1.95533	1.94667
Nucleolin (Ncl)	ETLEEVFEK		16489, 16395	0.759689	5.01821e-06							0.995085	1	0.999231	1.01838	1.08222							0.786988	0.797718	0.712392	0.775475	0.797975																0.786988	0.797718	0.712392	0.775475	0.797975
Prelamin-A/C (Lmna)	LADALQELR		16011, 16110	1.24664	5.16443e-06							1.00912	1.04048	0.996802	1	0.980981							1.17172	1.269	1.25833	1.28369	1.28459																1.17172	1.269	1.25833	1.28369	1.28459
Phosphoglycerate kinase 1 (Pgk1)	AGGFLMK		13452, 13356	1.52777	5.16618e-06							0.868898	1	0.9513	1.07991	1.03785							1.57287	1.56661	1.39251	1.50594	1.50614																1.57287	1.56661	1.39251	1.50594	1.50614
Vimentin (Vim)	LQDEIQNMK		13394	2.07449	5.32593e-06							0.786825	1.01437	1	1.11194	0.993284							2.09328	2.32258	1.88547	1.85853	2.01847																2.09328	2.32258	1.88547	1.85853	2.01847
Protein DJ-1 (Park7)	ALVILAK		15243, 15149	1.2936	5.50338e-06							0.97713	0.971629	1.00004	1.00697	1							1.31235	1.32914	1.18172	1.31147	1.27613																1.31235	1.32914	1.18172	1.31147	1.27613
V-type proton ATPase subunit G 1 (Atp6v1g1)	EEAQAEIEQYR		10014	1.55085	6.22113e-06							1.06893	1.07788	0.893845	1	0.986161							1.5392	1.48112	1.47415	1.69457	1.60679																1.5392	1.48112	1.47415	1.69457	1.60679
Glyceraldehyde-3-phosphate dehydrogenase (Gapdh)	VVDLMAYMASK		20681, 20586, 20585, 20490, 17357, 20489, 20395, 20688, 20396	1.5095	6.33379e-06							0.835344	1	0.975275	1.0241	1.04894							1.48515	1.57495	1.38934	1.46246	1.45997																1.48515	1.57495	1.38934	1.46246	1.45997
Guanine nucleotide-binding protein subunit beta-2-like 1 (Gnb2l1)	TIIMWK		15905, 15997	0.774482	6.70769e-06							0.985834	1	1.00451	0.988921	1.06701							0.770252	0.776445	0.74765	0.843893	0.770009																0.770252	0.776445	0.74765	0.843893	0.770009
Cathepsin K (Ctsk)	NQGQcGScWAFSSAGALEGQLK	cmC136, cmC139	16178	2.007	6.78227e-06							0.858147	0.960826	1.07291	1	1.00838							2.23802	2.02273	1.74254	2.03025	1.80128																2.23802	2.02273	1.74254	2.03025	1.80128
Protein DJ-1 (Park7)	DVMIcPDTSLEDAK	cmC53	14327, 14399, 14303	1.28023	9.11344e-06							0.993801	0.987385	1.04444	1	1.09111							1.2743	1.38163	1.27441	1.33605	1.28421																1.2743	1.38163	1.27441	1.33605	1.28421
Peroxiredoxin-1 (Prdx1)	ATAVMPDGQFK		12003, 12106, 12205, 10669, 12176, 10709, 10525	1.29293	9.4501e-06			0.951124	0.414779	1.0237	0.976304	0.881021	0.980095	1	1.04514	1.02167				1.19108	1.11796	1.23229	1.37702	1.33421	1.24589	1.37665	1.36184					1.19108	1.11796	1.23229	1.37836	1.14271	1.13015	1.11572	1.09196	1.19108	1.11796	1.23229	1.37702	1.33421	1.24589	1.37665	1.36184
Tubulin alpha-1A chain (Tuba1a) / Tubulin alpha-1B chain (Tuba1b) / Tubulin alpha-1C chain (Tuba1c)	EIIDLVLDR		19929, 20026, 19931, 19837	0.642363	9.47494e-06							1.02149	0.959477	1.12695	1	0.98264							0.69425	0.601407	0.621815	0.631452	0.721062																0.69425	0.601407	0.621815	0.631452	0.721062
Cell division control protein 42 homolog (Cdc42)	YVEcSALTQK	cmC157	11232, 11122	1.29189	9.67641e-06							1.04542	1	0.982548	1.04604	0.979525							1.36457	1.35788	1.311	1.22854	1.26663																1.36457	1.35788	1.311	1.22854	1.26663
Nucleolin (Ncl)	VEGSEPTTPFNLFIGNLNPNK		21380, 21127, 20522, 21290, 21227, 20429, 21101, 21194, 21332, 21466	0.81425	9.68548e-06							1.02681	0.997931	1	0.996681	1.02664							0.784746	0.792921	0.804625	0.874874	0.853218																0.784746	0.792921	0.804625	0.874874	0.853218
Protein disulfide-isomerase A4 (Pdia4)	IDATSASMLASK		13651	1.35313	9.82175e-06							0.998648	1.02998	0.964177	1	1.00897							1.22663	1.37756	1.34032	1.4169	1.40663																1.22663	1.37756	1.34032	1.4169	1.40663
Arginase-1 (Arg1)	YFSMTEVDKLGIGK		17334	2.24957	9.87103e-06							0.977833	1	0.965805	1.02607	1.06932							1.91077	2.67102	2.11477	2.27152	2.3676																1.91077	2.67102	2.11477	2.27152	2.3676
Cytosolic non-specific dipeptidase (Cndp2)	EGGSIPVTLTFQEATGK		16437	1.34198	1.06066e-05							0.930703	1	1.07944	0.979611	1.02283							1.37481	1.38571	1.26247	1.39367	1.31015																1.37481	1.38571	1.26247	1.39367	1.31015
Cystatin-B (Cstb)	VFQPLPHENKPLTLSSYQTNK		11740, 11867, 14708, 11991	1.53004	1.06107e-05			0.913431	0.296287	0.964777	1.03522	1.0446	1	0.964516	1.07025	0.966098				1.34309	1.32986	1.34984	1.50274	1.8825	1.55095	1.67973	1.68112					1.34309	1.32986	1.34984	1.3469	1.41222	1.46087	1.17315	1.26082	1.34309	1.32986	1.34984	1.50274	1.8825	1.55095	1.67973	1.68112
Galectin-1 (Lgals1)	LNMEAINYMAADGDFK		18697, 18604, 18621, 18735	1.6663	1.07054e-05							0.759801	1.00042	1.03563	0.990248	1							1.66588	1.64673	1.58665	1.6437	1.43211																1.66588	1.64673	1.58665	1.6437	1.43211
Transaldolase (Taldo1)	LLGELLK		18570, 18475	1.18381	1.12083e-05							1.00435	0.994999	0.963366	1	1.00362							1.14017	1.19327	1.12834	1.21164	1.20579																1.14017	1.19327	1.12834	1.21164	1.20579
Protein disulfide-isomerase A3 (Pdia3)	ALEQFLQEYFDGNLKR		22507, 22508	1.33481	1.1842e-05							0.929335	1	1.01558	0.977733	1.11569							1.31489	1.30484	1.34824	1.40396	1.35329																1.31489	1.30484	1.34824	1.40396	1.35329
Adenylosuccinate synthetase isozyme 1 (Adssl1)	IcDLLSDFDEFSAR	cmC183	22357	1.40333	1.26741e-05							1.03973	1	0.977376	0.931083	1.02738							1.25673	1.37795	1.44896	1.4592	1.43954																1.25673	1.37795	1.44896	1.4592	1.43954
Heat shock 70 kDa protein 4 (Hspa4) / Heat shock 70 kDa protein 4L (Hspa4l) / Heat shock protein 105 kDa (Hsph1)	GcALQcAILSPAFK	cmC376, cmC380 / cmC376, cmC380 / cmC376, cmC380	16707, 16654, 16751	0.85989	1.30125e-05							0.9916	1	1.00605	1.00864	0.97821							0.840373	0.868088	0.817085	0.898882	0.861693																0.840373	0.868088	0.817085	0.898882	0.861693
Heterogeneous nuclear ribonucleoprotein K (Hnrnpk)	IILDLISESPIK		22874, 14691	0.785819	1.31944e-05			1.16575	0.226996	1.09136	0.908638	0.969969	1	1.00871	0.925891	1.05237				0.87805	0.80948	0.763939	0.740594	0.701078	0.762342	0.834759	0.757636					0.87805	0.80948	0.763939	1.24995	0.72565	0.755689	0.938535	0.928703	0.87805	0.80948	0.763939	0.740594	0.701078	0.762342	0.834759	0.757636
Nucleolin (Ncl)	ALVPTPGK		10780, 10687	0.790492	1.32416e-05							1.00449	1	0.95946	1.02626	0.996573							0.847779	0.804515	0.755472	0.737658	0.796591																0.847779	0.804515	0.755472	0.737658	0.796591
[truncated: 3,821 more rows]
[truncated: 7 more columns]
