# Supplementary material for: Phosphoproteomics identifies microglial Siglec‐F inflammatory response during neurodegeneration
Source: Mol Syst Biol. 2020 Dec 8;16(12):e9819. doi: 10.15252/msb.20209819 (PMC7722784; doi:10.15252/msb.20209819)
Supplement: Supplementary file 8 — Dataset EV6 [file MSB-16-e9819-s007.xlsx]

## Sheet: Description
Dataset EV6 Primers used for qPCR analysis

## Sheet: qPCR Primers
Species	Gene	F Primer (5' -> 3')	R Primer (5' -> 3')
Mouse	IL-1β	GCAACTGTTCCTGAACTCAACT	ATCTTTTGGGGTCCGTCAACT
Mouse	C1qa	AGGACTGAAGGGCGTGAAAG	CGTGTGGTTCTGGTATGGACTC
Mouse	GADPH	TGGCAAAGTGGAGATTGTTGCC	AAGATGGTGATGGGCTTCCCG
Mouse	β-actin	CTCTGGCTCCTAGCACCATGAAGA	GTAAAACGCAGCTCAGTAACAGTCCG
Human	Siglec-8	CAATATGGGGATGGTTACTTGCT	GGAGCGTCTTGGTATGGTCTG
Human	GADPH	CCACCCATGGCAAATTCC	TGGGATTTCCATTGATGACAA
Human	β-actin	GGATGCAGAAGGAGATCACTG	CGATCCACACGGAGTACTTG
